# Supplementary material for: Transcriptomics reveals the molecular processes of light-induced rapid darkening of the non-obligate cave dweller Oreolalax rhodostigmatus (Megophryidae, Anura) and their genetic basis of pigmentation strategy
Source: BMC Genomics. 2018 May 31;19:422. doi: 10.1186/s12864-018-4790-y (PMC5984452; doi:10.1186/s12864-018-4790-y)
Supplement: Supplementary file 1 — Table S1. Summary of sequencing quality. (XLSX 9 kb) [file 12864_2018_4790_MOESM1_ESM.xlsx]

## Sheet: Sheet1
Table. S1. Summary of sequencing quality.
Sample	Raw Reads	Clean reads	Clean bases	Error(%)	Q20(%)	Q30(%)	GC(%)
Dark-1	49124338	47996096	7.2G	0.02	95.83	89.89	46.03
Dark-2	53094504	51412318	7.71G	0.02	96.35	91.28	46.01
Dark-3	56688084	54819746	8.22G	0.02	96.26	91.16	45.95
Dark-4	46238080	44652524	6.7G	0.02	96.12	90.9	46.33
Short-term exposed-1	56807648	54858232	8.23G	0.02	96.16	90.91	47.64
Short-term exposed-2	46371892	45408456	6.81G	0.02	96.85	92.07	45.72
Short-term exposed-3	49214268	48170360	7.23G	0.02	96.86	92.15	45.83
Short-term exposed-4	52871808	51683556	7.75G	0.02	96.58	91.52	45.53
Short-term exposed-5	50978354	49895362	7.48G	0.02	96.91	92.13	46.61
Short-term exposed-6	47418018	46473922	6.97G	0.02	96.9	92.17	45.7
Long-term exposed-1	68129614	66149794	9.92G	0.01	98.02	94.99	45.47
Long-term exposed-2	59539774	58418094	8.76G	0.02	97.13	92.98	45.58
Long-term exposed-3	67124436	65596074	9.84G	0.02	97.11	92.92	45.7
