# Supplementary material for: Transcriptomics reveals the molecular processes of light-induced rapid darkening of the non-obligate cave dweller Oreolalax rhodostigmatus (Megophryidae, Anura) and their genetic basis of pigmentation strategy
Source: BMC Genomics. 2018 May 31;19:422. doi: 10.1186/s12864-018-4790-y (PMC5984452; doi:10.1186/s12864-018-4790-y)
Supplement: Supplementary file 3 — Table S2. Unigene annotation details. (XLSX 49576 kb) [file 12864_2018_4790_MOESM3_ESM.xlsx]

## Sheet: Sheet1
Table S2. Unigene annotation details.																			Table S2. Unigene annotation details.
Genes	Gene Length	NR GI	NR ID	NR Score	NR Evalue	NR Description	NT GI	NT ID	NT Score	NT Evalue	NT Description	KO ID	KO Name	KO Description	Http Link	Swissprot ID	Swissprot Score	Swissprot Evalue	Swissprot Description	PFAM ID	PFAM description	Gene Ontology Biological Pathway	BP Description	Gene Ontology Molecular Function	MF Description	Gene Ontology Cellular Component	CC Description	KOG ID	KOG Description
Cluster-24023.0	358	--	--	--	--	--	--	--	--	--	--	--	--	--	--	--	--	--	--	--	--	--	--	--	--	--	--	--	--
Cluster-28564.0	1170	--	--	--	--	--	--	--	--	--	--	--	--	--	--	--	--	--	--	--	--	--	--	--	--	--	--	--	--
Cluster-29304.0	1669	724969855	XP_010357214.1	893	3.1e-93	PREDICTED: zinc finger protein DZIP1 isoform X2 [Rhinopithecus roxellana]	--	--	--	--	--	K16470	DZIP1	zinc finger protein DZIP1	http://www.genome.jp/dbget-bin/www_bget?ko:K16470	Q86YF9	890	2.8e-94	Zinc finger protein DZIP1 OS=Homo sapiens GN=DZIP1 PE=1 SV=1	PF00096//PF02892	Zinc finger, C2H2 type//BED zinc finger	--	--	GO:0046872//GO:0003677	metal ion binding//DNA binding	--	--	--	--
Cluster-29057.146859	2013	847143396	XP_012821921.1	556	4.4e-54	PREDICTED: COP9 signalosome complex subunit 1 isoform X1 [Xenopus (Silurana) tropicalis]	--	--	--	--	--	K12175	GPS1, COPS1, CSN1	COP9 signalosome complex subunit 1	http://www.genome.jp/dbget-bin/www_bget?ko:K12175	Q6NRT5	560	6.2e-56	COP9 signalosome complex subunit 1 OS=Xenopus laevis GN=csn1 PE=2 SV=1	PF01399//PF13867	PCI domain//Sin3 binding region of histone deacetylase complex subunit SAP30	--	--	GO:0005515	protein binding	--	--	KOG0686	COP9 signalosome, subunit CSN1
Cluster-26776.0	887	--	--	--	--	--	--	--	--	--	--	--	--	--	--	--	--	--	--	--	--	--	--	--	--	--	--	--	--
Cluster-29057.5065	426	--	--	--	--	--	--	--	--	--	--	--	--	--	--	--	--	--	--	--	--	--	--	--	--	--	--	--	--
Cluster-1212.0	592	94966763	NP_001035560.1	955	7e-101	haptoglobin precursor [Bos taurus]>gi|122137096|sp|Q2TBU0.1|HPT_BOVIN RecName: Full=Haptoglobin; AltName: Full=Zonulin; Contains: RecName: Full=Haptoglobin alpha chain; Contains: RecName: Full=Haptoglobin beta chain; Flags: Precursor>gi|83638561|gb|AAI09669.1| Haptoglobin [Bos taurus]	742168239	XM_010850938.1	583	0	PREDICTED: Bison bison bison haptoglobin (HP), mRNA	K16142	HP	haptoglobin	http://www.genome.jp/dbget-bin/www_bget?ko:K16142	Q2TBU0	955	2.9e-102	Haptoglobin OS=Bos taurus GN=HP PE=2 SV=1	PF00089//PF01729	Trypsin//Quinolinate phosphoribosyl transferase, C-terminal domain	GO:0006508//GO:0009435//GO:0046497	proteolysis//NAD biosynthetic process//nicotinate nucleotide metabolic process	GO:0030492//GO:0004514//GO:0004252	hemoglobin binding//nicotinate-nucleotide diphosphorylase (carboxylating) activity//serine-type endopeptidase activity	GO:0005615//GO:0005833	extracellular space//hemoglobin complex	--	--
Cluster-29057.5064	1632	161612259	AAI55884.1	348	4.7e-30	LOC100127287 protein [Xenopus laevis]	--	--	--	--	--	--	--	--	--	Q9D4J7	261	2.4e-21	PHD finger protein 6 OS=Mus musculus GN=Phf6 PE=2 SV=1	PF03604//PF00628	DNA directed RNA polymerase, 7 kDa subunit//PHD-finger	GO:0006206//GO:0006144//GO:0006351	pyrimidine nucleobase metabolic process//purine nucleobase metabolic process//transcription, DNA-templated	GO:0003677//GO:0005515//GO:0003899	DNA binding//protein binding//DNA-directed RNA polymerase activity	GO:0005730	nucleolus	--	--
Cluster-58596.0	472	--	--	--	--	--	--	--	--	--	--	--	--	--	--	--	--	--	--	--	--	--	--	--	--	--	--	--	--
Cluster-29057.5067	286	--	--	--	--	--	--	--	--	--	--	--	--	--	--	--	--	--	--	--	--	--	--	--	--	--	--	--	--
Cluster-29057.99267	364	--	--	--	--	--	--	--	--	--	--	--	--	--	--	--	--	--	--	--	--	--	--	--	--	--	--	--	--
Cluster-29057.99266	497	187608244	NP_001120635.1	570	2.6e-56	poly [ADP-ribose] polymerase 3 [Xenopus (Silurana) tropicalis]>gi|847116965|ref|XP_012816094.1| PREDICTED: poly [ADP-ribose] polymerase 3 isoform X1 [Xenopus (Silurana) tropicalis]>gi|171846524|gb|AAI61791.1| LOC100145803 protein [Xenopus (Silurana) tropicalis]	675629236	XM_008944847.1	58	1.21893e-19	PREDICTED: Merops nubicus poly (ADP-ribose) polymerase family, member 3 (PARP3), mRNA	K10798	PARP	poly	http://www.genome.jp/dbget-bin/www_bget?ko:K10798	Q9Y6F1	420	2.6e-40	Poly [ADP-ribose] polymerase 3 OS=Homo sapiens GN=PARP3 PE=1 SV=3	--	--	GO:0044767//GO:0009987//GO:0048856	single-organism developmental process//cellular process//anatomical structure development	--	--	--	--	KOG1037	NAD+ ADP-ribosyltransferase Parp, required for poly-ADP ribosylation of nuclear proteins
Cluster-1899.0	946	--	--	--	--	--	--	--	--	--	--	--	--	--	--	--	--	--	--	--	--	--	--	--	--	--	--	--	--
Cluster-29057.99264	1951	507556255	XP_004661887.1	1572	6.6e-172	PREDICTED: GMP reductase 2 isoform X1 [Jaculus jaculus]	7582198	AF153721.1	90	8.18243e-37	AF153721 Onchocerca volvulus GMP-reductase GMR-1 (gmr-1) mRNA, complete cds	K00364	E1.7.1.7, guaC	GMP reductase	http://www.genome.jp/dbget-bin/www_bget?ko:K00364	Q9P2T1	1556	1.9e-171	GMP reductase 2 OS=Homo sapiens GN=GMPR2 PE=1 SV=1	PF01070//PF03060//PF00478	FMN-dependent dehydrogenase//Nitronate monooxygenase//IMP dehydrogenase / GMP reductase domain	GO:0006807//GO:0055114	nitrogen compound metabolic process//oxidation-reduction process	GO:0018580//GO:0003824//GO:0016491	nitronate monooxygenase activity//catalytic activity//oxidoreductase activity	--	--	KOG2550	IMP dehydrogenase/GMP reductase
Cluster-29057.106201	1530	113931324	NP_001039109.1	1964	1.8e-217	transcription factor AP-2-beta [Xenopus (Silurana) tropicalis]>gi|89268917|emb|CAJ83194.1| transcription factor AP-2 beta (activating enhancer binding protein 2 beta) [Xenopus (Silurana) tropicalis]>gi|170285328|gb|AAI61438.1| transcription factor AP-2 beta (activating enhancer binding protein 2 beta) [Xenopus (Silurana) tropicalis]	148230920	NM_001094232.1	759	0	Xenopus laevis transcription factor AP-2 beta (activating enhancer binding protein 2 beta) (tfap2b), mRNA >gnl|BL_ORD_ID|2689928 Xenopus laevis MGC83414 protein, mRNA (cDNA clone MGC:83414 IMAGE:7008704), complete cds	K09176	TFAP2A_B	transcription factor AP-2 alpha/beta	http://www.genome.jp/dbget-bin/www_bget?ko:K09176	Q76HI7	1880	4.1e-209	Transcription factor AP-2-beta OS=Canis familiaris GN=TFAP2B PE=2 SV=2	PF05297	Herpesvirus latent membrane protein 1 (LMP1)	GO:0097276//GO:0042593//GO:0010960//GO:0030510//GO:0072017//GO:0097275//GO:0003091//GO:0097070//GO:0006006//GO:0043525//GO:0035810//GO:0072044//GO:0035136//GO:0045595//GO:0048485//GO:0008285//GO:0045944//GO:0043154//GO:0050796//GO:0055062//GO:0019087//GO:0055078//GO:0097277//GO:0043066//GO:0000122//GO:0035137//GO:0035909//GO:0008284//GO:0055075//GO:0055074	cellular creatinine homeostasis//glucose homeostasis//magnesium ion homeostasis//regulation of BMP signaling pathway//distal tubule development//cellular ammonia homeostasis//renal water homeostasis//ductus arteriosus closure//glucose metabolic process//positive regulation of neuron apoptotic process//positive regulation of urine volume//collecting duct development//forelimb morphogenesis//regula…	GO:0000983//GO:0046983//GO:0043027//GO:0001105//GO:0001106//GO:0043565	transcription factor activity, RNA polymerase II core promoter sequence-specific//protein dimerization activity//cysteine-type endopeptidase inhibitor activity involved in apoptotic process//RNA polymerase II transcription coactivator activity//RNA polymerase II transcription corepressor activity//sequence-specific DNA binding	GO:0016021//GO:0005634	integral component of membrane//nucleus	KOG3811	Transcription factor AP-2
Cluster-29057.106200	6358	148228969	NP_001088073.1	818	5.8e-84	RNA binding motif protein 19 [Xenopus laevis]>gi|52354760|gb|AAH82875.1| LOC494769 protein [Xenopus laevis]	699704217	XM_009909653.1	164	1.97073e-77	PREDICTED: Picoides pubescens RNA binding motif protein 19 (RBM19), mRNA	K14787	MRD1, RBM19	multiple RNA-binding domain-containing protein 1	http://www.genome.jp/dbget-bin/www_bget?ko:K14787	A1L0Z0	784	2.1e-81	Mediator of RNA polymerase II transcription subunit 1 OS=Xenopus tropicalis GN=med1 PE=1 SV=1	PF00125//PF00816//PF16367//PF08777//PF00076//PF02293	Core histone H2A/H2B/H3/H4//H-NS histone family//RNA recognition motif//RNA binding motif//RNA recognition motif. (a.k.a. RRM, RBD, or RNP domain)//AmiS/UreI family transporter	GO:0006355//GO:0006810	regulation of transcription, DNA-templated//transport	GO:0097159//GO:1901363//GO:0003676//GO:0003677//GO:0003723	organic cyclic compound binding//heterocyclic compound binding//nucleic acid binding//DNA binding//RNA binding	GO:0005622//GO:0016020	intracellular//membrane	KOG0110	RNA-binding protein (RRM superfamily)
Cluster-29057.99261	1308	821489051	XP_012406915.1	534	1e-51	PREDICTED: myosin light polypeptide 6 isoform X1 [Sarcophilus harrisii]	56278511	CR665189.2	86	9.0971e-35	Tetraodon nigroviridis full-length cDNA	K12751	MYL6	myosin light chain 6	http://www.genome.jp/dbget-bin/www_bget?ko:K12751	Q64119	534	4.2e-53	Myosin light polypeptide 6 OS=Rattus norvegicus GN=Myl6 PE=1 SV=3	PF13833//PF13405//PF13202//PF00036//PF13499	EF-hand domain pair//EF-hand domain//EF hand//EF hand//EF-hand domain pair	--	--	GO:0005509	calcium ion binding	--	--	--	--
Cluster-29057.99260	2191	558200086	XP_006131304.1	531	3.8e-51	PREDICTED: myosin light polypeptide 6 [Pelodiscus sinensis]	56278511	CR665189.2	86	1.54072e-34	Tetraodon nigroviridis full-length cDNA	K12751	MYL6	myosin light chain 6	http://www.genome.jp/dbget-bin/www_bget?ko:K12751	P60661	529	2.7e-52	Myosin light polypeptide 6 OS=Bos taurus GN=MYL6 PE=2 SV=2	PF13499//PF00036//PF13405//PF13202//PF13833	EF-hand domain pair//EF hand//EF-hand domain//EF hand//EF-hand domain pair	--	--	GO:0005509	calcium ion binding	--	--	--	--
Cluster-29057.5061	746	--	--	--	--	--	--	--	--	--	--	--	--	--	--	--	--	--	--	--	--	--	--	--	--	--	--	--	--
Cluster-29057.106209	1190	512849468	XP_002932528.2	914	8e-96	PREDICTED: xin actin-binding repeat-containing protein 1 isoform X1 [Xenopus (Silurana) tropicalis]	--	--	--	--	--	--	--	--	--	Q91957	857	1.3e-90	Xin actin-binding repeat-containing protein 1 OS=Gallus gallus GN=Xirp1 PE=2 SV=3	PF08043	Xin repeat	GO:0030036	actin cytoskeleton organization	GO:0003779	actin binding	GO:0030054	cell junction	--	--
Cluster-29057.106208	6765	512849468	XP_002932528.2	5032	0	PREDICTED: xin actin-binding repeat-containing protein 1 isoform X1 [Xenopus (Silurana) tropicalis]	--	--	--	--	--	--	--	--	--	Q91957	2763	7.4e-311	Xin actin-binding repeat-containing protein 1 OS=Gallus gallus GN=Xirp1 PE=2 SV=3	PF08043//PF00510	Xin repeat//Cytochrome c oxidase subunit III	GO:0030036	actin cytoskeleton organization	GO:0015002//GO:0003779	heme-copper terminal oxidase activity//actin binding	GO:0016020//GO:0030054	membrane//cell junction	--	--
Cluster-29057.99269	782	847175320	XP_002944100.3	145	7.8e-07	PREDICTED: proteasome subunit beta type-8-like, partial [Xenopus (Silurana) tropicalis]	880968056	XM_005086859.2	35	1.1991e-06	PREDICTED: Mesocricetus auratus proteasome (prosome, macropain) subunit, beta type, 8 (Psmb8), mRNA	--	--	--	--	--	--	--	--	--	--	--	--	--	--	--	--	--	--
Cluster-29057.99268	451	--	--	--	--	--	--	--	--	--	--	--	--	--	--	--	--	--	--	--	--	--	--	--	--	--	--	--	--
Cluster-29057.7092	497	857978042	CEO96017.1	358	9.9e-32	hypothetical protein PBRA_004707 [Plasmodiophora brassicae]	66270182	AY961475.1	497	0	Phytophthora infestans clone MY-23-A-10 ribosomal protein L34 mRNA, complete cds	K02915	RP-L34e, RPL34	large subunit ribosomal protein L34e	http://www.genome.jp/dbget-bin/www_bget?ko:K02915	P40525	331	5.5e-30	60S ribosomal protein L34-B OS=Saccharomyces cerevisiae (strain ATCC 204508 / S288c) GN=RPL34B PE=1 SV=1	PF01199	Ribosomal protein L34e	GO:0042254//GO:0006412	ribosome biogenesis//translation	GO:0003735	structural constituent of ribosome	GO:0005622//GO:0005840	intracellular//ribosome	KOG1790	60s ribosomal protein L34
Cluster-29057.7093	650	--	--	--	--	--	--	--	--	--	--	--	--	--	--	--	--	--	--	--	--	--	--	--	--	--	--	--	--
Cluster-29057.7090	535	--	--	--	--	--	--	--	--	--	--	--	--	--	--	--	--	--	--	--	--	--	--	--	--	--	--	--	--
Cluster-29057.7091	1355	--	--	--	--	--	--	--	--	--	--	--	--	--	--	--	--	--	--	--	--	--	--	--	--	--	--	--	--
Cluster-29057.7096	837	--	--	--	--	--	--	--	--	--	--	--	--	--	--	--	--	--	--	--	--	--	--	--	--	--	--	--	--
Cluster-29057.7097	645	--	--	--	--	--	--	--	--	--	--	--	--	--	--	--	--	--	--	--	--	--	--	--	--	--	--	--	--
Cluster-29057.7094	215	--	--	--	--	--	--	--	--	--	--	--	--	--	--	--	--	--	--	--	--	--	--	--	--	--	--	--	--
Cluster-29057.7095	1343	--	--	--	--	--	--	--	--	--	--	--	--	--	--	--	--	--	--	--	--	--	--	--	--	--	--	--	--
Cluster-55095.0	392	--	--	--	--	--	--	--	--	--	--	--	--	--	--	--	--	--	--	--	--	--	--	--	--	--	--	--	--
Cluster-29057.7098	463	--	--	--	--	--	--	--	--	--	--	--	--	--	--	--	--	--	--	--	--	--	--	--	--	--	--	--	--
Cluster-29057.7099	277	--	--	--	--	--	7328724	AC010329.3	277	1.16258e-141	AC010329 Homo sapiens chromosome 19 clone CTD-2626G11, complete sequence	--	--	--	--	--	--	--	--	PF01139	tRNA-splicing ligase RtcB	GO:0006396	RNA processing	GO:0008452	RNA ligase activity	--	--	--	--
Cluster-18472.0	973	--	--	--	--	--	--	--	--	--	--	--	--	--	--	--	--	--	--	--	--	--	--	--	--	--	--	--	--
Cluster-865.0	576	--	--	--	--	--	343962619	NG_029795.1	573	0	Homo sapiens ets variant 1 (ETV1), RefSeqGene on chromosome 7	--	--	--	--	--	--	--	--	--	--	--	--	--	--	--	--	--	--
Cluster-12711.0	331	--	--	--	--	--	--	--	--	--	--	--	--	--	--	--	--	--	--	--	--	--	--	--	--	--	--	--	--
Cluster-34993.0	708	--	--	--	--	--	--	--	--	--	--	--	--	--	--	--	--	--	--	--	--	--	--	--	--	--	--	--	--
Cluster-11116.0	397	--	--	--	--	--	--	--	--	--	--	--	--	--	--	--	--	--	--	--	--	--	--	--	--	--	--	--	--
Cluster-924.0	461	--	--	--	--	--	--	--	--	--	--	--	--	--	--	--	--	--	--	--	--	--	--	--	--	--	--	--	--
Cluster-29057.64979	2656	149032916	EDL87771.1	1746	6e-192	connective tissue growth factor [Rattus norvegicus]	62632714	NM_001015042.1	651	0	Xenopus (Silurana) tropicalis connective tissue growth factor (ctgf), mRNA >gnl|BL_ORD_ID|1360257 Xenopus tropicalis connective tissue growth factor, mRNA (cDNA clone MGC:107797 IMAGE:7020823), complete cds	K06827	CTGF	connective tissue growth factor	http://www.genome.jp/dbget-bin/www_bget?ko:K06827	P29279	1632	4.1e-180	Connective tissue growth factor OS=Homo sapiens GN=CTGF PE=1 SV=2	PF01405//PF00093//PF00219	Photosystem II reaction centre T protein//von Willebrand factor type C domain//Insulin-like growth factor binding protein	GO:0001558//GO:0015979	regulation of cell growth//photosynthesis	GO:0005520//GO:0005515	insulin-like growth factor binding//protein binding	GO:0005576//GO:0016942//GO:0009523//GO:0016020//GO:0009539	extracellular region//insulin-like growth factor binding protein complex//photosystem II//membrane//photosystem II reaction center	--	--
Cluster-29057.64978	914	--	--	--	--	--	--	--	--	--	--	--	--	--	--	--	--	--	--	PF05743	UEV domain	GO:0006464//GO:0015031	cellular protein modification process//protein transport	--	--	--	--	--	--
Cluster-62203.0	2014	--	--	--	--	--	--	--	--	--	--	--	--	--	--	--	--	--	--	--	--	--	--	--	--	--	--	--	--
Cluster-65725.0	329	--	--	--	--	--	--	--	--	--	--	--	--	--	--	--	--	--	--	--	--	--	--	--	--	--	--	--	--
Cluster-29057.64973	3477	118403497	NP_001072347.1	1234	1.8e-132	E3 ubiquitin-protein ligase CHIP [Xenopus (Silurana) tropicalis]>gi|111305679|gb|AAI21438.1| STIP1 homology and U-Box containing protein 1 [Xenopus (Silurana) tropicalis]	118403496	NM_001078879.1	464	0	Xenopus (Silurana) tropicalis STIP1 homology and U-box containing protein 1, E3 ubiquitin protein ligase (stub1), mRNA >gnl|BL_ORD_ID|3295342 Xenopus tropicalis STIP1 homology and U-Box containing protein 1, mRNA (cDNA clone MGC:146414 IMAGE:7698919), complete cds	K09561	STUB1, CHIP	STIP1 homology and U-box containing protein 1	http://www.genome.jp/dbget-bin/www_bget?ko:K09561	Q5ZHY5	1152	2.4e-124	STIP1 homology and U box-containing protein 1 OS=Gallus gallus GN=STUB1 PE=2 SV=1	PF13181//PF13414//PF13371//PF04564//PF00515//PF13174//PF04868//PF13176//PF13374	Tetratricopeptide repeat//TPR repeat//Tetratricopeptide repeat//U-box domain//Tetratricopeptide repeat//Tetratricopeptide repeat//Retinal cGMP phosphodiesterase, gamma subunit//Tetratricopeptide repeat//Tetratricopeptide repeat	GO:0006144//GO:0007601//GO:0016567	purine nucleobase metabolic process//visual perception//protein ubiquitination	GO:0004114//GO:0005515//GO:0004842//GO:0030553	3',5'-cyclic-nucleotide phosphodiesterase activity//protein binding//ubiquitin-protein transferase activity//cGMP binding	GO:0000151	ubiquitin ligase complex	KOG4642	Chaperone-dependent E3 ubiquitin protein ligase (contains TPR repeats)
Cluster-29057.64972	3295	118403497	NP_001072347.1	1234	1.7e-132	E3 ubiquitin-protein ligase CHIP [Xenopus (Silurana) tropicalis]>gi|111305679|gb|AAI21438.1| STIP1 homology and U-Box containing protein 1 [Xenopus (Silurana) tropicalis]	118403496	NM_001078879.1	464	0	Xenopus (Silurana) tropicalis STIP1 homology and U-box containing protein 1, E3 ubiquitin protein ligase (stub1), mRNA >gnl|BL_ORD_ID|3295342 Xenopus tropicalis STIP1 homology and U-Box containing protein 1, mRNA (cDNA clone MGC:146414 IMAGE:7698919), complete cds	K09561	STUB1, CHIP	STIP1 homology and U-box containing protein 1	http://www.genome.jp/dbget-bin/www_bget?ko:K09561	Q5ZHY5	1152	2.3e-124	STIP1 homology and U box-containing protein 1 OS=Gallus gallus GN=STUB1 PE=2 SV=1	PF13374//PF13176//PF13174//PF00515//PF04564//PF13371//PF13414//PF13181	Tetratricopeptide repeat//Tetratricopeptide repeat//Tetratricopeptide repeat//Tetratricopeptide repeat//U-box domain//Tetratricopeptide repeat//TPR repeat//Tetratricopeptide repeat	GO:0016567	protein ubiquitination	GO:0005515//GO:0004842	protein binding//ubiquitin-protein transferase activity	GO:0000151	ubiquitin ligase complex	KOG4642	Chaperone-dependent E3 ubiquitin protein ligase (contains TPR repeats)
Cluster-29057.64971	801	--	--	--	--	--	--	--	--	--	--	--	--	--	--	--	--	--	--	--	--	--	--	--	--	--	--	--	--
Cluster-29057.64970	1451	847157563	XP_012824578.1	1017	1.1e-107	PREDICTED: glycerophosphoinositol inositolphosphodiesterase GDPD2 isoform X1 [Xenopus (Silurana) tropicalis]>gi|847157567|ref|XP_012824579.1| PREDICTED: glycerophosphoinositol inositolphosphodiesterase GDPD2 isoform X1 [Xenopus (Silurana) tropicalis]>gi|847157572|ref|XP_012824580.1| PREDICTED: glycerophosphoinositol inositolphosphodiesterase GDPD2 isoform X1 [Xenopus (Silurana) tropicalis]	--	--	--	--	--	K01124	GDPD2	glycerophosphoinositol inositolphosphodiesterase	http://www.genome.jp/dbget-bin/www_bget?ko:K01124	Q9ESM6	931	4.3e-99	Glycerophosphoinositol inositolphosphodiesterase GDPD2 OS=Mus musculus GN=Gdpd2 PE=1 SV=1	PF03009	Glycerophosphoryl diester phosphodiesterase family	GO:0006629	lipid metabolic process	GO:0008081	phosphoric diester hydrolase activity	--	--	KOG2258	Glycerophosphoryl diester phosphodiesterase
Cluster-29057.64977	5488	301610906	XP_002934985.1	538	1.5e-51	PREDICTED: exophilin-5 [Xenopus (Silurana) tropicalis]	--	--	--	--	--	--	--	--	--	Q8NEV8	241	1.7e-18	Exophilin-5 OS=Homo sapiens GN=EXPH5 PE=1 SV=3	PF05869	DNA N-6-adenine-methyltransferase (Dam)	GO:0006306//GO:0032775	DNA methylation//DNA methylation on adenine	GO:0009007//GO:0003677	site-specific DNA-methyltransferase (adenine-specific) activity//DNA binding	--	--	--	--
Cluster-6497.0	332	--	--	--	--	--	--	--	--	--	--	--	--	--	--	--	--	--	--	--	--	--	--	--	--	--	--	--	--
Cluster-29057.64975	1836	591351156	XP_007070029.1	167	5.1e-09	PREDICTED: estradiol 17-beta-dehydrogenase 12-like [Chelonia mydas]	--	--	--	--	--	K10251	HSD17B12, KAR, IFA38	17beta-estradiol 17-dehydrogenase / very-long-chain 3-oxoacyl-CoA reductase	http://www.genome.jp/dbget-bin/www_bget?ko:K10251	Q4R5G7	131	3.2e-06	Very-long-chain 3-oxoacyl-CoA reductase OS=Macaca fascicularis GN=HSD17B12 PE=2 SV=1	PF00106	short chain dehydrogenase	GO:0008152	metabolic process	GO:0016491	oxidoreductase activity	--	--	--	--
Cluster-29057.64974	3574	829914727	XP_012593297.1	1043	2.7e-110	PREDICTED: E3 ubiquitin-protein ligase CHIP isoform X1 [Microcebus murinus]	118403496	NM_001078879.1	361	0	Xenopus (Silurana) tropicalis STIP1 homology and U-box containing protein 1, E3 ubiquitin protein ligase (stub1), mRNA >gnl|BL_ORD_ID|3295342 Xenopus tropicalis STIP1 homology and U-Box containing protein 1, mRNA (cDNA clone MGC:146414 IMAGE:7698919), complete cds	K09561	STUB1, CHIP	STIP1 homology and U-box containing protein 1	http://www.genome.jp/dbget-bin/www_bget?ko:K09561	Q5ZHY5	640	5.9e-65	STIP1 homology and U box-containing protein 1 OS=Gallus gallus GN=STUB1 PE=2 SV=1	PF13371//PF13414//PF13181//PF00515//PF04564//PF13374//PF13176//PF04868//PF13174	Tetratricopeptide repeat//TPR repeat//Tetratricopeptide repeat//Tetratricopeptide repeat//U-box domain//Tetratricopeptide repeat//Tetratricopeptide repeat//Retinal cGMP phosphodiesterase, gamma subunit//Tetratricopeptide repeat	GO:0006144//GO:0016567//GO:0007601	purine nucleobase metabolic process//protein ubiquitination//visual perception	GO:0004114//GO:0005515//GO:0004842//GO:0030553	3',5'-cyclic-nucleotide phosphodiesterase activity//protein binding//ubiquitin-protein transferase activity//cGMP binding	--	--	KOG4642	Chaperone-dependent E3 ubiquitin protein ligase (contains TPR repeats)
Cluster-51216.0	470	153123674	YP_001382285.1	632	1.6e-63	NADH dehydrogenase subunit 2 [Argopecten irradians]>gi|151564682|gb|ABS17668.1| NADH dehydrogenase subunit 2 [Argopecten irradians]	146638128	DQ665851.1	455	0	Argopecten irradians irradians mitochondrion, complete genome	K03879	ND2	NADH-ubiquinone oxidoreductase chain 2	http://www.genome.jp/dbget-bin/www_bget?ko:K03879	Q9ZXY3	197	1.8e-14	NADH-ubiquinone oxidoreductase chain 2 OS=Papio hamadryas GN=MT-ND2 PE=3 SV=1	--	--	GO:0015992//GO:0042773//GO:0006744//GO:0006814//GO:0006120	proton transport//ATP synthesis coupled electron transport//ubiquinone biosynthetic process//sodium ion transport//mitochondrial electron transport, NADH to ubiquinone	GO:0008137	NADH dehydrogenase (ubiquinone) activity	GO:0005739	mitochondrion	--	--
Cluster-38704.0	838	642070940	CDQ88619.1	195	1.3e-12	unnamed protein product [Oncorhynchus mykiss]	--	--	--	--	--	--	--	--	--	--	--	--	--	--	--	--	--	--	--	--	--	--	--
Cluster-28277.0	442	--	--	--	--	--	--	--	--	--	--	--	--	--	--	--	--	--	--	--	--	--	--	--	--	--	--	--	--
Cluster-55370.0	418	--	--	--	--	--	--	--	--	--	--	--	--	--	--	--	--	--	--	--	--	--	--	--	--	--	--	--	--
Cluster-20337.0	290	--	--	--	--	--	--	--	--	--	--	--	--	--	--	--	--	--	--	--	--	--	--	--	--	--	--	--	--
Cluster-54479.0	365	--	--	--	--	--	--	--	--	--	--	--	--	--	--	--	--	--	--	--	--	--	--	--	--	--	--	--	--
Cluster-35020.0	4235	663277986	XP_008497330.1	3009	0	PREDICTED: ephrin type-B receptor 6 [Calypte anna]>gi|676777604|gb|KFP04948.1| Ephrin type-B receptor 5 [Calypte anna]	704459647	XM_010081570.1	70	2.35199e-25	PREDICTED: Pterocles gutturalis ephrin type-B receptor 5 (LOC104467701), mRNA	--	--	--	--	Q07497	2946	0	Ephrin type-B receptor 5 OS=Gallus gallus GN=EPHB5 PE=2 SV=1	PF07714//PF00069//PF00041//PF07647//PF01404//PF00536//PF16656	Protein tyrosine kinase//Protein kinase domain//Fibronectin type III domain//SAM domain (Sterile alpha motif)//Ephrin receptor ligand binding domain//SAM domain (Sterile alpha motif)//Purple acid Phosphatase, N-terminal domain	GO:0006771//GO:0006468//GO:0019497//GO:0048013	riboflavin metabolic process//protein phosphorylation//hexachlorocyclohexane metabolic process//ephrin receptor signaling pathway	GO:0046872//GO:0004672//GO:0003993//GO:0005515//GO:0005524	metal ion binding//protein kinase activity//acid phosphatase activity//protein binding//ATP binding	--	--	--	--
Cluster-44556.0	904	657741119	XP_008305632.1	154	8.2e-08	PREDICTED: uncharacterized protein LOC103376870 [Cynoglossus semilaevis]	--	--	--	--	--	--	--	--	--	--	--	--	--	--	--	--	--	--	--	--	--	--	--
Cluster-51641.0	215	--	--	--	--	--	--	--	--	--	--	--	--	--	--	--	--	--	--	--	--	--	--	--	--	--	--	--	--
Cluster-61817.0	302	--	--	--	--	--	--	--	--	--	--	--	--	--	--	--	--	--	--	--	--	--	--	--	--	--	--	--	--
Cluster-29057.53599	978	--	--	--	--	--	--	--	--	--	--	--	--	--	--	--	--	--	--	PF04117	Mpv17 / PMP22 family	--	--	--	--	GO:0016021	integral component of membrane	--	--
Cluster-29057.53598	3199	699684712	XP_009887661.1	1331	9.5e-144	PREDICTED: p53-induced death domain-containing protein 1 [Charadrius vociferus]	--	--	--	--	--	K10130	LRDD, PIDD	leucine-rich repeats and death domain-containing protein	http://www.genome.jp/dbget-bin/www_bget?ko:K10130	Q9ERV7	1084	1.7e-116	p53-induced death domain-containing protein 1 OS=Mus musculus GN=Pidd1 PE=1 SV=1	PF09452//PF07757//PF00531//PF13855//PF10461	ESCRT-I subunit Mvb12//Predicted AdoMet-dependent methyltransferase//Death domain//Leucine rich repeat//Peptidase S68	GO:0007165//GO:0006915//GO:0006974//GO:0032509	signal transduction//apoptotic process//cellular response to DNA damage stimulus//endosome transport via multivesicular body sorting pathway	GO:0043130//GO:0005515//GO:0008168	ubiquitin binding//protein binding//methyltransferase activity	GO:0000813	ESCRT I complex	KOG0619	FOG: Leucine rich repeat
Cluster-29057.167448	409	338753429	NP_001229724.1	265	5e-21	nuclear pore complex protein Nup93 isoform 2 [Homo sapiens]>gi|338753431|ref|NP_001229725.1| nuclear pore complex protein Nup93 isoform 2 [Homo sapiens]>gi|193786487|dbj|BAG51770.1| unnamed protein product [Homo sapiens]>gi|221039852|dbj|BAH11689.1| unnamed protein product [Homo sapiens]	29366940	AC012181.8	409	0	Homo sapiens chromosome 16 clone RP11-325K4, complete sequence	K14309	NUP93, NIC96	nuclear pore complex protein Nup93	http://www.genome.jp/dbget-bin/www_bget?ko:K14309	Q8N1F7	265	2e-22	Nuclear pore complex protein Nup93 OS=Homo sapiens GN=NUP93 PE=1 SV=2	PF04097	Nup93/Nic96	GO:0016032//GO:0051292//GO:0055085//GO:0019221//GO:0010827//GO:0015031//GO:0051028//GO:0006810//GO:0005975//GO:0044281	viral process//nuclear pore complex assembly//transmembrane transport//cytokine-mediated signaling pathway//regulation of glucose transport//protein transport//mRNA transport//transport//carbohydrate metabolic process//small molecule metabolic process	GO:0017056	structural constituent of nuclear pore	GO:0034399//GO:0031965//GO:0005643	nuclear periphery//nuclear membrane//nuclear pore	--	--
Cluster-29057.167449	520	--	--	--	--	--	--	--	--	--	--	--	--	--	--	--	--	--	--	--	--	--	--	--	--	--	--	--	--
Cluster-29057.53593	1642	847170797	XP_012808849.1	212	2.8e-14	PREDICTED: flavin-containing monooxygenase FMO GS-OX-like 4 isoform X1 [Xenopus (Silurana) tropicalis]	--	--	--	--	--	--	--	--	--	--	--	--	--	PF07992//PF01266//PF00743//PF01593	Pyridine nucleotide-disulphide oxidoreductase//FAD dependent oxidoreductase//Flavin-binding monooxygenase-like//Flavin containing amine oxidoreductase	GO:0055114	oxidation-reduction process	GO:0050660//GO:0004499//GO:0050661//GO:0016491	flavin adenine dinucleotide binding//N,N-dimethylaniline monooxygenase activity//NADP binding//oxidoreductase activity	--	--	KOG1399	Flavin-containing monooxygenase
Cluster-29057.53592	586	847037040	XP_012806447.1	142	1.3e-06	PREDICTED: large neutral amino acids transporter small subunit 4 [Jaculus jaculus]	543364986	XM_005525798.1	70	3.09386e-26	PREDICTED: Pseudopodoces humilis solute carrier family 43 (amino acid system L transporter), member 2 (SLC43A2), mRNA	--	--	--	--	Q0VCM6	142	5.4e-08	Large neutral amino acids transporter small subunit 4 OS=Bos taurus GN=SLC43A2 PE=2 SV=1	--	--	--	--	--	--	--	--	--	--
Cluster-29057.53591	839	--	--	--	--	--	--	--	--	--	--	--	--	--	--	--	--	--	--	--	--	--	--	--	--	--	--	--	--
Cluster-29057.53590	361	--	--	--	--	--	--	--	--	--	--	--	--	--	--	--	--	--	--	--	--	--	--	--	--	--	--	--	--
Cluster-29057.53597	3480	89273882	CAJ83940.1	539	7.1e-52	microspherule protein 1 [Xenopus (Silurana) tropicalis]	589923130	XM_006974399.1	53	5.44002e-16	PREDICTED: Peromyscus maniculatus bairdii microspherule protein 1 (Mcrs1), mRNA	K11674	MCRS1, INO80Q	microspherule protein 1	http://www.genome.jp/dbget-bin/www_bget?ko:K11674	Q96EZ8	520	4.7e-51	Microspherule protein 1 OS=Homo sapiens GN=MCRS1 PE=1 SV=1	--	--	--	--	--	--	--	--	--	--
Cluster-29057.53596	460	--	--	--	--	--	--	--	--	--	--	--	--	--	--	--	--	--	--	--	--	--	--	--	--	--	--	--	--
Cluster-29057.53595	499	--	--	--	--	--	--	--	--	--	--	--	--	--	--	--	--	--	--	--	--	--	--	--	--	--	--	--	--
Cluster-29057.53594	251	--	--	--	--	--	--	--	--	--	--	--	--	--	--	--	--	--	--	--	--	--	--	--	--	--	--	--	--
Cluster-29057.3658	347	--	--	--	--	--	--	--	--	--	--	--	--	--	--	--	--	--	--	--	--	--	--	--	--	--	--	--	--
Cluster-11366.0	800	--	--	--	--	--	--	--	--	--	--	--	--	--	--	--	--	--	--	--	--	--	--	--	--	--	--	--	--
Cluster-29057.3659	1060	--	--	--	--	--	--	--	--	--	--	--	--	--	--	--	--	--	--	--	--	--	--	--	--	--	--	--	--
Cluster-37290.0	779	--	--	--	--	--	--	--	--	--	--	--	--	--	--	--	--	--	--	--	--	--	--	--	--	--	--	--	--
Cluster-6181.0	300	--	--	--	--	--	--	--	--	--	--	--	--	--	--	--	--	--	--	--	--	--	--	--	--	--	--	--	--
Cluster-52057.0	536	--	--	--	--	--	--	--	--	--	--	--	--	--	--	--	--	--	--	--	--	--	--	--	--	--	--	--	--
Cluster-31081.0	660	354805731	AER41895.1	238	1.1e-17	unknown [Homo sapiens]	--	--	--	--	--	--	--	--	--	O00370	237	5.8e-19	LINE-1 retrotransposable element ORF2 protein OS=Homo sapiens PE=1 SV=1	--	--	--	--	--	--	--	--	--	--
Cluster-18511.0	1070	--	--	--	--	--	--	--	--	--	--	--	--	--	--	--	--	--	--	PF00862	Sucrose synthase	GO:0005985//GO:0005982	sucrose metabolic process//starch metabolic process	GO:0016157	sucrose synthase activity	--	--	--	--
Cluster-53912.0	1218	301605622	XP_002932439.1	660	2.3e-66	PREDICTED: pleckstrin homology domain-containing family H member 2 [Xenopus (Silurana) tropicalis]	--	--	--	--	--	--	--	--	--	Q8IVE3	574	9e-58	Pleckstrin homology domain-containing family H member 2 OS=Homo sapiens GN=PLEKHH2 PE=1 SV=2	--	--	--	--	--	--	--	--	--	--
Cluster-29057.128799	683	--	--	--	--	--	--	--	--	--	--	--	--	--	--	--	--	--	--	--	--	--	--	--	--	--	--	--	--
Cluster-55604.0	642	847096926	XP_012811439.1	201	2e-13	PREDICTED: putative methyltransferase NSUN7 [Xenopus (Silurana) tropicalis]	--	--	--	--	--	--	--	--	--	--	--	--	--	--	--	--	--	--	--	--	--	--	--
Cluster-65680.0	218	--	--	--	--	--	--	--	--	--	--	--	--	--	--	--	--	--	--	PF02148	Zn-finger in ubiquitin-hydrolases and other protein	--	--	GO:0008270	zinc ion binding	--	--	--	--
Cluster-15723.0	929	--	--	--	--	--	71142384	BX510935.28	57	8.45366e-19	Zebrafish DNA sequence from clone DKEY-207L24 in linkage group 22, complete sequence	--	--	--	--	--	--	--	--	--	--	--	--	--	--	--	--	--	--
Cluster-52436.0	2465	147901808	NP_001089828.1	2357	7.8e-263	WD repeat-containing and planar cell polarity effector protein fritz homolog [Xenopus laevis]>gi|123899001|sp|Q32NR9.1|FRITZ_XENLA RecName: Full=WD repeat-containing and planar cell polarity effector protein fritz homolog; AltName: Full=WD repeat-containing and planar cell polarity effector protein [Xenopus laevis]>gi|80478508|gb|AAI08510.1| MGC130884 protein [Xenopus laevis]	147901807	NM_001096359.1	668	0	Xenopus laevis WD repeat containing planar cell polarity effector (wdpcp), mRNA >gnl|BL_ORD_ID|2901648 Xenopus laevis hypothetical protein MGC130884, mRNA (cDNA clone MGC:130884 IMAGE:7389967), complete cds	--	--	--	--	Q32NR9	2357	3.2e-264	WD repeat-containing and planar cell polarity effector protein fritz homolog OS=Xenopus laevis GN=wdpcp PE=1 SV=1	PF00448//PF00537	SRP54-type protein, GTPase domain//Scorpion toxin-like domain	GO:0006614//GO:0032880//GO:0060271//GO:0090163//GO:0016476//GO:0032185//GO:0060031//GO:0006810	SRP-dependent cotranslational protein targeting to membrane//regulation of protein localization//cilium morphogenesis//establishment of epithelial cell planar polarity//regulation of embryonic cell shape//septin cytoskeleton organization//mediolateral intercalation//transport	GO:0005515//GO:0008200//GO:0005525	protein binding//ion channel inhibitor activity//GTP binding	GO:0005576//GO:0005938//GO:0016324	extracellular region//cell cortex//apical plasma membrane	--	--
Cluster-29057.88996	1420	--	--	--	--	--	--	--	--	--	--	--	--	--	--	--	--	--	--	--	--	--	--	--	--	--	--	--	--
Cluster-52436.1	2453	147901808	NP_001089828.1	2342	4.3e-261	WD repeat-containing and planar cell polarity effector protein fritz homolog [Xenopus laevis]>gi|123899001|sp|Q32NR9.1|FRITZ_XENLA RecName: Full=WD repeat-containing and planar cell polarity effector protein fritz homolog; AltName: Full=WD repeat-containing and planar cell polarity effector protein [Xenopus laevis]>gi|80478508|gb|AAI08510.1| MGC130884 protein [Xenopus laevis]	147901807	NM_001096359.1	650	0	Xenopus laevis WD repeat containing planar cell polarity effector (wdpcp), mRNA >gnl|BL_ORD_ID|2901648 Xenopus laevis hypothetical protein MGC130884, mRNA (cDNA clone MGC:130884 IMAGE:7389967), complete cds	--	--	--	--	Q32NR9	2342	1.8e-262	WD repeat-containing and planar cell polarity effector protein fritz homolog OS=Xenopus laevis GN=wdpcp PE=1 SV=1	PF00448//PF00537	SRP54-type protein, GTPase domain//Scorpion toxin-like domain	GO:0016476//GO:0060271//GO:0090163//GO:0006614//GO:0032880//GO:0006810//GO:0032185//GO:0060031	regulation of embryonic cell shape//cilium morphogenesis//establishment of epithelial cell planar polarity//SRP-dependent cotranslational protein targeting to membrane//regulation of protein localization//transport//septin cytoskeleton organization//mediolateral intercalation	GO:0008200//GO:0005525//GO:0005515	ion channel inhibitor activity//GTP binding//protein binding	GO:0005938//GO:0005576//GO:0016324	cell cortex//extracellular region//apical plasma membrane	--	--
Cluster-29057.61518	2994	847158601	XP_002932652.3	2164	2.3e-240	PREDICTED: exocyst complex component 3-like protein 2 isoform X1 [Xenopus (Silurana) tropicalis]	--	--	--	--	--	--	--	--	--	Q2M3D2	402	1.9e-37	Exocyst complex component 3-like protein 2 OS=Homo sapiens GN=EXOC3L2 PE=2 SV=1	PF06046	Exocyst complex component Sec6	GO:0006887	exocytosis	--	--	GO:0000145	exocyst	--	--
Cluster-25131.0	6488	558184464	XP_006128025.1	6239	0	PREDICTED: latrophilin-3 isoform X1 [Pelodiscus sinensis]>gi|558184469|ref|XP_006128026.1| PREDICTED: latrophilin-3 isoform X2 [Pelodiscus sinensis]>gi|558184473|ref|XP_006128027.1| PREDICTED: latrophilin-3 isoform X3 [Pelodiscus sinensis]>gi|558184477|ref|XP_006128028.1| PREDICTED: latrophilin-3 isoform X4 [Pelodiscus sinensis]>gi|558184482|ref|XP_006128029.1| PREDICTED: latrophilin-3 isoform X5…	767931504	XM_011531786.1	1006	0	PREDICTED: Homo sapiens adhesion G protein-coupled receptor L3 (ADGRL3), transcript variant X3, mRNA	K04594	LPHN3	latrophilin 3	http://www.genome.jp/dbget-bin/www_bget?ko:K04594	O97827	6170	0	Latrophilin-3 OS=Bos taurus GN=LPHN3 PE=2 SV=1	PF02793//PF02354//PF02140//PF05199//PF00002//PF05767//PF01825	Hormone receptor domain//Latrophilin Cytoplasmic C-terminal region//Galactose binding lectin domain//GMC oxidoreductase//7 transmembrane receptor (Secretin family)//Poxvirus virion envelope protein A14//GPCR proteolysis site, GPS, motif	GO:0055114//GO:0007186	oxidation-reduction process//G-protein coupled receptor signaling pathway	GO:0030246//GO:0004930//GO:0016614	carbohydrate binding//G-protein coupled receptor activity//oxidoreductase activity, acting on CH-OH group of donors	GO:0016021//GO:0016020//GO:0019031	integral component of membrane//membrane//viral envelope	--	--
Cluster-41722.0	320	--	--	--	--	--	--	--	--	--	--	--	--	--	--	--	--	--	--	--	--	--	--	--	--	--	--	--	--
Cluster-42166.0	237	--	--	--	--	--	--	--	--	--	--	--	--	--	--	--	--	--	--	--	--	--	--	--	--	--	--	--	--
Cluster-14060.0	653	847128507	XP_012818693.1	167	1.8e-09	PREDICTED: latrophilin-3-like [Xenopus (Silurana) tropicalis]	--	--	--	--	--	--	--	--	--	--	--	--	--	PF00325	Bacterial regulatory proteins, crp family	GO:0006355	regulation of transcription, DNA-templated	GO:0003677	DNA binding	--	--	--	--
Cluster-43702.0	372	--	--	--	--	--	--	--	--	--	--	--	--	--	--	--	--	--	--	--	--	--	--	--	--	--	--	--	--
Cluster-43702.1	411	--	--	--	--	--	--	--	--	--	--	--	--	--	--	--	--	--	--	--	--	--	--	--	--	--	--	--	--
Cluster-29057.146318	1819	--	--	--	--	--	--	--	--	--	--	--	--	--	--	--	--	--	--	PF02076//PF14991//PF07525	Pheromone A receptor//Protein melan-A//SOCS box	GO:0007186//GO:0019236//GO:0035556//GO:0007606	G-protein coupled receptor signaling pathway//response to pheromone//intracellular signal transduction//sensory perception of chemical stimulus	GO:0004932	mating-type factor pheromone receptor activity	GO:0042470//GO:0016021	melanosome//integral component of membrane	--	--
Cluster-29057.33386	2200	--	--	--	--	--	--	--	--	--	--	--	--	--	--	--	--	--	--	--	--	--	--	--	--	--	--	--	--
Cluster-19867.0	296	--	--	--	--	--	--	--	--	--	--	--	--	--	--	--	--	--	--	PF03554	UL73 viral envelope glycoprotein	--	--	--	--	GO:0019031	viral envelope	--	--
Cluster-29057.50028	474	--	--	--	--	--	--	--	--	--	--	--	--	--	--	--	--	--	--	--	--	--	--	--	--	--	--	--	--
Cluster-29057.50029	419	--	--	--	--	--	--	--	--	--	--	--	--	--	--	--	--	--	--	--	--	--	--	--	--	--	--	--	--
Cluster-26392.0	652	847139071	XP_012820895.1	156	3.4e-08	PREDICTED: uncharacterized protein LOC105947652 [Xenopus (Silurana) tropicalis]	--	--	--	--	--	--	--	--	--	--	--	--	--	--	--	--	--	--	--	--	--	--	--
Cluster-29057.164938	646	--	--	--	--	--	--	--	--	--	--	--	--	--	--	--	--	--	--	--	--	--	--	--	--	--	--	--	--
Cluster-29057.50022	287	--	--	--	--	--	--	--	--	--	--	--	--	--	--	--	--	--	--	--	--	--	--	--	--	--	--	--	--
Cluster-29057.50023	713	--	--	--	--	--	--	--	--	--	--	--	--	--	--	--	--	--	--	--	--	--	--	--	--	--	--	--	--
Cluster-29057.50020	1152	--	--	--	--	--	--	--	--	--	--	--	--	--	--	--	--	--	--	PF04428//PF01111//PF03827	Choline kinase N terminus//Cyclin-dependent kinase regulatory subunit//Orexin receptor type 2	GO:0007187//GO:0022410//GO:0007049//GO:0045859//GO:0007631//GO:0007186	G-protein coupled receptor signaling pathway, coupled to cyclic nucleotide second messenger//circadian sleep/wake cycle process//cell cycle//regulation of protein kinase activity//feeding behavior//G-protein coupled receptor signaling pathway	GO:0016538//GO:0016499//GO:0016773	cyclin-dependent protein serine/threonine kinase regulator activity//orexin receptor activity//phosphotransferase activity, alcohol group as acceptor	GO:0016021	integral component of membrane	--	--
Cluster-29057.50021	386	--	--	--	--	--	--	--	--	--	--	--	--	--	--	--	--	--	--	--	--	--	--	--	--	--	--	--	--
Cluster-29057.50026	943	--	--	--	--	--	--	--	--	--	--	--	--	--	--	--	--	--	--	--	--	--	--	--	--	--	--	--	--
Cluster-29057.50027	409	--	--	--	--	--	--	--	--	--	--	--	--	--	--	--	--	--	--	--	--	--	--	--	--	--	--	--	--
Cluster-29057.50024	219	--	--	--	--	--	--	--	--	--	--	--	--	--	--	--	--	--	--	--	--	--	--	--	--	--	--	--	--
Cluster-29057.50025	658	--	--	--	--	--	--	--	--	--	--	--	--	--	--	--	--	--	--	--	--	--	--	--	--	--	--	--	--
Cluster-29057.58215	4142	301616651	XP_002937758.1	1393	8e-151	PREDICTED: tRNA wybutosine-synthesizing protein 5 isoform X1 [Xenopus (Silurana) tropicalis]>gi|512866493|ref|XP_004917819.1| PREDICTED: tRNA wybutosine-synthesizing protein 5 isoform X1 [Xenopus (Silurana) tropicalis]>gi|512866497|ref|XP_004917820.1| PREDICTED: tRNA wybutosine-synthesizing protein 5 isoform X1 [Xenopus (Silurana) tropicalis]>gi|847166192|ref|XP_012826495.1| PREDICTED: tRNA wybut…	--	--	--	--	--	K18066	TYW5	tRNA wybutosine-synthesizing protein 5	http://www.genome.jp/dbget-bin/www_bget?ko:K18066	A2RUC4	1330	6.6e-145	tRNA wybutosine-synthesizing protein 5 OS=Homo sapiens GN=TYW5 PE=1 SV=1	PF02603//PF14735	HPr Serine kinase N terminus//HAUS augmin-like complex subunit 4	GO:0006109//GO:0000160//GO:0016310//GO:0051225	regulation of carbohydrate metabolic process//phosphorelay signal transduction system//phosphorylation//spindle assembly	GO:0004672//GO:0005524//GO:0000155	protein kinase activity//ATP binding//phosphorelay sensor kinase activity	GO:0009365//GO:0070652	protein histidine kinase complex//HAUS complex	--	--
Cluster-29057.58214	3991	301616651	XP_002937758.1	1393	7.7e-151	PREDICTED: tRNA wybutosine-synthesizing protein 5 isoform X1 [Xenopus (Silurana) tropicalis]>gi|512866493|ref|XP_004917819.1| PREDICTED: tRNA wybutosine-synthesizing protein 5 isoform X1 [Xenopus (Silurana) tropicalis]>gi|512866497|ref|XP_004917820.1| PREDICTED: tRNA wybutosine-synthesizing protein 5 isoform X1 [Xenopus (Silurana) tropicalis]>gi|847166192|ref|XP_012826495.1| PREDICTED: tRNA wybut…	--	--	--	--	--	K18066	TYW5	tRNA wybutosine-synthesizing protein 5	http://www.genome.jp/dbget-bin/www_bget?ko:K18066	A2RUC4	1330	6.4e-145	tRNA wybutosine-synthesizing protein 5 OS=Homo sapiens GN=TYW5 PE=1 SV=1	PF14735//PF02603	HAUS augmin-like complex subunit 4//HPr Serine kinase N terminus	GO:0006109//GO:0016310//GO:0000160//GO:0051225	regulation of carbohydrate metabolic process//phosphorylation//phosphorelay signal transduction system//spindle assembly	GO:0004672//GO:0005524//GO:0000155	protein kinase activity//ATP binding//phosphorelay sensor kinase activity	GO:0009365//GO:0070652	protein histidine kinase complex//HAUS complex	--	--
Cluster-29057.58217	412	--	--	--	--	--	--	--	--	--	--	--	--	--	--	--	--	--	--	--	--	--	--	--	--	--	--	--	--
Cluster-29057.58216	590	--	--	--	--	--	--	--	--	--	--	--	--	--	--	--	--	--	--	--	--	--	--	--	--	--	--	--	--
Cluster-29057.58211	2249	301611360	XP_002935206.1	1646	2e-180	PREDICTED: cyclin-Y [Xenopus (Silurana) tropicalis]	847140554	XM_002935160.3	539	0	PREDICTED: Xenopus (Silurana) tropicalis cyclin Y (ccny), mRNA	--	--	--	--	Q8ND76	1570	5.3e-173	Cyclin-Y OS=Homo sapiens GN=CCNY PE=1 SV=2	PF05923//PF08613	APC cysteine-rich region//Cyclin	GO:0000079//GO:0016055	regulation of cyclin-dependent protein serine/threonine kinase activity//Wnt signaling pathway	GO:0019901	protein kinase binding	--	--	KOG1675	Predicted cyclin
Cluster-29057.58210	2061	301611360	XP_002935206.1	1398	1e-151	PREDICTED: cyclin-Y [Xenopus (Silurana) tropicalis]	847140554	XM_002935160.3	466	0	PREDICTED: Xenopus (Silurana) tropicalis cyclin Y (ccny), mRNA	--	--	--	--	Q8ND76	1322	2.8e-144	Cyclin-Y OS=Homo sapiens GN=CCNY PE=1 SV=2	PF08613	Cyclin	GO:0000079	regulation of cyclin-dependent protein serine/threonine kinase activity	GO:0019901	protein kinase binding	--	--	KOG1675	Predicted cyclin
Cluster-29057.58213	493	--	--	--	--	--	--	--	--	--	--	--	--	--	--	--	--	--	--	--	--	--	--	--	--	--	--	--	--
Cluster-29057.63487	3904	55742148	NP_001006695.1	706	3.5e-71	interferon regulatory factor 1 [Xenopus (Silurana) tropicalis]>gi|49522388|gb|AAH75398.1| interferon regulatory factor 1 [Xenopus (Silurana) tropicalis]	831213190	XM_003782210.2	99	1.6397e-41	PREDICTED: Otolemur garnettii interferon regulatory factor 1 (IRF1), mRNA	K09444	IRF1	interferon regulatory factor 1	http://www.genome.jp/dbget-bin/www_bget?ko:K09444	Q90876	648	7.6e-66	Interferon regulatory factor 1 OS=Gallus gallus GN=IRF1 PE=2 SV=1	PF00605	Interferon regulatory factor transcription factor	--	--	GO:0000975	regulatory region DNA binding	--	--	--	--
Cluster-11518.0	400	--	--	--	--	--	--	--	--	--	--	--	--	--	--	--	--	--	--	--	--	--	--	--	--	--	--	--	--
Cluster-29057.58218	406	--	--	--	--	--	--	--	--	--	--	--	--	--	--	--	--	--	--	--	--	--	--	--	--	--	--	--	--
Cluster-29057.106205	8622	612060207	XP_007506055.1	3638	0	PREDICTED: E3 ubiquitin-protein ligase HUWE1 isoform X5 [Monodelphis domestica]	847122380	XM_012961993.1	1220	0	PREDICTED: Xenopus (Silurana) tropicalis HECT, UBA and WWE domain containing 1, E3 ubiquitin protein ligase (huwe1), mRNA	K10592	HUWE1, MULE, ARF-BP1	E3 ubiquitin-protein ligase HUWE1	http://www.genome.jp/dbget-bin/www_bget?ko:K10592	Q7Z6Z7	3614	0	E3 ubiquitin-protein ligase HUWE1 OS=Homo sapiens GN=HUWE1 PE=1 SV=3	PF11705//PF00076//PF16367//PF02888//PF00632//PF00735	DNA-directed RNA polymerase III subunit Rpc31//RNA recognition motif. (a.k.a. RRM, RBD, or RNP domain)//RNA recognition motif//Calmodulin binding domain//HECT-domain (ubiquitin-transferase)//Septin	GO:0016567//GO:0006359//GO:0006813	protein ubiquitination//regulation of transcription from RNA polymerase III promoter//potassium ion transport	GO:0005525//GO:0004842//GO:0015269//GO:0005516//GO:0003676	GTP binding//ubiquitin-protein transferase activity//calcium-activated potassium channel activity//calmodulin binding//nucleic acid binding	GO:0016021	integral component of membrane	KOG0939	E3 ubiquitin-protein ligase/Putative upstream regulatory element binding protein
Cluster-29057.22060	2026	--	--	--	--	--	--	--	--	--	--	--	--	--	--	--	--	--	--	--	--	--	--	--	--	--	--	--	--
Cluster-29057.162199	495	--	--	--	--	--	--	--	--	--	--	--	--	--	--	--	--	--	--	--	--	--	--	--	--	--	--	--	--
Cluster-29057.106204	8763	612060211	XP_007506057.1	3577	0	PREDICTED: E3 ubiquitin-protein ligase HUWE1 isoform X7 [Monodelphis domestica]	847122380	XM_012961993.1	1008	0	PREDICTED: Xenopus (Silurana) tropicalis HECT, UBA and WWE domain containing 1, E3 ubiquitin protein ligase (huwe1), mRNA	K10592	HUWE1, MULE, ARF-BP1	E3 ubiquitin-protein ligase HUWE1	http://www.genome.jp/dbget-bin/www_bget?ko:K10592	Q7Z6Z7	3538	0	E3 ubiquitin-protein ligase HUWE1 OS=Homo sapiens GN=HUWE1 PE=1 SV=3	PF00076//PF11705//PF16367//PF02888//PF00735//PF00632	RNA recognition motif. (a.k.a. RRM, RBD, or RNP domain)//DNA-directed RNA polymerase III subunit Rpc31//RNA recognition motif//Calmodulin binding domain//Septin//HECT-domain (ubiquitin-transferase)	GO:0016567//GO:0006359//GO:0006813	protein ubiquitination//regulation of transcription from RNA polymerase III promoter//potassium ion transport	GO:0004842//GO:0005525//GO:0015269//GO:0005516//GO:0003676	ubiquitin-protein transferase activity//GTP binding//calcium-activated potassium channel activity//calmodulin binding//nucleic acid binding	GO:0016021	integral component of membrane	KOG0939	E3 ubiquitin-protein ligase/Putative upstream regulatory element binding protein
Cluster-29057.162197	263	--	--	--	--	--	--	--	--	--	--	--	--	--	--	--	--	--	--	--	--	--	--	--	--	--	--	--	--
Cluster-29057.22067	1407	--	--	--	--	--	--	--	--	--	--	--	--	--	--	--	--	--	--	--	--	--	--	--	--	--	--	--	--
Cluster-1752.0	391	675769269	XP_008988023.1	281	6.6e-23	PREDICTED: serine/threonine-protein kinase PAK 3 isoform X5 [Callithrix jacchus]	194440662	NG_008288.1	391	0	Homo sapiens p21 protein (Cdc42/Rac)-activated kinase 3 (PAK3), RefSeqGene on chromosome X	--	--	--	--	--	--	--	--	--	--	--	--	--	--	--	--	--	--
Cluster-29057.162194	457	512859652	XP_002937108.2	173	2.6e-10	PREDICTED: UAP56-interacting factor-like isoform X2 [Xenopus (Silurana) tropicalis]	--	--	--	--	--	--	--	--	--	--	--	--	--	--	--	--	--	--	--	--	--	--	--
Cluster-29057.162193	401	--	--	--	--	--	--	--	--	--	--	--	--	--	--	--	--	--	--	--	--	--	--	--	--	--	--	--	--
Cluster-29057.99265	4360	47498010	NP_998854.1	1652	7.8e-181	nucleobindin 1 precursor [Xenopus (Silurana) tropicalis]>gi|847143004|ref|XP_012821775.1| PREDICTED: nucleobindin 1 isoform X1 [Xenopus (Silurana) tropicalis]>gi|847143007|ref|XP_012821776.1| PREDICTED: nucleobindin 1 isoform X2 [Xenopus (Silurana) tropicalis]>gi|45709741|gb|AAH67991.1| nucleobindin 1 [Xenopus (Silurana) tropicalis]	731252845	XM_010640891.1	243	1.63683e-121	PREDICTED: Fukomys damarensis nucleobindin 1 (Nucb1), mRNA	--	--	--	--	Q63083	1380	1.1e-150	Nucleobindin-1 OS=Rattus norvegicus GN=Nucb1 PE=1 SV=1	PF13833//PF13499//PF13202//PF13405//PF00036	EF-hand domain pair//EF-hand domain pair//EF hand//EF-hand domain//EF hand	--	--	GO:0005509	calcium ion binding	--	--	KOG3866	DNA-binding protein of the nucleobindin family
Cluster-29057.162191	300	--	--	--	--	--	--	--	--	--	--	--	--	--	--	--	--	--	--	--	--	--	--	--	--	--	--	--	--
Cluster-29057.22066	494	544408393	XP_005544556.1	479	9.2e-46	PREDICTED: ephrin type-B receptor 2 isoform X3 [Macaca fascicularis]	787168301	NG_011804.2	494	0	Homo sapiens EPH receptor B2 (EPHB2), RefSeqGene (LRG_780) on chromosome 1	K05111	EPHB2, ERK, DRT	Eph receptor B2	http://www.genome.jp/dbget-bin/www_bget?ko:K05111	P29323	429	2.4e-41	Ephrin type-B receptor 2 OS=Homo sapiens GN=EPHB2 PE=1 SV=5	PF00069//PF07714	Protein kinase domain//Protein tyrosine kinase	GO:0006468	protein phosphorylation	GO:0005524//GO:0004672	ATP binding//protein kinase activity	--	--	--	--
Cluster-29057.123886	1199	--	--	--	--	--	--	--	--	--	--	--	--	--	--	--	--	--	--	--	--	--	--	--	--	--	--	--	--
Cluster-29057.123887	925	--	--	--	--	--	--	--	--	--	--	--	--	--	--	--	--	--	--	--	--	--	--	--	--	--	--	--	--
Cluster-29057.123884	354	--	--	--	--	--	--	--	--	--	--	--	--	--	--	--	--	--	--	--	--	--	--	--	--	--	--	--	--
Cluster-29057.123885	2223	--	--	--	--	--	--	--	--	--	--	--	--	--	--	--	--	--	--	PF00711	Beta defensin	GO:0006952	defense response	--	--	GO:0005576	extracellular region	--	--
Cluster-29057.123882	687	--	--	--	--	--	--	--	--	--	--	--	--	--	--	--	--	--	--	--	--	--	--	--	--	--	--	--	--
Cluster-29057.123883	877	205360896	NP_001128554.1	243	3.8e-18	upregulator of cell proliferation [Xenopus laevis]>gi|89130394|gb|AAI14224.1| Unknown (protein for MGC:132266) [Xenopus laevis]	--	--	--	--	--	--	--	--	--	Q5NCI0	152	5.6e-09	Up-regulator of cell proliferation OS=Mus musculus GN=Urgcp PE=2 SV=1	PF00619	Caspase recruitment domain	GO:0042981	regulation of apoptotic process	--	--	--	--	--	--
Cluster-29057.123880	370	--	--	--	--	--	--	--	--	--	--	--	--	--	--	--	--	--	--	--	--	--	--	--	--	--	--	--	--
Cluster-29057.123881	386	--	--	--	--	--	--	--	--	--	--	--	--	--	--	--	--	--	--	--	--	--	--	--	--	--	--	--	--
Cluster-29057.99263	2315	507556255	XP_004661887.1	1572	7.8e-172	PREDICTED: GMP reductase 2 isoform X1 [Jaculus jaculus]	831538975	XM_012868399.1	96	4.49821e-40	PREDICTED: Fundulus heteroclitus NEDD8-like (LOC105930277), mRNA	K00364	E1.7.1.7, guaC	GMP reductase	http://www.genome.jp/dbget-bin/www_bget?ko:K00364	Q9P2T1	1556	2.3e-171	GMP reductase 2 OS=Homo sapiens GN=GMPR2 PE=1 SV=1	PF14560//PF03060//PF00478//PF00240//PF01070	Ubiquitin-like domain//Nitronate monooxygenase//IMP dehydrogenase / GMP reductase domain//Ubiquitin family//FMN-dependent dehydrogenase	GO:0006807//GO:0055114	nitrogen compound metabolic process//oxidation-reduction process	GO:0018580//GO:0003824//GO:0005515//GO:0016491	nitronate monooxygenase activity//catalytic activity//protein binding//oxidoreductase activity	--	--	KOG2550	IMP dehydrogenase/GMP reductase
Cluster-29057.63481	4375	731246423	XP_010636296.1	1276	3.1e-137	PREDICTED: NEDD4-binding protein 1 [Fukomys damarensis]	611976964	XM_007507814.1	85	1.11487e-33	PREDICTED: Monodelphis domestica NEDD4 binding protein 1 (N4BP1), mRNA	--	--	--	--	Q1LVK9	1140	7.5e-123	NEDD4-binding protein 1 OS=Danio rerio GN=n4bp1 PE=2 SV=3	--	--	--	--	--	--	--	--	KOG3777	Uncharacterized conserved protein
Cluster-29057.123888	6985	512840416	XP_002937144.2	5948	0	PREDICTED: 5'-3' exoribonuclease 1 [Xenopus (Silurana) tropicalis]	847128844	XM_002937098.3	1411	0	PREDICTED: Xenopus (Silurana) tropicalis 5'-3' exoribonuclease 1 (xrn1), mRNA	K12618	XRN1, SEP1, KEM1	5'-3' exoribonuclease 1	http://www.genome.jp/dbget-bin/www_bget?ko:K12618	Q8IZH2	5305	0	5'-3' exoribonuclease 1 OS=Homo sapiens GN=XRN1 PE=1 SV=1	PF03159//PF02907	XRN 5'-3' exonuclease N-terminus//Hepatitis C virus NS3 protease	GO:0019087//GO:0006508	transformation of host cell by virus//proteolysis	GO:0008236//GO:0003676//GO:0004527	serine-type peptidase activity//nucleic acid binding//exonuclease activity	--	--	KOG2045	5'-3' exonuclease XRN1/KEM1/SEP1 involved in DNA strand exchange and mRNA turnover
Cluster-29057.123889	2223	--	--	--	--	--	828301363	XM_004494151.2	47	7.48346e-13	PREDICTED: Cicer arietinum ubiquitin-60S ribosomal protein L40 (LOC101490142), mRNA	--	--	--	--	--	--	--	--	PF00525	Alpha crystallin A chain, N terminal	GO:0007423	sensory organ development	GO:0005212	structural constituent of eye lens	--	--	KOG0001	Ubiquitin and ubiquitin-like proteins
Cluster-29057.114462	1684	58331843	NP_001011105.1	922	1.3e-96	2-oxoglutarate and iron-dependent oxygenase domain-containing protein 3 [Xenopus (Silurana) tropicalis]>gi|82180258|sp|Q5XGE0.1|OGFD3_XENTR RecName: Full=2-oxoglutarate and iron-dependent oxygenase domain-containing protein 3 [Xenopus (Silurana) tropicalis]>gi|54038498|gb|AAH84502.1| PKHD domain-containing transmembrane protein FLJ22222 homolog [Xenopus (Silurana) tropicalis]	564263244	XM_006270426.1	118	1.91687e-52	PREDICTED: Alligator mississippiensis 2-oxoglutarate and iron-dependent oxygenase domain containing 3 (OGFOD3), mRNA	--	--	--	--	Q5XGE0	922	5.5e-98	2-oxoglutarate and iron-dependent oxygenase domain-containing protein 3 OS=Xenopus tropicalis GN=ogfod3 PE=2 SV=1	PF00728//PF13640	Glycosyl hydrolase family 20, catalytic domain//2OG-Fe(II) oxygenase superfamily	GO:0005975//GO:0055114	carbohydrate metabolic process//oxidation-reduction process	GO:0031418//GO:0016702//GO:0016491//GO:0004553//GO:0016706//GO:0005506	L-ascorbic acid binding//oxidoreductase activity, acting on single donors with incorporation of molecular oxygen, incorporation of two atoms of oxygen//oxidoreductase activity//hydrolase activity, hydrolyzing O-glycosyl compounds//oxidoreductase activity, acting on paired donors, with incorporation or reduction of molecular oxygen, 2-oxoglutarate as one donor, and incorporation of one atom each o…	GO:0016021	integral component of membrane	--	--
Cluster-46167.0	534	--	--	--	--	--	--	--	--	--	--	--	--	--	--	--	--	--	--	--	--	--	--	--	--	--	--	--	--
Cluster-29057.74389	349	189083794	NP_001121148.1	216	2e-15	trimeric intracellular cation channel type B-A [Xenopus laevis]>gi|123900539|sp|Q3KQE5.1|T38BA_XENLA RecName: Full=Trimeric intracellular cation channel type B-A; Short=TRIC-B-A; Short=TRICB-A; AltName: Full=Transmembrane protein 38B-A [Xenopus laevis]>gi|76780116|gb|AAI06251.1| Tmem38b-a protein [Xenopus laevis]	--	--	--	--	--	--	--	--	--	Q3KQE5	216	8.4e-17	Trimeric intracellular cation channel type B-A OS=Xenopus laevis GN=tmem38b-a PE=2 SV=1	--	--	GO:0006813//GO:0071805	potassium ion transport//potassium ion transmembrane transport	GO:0005267	potassium channel activity	GO:0016021//GO:0005789	integral component of membrane//endoplasmic reticulum membrane	--	--
Cluster-29057.42045	975	--	--	--	--	--	--	--	--	--	--	--	--	--	--	--	--	--	--	--	--	--	--	--	--	--	--	--	--
Cluster-29057.114463	2812	530657351	XP_005314477.1	1577	2.5e-172	PREDICTED: hexosaminidase D [Chrysemys picta bellii]>gi|530657355|ref|XP_005314478.1| PREDICTED: hexosaminidase D [Chrysemys picta bellii]	507542196	XM_004655037.1	54	1.21916e-16	PREDICTED: Jaculus jaculus hexosaminidase (glycosyl hydrolase family 20, catalytic domain) containing (Hexdc), mRNA	K14459	HEX	hexosaminidase	http://www.genome.jp/dbget-bin/www_bget?ko:K14459	Q3U4H6	1406	6.9e-154	Hexosaminidase D OS=Mus musculus GN=Hexdc PE=1 SV=1	PF00728	Glycosyl hydrolase family 20, catalytic domain	GO:0005975	carbohydrate metabolic process	GO:0004553	hydrolase activity, hydrolyzing O-glycosyl compounds	--	--	--	--
Cluster-29057.74385	4447	189310149	CAP20020.1	281	7.5e-22	transposase [Eriphia verrucosa]	--	--	--	--	--	K11433	SETMAR	histone-lysine N-methyltransferase SETMAR	http://www.genome.jp/dbget-bin/www_bget?ko:K11433	Q7JQ07	217	8.2e-16	Mariner Mos1 transposase OS=Drosophila mauritiana GN=mariner\T PE=1 SV=1	--	--	--	--	--	--	--	--	--	--
Cluster-29057.74384	2030	--	--	--	--	--	--	--	--	--	--	--	--	--	--	--	--	--	--	--	--	--	--	--	--	--	--	--	--
Cluster-29057.74387	737	--	--	--	--	--	--	--	--	--	--	--	--	--	--	--	--	--	--	--	--	--	--	--	--	--	--	--	--
Cluster-29057.74386	2722	512814506	XP_004911038.1	2504	7.8e-280	PREDICTED: phosphatidylinositol 3-kinase regulatory subunit beta [Xenopus (Silurana) tropicalis]>gi|512814510|ref|XP_002934855.2| PREDICTED: phosphatidylinositol 3-kinase regulatory subunit beta [Xenopus (Silurana) tropicalis]	847093459	XM_002934809.3	585	0	PREDICTED: Xenopus (Silurana) tropicalis phosphoinositide-3-kinase, regulatory subunit 2 (beta) (pik3r2), transcript variant X2, mRNA	--	--	--	--	O00459	1917	3.7e-213	Phosphatidylinositol 3-kinase regulatory subunit beta OS=Homo sapiens GN=PIK3R2 PE=1 SV=2	PF12937//PF00620//PF06008	F-box-like//RhoGAP domain//Laminin Domain I	GO:0007165//GO:0030155//GO:0045995//GO:0030334	signal transduction//regulation of cell adhesion//regulation of embryonic development//regulation of cell migration	GO:0005515//GO:0005102	protein binding//receptor binding	--	--	KOG4637	Adaptor for phosphoinositide 3-kinase
Cluster-29057.74381	273	--	--	--	--	--	--	--	--	--	--	--	--	--	--	--	--	--	--	--	--	--	--	--	--	--	--	--	--
Cluster-29057.74380	565	821456571	XP_012409183.1	233	3.5e-17	PREDICTED: target of rapamycin complex 2 subunit MAPKAP1 isoform X2 [Sarcophilus harrisii]	--	--	--	--	--	--	--	--	--	Q9BPZ7	233	1.4e-18	Target of rapamycin complex 2 subunit MAPKAP1 OS=Homo sapiens GN=MAPKAP1 PE=1 SV=2	--	--	--	--	--	--	--	--	--	--
Cluster-29057.74383	1849	--	--	--	--	--	--	--	--	--	--	--	--	--	--	--	--	--	--	--	--	--	--	--	--	--	--	--	--
Cluster-29057.74382	220	--	--	--	--	--	--	--	--	--	--	--	--	--	--	--	--	--	--	--	--	--	--	--	--	--	--	--	--
Cluster-29057.127411	676	--	--	--	--	--	--	--	--	--	--	--	--	--	--	--	--	--	--	PF13949	ALIX V-shaped domain binding to HIV	--	--	GO:0005515	protein binding	--	--	--	--
Cluster-29057.127410	653	847130214	XP_012818958.1	197	6.1e-13	PREDICTED: uncharacterized protein LOC105947395 [Xenopus (Silurana) tropicalis]	--	--	--	--	--	--	--	--	--	--	--	--	--	PF01442	Apolipoprotein A1/A4/E domain	GO:0006869//GO:0042157	lipid transport//lipoprotein metabolic process	GO:0008289	lipid binding	GO:0005576	extracellular region	--	--
Cluster-29057.127413	747	--	--	--	--	--	--	--	--	--	--	--	--	--	--	--	--	--	--	--	--	--	--	--	--	--	--	--	--
Cluster-29057.127412	273	847164282	XP_012826094.1	172	2e-10	PREDICTED: uncharacterized protein LOC101734130 [Xenopus (Silurana) tropicalis]	--	--	--	--	--	--	--	--	--	O00370	145	1.1e-08	LINE-1 retrotransposable element ORF2 protein OS=Homo sapiens PE=1 SV=1	--	--	--	--	--	--	--	--	--	--
Cluster-29057.127415	3959	513131148	AGO18322.1	1048	7.7e-111	reverse transcriptase, partial [Clarias batrachus]	--	--	--	--	--	--	--	--	--	O00370	954	2.5e-101	LINE-1 retrotransposable element ORF2 protein OS=Homo sapiens PE=1 SV=1	PF02183	Homeobox associated leucine zipper	GO:0006355	regulation of transcription, DNA-templated	GO:0003700//GO:0043565	transcription factor activity, sequence-specific DNA binding//sequence-specific DNA binding	GO:0005667	transcription factor complex	--	--
Cluster-29057.127414	289	3746499	AAD02928.1	237	6.2e-18	reverse transcriptase [Oryzias latipes]	--	--	--	--	--	--	--	--	--	P08548	161	1.7e-10	LINE-1 reverse transcriptase homolog OS=Nycticebus coucang PE=3 SV=1	--	--	--	--	--	--	--	--	--	--
Cluster-29057.127417	1872	71896199	NP_001025575.1	1360	2.4e-147	dihydroorotate dehydrogenase (quinone), mitochondrial [Xenopus (Silurana) tropicalis]>gi|60688133|gb|AAH91012.1| MGC107816 protein [Xenopus (Silurana) tropicalis]	--	--	--	--	--	K00254	DHODH, pyrD	dihydroorotate dehydrogenase	http://www.genome.jp/dbget-bin/www_bget?ko:K00254	Q5E9W3	1242	4.8e-135	Dihydroorotate dehydrogenase (quinone), mitochondrial OS=Bos taurus GN=DHODH PE=1 SV=1	PF01180	Dihydroorotate dehydrogenase	GO:0006222//GO:0055114//GO:0006207//GO:0006206	UMP biosynthetic process//oxidation-reduction process//'de novo' pyrimidine nucleobase biosynthetic process//pyrimidine nucleobase metabolic process	GO:0016627//GO:0004158	oxidoreductase activity, acting on the CH-CH group of donors//dihydroorotate oxidase activity	GO:0016020//GO:0005737	membrane//cytoplasm	KOG1436	Dihydroorotate dehydrogenase
Cluster-29057.127416	5898	308818177	NP_001184214.1	1404	6e-152	sideroflexin 5 [Xenopus laevis]>gi|298112880|gb|ADI58547.1| mitochondrial sideroflexin 5 [Xenopus laevis]	52345737	NM_001004915.1	510	0	Xenopus (Silurana) tropicalis sideroflexin 5 (sfxn5), mRNA >gnl|BL_ORD_ID|614007 Xenopus tropicalis MGC89067 protein, mRNA (cDNA clone MGC:89067 IMAGE:7005817), complete cds	--	--	--	--	Q8CFD0	1331	7.2e-145	Sideroflexin-5 OS=Rattus norvegicus GN=Sfxn5 PE=2 SV=1	PF03820	Tricarboxylate carrier	GO:0055085//GO:0006812//GO:0006811	transmembrane transport//cation transport//ion transport	GO:0015075//GO:0008324	ion transmembrane transporter activity//cation transmembrane transporter activity	GO:0016020	membrane	KOG3767	Sideroflexin
Cluster-29057.127419	2526	512871872	XP_004918553.1	251	1.3e-18	PREDICTED: acetyl-coenzyme A synthetase, cytoplasmic isoform X1 [Xenopus (Silurana) tropicalis]>gi|512871876|ref|XP_004918554.1| PREDICTED: acetyl-coenzyme A synthetase, cytoplasmic isoform X1 [Xenopus (Silurana) tropicalis]>gi|512871880|ref|XP_004918555.1| PREDICTED: acetyl-coenzyme A synthetase, cytoplasmic isoform X1 [Xenopus (Silurana) tropicalis]>gi|847168602|ref|XP_012808100.1| PREDICTED: a…	564246079	XM_006262094.1	56	8.45972e-18	PREDICTED: Alligator mississippiensis acyl-CoA synthetase short-chain family member 2 (ACSS2), transcript variant X3, mRNA	K01895	ACSS, acs	acetyl-CoA synthetase	http://www.genome.jp/dbget-bin/www_bget?ko:K01895	Q2LW77	225	5.5e-17	Acetyl-coenzyme A synthetase OS=Syntrophus aciditrophicus (strain SB) GN=acsA PE=3 SV=1	--	--	--	--	--	--	--	--	KOG1175	Acyl-CoA synthetase
Cluster-29057.127418	1725	148222069	NP_001080679.1	1015	2.3e-107	uncharacterized protein LOC380371 [Xenopus laevis]>gi|32484235|gb|AAH54219.1| Cg7039-prov protein [Xenopus laevis]	663274251	XM_008497782.1	269	2.25331e-136	PREDICTED: Calypte anna ADP-ribosylation factor related protein 1 (ARFRP1), mRNA	K07952	ARFRP1	ADP-ribosylation factor related protein 1	http://www.genome.jp/dbget-bin/www_bget?ko:K07952	Q32LJ2	964	7.6e-103	ADP-ribosylation factor-related protein 1 OS=Bos taurus GN=ARFRP1 PE=2 SV=1	PF08436//PF00025//PF08477//PF00503//PF01926//PF04670//PF00071	1-deoxy-D-xylulose 5-phosphate reductoisomerase C-terminal//ADP-ribosylation factor family//Ras of Complex, Roc, domain of DAPkinase//G-protein alpha subunit//50S ribosome-binding GTPase//Gtr1/RagA G protein conserved region//Ras family	GO:0007165//GO:0007264//GO:0007186	signal transduction//small GTPase mediated signal transduction//G-protein coupled receptor signaling pathway	GO:0019001//GO:0031683//GO:0005515//GO:0005525//GO:0003924//GO:0004871	guanyl nucleotide binding//G-protein beta/gamma-subunit complex binding//protein binding//GTP binding//GTPase activity//signal transducer activity	--	--	KOG0076	GTP-binding ADP-ribosylation factor-like protein yARL3
Cluster-29057.14225	530	119595153	EAW74747.1	211	1.2e-14	cyclin D1, isoform CRA_b [Homo sapiens]	166795258	NG_007375.1	524	0	Homo sapiens cyclin D1 (CCND1), RefSeqGene on chromosome 11	K04503	CCND1	cyclin D1	http://www.genome.jp/dbget-bin/www_bget?ko:K04503	P24385	207	1.4e-15	G1/S-specific cyclin-D1 OS=Homo sapiens GN=CCND1 PE=1 SV=1	PF02984	Cyclin, C-terminal domain	--	--	--	--	GO:0005634	nucleus	--	--
Cluster-33523.0	354	--	--	--	--	--	--	--	--	--	--	--	--	--	--	--	--	--	--	--	--	--	--	--	--	--	--	--	--
Cluster-29057.114464	807	301608894	XP_002933995.1	201	2.6e-13	PREDICTED: UBX domain-containing protein 4 [Xenopus (Silurana) tropicalis]	--	--	--	--	--	--	--	--	--	Q92575	184	9.9e-13	UBX domain-containing protein 4 OS=Homo sapiens GN=UBXN4 PE=1 SV=2	PF01344	Kelch motif	--	--	GO:0005515	protein binding	--	--	--	--
Cluster-4354.0	458	--	--	--	--	--	--	--	--	--	--	--	--	--	--	--	--	--	--	PF02167	Cytochrome C1 family	GO:0006118	obsolete electron transport	GO:0009055//GO:0020037	electron carrier activity//heme binding	--	--	--	--
Cluster-58176.0	356	--	--	--	--	--	--	--	--	--	--	--	--	--	--	--	--	--	--	--	--	--	--	--	--	--	--	--	--
Cluster-29057.171893	428	--	--	--	--	--	--	--	--	--	--	--	--	--	--	--	--	--	--	--	--	--	--	--	--	--	--	--	--
Cluster-32002.0	276	--	--	--	--	--	--	--	--	--	--	--	--	--	--	--	--	--	--	PF00050	Kazal-type serine protease inhibitor domain	--	--	GO:0005515	protein binding	--	--	--	--
Cluster-59864.0	886	--	--	--	--	--	--	--	--	--	--	--	--	--	--	--	--	--	--	--	--	--	--	--	--	--	--	--	--
Cluster-17198.0	351	--	--	--	--	--	--	--	--	--	--	--	--	--	--	--	--	--	--	--	--	--	--	--	--	--	--	--	--
Cluster-47628.0	1396	617578951	XP_007518038.1	161	1.9e-08	PREDICTED: mucin-3B-like [Erinaceus europaeus]	--	--	--	--	--	--	--	--	--	--	--	--	--	PF01033	Somatomedin B domain	GO:0007165//GO:0006955	signal transduction//immune response	GO:0030247//GO:0005044	polysaccharide binding//scavenger receptor activity	--	--	--	--
Cluster-811.0	252	--	--	--	--	--	--	--	--	--	--	--	--	--	--	--	--	--	--	--	--	--	--	--	--	--	--	--	--
Cluster-36017.0	606	512830517	XP_004913064.1	848	1.8e-88	PREDICTED: probable G-protein coupled receptor 22 [Xenopus (Silurana) tropicalis]	846998794	XM_004652875.2	243	2.16664e-122	PREDICTED: Jaculus jaculus G protein-coupled receptor 22 (Gpr22), mRNA	K04319	GPR22	G protein-coupled receptor 22	http://www.genome.jp/dbget-bin/www_bget?ko:K04319	Q99680	823	6e-87	Probable G-protein coupled receptor 22 OS=Homo sapiens GN=GPR22 PE=2 SV=2	PF00001	7 transmembrane receptor (rhodopsin family)	GO:0007186	G-protein coupled receptor signaling pathway	GO:0004930	G-protein coupled receptor activity	GO:0016021	integral component of membrane	--	--
Cluster-46416.0	354	--	--	--	--	--	--	--	--	--	--	--	--	--	--	--	--	--	--	--	--	--	--	--	--	--	--	--	--
Cluster-29057.9178	408	--	--	--	--	--	--	--	--	--	--	--	--	--	--	--	--	--	--	--	--	--	--	--	--	--	--	--	--
Cluster-45739.0	855	847095449	XP_012811136.1	408	2.7e-37	PREDICTED: uncharacterized protein LOC100486035 [Xenopus (Silurana) tropicalis]	--	--	--	--	--	--	--	--	--	--	--	--	--	PF05843	Suppressor of forked protein (Suf)	GO:0006397	mRNA processing	--	--	GO:0005634	nucleus	--	--
Cluster-45739.1	919	847095449	XP_012811136.1	314	2.3e-26	PREDICTED: uncharacterized protein LOC100486035 [Xenopus (Silurana) tropicalis]	--	--	--	--	--	--	--	--	--	--	--	--	--	--	--	--	--	--	--	--	--	--	--
Cluster-14738.1	522	--	--	--	--	--	--	--	--	--	--	--	--	--	--	--	--	--	--	--	--	--	--	--	--	--	--	--	--
Cluster-14738.0	454	--	--	--	--	--	--	--	--	--	--	--	--	--	--	--	--	--	--	--	--	--	--	--	--	--	--	--	--
Cluster-11368.0	414	--	--	--	--	--	--	--	--	--	--	--	--	--	--	--	--	--	--	--	--	--	--	--	--	--	--	--	--
Cluster-46703.0	203	--	--	--	--	--	--	--	--	--	--	--	--	--	--	--	--	--	--	--	--	--	--	--	--	--	--	--	--
Cluster-62315.0	3709	530606324	XP_005294872.1	2109	6.8e-234	PREDICTED: ankyrin repeat and death domain-containing protein 1A isoform X3 [Chrysemys picta bellii]	847112249	XM_004912690.2	573	0	PREDICTED: Xenopus (Silurana) tropicalis ankyrin repeat and death domain containing 1A (ankdd1a), transcript variant X2, mRNA	--	--	--	--	Q495B1	1598	5e-176	Ankyrin repeat and death domain-containing protein 1A OS=Homo sapiens GN=ANKDD1A PE=2 SV=2	PF00531//PF00023//PF13606	Death domain//Ankyrin repeat//Ankyrin repeat	GO:0007165	signal transduction	GO:0005515	protein binding	--	--	--	--
Cluster-29057.136761	4956	147906663	NP_001090503.1	2322	1.8e-258	histone H2A deubiquitinase MYSM1 [Xenopus laevis]>gi|229891121|sp|A0JMR6.1|MYSM1_XENLA RecName: Full=Histone H2A deubiquitinase MYSM1; Short=2A-DUB; AltName: Full=Myb-like, SWIRM and MPN domain-containing protein 1 [Xenopus laevis]>gi|116487819|gb|AAI25980.1| Mysm1 protein [Xenopus laevis]	706108731	XM_010209542.1	283	1.08195e-143	PREDICTED: Colius striatus Myb-like, SWIRM and MPN domains 1 (MYSM1), mRNA	K11865	MYSM1	protein MYSM1	http://www.genome.jp/dbget-bin/www_bget?ko:K11865	A0JMR6	2322	7.4e-260	Histone H2A deubiquitinase MYSM1 OS=Xenopus laevis GN=mysm1 PE=2 SV=1	PF04433//PF01435//PF05452//PF01398	SWIRM domain//Peptidase family M48//Clavanin//JAB1/Mov34/MPN/PAD-1 ubiquitin protease	GO:0006511//GO:0016579//GO:0045893//GO:0016578//GO:0006508	ubiquitin-dependent protein catabolic process//protein deubiquitination//positive regulation of transcription, DNA-templated//histone deubiquitination//proteolysis	GO:0003713//GO:0008237//GO:0004222//GO:0005515//GO:0004221//GO:0004843//GO:0042393	transcription coactivator activity//metallopeptidase activity//metalloendopeptidase activity//protein binding//obsolete ubiquitin thiolesterase activity//ubiquitin-specific protease activity//histone binding	GO:0016585//GO:0005576//GO:0005667	obsolete chromatin remodeling complex//extracellular region//transcription factor complex	KOG2661	Peptidase family M48
Cluster-29057.136760	1295	--	--	--	--	--	--	--	--	--	--	--	--	--	--	--	--	--	--	--	--	--	--	--	--	--	--	--	--
Cluster-29057.136763	4858	147906663	NP_001090503.1	2427	1.2e-270	histone H2A deubiquitinase MYSM1 [Xenopus laevis]>gi|229891121|sp|A0JMR6.1|MYSM1_XENLA RecName: Full=Histone H2A deubiquitinase MYSM1; Short=2A-DUB; AltName: Full=Myb-like, SWIRM and MPN domain-containing protein 1 [Xenopus laevis]>gi|116487819|gb|AAI25980.1| Mysm1 protein [Xenopus laevis]	706108731	XM_010209542.1	285	8.19738e-145	PREDICTED: Colius striatus Myb-like, SWIRM and MPN domains 1 (MYSM1), mRNA	K11865	MYSM1	protein MYSM1	http://www.genome.jp/dbget-bin/www_bget?ko:K11865	A0JMR6	2427	4.9e-272	Histone H2A deubiquitinase MYSM1 OS=Xenopus laevis GN=mysm1 PE=2 SV=1	PF04433//PF01435//PF05452//PF01398	SWIRM domain//Peptidase family M48//Clavanin//JAB1/Mov34/MPN/PAD-1 ubiquitin protease	GO:0006508//GO:0016578//GO:0045893//GO:0006511//GO:0016579	proteolysis//histone deubiquitination//positive regulation of transcription, DNA-templated//ubiquitin-dependent protein catabolic process//protein deubiquitination	GO:0042393//GO:0004843//GO:0005515//GO:0004221//GO:0004222//GO:0003713//GO:0008237	histone binding//ubiquitin-specific protease activity//protein binding//obsolete ubiquitin thiolesterase activity//metalloendopeptidase activity//transcription coactivator activity//metallopeptidase activity	GO:0005667//GO:0005576//GO:0016585	transcription factor complex//extracellular region//obsolete chromatin remodeling complex	KOG2661	Peptidase family M48
Cluster-29057.136762	2794	705688165	XP_010121244.1	801	2.4e-82	PREDICTED: metalloendopeptidase OMA1, mitochondrial [Chlamydotis macqueenii]	--	--	--	--	--	--	--	--	--	D3ZS74	771	3e-80	Metalloendopeptidase OMA1, mitochondrial OS=Rattus norvegicus GN=Oma1 PE=3 SV=1	PF01435//PF05452	Peptidase family M48//Clavanin	GO:0006508	proteolysis	GO:0004222	metalloendopeptidase activity	GO:0005576	extracellular region	KOG2661	Peptidase family M48
Cluster-29057.136765	1461	156717696	NP_001096388.1	1402	2.5e-152	5'-nucleotidase domain-containing protein 2 [Xenopus (Silurana) tropicalis]>gi|134025819|gb|AAI35979.1| LOC100124988 protein [Xenopus (Silurana) tropicalis]	699663088	XM_009900691.1	276	2.44217e-140	PREDICTED: Picoides pubescens 5'-nucleotidase domain containing 2 (NT5DC2), mRNA	--	--	--	--	Q9H857	1198	4.7e-130	5'-nucleotidase domain-containing protein 2 OS=Homo sapiens GN=NT5DC2 PE=1 SV=1	--	--	--	--	GO:0046872	metal ion binding	--	--	KOG2469	IMP-GMP specific 5'-nucleotidase
Cluster-29057.136764	790	--	--	--	--	--	--	--	--	--	--	--	--	--	--	--	--	--	--	--	--	--	--	--	--	--	--	--	--
Cluster-29057.136767	769	--	--	--	--	--	--	--	--	--	--	--	--	--	--	--	--	--	--	--	--	--	--	--	--	--	--	--	--
Cluster-29057.136766	654	564227710	XP_006258317.1	229	1.2e-16	PREDICTED: glyoxylate reductase/hydroxypyruvate reductase-like [Alligator mississippiensis]	--	--	--	--	--	--	--	--	--	C5A1V0	145	2.7e-08	Glyoxylate reductase OS=Thermococcus gammatolerans (strain DSM 15229 / JCM 11827 / EJ3) GN=gyaR PE=3 SV=1	PF02826//PF03446	D-isomer specific 2-hydroxyacid dehydrogenase, NAD binding domain//NAD binding domain of 6-phosphogluconate dehydrogenase	GO:0019521//GO:0006098//GO:0055114	D-gluconate metabolic process//pentose-phosphate shunt//oxidation-reduction process	GO:0004616//GO:0051287	phosphogluconate dehydrogenase (decarboxylating) activity//NAD binding	--	--	--	--
Cluster-29057.136769	3276	--	--	--	--	--	--	--	--	--	--	--	--	--	--	--	--	--	--	--	--	--	--	--	--	--	--	--	--
Cluster-29057.136768	739	--	--	--	--	--	148233339	NM_001091923.1	98	1.07556e-41	Xenopus laevis cytochrome c oxidase subunit Va (cox5a), mRNA >gnl|BL_ORD_ID|2658708 Xenopus laevis MGC79007 protein, mRNA (cDNA clone MGC:79007 IMAGE:4407278), complete cds	--	--	--	--	--	--	--	--	--	--	--	--	--	--	--	--	--	--
Cluster-13564.0	599	--	--	--	--	--	--	--	--	--	--	--	--	--	--	--	--	--	--	--	--	--	--	--	--	--	--	--	--
Cluster-29057.124142	985	--	--	--	--	--	--	--	--	--	--	--	--	--	--	--	--	--	--	PF00770	Adenovirus endoprotease	GO:0006508	proteolysis	GO:0004197	cysteine-type endopeptidase activity	--	--	--	--
Cluster-29057.124143	2297	--	--	--	--	--	--	--	--	--	--	--	--	--	--	--	--	--	--	--	--	--	--	--	--	--	--	--	--
Cluster-29057.124140	493	--	--	--	--	--	--	--	--	--	--	--	--	--	--	--	--	--	--	--	--	--	--	--	--	--	--	--	--
Cluster-29057.124141	1911	847088270	XP_012820069.1	1141	6.1e-122	PREDICTED: forkhead box protein P4 isoform X2 [Xenopus (Silurana) tropicalis]	821483230	XM_012549040.1	128	6.02055e-58	PREDICTED: Sarcophilus harrisii forkhead box P4 (FOXP4), mRNA	K09409	FOXP	forkhead box protein P	http://www.genome.jp/dbget-bin/www_bget?ko:K09409	Q4VYR7	1127	1.1e-121	Forkhead box protein P4 OS=Xenopus laevis GN=foxp4 PE=2 SV=1	PF00250	Forkhead domain	GO:0006355	regulation of transcription, DNA-templated	GO:0003700//GO:0043565	transcription factor activity, sequence-specific DNA binding//sequence-specific DNA binding	GO:0005667	transcription factor complex	KOG4385	Predicted forkhead transcription factor
Cluster-29057.124146	1222	677481971	KFQ71376.1	150	3.2e-07	ATP-binding cassette sub-family G member 2, partial [Phaethon lepturus]	--	--	--	--	--	--	--	--	--	Q9UNQ0	127	6.1e-06	ATP-binding cassette sub-family G member 2 OS=Homo sapiens GN=ABCG2 PE=1 SV=3	--	--	--	--	--	--	--	--	--	--
Cluster-29057.124147	1133	--	--	--	--	--	--	--	--	--	--	--	--	--	--	--	--	--	--	--	--	--	--	--	--	--	--	--	--
Cluster-29057.124144	1471	--	--	--	--	--	--	--	--	--	--	--	--	--	--	--	--	--	--	--	--	--	--	--	--	--	--	--	--
Cluster-29057.124145	288	--	--	--	--	--	--	--	--	--	--	--	--	--	--	--	--	--	--	--	--	--	--	--	--	--	--	--	--
Cluster-42009.1	309	--	--	--	--	--	--	--	--	--	--	--	--	--	--	--	--	--	--	PF14634	zinc-RING finger domain	--	--	GO:0005515//GO:0008270	protein binding//zinc ion binding	--	--	--	--
Cluster-29057.124148	541	556980700	XP_005996989.1	421	5.3e-39	PREDICTED: uncharacterized protein LOC102367500 [Latimeria chalumnae]	--	--	--	--	--	--	--	--	--	--	--	--	--	--	--	--	--	--	--	--	--	--	--
Cluster-29057.124149	2525	512846898	XP_004915258.1	1407	1.2e-152	PREDICTED: GRB2-associated and regulator of MAPK protein isoform X2 [Xenopus (Silurana) tropicalis]	--	--	--	--	--	--	--	--	--	Q6NRE4	1372	5.5e-150	GRB2-associated and regulator of MAPK protein OS=Xenopus laevis GN=garem PE=2 SV=1	PF00536	SAM domain (Sterile alpha motif)	--	--	GO:0005515	protein binding	--	--	--	--
Cluster-3420.0	418	--	--	--	--	--	--	--	--	--	--	--	--	--	--	--	--	--	--	--	--	--	--	--	--	--	--	--	--
Cluster-29057.172561	376	--	--	--	--	--	--	--	--	--	--	--	--	--	--	--	--	--	--	PF05118	Aspartyl/Asparaginyl beta-hydroxylase	GO:0018193	peptidyl-amino acid modification	--	--	--	--	--	--
Cluster-25640.0	931	--	--	--	--	--	--	--	--	--	--	--	--	--	--	--	--	--	--	--	--	--	--	--	--	--	--	--	--
Cluster-29057.84467	1517	820115973	KKW99800.1	336	1.1e-28	ras-related protein Rap-1A isoform X1, partial [Scleropages formosus]	47559055	AY605486.1	155	4.65623e-73	Xenopus laevis Rap 1A GTPase mRNA, complete cds	K04353	RAP1A	Ras-related protein Rap-1A	http://www.genome.jp/dbget-bin/www_bget?ko:K04353	Q7ZXH7	328	3.7e-29	Ras-related protein Rap-1b OS=Xenopus laevis GN=rap1b PE=2 SV=1	PF08477//PF00071	Ras of Complex, Roc, domain of DAPkinase//Ras family	GO:0007264	small GTPase mediated signal transduction	GO:0005525	GTP binding	--	--	KOG0395	Ras-related GTPase
Cluster-29057.84466	1895	148230987	NP_001090224.1	760	9.2e-78	RAP1A, member of RAS oncogene family [Xenopus laevis]>gi|148539576|ref|NP_001091909.1| Rap 1A2 GTPase [Xenopus laevis]>gi|156717634|ref|NP_001096357.1| ras-related protein Rap-1A [Xenopus (Silurana) tropicalis]>gi|847084680|ref|XP_012819634.1| PREDICTED: ras-related protein Rap-1A isoform X1 [Xenopus (Silurana) tropicalis]>gi|47559058|gb|AAT35577.1| Rap 1A2 GTPase [Xenopus laevis]>gi|49118279|gb|…	821484594	XM_003769768.2	431	0	PREDICTED: Sarcophilus harrisii RAP1A, member of RAS oncogene family (RAP1A), mRNA	K07836	RAP1B	Ras-related protein Rap-1B	http://www.genome.jp/dbget-bin/www_bget?ko:K07836	Q7ZXH7	754	1.9e-78	Ras-related protein Rap-1b OS=Xenopus laevis GN=rap1b PE=2 SV=1	PF00071//PF01146//PF00025//PF08477	Ras family//Caveolin//ADP-ribosylation factor family//Ras of Complex, Roc, domain of DAPkinase	GO:0006184//GO:0007264//GO:0070836	obsolete GTP catabolic process//small GTPase mediated signal transduction//caveola assembly	GO:0005525//GO:0003924	GTP binding//GTPase activity	GO:0016020	membrane	KOG0395	Ras-related GTPase
Cluster-29057.84465	2074	148227411	NP_001080141.1	1915	1.2e-211	glycine dehydrogenase (decarboxylating) [Xenopus laevis]>gi|27503921|gb|AAH42245.1| Gldc-prov protein [Xenopus laevis]	148227410	NM_001086672.1	552	0	Xenopus laevis glycine dehydrogenase (decarboxylating) (gldc), mRNA >gnl|BL_ORD_ID|2346529 Xenopus laevis glycine dehydrogenase (decarboxylating; glycine decarboxylase, glycine cleavage system protein P), mRNA (cDNA clone MGC:53992 IMAGE:5571224), complete cds	K00281	GLDC, gcvP	glycine dehydrogenase	http://www.genome.jp/dbget-bin/www_bget?ko:K00281	P15505	1869	1e-207	Glycine dehydrogenase (decarboxylating), mitochondrial OS=Gallus gallus GN=GLDC PE=1 SV=2	PF01212//PF02347//PF00282	Beta-eliminating lyase//Glycine cleavage system P-protein//Pyridoxal-dependent decarboxylase conserved domain	GO:0006544//GO:0019752//GO:0006520//GO:0055114//GO:0006566//GO:0006563//GO:0006546	glycine metabolic process//carboxylic acid metabolic process//cellular amino acid metabolic process//oxidation-reduction process//threonine metabolic process//L-serine metabolic process//glycine catabolic process	GO:0004375//GO:0030170//GO:0016831//GO:0016829	glycine dehydrogenase (decarboxylating) activity//pyridoxal phosphate binding//carboxy-lyase activity//lyase activity	--	--	KOG2040	Glycine dehydrogenase (decarboxylating)
Cluster-29057.84464	517	--	--	--	--	--	--	--	--	--	--	--	--	--	--	--	--	--	--	--	--	--	--	--	--	--	--	--	--
Cluster-29057.84463	1441	--	--	--	--	--	685042165	LN590690.1	49	3.71746e-14	Cyprinus carpio genome assembly common carp genome ,scaffold LG31	--	--	--	--	--	--	--	--	--	--	--	--	--	--	--	--	--	--
Cluster-29057.84462	995	556986356	XP_005998724.1	210	2.9e-14	PREDICTED: nucleolar protein 56 [Latimeria chalumnae]	620966811	XM_007658497.1	81	4.13446e-32	PREDICTED: Ornithorhynchus anatinus NOP56 ribonucleoprotein (NOP56), mRNA	K14564	NOP56	nucleolar protein 56	http://www.genome.jp/dbget-bin/www_bget?ko:K14564	Q3SZ63	195	6.5e-14	Nucleolar protein 56 OS=Bos taurus GN=NOP56 PE=2 SV=1	--	--	--	--	--	--	--	--	KOG2573	Ribosome biogenesis protein - Nop56p/Sik1p
Cluster-29057.84461	389	--	--	--	--	--	--	--	--	--	--	--	--	--	--	--	--	--	--	--	--	--	--	--	--	--	--	--	--
Cluster-29057.84460	1482	719752095	XP_010213327.1	1086	1.1e-115	PREDICTED: oxygen-dependent coproporphyrinogen-III oxidase, mitochondrial [Tinamus guttatus]	731250087	XM_010639647.1	186	2.6598e-90	PREDICTED: Fukomys damarensis coproporphyrinogen oxidase (Cpox), mRNA	K00228	CPOX, hemF	coproporphyrinogen III oxidase	http://www.genome.jp/dbget-bin/www_bget?ko:K00228	P36551	1068	5.7e-115	Oxygen-dependent coproporphyrinogen-III oxidase, mitochondrial OS=Homo sapiens GN=CPOX PE=1 SV=3	PF01218//PF01198	Coproporphyrinogen III oxidase//Ribosomal protein L31e	GO:0006779//GO:0055114//GO:0006412//GO:0015994//GO:0042254	porphyrin-containing compound biosynthetic process//oxidation-reduction process//translation//chlorophyll metabolic process//ribosome biogenesis	GO:0003735//GO:0004109	structural constituent of ribosome//coproporphyrinogen oxidase activity	GO:0005840//GO:0005622	ribosome//intracellular	KOG1518	Coproporphyrinogen III oxidase CPO/HEM13
Cluster-29057.16811	329	487402	AAA20543.1	523	4.8e-51	protein-tyrosine phosphatase [Rattus norvegicus]	586597983	NG_022328.2	312	4.93095e-161	Homo sapiens protein tyrosine phosphatase, non-receptor type 11 pseudogene (LOC442263) on chromosome 6	K07293	PTPN11	tyrosine-protein phosphatase non-receptor type 11	http://www.genome.jp/dbget-bin/www_bget?ko:K07293	P41499	523	2e-52	Tyrosine-protein phosphatase non-receptor type 11 OS=Rattus norvegicus GN=Ptpn11 PE=1 SV=4	--	--	--	--	--	--	--	--	--	--
Cluster-23048.0	422	--	--	--	--	--	--	--	--	--	--	--	--	--	--	--	--	--	--	--	--	--	--	--	--	--	--	--	--
Cluster-29057.84469	1352	--	--	--	--	--	--	--	--	--	--	--	--	--	--	--	--	--	--	--	--	--	--	--	--	--	--	--	--
Cluster-29057.16810	484	725560454	XP_010333813.1	623	1.8e-62	PREDICTED: 60S ribosomal protein L21 [Saimiri boliviensis boliviensis]	48479019	AY589040.1	431	0	Pongo pygmaeus breast cancer type 1 (BRCA1) gene, complete cds	K02889	RP-L21e, RPL21	large subunit ribosomal protein L21e	http://www.genome.jp/dbget-bin/www_bget?ko:K02889	P46778	620	1.7e-63	60S ribosomal protein L21 OS=Homo sapiens GN=RPL21 PE=1 SV=2	PF01157	Ribosomal protein L21e	GO:0042254//GO:0006412	ribosome biogenesis//translation	GO:0003735	structural constituent of ribosome	GO:0005622//GO:0005840	intracellular//ribosome	--	--
Cluster-33838.0	1852	847098178	XP_012811792.1	1798	3.9e-198	PREDICTED: SLAIN motif-containing protein 1 isoform X2 [Xenopus (Silurana) tropicalis]	847098173	XM_012956337.1	492	0	PREDICTED: Xenopus (Silurana) tropicalis SLAIN motif family, member 1 (slain1), transcript variant X1, mRNA	--	--	--	--	A8E4V2	1136	9.3e-123	SLAIN motif-containing protein 1 OS=Xenopus tropicalis GN=slain1 PE=2 SV=2	PF00170	bZIP transcription factor	GO:0006355	regulation of transcription, DNA-templated	GO:0003700//GO:0043565	transcription factor activity, sequence-specific DNA binding//sequence-specific DNA binding	GO:0005667	transcription factor complex	--	--
Cluster-29557.0	1229	51703506	AAH81087.1	1216	7.9e-131	LOC446930 protein, partial [Xenopus laevis]	--	--	--	--	--	K18684	ALOXE3	hydroperoxy icosatetraenoate dehydratase/isomerase	http://www.genome.jp/dbget-bin/www_bget?ko:K18684	Q9BYJ1	1082	1.1e-116	Hydroperoxide isomerase ALOXE3 OS=Homo sapiens GN=ALOXE3 PE=1 SV=1	PF00305	Lipoxygenase	GO:0055114	oxidation-reduction process	GO:0016702//GO:0046872	oxidoreductase activity, acting on single donors with incorporation of molecular oxygen, incorporation of two atoms of oxygen//metal ion binding	--	--	--	--
Cluster-29057.172565	866	--	--	--	--	--	--	--	--	--	--	--	--	--	--	--	--	--	--	--	--	--	--	--	--	--	--	--	--
Cluster-29057.16812	212	--	--	--	--	--	--	--	--	--	--	--	--	--	--	--	--	--	--	--	--	--	--	--	--	--	--	--	--
Cluster-39176.0	348	--	--	--	--	--	--	--	--	--	--	--	--	--	--	--	--	--	--	PF06344	Parechovirus Genome-linked protein	--	--	--	--	GO:0019015	viral genome	--	--
Cluster-7230.0	582	--	--	--	--	--	--	--	--	--	--	--	--	--	--	--	--	--	--	PF06753	Bradykinin	GO:0007165//GO:0006950	signal transduction//response to stress	GO:0005179	hormone activity	GO:0005576	extracellular region	--	--
Cluster-29057.160133	529	--	--	--	--	--	--	--	--	--	--	--	--	--	--	--	--	--	--	PF06213//PF07127//PF03547//PF03910//PF06459//PF01698	Cobalamin biosynthesis protein CobT//Late nodulin protein//Membrane transport protein//Adenovirus minor core protein PV//Ryanodine Receptor TM 4-6//Floricaula / Leafy protein	GO:0009878//GO:0006816//GO:0055085//GO:0009236//GO:0006355//GO:0006874	nodule morphogenesis//calcium ion transport//transmembrane transport//cobalamin biosynthetic process//regulation of transcription, DNA-templated//cellular calcium ion homeostasis	GO:0046872//GO:0005219//GO:0003677	metal ion binding//ryanodine-sensitive calcium-release channel activity//DNA binding	GO:0005622//GO:0019012//GO:0016021	intracellular//virion//integral component of membrane	--	--
Cluster-29057.116275	453	--	--	--	--	--	--	--	--	--	--	--	--	--	--	--	--	--	--	--	--	--	--	--	--	--	--	--	--
Cluster-29057.160131	537	795282224	XP_011750464.1	296	1.7e-24	PREDICTED: dual specificity mitogen-activated protein kinase kinase 1 [Macaca nemestrina]	194688128	NG_008305.1	534	0	Homo sapiens mitogen-activated protein kinase kinase 1 (MAP2K1), RefSeqGene (LRG_725) on chromosome 15	K04368	MAP2K1, MEK1	mitogen-activated protein kinase kinase 1	http://www.genome.jp/dbget-bin/www_bget?ko:K04368	Q02750	296	6.8e-26	Dual specificity mitogen-activated protein kinase kinase 1 OS=Homo sapiens GN=MAP2K1 PE=1 SV=2	--	--	--	--	--	--	--	--	KOG0581	Mitogen-activated protein kinase kinase (MAP2K)
Cluster-29057.160130	617	--	--	--	--	--	--	--	--	--	--	--	--	--	--	--	--	--	--	--	--	--	--	--	--	--	--	--	--
Cluster-29057.75478	236	--	--	--	--	--	--	--	--	--	--	--	--	--	--	--	--	--	--	--	--	--	--	--	--	--	--	--	--
Cluster-29057.75479	2115	831548059	XP_012727168.1	1619	2.5e-177	PREDICTED: serine/threonine-protein kinase WNK4 [Fundulus heteroclitus]	847169031	XM_002932519.3	534	0	PREDICTED: Xenopus (Silurana) tropicalis WNK lysine deficient protein kinase 4 (wnk4), mRNA	--	--	--	--	P83741	1477	3e-162	Serine/threonine-protein kinase WNK1 OS=Mus musculus GN=Wnk1 PE=1 SV=2	PF00324//PF07714//PF00069//PF01007//PF12202	Amino acid permease//Protein tyrosine kinase//Protein kinase domain//Inward rectifier potassium channel//Oxidative-stress-responsive kinase 1 C terminal	GO:0055085//GO:0016310//GO:0006813//GO:0006468//GO:0009069//GO:0006810	transmembrane transport//phosphorylation//potassium ion transport//protein phosphorylation//serine family amino acid metabolic process//transport	GO:0004672//GO:0004674//GO:0005524//GO:0005242	protein kinase activity//protein serine/threonine kinase activity//ATP binding//inward rectifier potassium channel activity	GO:0016021//GO:0016020//GO:0008076	integral component of membrane//membrane//voltage-gated potassium channel complex	KOG0584	Serine/threonine protein kinase
Cluster-29057.160135	800	166158296	NP_001107514.1	807	1.4e-83	enkurin [Xenopus (Silurana) tropicalis]>gi|163916224|gb|AAI57679.1| LOC100135370 protein [Xenopus (Silurana) tropicalis]>gi|213624409|gb|AAI71058.1| hypothetical protein LOC100135370 [Xenopus (Silurana) tropicalis]>gi|213627292|gb|AAI71060.1| hypothetical protein LOC100135370 [Xenopus (Silurana) tropicalis]	--	--	--	--	--	--	--	--	--	Q8TC29	582	7e-59	Enkurin OS=Homo sapiens GN=ENKUR PE=2 SV=1	--	--	--	--	--	--	--	--	--	--
Cluster-29057.116274	1082	--	--	--	--	--	41351182	BC065631.1	70	5.87385e-26	Danio rerio adducin 3 (gamma) a, mRNA (cDNA clone MGC:77226 IMAGE:6962957), complete cds	--	--	--	--	--	--	--	--	--	--	--	--	--	--	--	--	--	--
Cluster-29057.75474	2991	327279494	XP_003224491.1	625	6.5e-62	PREDICTED: eukaryotic translation initiation factor 4B isoform X1 [Anolis carolinensis]	734594534	XM_010753674.1	70	1.65518e-25	PREDICTED: Larimichthys crocea eukaryotic translation initiation factor 4B (eif4b), transcript variant X3, mRNA	K03258	EIF4B	translation initiation factor 4B	http://www.genome.jp/dbget-bin/www_bget?ko:K03258	Q8BGD9	616	3e-62	Eukaryotic translation initiation factor 4B OS=Mus musculus GN=Eif4b PE=1 SV=1	PF00076//PF16367	RNA recognition motif. (a.k.a. RRM, RBD, or RNP domain)//RNA recognition motif	--	--	GO:0003676	nucleic acid binding	--	--	KOG0118	FOG: RRM domain
Cluster-29057.75475	1464	147903280	NP_001085410.1	1739	2.1e-191	transglutaminase 2 (C polypeptide, protein-glutamine-gamma-glutamyltransferase) [Xenopus laevis]>gi|48734650|gb|AAH72304.1| MGC82568 protein [Xenopus laevis]	743729873	XM_010960743.1	173	4.42663e-83	PREDICTED: Camelus bactrianus transglutaminase 2 (TGM2), mRNA	K05625	TGM2	transglutaminase 2	http://www.genome.jp/dbget-bin/www_bget?ko:K05625	Q01841	1540	1e-169	Protein-glutamine gamma-glutamyltransferase 2 OS=Gallus gallus GN=TGL2 PE=1 SV=3	PF00868	Transglutaminase family	GO:0018149	peptide cross-linking	GO:0046872//GO:0003810	metal ion binding//protein-glutamine gamma-glutamyltransferase activity	--	--	--	--
Cluster-29057.75476	828	163914905	NP_001106447.1	669	1.4e-67	tumor protein p53-inducible protein 11 [Xenopus (Silurana) tropicalis]>gi|157423370|gb|AAI53739.1| LOC100127623 protein [Xenopus (Silurana) tropicalis]	147900886	NM_001097917.1	245	2.32497e-123	Xenopus laevis tumor protein p53 inducible protein 11 (tp53i11), mRNA >gnl|BL_ORD_ID|3545189 Xenopus laevis p53-induced protein, mRNA (cDNA clone MGC:154678 IMAGE:4175611), complete cds	--	--	--	--	Q0VCQ8	608	7e-62	Tumor protein p53-inducible protein 11 OS=Bos taurus GN=TP53I11 PE=2 SV=1	PF02173	pKID domain	GO:0006355	regulation of transcription, DNA-templated	GO:0005515	protein binding	--	--	--	--
Cluster-29057.75477	908	--	--	--	--	--	--	--	--	--	--	--	--	--	--	--	--	--	--	--	--	--	--	--	--	--	--	--	--
Cluster-29057.75470	2197	148231899	NP_001080776.1	1599	5.5e-175	pre-mRNA-splicing factor RBM22 [Xenopus laevis]>gi|82241534|sp|Q7ZXB5.1|RBM22_XENLA RecName: Full=Pre-mRNA-splicing factor RBM22; AltName: Full=RNA-binding motif protein 22 [Xenopus laevis]>gi|28280011|gb|AAH45067.1| Cg14641-prov protein [Xenopus laevis]	823405420	XM_004384887.2	417	0	PREDICTED: Trichechus manatus latirostris RNA binding motif protein 22 (LOC101357239), mRNA	K12872	RBM22, SLT11	pre-mRNA-splicing factor RBM22/SLT11	http://www.genome.jp/dbget-bin/www_bget?ko:K12872	Q6P616	1613	5.4e-178	Pre-mRNA-splicing factor RBM22 OS=Xenopus tropicalis GN=rbm22 PE=2 SV=1	PF08777//PF00076//PF04847//PF16834//PF10417//PF00642	RNA binding motif//RNA recognition motif. (a.k.a. RRM, RBD, or RNP domain)//Calcipressin//Shu complex component Csm2, DNA-binding//C-terminal domain of 1-Cys peroxiredoxin//Zinc finger C-x8-C-x5-C-x3-H type (and similar)	GO:0019722//GO:0007275//GO:0055114//GO:0045292//GO:0000725//GO:0033120	calcium-mediated signaling//multicellular organismal development//oxidation-reduction process//mRNA cis splicing, via spliceosome//recombinational repair//positive regulation of RNA splicing	GO:0008270//GO:0046872//GO:0036002//GO:0000166//GO:0017069//GO:0003723//GO:0051920//GO:0003676	zinc ion binding//metal ion binding//pre-mRNA binding//nucleotide binding//snRNA binding//RNA binding//peroxiredoxin activity//nucleic acid binding	GO:0097196//GO:0005737//GO:0005634//GO:0005681	Shu complex//cytoplasm//nucleus//spliceosomal complex	KOG0153	Predicted RNA-binding protein (RRM superfamily)
Cluster-29057.75471	1115	--	--	--	--	--	--	--	--	--	--	--	--	--	--	--	--	--	--	--	--	--	--	--	--	--	--	--	--
Cluster-29057.75472	1156	--	--	--	--	--	--	--	--	--	--	--	--	--	--	--	--	--	--	--	--	--	--	--	--	--	--	--	--
Cluster-29057.75473	1312	--	--	--	--	--	--	--	--	--	--	--	--	--	--	--	--	--	--	--	--	--	--	--	--	--	--	--	--
Cluster-53788.0	864	165973406	NP_001107163.1	368	1.2e-32	lymphotoxin-beta [Xenopus (Silurana) tropicalis]>gi|161513067|emb|CAJ14376.1| lymphotoxin-beta [Xenopus (Silurana) tropicalis]	--	--	--	--	--	K03157	LTB, TNFC	lymphotoxin beta (TNF superfamily, member 3)	http://www.genome.jp/dbget-bin/www_bget?ko:K03157	P41155	222	4.2e-17	Lymphotoxin-beta OS=Mus musculus GN=Ltb PE=2 SV=1	PF00229	TNF(Tumour Necrosis Factor) family	GO:0007165//GO:0006955	signal transduction//immune response	GO:0005164	tumor necrosis factor receptor binding	GO:0016020	membrane	--	--
Cluster-29057.116276	3922	512815193	XP_002942250.2	1707	2.9e-187	PREDICTED: cactin [Xenopus (Silurana) tropicalis]	163937691	BC155888.1	532	0	Xenopus laevis cDNA clone IMAGE:8825446	--	--	--	--	Q8WUQ7	1602	1.8e-176	Cactin OS=Homo sapiens GN=CACTIN PE=1 SV=3	PF02041//PF09732	Auxin binding protein//Cactus-binding C-terminus of cactin protein	GO:0007165	signal transduction	GO:0005515//GO:0004872	protein binding//receptor activity	--	--	KOG2370	Cactin
Cluster-29057.16819	461	189230043	NP_001121515.1	159	1.1e-08	ATP-binding cassette sub-family B member 8, mitochondrial [Xenopus (Silurana) tropicalis]>gi|218563477|sp|B2GUP8.1|ABCB8_XENTR RecName: Full=ATP-binding cassette sub-family B member 8, mitochondrial; Flags: Precursor>gi|183986360|gb|AAI66360.1| LOC100158634 protein [Xenopus (Silurana) tropicalis]	--	--	--	--	--	K05655	ABCB8	ATP-binding cassette, subfamily B (MDR/TAP), member 8	http://www.genome.jp/dbget-bin/www_bget?ko:K05655	B2GUP8	159	4.5e-10	ATP-binding cassette sub-family B member 8, mitochondrial OS=Xenopus tropicalis GN=abcb8 PE=2 SV=1	--	--	--	--	--	--	--	--	--	--
Cluster-29057.171410	3309	847107935	XP_012813823.1	3126	0	PREDICTED: protein kinase C theta type isoform X1 [Xenopus (Silurana) tropicalis]	847107934	XM_012958369.1	797	0	PREDICTED: Xenopus (Silurana) tropicalis protein kinase C, theta (prkcq), transcript variant X1, mRNA	K18052	PRKCQ	novel protein kinase C theta type	http://www.genome.jp/dbget-bin/www_bget?ko:K18052	Q04759	2879	0	Protein kinase C theta type OS=Homo sapiens GN=PRKCQ PE=1 SV=3	PF00069//PF07714//PF07649//PF00130//PF00433//PF00628	Protein kinase domain//Protein tyrosine kinase//C1-like domain//Phorbol esters/diacylglycerol binding domain (C1 domain)//Protein kinase C terminal domain//PHD-finger	GO:0035556//GO:0016310//GO:0006468//GO:0055114//GO:0009069	intracellular signal transduction//phosphorylation//protein phosphorylation//oxidation-reduction process//serine family amino acid metabolic process	GO:0004674//GO:0004672//GO:0005524//GO:0047134//GO:0005515	protein serine/threonine kinase activity//protein kinase activity//ATP binding//protein-disulfide reductase activity//protein binding	--	--	KOG0694	Serine/threonine protein kinase
Cluster-29057.122141	1680	573874112	XP_006625471.1	1887	1.7e-208	PREDICTED: metabotropic glutamate receptor 8-like [Lepisosteus oculatus]	573874111	XM_006625408.1	489	0	PREDICTED: Lepisosteus oculatus metabotropic glutamate receptor 8-like (LOC102693397), mRNA	K04608	GRM6_7_8	metabotropic glutamate receptor 6/7/8	http://www.genome.jp/dbget-bin/www_bget?ko:K04608	O00222	1675	2.7e-185	Metabotropic glutamate receptor 8 OS=Homo sapiens GN=GRM8 PE=2 SV=2	--	--	--	--	--	--	--	--	--	--
Cluster-29057.171411	444	--	--	--	--	--	--	--	--	--	--	--	--	--	--	--	--	--	--	--	--	--	--	--	--	--	--	--	--
Cluster-29057.122142	1500	--	--	--	--	--	--	--	--	--	--	--	--	--	--	--	--	--	--	--	--	--	--	--	--	--	--	--	--
Cluster-13650.0	400	317419141	CBN81178.1	151	8e-08	Pol polyprotein [Dicentrarchus labrax]	--	--	--	--	--	--	--	--	--	--	--	--	--	PF03419	Sporulation factor SpoIIGA	GO:0006508//GO:0030436	proteolysis//asexual sporulation	GO:0004190	aspartic-type endopeptidase activity	--	--	--	--
Cluster-29057.122143	2070	--	--	--	--	--	--	--	--	--	--	--	--	--	--	--	--	--	--	--	--	--	--	--	--	--	--	--	--
Cluster-29057.34684	445	--	--	--	--	--	--	--	--	--	--	--	--	--	--	--	--	--	--	--	--	--	--	--	--	--	--	--	--
Cluster-29057.34685	764	--	--	--	--	--	--	--	--	--	--	--	--	--	--	--	--	--	--	--	--	--	--	--	--	--	--	--	--
Cluster-29057.34686	656	--	--	--	--	--	--	--	--	--	--	--	--	--	--	--	--	--	--	--	--	--	--	--	--	--	--	--	--
Cluster-29057.34687	380	--	--	--	--	--	269954687	NG_015993.1	353	0	Homo sapiens complement factor H-related 3 (CFHR3), RefSeqGene (LRG_175) on chromosome 1	--	--	--	--	--	--	--	--	--	--	--	--	--	--	--	--	--	--
Cluster-29057.34680	529	--	--	--	--	--	--	--	--	--	--	--	--	--	--	--	--	--	--	--	--	--	--	--	--	--	--	--	--
Cluster-29057.34681	1442	--	--	--	--	--	--	--	--	--	--	--	--	--	--	--	--	--	--	--	--	--	--	--	--	--	--	--	--
Cluster-29057.34682	1342	351720771	NP_001088555.2	638	9.1e-64	mitochondrial import inner membrane translocase subunit Tim22 [Xenopus laevis]	--	--	--	--	--	K17790	TIM22	mitochondrial import inner membrane translocase subunit TIM22	http://www.genome.jp/dbget-bin/www_bget?ko:K17790	Q5U4U5	611	5.1e-62	Mitochondrial import inner membrane translocase subunit Tim22 OS=Xenopus laevis GN=timm22 PE=2 SV=1	--	--	--	--	--	--	--	--	KOG3225	Mitochondrial import inner membrane translocase, subunit TIM22
Cluster-29057.34683	1332	--	--	--	--	--	--	--	--	--	--	--	--	--	--	--	--	--	--	--	--	--	--	--	--	--	--	--	--
Cluster-25233.1	468	--	--	--	--	--	--	--	--	--	--	--	--	--	--	--	--	--	--	--	--	--	--	--	--	--	--	--	--
Cluster-25233.0	630	--	--	--	--	--	--	--	--	--	--	--	--	--	--	--	--	--	--	--	--	--	--	--	--	--	--	--	--
Cluster-29057.131238	1483	--	--	--	--	--	--	--	--	--	--	--	--	--	--	--	--	--	--	--	--	--	--	--	--	--	--	--	--
Cluster-29057.131239	425	--	--	--	--	--	--	--	--	--	--	--	--	--	--	--	--	--	--	--	--	--	--	--	--	--	--	--	--
Cluster-29057.34688	776	--	--	--	--	--	--	--	--	--	--	--	--	--	--	--	--	--	--	--	--	--	--	--	--	--	--	--	--
Cluster-29057.34689	1051	--	--	--	--	--	--	--	--	--	--	--	--	--	--	--	--	--	--	--	--	--	--	--	--	--	--	--	--
Cluster-27753.0	260	--	--	--	--	--	--	--	--	--	--	--	--	--	--	--	--	--	--	--	--	--	--	--	--	--	--	--	--
Cluster-59363.0	313	--	--	--	--	--	--	--	--	--	--	--	--	--	--	--	--	--	--	--	--	--	--	--	--	--	--	--	--
Cluster-29057.1871	287	--	--	--	--	--	--	--	--	--	--	--	--	--	--	--	--	--	--	--	--	--	--	--	--	--	--	--	--
Cluster-55925.0	1052	118572571	Q38RW5.1	821	4.3e-85	RecName: Full=Cytochrome c oxidase subunit 2; AltName: Full=Cytochrome c oxidase polypeptide II (mitochondrion) [Praomys tullbergi]>gi|75811929|gb|ABA28435.1| cytochrome c oxidase subunit II [Praomys tullbergi]	846387698	LC061973.1	913	0	Mus musculus mitochondrion DNA, including COX1, tRNA-Ser, tRNA-Asp, COX2, tRNA-Lys, ATP8, ATP6 genes, complete sequence, sequence_id: (5951..8605)_22	K02261	COX2	cytochrome c oxidase subunit 2	http://www.genome.jp/dbget-bin/www_bget?ko:K02261	P00405	821	1.8e-86	Cytochrome c oxidase subunit 2 OS=Mus musculus GN=Mtco2 PE=1 SV=1	PF07243//PF02790	Phlebovirus glycoprotein G1//Cytochrome C oxidase subunit II, transmembrane domain	GO:0022900	electron transport chain	--	--	GO:0016021//GO:0019012	integral component of membrane//virion	KOG4767	Cytochrome c oxidase, subunit II, and related proteins
Cluster-54098.0	206	--	--	--	--	--	--	--	--	--	--	--	--	--	--	--	--	--	--	--	--	--	--	--	--	--	--	--	--
Cluster-57794.0	425	--	--	--	--	--	--	--	--	--	--	--	--	--	--	--	--	--	--	PF04659	Archaeal flagella protein	GO:0097588	archaeal or bacterial-type flagellum-dependent cell motility	--	--	--	--	--	--
Cluster-29057.1876	361	--	--	--	--	--	--	--	--	--	--	--	--	--	--	--	--	--	--	--	--	--	--	--	--	--	--	--	--
Cluster-27923.1	375	556980700	XP_005996989.1	159	8.8e-09	PREDICTED: uncharacterized protein LOC102367500 [Latimeria chalumnae]	--	--	--	--	--	--	--	--	--	--	--	--	--	--	--	--	--	--	--	--	--	--	--
Cluster-25741.0	434	--	--	--	--	--	--	--	--	--	--	--	--	--	--	--	--	--	--	--	--	--	--	--	--	--	--	--	--
Cluster-65425.0	586	--	--	--	--	--	--	--	--	--	--	--	--	--	--	--	--	--	--	--	--	--	--	--	--	--	--	--	--
Cluster-29057.106435	1655	301618510	XP_002938656.1	2129	1.4e-236	PREDICTED: integrator complex subunit 11 [Xenopus (Silurana) tropicalis]>gi|301618512|ref|XP_002938657.1| PREDICTED: integrator complex subunit 11 [Xenopus (Silurana) tropicalis]>gi|512854356|ref|XP_004916238.1| PREDICTED: integrator complex subunit 11 [Xenopus (Silurana) tropicalis]>gi|512854363|ref|XP_004916239.1| PREDICTED: integrator complex subunit 11 [Xenopus (Silurana) tropicalis]	847148883	XM_004916182.2	607	0	PREDICTED: Xenopus (Silurana) tropicalis cleavage and polyadenylation specific factor 3-like (cpsf3l), transcript variant X4, mRNA	K13148	CPSF3L, INTS11	integrator complex subunit 11	http://www.genome.jp/dbget-bin/www_bget?ko:K13148	Q5ZIH0	2106	2.8e-235	Integrator complex subunit 11 OS=Gallus gallus GN=CPSF3L PE=2 SV=1	--	--	--	--	GO:0016787	hydrolase activity	--	--	KOG1136	Predicted cleavage and polyadenylation specificity factor (CPSF subunit)
Cluster-29057.1874	271	--	--	--	--	--	--	--	--	--	--	--	--	--	--	--	--	--	--	--	--	--	--	--	--	--	--	--	--
Cluster-63136.0	1316	--	--	--	--	--	--	--	--	--	--	--	--	--	--	--	--	--	--	PF05366	Sarcolipin	--	--	GO:0030234	enzyme regulator activity	GO:0016020	membrane	--	--
Cluster-29057.1875	849	--	--	--	--	--	--	--	--	--	--	--	--	--	--	--	--	--	--	--	--	--	--	--	--	--	--	--	--
Cluster-21981.0	606	157118627	XP_001659185.1	911	9.1e-96	AAEL001421-PA [Aedes aegypti]>gi|108883247|gb|EAT47472.1| AAEL001421-PA [Aedes aegypti]	157118626	XM_001659135.1	594	0	Aedes aegypti AAEL001421-RA mRNA	--	--	--	--	Q9Z1A6	624	7.1e-64	Vigilin OS=Rattus norvegicus GN=Hdlbp PE=2 SV=1	PF00013//PF07650//PF13014	KH domain//KH domain//KH domain	--	--	GO:0003723	RNA binding	--	--	KOG2208	Vigilin
Cluster-54514.0	2966	847117593	XP_012816312.1	1905	2.4e-210	PREDICTED: paired box protein Pax-6 isoform X3 [Xenopus (Silurana) tropicalis]	847117592	XM_012960858.1	797	0	PREDICTED: Xenopus (Silurana) tropicalis paired box 6 (pax6), transcript variant X3, mRNA	K08031	PAX6	paired box protein 6	http://www.genome.jp/dbget-bin/www_bget?ko:K08031	P26367	1587	7.5e-175	Paired box protein Pax-6 OS=Homo sapiens GN=PAX6 PE=1 SV=2	PF00046//PF05920	Homeobox domain//Homeobox KN domain	GO:0006355	regulation of transcription, DNA-templated	GO:0003677	DNA binding	--	--	KOG0849	Transcription factor PRD and related proteins, contain PAX and HOX domains
Cluster-29057.1878	454	--	--	--	--	--	--	--	--	--	--	--	--	--	--	--	--	--	--	--	--	--	--	--	--	--	--	--	--
Cluster-29057.162185	369	--	--	--	--	--	19033992	AC005035.2	369	0	Homo sapiens BAC clone RP11-353P23 from 2, complete sequence	--	--	--	--	--	--	--	--	--	--	--	--	--	--	--	--	--	--
Cluster-29057.81176	409	--	--	--	--	--	--	--	--	--	--	--	--	--	--	--	--	--	--	--	--	--	--	--	--	--	--	--	--
Cluster-29057.81177	313	--	--	--	--	--	591358095	XM_007054003.1	107	4.24296e-47	PREDICTED: Chelonia mydas TOX high mobility group box family member 3 (TOX3), transcript variant X2, mRNA	--	--	--	--	--	--	--	--	--	--	--	--	--	--	--	--	--	--
Cluster-29057.81174	400	--	--	--	--	--	--	--	--	--	--	--	--	--	--	--	--	--	--	--	--	--	--	--	--	--	--	--	--
Cluster-29057.1879	632	--	--	--	--	--	--	--	--	--	--	--	--	--	--	--	--	--	--	--	--	--	--	--	--	--	--	--	--
Cluster-29057.81172	353	--	--	--	--	--	--	--	--	--	--	--	--	--	--	--	--	--	--	--	--	--	--	--	--	--	--	--	--
Cluster-29057.81173	1173	847141535	XP_012821305.1	778	4.6e-80	PREDICTED: DNA polymerase lambda isoform X1 [Xenopus (Silurana) tropicalis]	--	--	--	--	--	K03512	POLL	DNA polymerase lambda	http://www.genome.jp/dbget-bin/www_bget?ko:K03512	Q9UGP5	731	5.4e-76	DNA polymerase lambda OS=Homo sapiens GN=POLL PE=1 SV=1	PF02609//PF01909	Exonuclease VII small subunit//Nucleotidyltransferase domain	GO:0006308	DNA catabolic process	GO:0016779//GO:0008855	nucleotidyltransferase activity//exodeoxyribonuclease VII activity	GO:0009318	exodeoxyribonuclease VII complex	--	--
Cluster-29057.81170	1918	301614515	XP_002936731.1	1439	1.7e-156	PREDICTED: proteasome-associated protein ECM29 homolog [Xenopus (Silurana) tropicalis]	847092994	XM_002936685.3	383	0	PREDICTED: Xenopus (Silurana) tropicalis KIAA0368 (kiaa0368), mRNA	K11886	ECM29	proteasome component ECM29	http://www.genome.jp/dbget-bin/www_bget?ko:K11886	Q5VYK3	1160	1.6e-125	Proteasome-associated protein ECM29 homolog OS=Homo sapiens GN=ECM29 PE=1 SV=2	PF02985	HEAT repeat	--	--	GO:0005515	protein binding	--	--	--	--
Cluster-29057.81171	5974	148231378	NP_001091307.1	7503	0	uncharacterized protein LOC100037132 [Xenopus laevis]>gi|124481854|gb|AAI33191.1| LOC100037132 protein [Xenopus laevis]	847092994	XM_002936685.3	1997	0	PREDICTED: Xenopus (Silurana) tropicalis KIAA0368 (kiaa0368), mRNA	K11886	ECM29	proteasome component ECM29	http://www.genome.jp/dbget-bin/www_bget?ko:K11886	Q5VYK3	6890	0	Proteasome-associated protein ECM29 homolog OS=Homo sapiens GN=ECM29 PE=1 SV=2	PF08140//PF02985	Crustacean cuticle protein repeat//HEAT repeat	GO:0006869	lipid transport	GO:0005515//GO:0042302//GO:0005319	protein binding//structural constituent of cuticle//lipid transporter activity	--	--	KOG0915	Uncharacterized conserved protein
Cluster-29057.161264	222	--	--	--	--	--	--	--	--	--	--	--	--	--	--	--	--	--	--	--	--	--	--	--	--	--	--	--	--
Cluster-29057.161265	595	664710780	XP_008512357.1	338	2.5e-29	PREDICTED: fibroblast growth factor receptor 2 isoform X11 [Equus przewalskii]	254553324	NG_012449.1	595	0	Homo sapiens fibroblast growth factor receptor 2 (FGFR2), RefSeqGene on chromosome 10	K05093	FGFR2	fibroblast growth factor receptor 2	http://www.genome.jp/dbget-bin/www_bget?ko:K05093	P21802	181	1.6e-12	Fibroblast growth factor receptor 2 OS=Homo sapiens GN=FGFR2 PE=1 SV=1	PF02985	HEAT repeat	--	--	GO:0005515	protein binding	--	--	--	--
Cluster-29057.161266	587	--	--	--	--	--	--	--	--	--	--	--	--	--	--	--	--	--	--	--	--	--	--	--	--	--	--	--	--
Cluster-29057.161267	1258	213623602	AAI69957.1	299	1.7e-24	A disintegrin and metalloprotease domain 13 [Xenopus laevis]	--	--	--	--	--	K08616	ADAM33	disintegrin and metalloproteinase domain-containing protein 33	http://www.genome.jp/dbget-bin/www_bget?ko:K08616	--	--	--	--	--	--	--	--	--	--	--	--	--	--
Cluster-29057.161260	2506	147906234	NP_001086567.1	1169	4.6e-125	coiled-coil domain-containing protein 77 [Xenopus laevis]>gi|82182849|sp|Q6DFC2.1|CCD77_XENLA RecName: Full=Coiled-coil domain-containing protein 77 [Xenopus laevis]>gi|49899087|gb|AAH76817.1| MGC83791 protein [Xenopus laevis]	871213574	XM_013091506.1	63	1.0779e-21	PREDICTED: Aplysia californica coiled-coil domain-containing protein 77-like (LOC101861425), mRNA	K16757	CCDC77	coiled-coil domain-containing protein 77	http://www.genome.jp/dbget-bin/www_bget?ko:K16757	Q6DFC2	1169	1.9e-126	Coiled-coil domain-containing protein 77 OS=Xenopus laevis GN=ccdc77 PE=2 SV=1	PF07926//PF03694//PF07851//PF11365//PF10018//PF01496//PF16752//PF01074//PF04508//PF03938//PF10186	TPR/MLP1/MLP2-like protein//Erg28 like protein//TMPIT-like protein//Protein of unknown function (DUF3166)//Vitamin-D-receptor interacting Mediator subunit 4//V-type ATPase 116kDa subunit family//Tubulin-specific chaperone C N-terminal domain//Glycosyl hydrolases family 38 N-terminal domain//Viral A-type inclusion protein repeat//Outer membrane protein (OmpH-like)//Vacuolar sorting 38 and autophag…	GO:0015992//GO:0006606//GO:0010506//GO:0015991//GO:0006357//GO:0016032//GO:0005975//GO:0010508	proton transport//protein import into nucleus//regulation of autophagy//ATP hydrolysis coupled proton transport//regulation of transcription from RNA polymerase II promoter//viral process//carbohydrate metabolic process//positive regulation of autophagy	GO:0015631//GO:0004559//GO:0015078//GO:0001104//GO:0051082	tubulin binding//alpha-mannosidase activity//hydrogen ion transmembrane transporter activity//RNA polymerase II transcription cofactor activity//unfolded protein binding	GO:0005615//GO:0045298//GO:0033179//GO:0016592//GO:0016021	extracellular space//tubulin complex//proton-transporting V-type ATPase, V0 domain//mediator complex//integral component of membrane	--	--
Cluster-29057.161261	472	795224938	XP_011888578.1	219	1.2e-15	PREDICTED: tuberin isoform X3 [Cercocebus atys]	125662814	NG_005895.1	472	0	Homo sapiens tuberous sclerosis 2 (TSC2), RefSeqGene (LRG_487) on chromosome 16	K07207	TSC2	tuberous sclerosis 2	http://www.genome.jp/dbget-bin/www_bget?ko:K07207	P49815	219	5e-17	Tuberin OS=Homo sapiens GN=TSC2 PE=1 SV=2	--	--	--	--	--	--	--	--	--	--
Cluster-29057.81178	3774	189230320	NP_001121484.1	1238	6.8e-133	TOX high mobility group box family member 3 [Xenopus (Silurana) tropicalis]>gi|183986342|gb|AAI66269.1| LOC100158584 protein [Xenopus (Silurana) tropicalis]	18497233	AC093818.3	382	0	Homo sapiens BAC clone RP11-366L15 from 2, complete sequence	--	--	--	--	B7SBD2	1101	2.2e-118	TOX high mobility group box family member 3 OS=Rattus norvegicus GN=Tox3 PE=1 SV=1	PF04690//PF09488	YABBY protein//Mannosyl-3-phosphoglycerate synthase (osmo_MPGsynth)	GO:0051479//GO:0007275	mannosylglycerate biosynthetic process//multicellular organismal development	GO:0050504	mannosyl-3-phosphoglycerate synthase activity	GO:0005737	cytoplasm	--	--
Cluster-29057.81179	1804	--	--	--	--	--	--	--	--	--	--	--	--	--	--	--	--	--	--	--	--	--	--	--	--	--	--	--	--
Cluster-17588.0	567	--	--	--	--	--	--	--	--	--	--	--	--	--	--	--	--	--	--	--	--	--	--	--	--	--	--	--	--
Cluster-44246.0	278	--	--	--	--	--	--	--	--	--	--	--	--	--	--	--	--	--	--	--	--	--	--	--	--	--	--	--	--
Cluster-11731.0	309	--	--	--	--	--	--	--	--	--	--	--	--	--	--	--	--	--	--	--	--	--	--	--	--	--	--	--	--
Cluster-29057.158659	603	--	--	--	--	--	--	--	--	--	--	--	--	--	--	--	--	--	--	PF07359	Liver-expressed antimicrobial peptide 2 precursor (LEAP-2)	GO:0042742	defense response to bacterium	--	--	--	--	--	--
Cluster-29057.158658	554	821038727	XP_012354632.1	424	2.5e-39	PREDICTED: multidrug resistance-associated protein 1-like [Nomascus leucogenys]	383215009	AC243824.4	554	0	Homo sapiens BAC clone CH17-440C7 from chromosome unknown, complete sequence	K05665	ABCC1	ATP-binding cassette, subfamily C (CFTR/MRP), member 1	http://www.genome.jp/dbget-bin/www_bget?ko:K05665	P33527	416	8.5e-40	Multidrug resistance-associated protein 1 OS=Homo sapiens GN=ABCC1 PE=1 SV=3	PF00664	ABC transporter transmembrane region	GO:0006810//GO:0055085	transport//transmembrane transport	GO:0005524//GO:0042626	ATP binding//ATPase activity, coupled to transmembrane movement of substances	GO:0016021	integral component of membrane	--	--
Cluster-62558.0	353	--	--	--	--	--	--	--	--	--	--	--	--	--	--	--	--	--	--	--	--	--	--	--	--	--	--	--	--
Cluster-62558.1	285	--	--	--	--	--	--	--	--	--	--	--	--	--	--	--	--	--	--	--	--	--	--	--	--	--	--	--	--
Cluster-29057.158651	402	820975258	XP_012360679.1	238	6.6e-18	PREDICTED: paraplegin [Nomascus leucogenys]	193083206	NG_008082.1	401	0	Homo sapiens spastic paraplegia 7 (pure and complicated autosomal recessive) (SPG7), RefSeqGene on chromosome 16	K09552	SPG7	spastic paraplegia 7	http://www.genome.jp/dbget-bin/www_bget?ko:K09552	Q9UQ90	202	4e-15	Paraplegin OS=Homo sapiens GN=SPG7 PE=1 SV=2	--	--	--	--	--	--	--	--	KOG0731	AAA+-type ATPase containing the peptidase M41 domain
Cluster-29057.158650	1125	--	--	--	--	--	--	--	--	--	--	--	--	--	--	--	--	--	--	PF02901//PF02372	Pyruvate formate lyase-like//Interleukin 15	GO:0006955//GO:0007165	immune response//signal transduction	GO:0003824//GO:0005126	catalytic activity//cytokine receptor binding	GO:0005576	extracellular region	--	--
Cluster-29057.158653	250	--	--	--	--	--	--	--	--	--	--	--	--	--	--	--	--	--	--	--	--	--	--	--	--	--	--	--	--
Cluster-29057.158652	444	--	--	--	--	--	--	--	--	--	--	--	--	--	--	--	--	--	--	--	--	--	--	--	--	--	--	--	--
Cluster-29056.0	368	--	--	--	--	--	--	--	--	--	--	--	--	--	--	--	--	--	--	--	--	--	--	--	--	--	--	--	--
Cluster-29057.158465	459	--	--	--	--	--	--	--	--	--	--	--	--	--	--	--	--	--	--	--	--	--	--	--	--	--	--	--	--
Cluster-29057.158657	869	--	--	--	--	--	--	--	--	--	--	--	--	--	--	--	--	--	--	--	--	--	--	--	--	--	--	--	--
Cluster-29057.64976	231	--	--	--	--	--	--	--	--	--	--	--	--	--	--	--	--	--	--	--	--	--	--	--	--	--	--	--	--
Cluster-61089.0	289	--	--	--	--	--	--	--	--	--	--	--	--	--	--	--	--	--	--	--	--	--	--	--	--	--	--	--	--
Cluster-25595.0	618	--	--	--	--	--	--	--	--	--	--	--	--	--	--	--	--	--	--	PF10204	Dual oxidase maturation factor	GO:0015031	protein transport	--	--	GO:0005789//GO:0016021	endoplasmic reticulum membrane//integral component of membrane	--	--
Cluster-27195.0	360	530668867	EQB79168.1	277	1.8e-22	Wilms tumor protein-like protein [Camelus ferus]	219802195	NG_009272.1	360	0	Homo sapiens Wilms tumor 1 (WT1), RefSeqGene (LRG_525) on chromosome 11	K09234	WT1	Wilms tumor protein 1	http://www.genome.jp/dbget-bin/www_bget?ko:K09234	P19544	247	2.2e-20	Wilms tumor protein OS=Homo sapiens GN=WT1 PE=1 SV=2	PF02165	Wilm's tumour protein	GO:0006355	regulation of transcription, DNA-templated	--	--	GO:0005634	nucleus	--	--
Cluster-29057.145708	975	--	--	--	--	--	--	--	--	--	--	--	--	--	--	--	--	--	--	--	--	--	--	--	--	--	--	--	--
Cluster-29057.145701	1452	--	--	--	--	--	--	--	--	--	--	--	--	--	--	--	--	--	--	PF13411	MerR HTH family regulatory protein	GO:0006355	regulation of transcription, DNA-templated	GO:0003677	DNA binding	--	--	--	--
Cluster-29057.145700	335	--	--	--	--	--	--	--	--	--	--	--	--	--	--	--	--	--	--	--	--	--	--	--	--	--	--	--	--
Cluster-29057.57943	372	55982007	AAV69396.1	368	5.1e-33	40S ribosomal protein S2 [Aedes aegypti]	61675335	CR938517.1	372	0	Single read from an extremity of a full-length cDNA clone made from Aedes aegypti total adult females. 5-prime end of clone KW0AAA1YK05AAM1 from strain Liverpool of Aedes aegypti (yellow fever mosquito)	K02981	RP-S2e, RPS2	small subunit ribosomal protein S2e	http://www.genome.jp/dbget-bin/www_bget?ko:K02981	P31009	342	2.2e-31	40S ribosomal protein S2 OS=Drosophila melanogaster GN=RpS2 PE=1 SV=2	PF00333	Ribosomal protein S5, N-terminal domain	GO:0006412//GO:0042254	translation//ribosome biogenesis	GO:0003723//GO:0003735	RNA binding//structural constituent of ribosome	GO:0005840	ribosome	KOG0877	40S ribosomal protein S2/30S ribosomal protein S5
Cluster-29057.145702	2467	--	--	--	--	--	--	--	--	--	--	--	--	--	--	--	--	--	--	--	--	--	--	--	--	--	--	--	--
Cluster-29057.145705	4978	301609763	XP_002934420.1	2789	0	PREDICTED: zinc finger protein 507 isoform X2 [Xenopus (Silurana) tropicalis]	755797321	XM_011289977.1	131	3.40784e-59	PREDICTED: Felis catus zinc finger protein 507 (ZNF507), transcript variant X2, mRNA	--	--	--	--	Q5RDQ6	2195	4e-245	Zinc finger protein 507 OS=Pongo abelii GN=ZNF507 PE=2 SV=1	PF00096//PF13465//PF07652//PF04750	Zinc finger, C2H2 type//Zinc-finger double domain//Flavivirus DEAD domain//FAR-17a/AIG1-like protein	GO:0019079	viral genome replication	GO:0008026//GO:0046872//GO:0005524	ATP-dependent helicase activity//metal ion binding//ATP binding	GO:0016021	integral component of membrane	--	--
Cluster-29057.145704	3631	512834588	XP_004913609.1	2018	2.4e-223	PREDICTED: zinc finger protein 507 isoform X1 [Xenopus (Silurana) tropicalis]>gi|847124614|ref|XP_012817723.1| PREDICTED: zinc finger protein 507 isoform X1 [Xenopus (Silurana) tropicalis]	556985304	XM_005998344.1	99	1.52397e-41	PREDICTED: Latimeria chalumnae zinc finger protein 507 (ZNF507), transcript variant X2, mRNA	--	--	--	--	Q5RDQ6	1588	7e-175	Zinc finger protein 507 OS=Pongo abelii GN=ZNF507 PE=2 SV=1	PF00096//PF13465	Zinc finger, C2H2 type//Zinc-finger double domain	--	--	GO:0046872	metal ion binding	--	--	--	--
Cluster-24967.0	390	--	--	--	--	--	--	--	--	--	--	--	--	--	--	--	--	--	--	--	--	--	--	--	--	--	--	--	--
Cluster-29057.145706	6033	301613957	XP_002936473.1	2288	1.9e-254	PREDICTED: solute carrier family 22 member 23 [Xenopus (Silurana) tropicalis]	847138958	XM_002936427.3	587	0	PREDICTED: Xenopus (Silurana) tropicalis solute carrier family 22, member 23 (slc22a23), mRNA	K08215	SLC22A23	MFS transporter, OCT family, solute carrier family 22 (organic anion transporter), member 23	http://www.genome.jp/dbget-bin/www_bget?ko:K08215	A1A5C7	1949	1.6e-216	Solute carrier family 22 member 23 OS=Homo sapiens GN=SLC22A23 PE=1 SV=2	PF00083//PF07690	Sugar (and other) transporter//Major Facilitator Superfamily	GO:0055085	transmembrane transport	GO:0022857	transmembrane transporter activity	GO:0016021	integral component of membrane	--	--
Cluster-23276.0	362	--	--	--	--	--	--	--	--	--	--	--	--	--	--	--	--	--	--	--	--	--	--	--	--	--	--	--	--
Cluster-31554.0	346	--	--	--	--	--	--	--	--	--	--	--	--	--	--	--	--	--	--	--	--	--	--	--	--	--	--	--	--
Cluster-53949.0	216	--	--	--	--	--	--	--	--	--	--	--	--	--	--	--	--	--	--	--	--	--	--	--	--	--	--	--	--
Cluster-36359.0	1071	847088832	XP_002934878.3	852	1.1e-88	PREDICTED: NLR family, apoptosis inhibitory protein isoform X1 [Xenopus (Silurana) tropicalis]	--	--	--	--	--	K12807	NAIP, BIRC1	baculoviral IAP repeat-containing protein 1	http://www.genome.jp/dbget-bin/www_bget?ko:K12807	Q13075	612	3.1e-62	Baculoviral IAP repeat-containing protein 1 OS=Homo sapiens GN=NAIP PE=1 SV=3	--	--	--	--	--	--	--	--	--	--
Cluster-9284.0	547	--	--	--	--	--	--	--	--	--	--	--	--	--	--	--	--	--	--	--	--	--	--	--	--	--	--	--	--
Cluster-29057.125298	253	--	--	--	--	--	--	--	--	--	--	--	--	--	--	--	--	--	--	--	--	--	--	--	--	--	--	--	--
Cluster-36353.0	1569	205360862	NP_001128537.1	1091	3.2e-116	uncharacterized protein LOC100189565 [Xenopus laevis]>gi|117558430|gb|AAI25995.1| Unknown (protein for MGC:154598) [Xenopus laevis]	--	--	--	--	--	--	--	--	--	Q9HCM9	346	3.2e-31	E3 ubiquitin-protein ligase TRIM39 OS=Homo sapiens GN=TRIM39 PE=1 SV=2	PF00622//PF00643//PF01442	SPRY domain//B-box zinc finger//Apolipoprotein A1/A4/E domain	GO:0006869//GO:0042157	lipid transport//lipoprotein metabolic process	GO:0005515//GO:0008289//GO:0008270	protein binding//lipid binding//zinc ion binding	GO:0005622//GO:0005576	intracellular//extracellular region	--	--
Cluster-36353.1	1002	--	--	--	--	--	--	--	--	--	--	--	--	--	--	--	--	--	--	--	--	--	--	--	--	--	--	--	--
Cluster-59129.0	471	--	--	--	--	--	--	--	--	--	--	--	--	--	--	--	--	--	--	--	--	--	--	--	--	--	--	--	--
Cluster-9876.0	406	348609295	NP_001231769.1	406	2.2e-37	mitotic spindle assembly checkpoint protein MAD2B isoform 1 [Xenopus (Silurana) tropicalis]>gi|349501012|ref|NP_001231770.1| mitotic spindle assembly checkpoint protein MAD2B isoform 1 [Xenopus (Silurana) tropicalis]>gi|847143103|ref|XP_012821810.1| PREDICTED: mitotic spindle assembly checkpoint protein MAD2B isoform X1 [Xenopus (Silurana) tropicalis]>gi|123893213|sp|Q28H85.1|MD2L2_XENTR RecName:…	--	--	--	--	--	K13728	MAD2L2	mitotic spindle assembly checkpoint protein MAD2B	http://www.genome.jp/dbget-bin/www_bget?ko:K13728	Q28H85	406	9e-39	Mitotic spindle assembly checkpoint protein MAD2B OS=Xenopus tropicalis GN=mad2l2 PE=2 SV=1	PF09201	SRX, signal recognition particle receptor alpha subunit	GO:0033138//GO:0001558//GO:0060564//GO:0006302//GO:0045893//GO:0051301//GO:0042772	positive regulation of peptidyl-serine phosphorylation//regulation of cell growth//negative regulation of APC-Cdc20 complex activity//double-strand break repair//positive regulation of transcription, DNA-templated//cell division//DNA damage response, signal transduction resulting in transcription	GO:0005515	protein binding	GO:0016035//GO:0005819//GO:0005680//GO:0005737	zeta DNA polymerase complex//spindle//anaphase-promoting complex//cytoplasm	KOG3186	Mitotic spindle checkpoint protein
Cluster-29057.72129	2020	301614466	XP_002936706.1	1096	1.1e-116	PREDICTED: poly [ADP-ribose] polymerase 15-like [Xenopus (Silurana) tropicalis]	--	--	--	--	--	K15261	PARP10_14_15	poly	http://www.genome.jp/dbget-bin/www_bget?ko:K15261	Q460N3	597	3.2e-60	Poly [ADP-ribose] polymerase 15 OS=Homo sapiens GN=PARP15 PE=1 SV=2	PF00644	Poly(ADP-ribose) polymerase catalytic domain	--	--	GO:0003950	NAD+ ADP-ribosyltransferase activity	--	--	--	--
Cluster-29057.72128	412	301614466	XP_002936706.1	402	6.4e-37	PREDICTED: poly [ADP-ribose] polymerase 15-like [Xenopus (Silurana) tropicalis]	--	--	--	--	--	K15261	PARP10_14_15	poly	http://www.genome.jp/dbget-bin/www_bget?ko:K15261	Q2EMV9	300	1.8e-26	Poly [ADP-ribose] polymerase 14 OS=Mus musculus GN=Parp14 PE=1 SV=3	PF00644	Poly(ADP-ribose) polymerase catalytic domain	--	--	GO:0003950	NAD+ ADP-ribosyltransferase activity	--	--	--	--
Cluster-29057.72127	4212	530578537	XP_005283197.1	1185	1.1e-126	PREDICTED: ubiquitin carboxyl-terminal hydrolase 36 [Chrysemys picta bellii]	586478361	XM_006869653.1	333	1.47284e-171	PREDICTED: Chrysochloris asiatica ubiquitin specific peptidase 36 (USP36), mRNA	K11855	USP36_42	ubiquitin carboxyl-terminal hydrolase 36/42	http://www.genome.jp/dbget-bin/www_bget?ko:K11855	Q9P275	1147	1.1e-123	Ubiquitin carboxyl-terminal hydrolase 36 OS=Homo sapiens GN=USP36 PE=1 SV=3	PF00443	Ubiquitin carboxyl-terminal hydrolase	GO:0016579	protein deubiquitination	GO:0036459	ubiquitinyl hydrolase activity	--	--	--	--
Cluster-29057.72126	1269	847105411	XP_012813402.1	197	1.2e-12	PREDICTED: poly [ADP-ribose] polymerase 4-like [Xenopus (Silurana) tropicalis]	--	--	--	--	--	K10798	PARP	poly	http://www.genome.jp/dbget-bin/www_bget?ko:K10798	Q9UKK3	138	3.4e-07	Poly [ADP-ribose] polymerase 4 OS=Homo sapiens GN=PARP4 PE=1 SV=3	--	--	--	--	--	--	--	--	--	--
Cluster-29057.72125	1888	147904856	NP_001080091.1	2263	4.8e-252	RAC-beta serine/threonine-protein kinase A [Xenopus laevis]>gi|82241515|sp|Q7ZX15.1|AKT2A_XENLA RecName: Full=RAC-beta serine/threonine-protein kinase A; AltName: Full=Protein kinase Akt-2-A; AltName: Full=Protein kinase B, beta-A; Short=PKB beta-A; AltName: Full=RAC-PK-beta-A [Xenopus laevis]>gi|28279352|gb|AAH46261.1| Akt2-prov protein [Xenopus laevis]	641783524	XM_005279190.2	555	0	PREDICTED: Chrysemys picta bellii v-akt murine thymoma viral oncogene homolog 2 (AKT2), transcript variant X3, mRNA	K04456	AKT	RAC serine/threonine-protein kinase	http://www.genome.jp/dbget-bin/www_bget?ko:K04456	Q7ZX15	2263	2e-253	RAC-beta serine/threonine-protein kinase A OS=Xenopus laevis GN=akt2-a PE=2 SV=1	PF07714//PF00069//PF00433	Protein tyrosine kinase//Protein kinase domain//Protein kinase C terminal domain	GO:0016310//GO:0031340//GO:0065002//GO:0090314//GO:0001934//GO:0009069//GO:0032869//GO:0006468	phosphorylation//positive regulation of vesicle fusion//intracellular protein transmembrane transport//positive regulation of protein targeting to membrane//positive regulation of protein phosphorylation//serine family amino acid metabolic process//cellular response to insulin stimulus//protein phosphorylation	GO:0004674//GO:0004672//GO:0005543//GO:0005524	protein serine/threonine kinase activity//protein kinase activity//phospholipid binding//ATP binding	GO:0005938//GO:0032587	cell cortex//ruffle membrane	KOG0690	Serine/threonine protein kinase
Cluster-29057.72124	1686	530617446	XP_005298455.1	465	1.3e-43	PREDICTED: uncharacterized protein ZMYM6NB [Chrysemys picta bellii]	--	--	--	--	--	--	--	--	--	Q3U0Y2	290	1.1e-24	Uncharacterized protein ZMYM6NB OS=Mus musculus GN=Zmym6nb PE=2 SV=2	--	--	--	--	--	--	--	--	--	--
Cluster-29057.72123	1005	--	--	--	--	--	--	--	--	--	--	--	--	--	--	--	--	--	--	--	--	--	--	--	--	--	--	--	--
Cluster-25347.0	428	--	--	--	--	--	--	--	--	--	--	--	--	--	--	--	--	--	--	--	--	--	--	--	--	--	--	--	--
Cluster-29057.72121	658	--	--	--	--	--	--	--	--	--	--	--	--	--	--	--	--	--	--	--	--	--	--	--	--	--	--	--	--
Cluster-29057.72120	395	--	--	--	--	--	--	--	--	--	--	--	--	--	--	--	--	--	--	--	--	--	--	--	--	--	--	--	--
Cluster-36168.0	633	--	--	--	--	--	--	--	--	--	--	--	--	--	--	--	--	--	--	--	--	--	--	--	--	--	--	--	--
Cluster-29057.51367	439	--	--	--	--	--	847102402	XM_004911700.2	84	3.75549e-34	PREDICTED: Xenopus (Silurana) tropicalis slingshot protein phosphatase 2 (ssh2), transcript variant X2, mRNA	--	--	--	--	--	--	--	--	--	--	--	--	--	--	--	--	--	--
Cluster-40721.0	1397	--	--	--	--	--	--	--	--	--	--	--	--	--	--	--	--	--	--	--	--	--	--	--	--	--	--	--	--
Cluster-56981.0	573	--	--	--	--	--	--	--	--	--	--	--	--	--	--	--	--	--	--	--	--	--	--	--	--	--	--	--	--
Cluster-29057.148085	3872	189230214	NP_001121431.1	3341	0	receptor-type tyrosine-protein phosphatase-like N precursor [Xenopus (Silurana) tropicalis]>gi|183986445|gb|AAI66171.1| LOC100158522 protein [Xenopus (Silurana) tropicalis]	663239607	XM_008497412.1	473	0	PREDICTED: Calypte anna protein tyrosine phosphatase, receptor type, N (PTPRN), mRNA	K07817	PTPRN	receptor-type tyrosine-protein phosphatase N	http://www.genome.jp/dbget-bin/www_bget?ko:K07817	Q16849	2203	3.7e-246	Receptor-type tyrosine-protein phosphatase-like N OS=Homo sapiens GN=PTPRN PE=1 SV=1	PF00811//PF00102//PF00558	Ependymin//Protein-tyrosine phosphatase//Vpu protein	GO:0006570//GO:0007160//GO:0019076//GO:0032801//GO:0006812//GO:0006470	tyrosine metabolic process//cell-matrix adhesion//viral release from host cell//receptor catabolic process//cation transport//protein dephosphorylation	GO:0005509//GO:0016791//GO:0005261//GO:0004725	calcium ion binding//phosphatase activity//cation channel activity//protein tyrosine phosphatase activity	GO:0033644//GO:0005576	host cell membrane//extracellular region	KOG0793	Protein tyrosine phosphatase
Cluster-29057.148084	1319	189230214	NP_001121431.1	963	1.8e-101	receptor-type tyrosine-protein phosphatase-like N precursor [Xenopus (Silurana) tropicalis]>gi|183986445|gb|AAI66171.1| LOC100158522 protein [Xenopus (Silurana) tropicalis]	--	--	--	--	--	K07817	PTPRN	receptor-type tyrosine-protein phosphatase N	http://www.genome.jp/dbget-bin/www_bget?ko:K07817	Q16849	291	6.4e-25	Receptor-type tyrosine-protein phosphatase-like N OS=Homo sapiens GN=PTPRN PE=1 SV=1	--	--	GO:0006470	protein dephosphorylation	GO:0016791	phosphatase activity	--	--	--	--
Cluster-29057.148087	3722	847088264	XP_012820046.1	3117	0	PREDICTED: E3 ubiquitin-protein ligase TRIM36 isoform X5 [Xenopus (Silurana) tropicalis]>gi|111307821|gb|AAI21325.1| Unknown (protein for MGC:145638) [Xenopus (Silurana) tropicalis]	727022663	XM_010401303.1	257	2.30206e-129	PREDICTED: Corvus cornix cornix tripartite motif containing 36 (TRIM36), mRNA	K12013	TRIM36	tripartite motif-containing protein 36	http://www.genome.jp/dbget-bin/www_bget?ko:K12013	Q9NQ86	2663	1.6e-299	E3 ubiquitin-protein ligase TRIM36 OS=Homo sapiens GN=TRIM36 PE=1 SV=2	PF00041//PF00097//PF00430//PF00622//PF00643//PF14634	Fibronectin type III domain//Zinc finger, C3HC4 type (RING finger)//ATP synthase B/B' CF(0)//SPRY domain//B-box zinc finger//zinc-RING finger domain	GO:0015986//GO:0015992	ATP synthesis coupled proton transport//proton transport	GO:0008270//GO:0046872//GO:0015078//GO:0005515	zinc ion binding//metal ion binding//hydrogen ion transmembrane transporter activity//protein binding	GO:0005622//GO:0045263	intracellular//proton-transporting ATP synthase complex, coupling factor F(o)	--	--
Cluster-29057.148086	1161	--	--	--	--	--	--	--	--	--	--	--	--	--	--	--	--	--	--	--	--	--	--	--	--	--	--	--	--
Cluster-29057.148081	337	--	--	--	--	--	--	--	--	--	--	--	--	--	--	--	--	--	--	--	--	--	--	--	--	--	--	--	--
Cluster-29057.148080	4508	861421656	XP_012925488.1	647	2.8e-64	PREDICTED: transcription factor 7-like 2 isoform X18 [Heterocephalus glaber]>gi|861421658|ref|XP_012925489.1| PREDICTED: transcription factor 7-like 2 isoform X18 [Heterocephalus glaber]	821385886	XM_012531564.1	312	7.44273e-160	PREDICTED: Orcinus orca transcription factor 7-like 2 (T-cell specific, HMG-box) (TCF7L2), transcript variant X1, mRNA	K04491	TCF7L2	transcription factor 7-like 2	http://www.genome.jp/dbget-bin/www_bget?ko:K04491	Q9NQB0	636	2.2e-64	Transcription factor 7-like 2 OS=Homo sapiens GN=TCF7L2 PE=1 SV=2	--	--	--	--	--	--	--	--	KOG2746	HMG-box transcription factor Capicua and related proteins
Cluster-20251.0	788	--	--	--	--	--	--	--	--	--	--	--	--	--	--	--	--	--	--	--	--	--	--	--	--	--	--	--	--
Cluster-29057.148082	2231	187607439	NP_001120540.1	1575	3.4e-172	sphingosine 1-phosphate receptor 5 [Xenopus (Silurana) tropicalis]>gi|171846921|gb|AAI61459.1| LOC100145694 protein [Xenopus (Silurana) tropicalis]	187607438	NM_001127068.1	377	0	Xenopus (Silurana) tropicalis sphingosine-1-phosphate receptor 5 (s1pr5), mRNA >gnl|BL_ORD_ID|5252891 Xenopus tropicalis hypothetical protein LOC100145694, mRNA (cDNA clone MGC:135220 IMAGE:7531503), complete cds	K04288	S1PR1, EDG1	sphingosine 1-phosphate receptor 1	http://www.genome.jp/dbget-bin/www_bget?ko:K04288	O08530	968	3.4e-103	Sphingosine 1-phosphate receptor 1 OS=Mus musculus GN=S1pr1 PE=1 SV=3	PF01529//PF00001//PF02932	DHHC palmitoyltransferase//7 transmembrane receptor (rhodopsin family)//Neurotransmitter-gated ion-channel transmembrane region	GO:0007186//GO:0003376//GO:0006811	G-protein coupled receptor signaling pathway//sphingosine-1-phosphate signaling pathway//ion transport	GO:0008270//GO:0038036//GO:0004930	zinc ion binding//sphingosine-1-phosphate receptor activity//G-protein coupled receptor activity	GO:0016020//GO:0016021	membrane//integral component of membrane	--	--
Cluster-10592.0	405	--	--	--	--	--	--	--	--	--	--	--	--	--	--	--	--	--	--	--	--	--	--	--	--	--	--	--	--
Cluster-29057.148089	375	--	--	--	--	--	--	--	--	--	--	--	--	--	--	--	--	--	--	--	--	--	--	--	--	--	--	--	--
Cluster-29057.148088	510	641720377	XP_008149833.1	410	9.5e-38	PREDICTED: probable cation-transporting ATPase 13A4 [Eptesicus fuscus]	828214217	XM_012704134.1	57	4.50689e-19	PREDICTED: Hydra vulgaris probable cation-transporting ATPase 13A3 (LOC105845898), mRNA	K14951	ATP13A3_4_5	cation-transporting ATPase 13A3/4/5	http://www.genome.jp/dbget-bin/www_bget?ko:K14951	Q4VNC1	405	1.5e-38	Probable cation-transporting ATPase 13A4 OS=Homo sapiens GN=ATP13A4 PE=2 SV=3	--	--	--	--	--	--	--	--	KOG0208	Cation transport ATPase
Cluster-63729.1	405	--	--	--	--	--	--	--	--	--	--	--	--	--	--	--	--	--	--	--	--	--	--	--	--	--	--	--	--
Cluster-63729.0	533	213625078	AAI69771.1	203	1e-13	F2r-a protein [Xenopus laevis]	--	--	--	--	--	K03914	F2R, PAR1	coagulation factor II (thrombin) receptor	http://www.genome.jp/dbget-bin/www_bget?ko:K03914	P47749	203	4.1e-15	Proteinase-activated receptor 1 OS=Xenopus laevis GN=f2r PE=1 SV=1	PF00001	7 transmembrane receptor (rhodopsin family)	GO:0007186	G-protein coupled receptor signaling pathway	GO:0004930	G-protein coupled receptor activity	GO:0016021	integral component of membrane	--	--
Cluster-29057.39157	846	--	--	--	--	--	--	--	--	--	--	--	--	--	--	--	--	--	--	--	--	--	--	--	--	--	--	--	--
Cluster-29057.39156	1475	148228730	NP_001091165.1	708	7.7e-72	cyclin-dependent kinase 10 [Xenopus laevis]>gi|120538287|gb|AAI29671.1| LOC100036925 protein [Xenopus laevis]	573907034	XM_006641174.1	162	5.81125e-77	PREDICTED: Lepisosteus oculatus cyclin-dependent kinase 10-like (LOC102692244), mRNA	K02449	CDK10	cyclin-dependent kinase 10	http://www.genome.jp/dbget-bin/www_bget?ko:K02449	Q3UMM4	687	8.6e-71	Cyclin-dependent kinase 10 OS=Mus musculus GN=Cdk10 PE=2 SV=1	PF00069//PF07714	Protein kinase domain//Protein tyrosine kinase	GO:0006468//GO:0016310//GO:0009069	protein phosphorylation//phosphorylation//serine family amino acid metabolic process	GO:0005524//GO:0004674//GO:0004672	ATP binding//protein serine/threonine kinase activity//protein kinase activity	--	--	--	--
Cluster-29057.39155	896	--	--	--	--	--	--	--	--	--	--	--	--	--	--	--	--	--	--	--	--	--	--	--	--	--	--	--	--
Cluster-29057.39154	827	--	--	--	--	--	--	--	--	--	--	--	--	--	--	--	--	--	--	--	--	--	--	--	--	--	--	--	--
Cluster-29057.39153	489	--	--	--	--	--	--	--	--	--	--	--	--	--	--	--	--	--	--	--	--	--	--	--	--	--	--	--	--
Cluster-29057.39152	902	--	--	--	--	--	--	--	--	--	--	--	--	--	--	--	--	--	--	--	--	--	--	--	--	--	--	--	--
Cluster-21869.0	1052	--	--	--	--	--	--	--	--	--	--	--	--	--	--	--	--	--	--	--	--	--	--	--	--	--	--	--	--
Cluster-29057.39150	878	--	--	--	--	--	--	--	--	--	--	--	--	--	--	--	--	--	--	PF04597	Ribophorin I	GO:0018279//GO:0006486	protein N-linked glycosylation via asparagine//protein glycosylation	GO:0004579	dolichyl-diphosphooligosaccharide-protein glycotransferase activity	GO:0008250//GO:0005783//GO:0016021	oligosaccharyltransferase complex//endoplasmic reticulum//integral component of membrane	--	--
Cluster-23290.0	317	--	--	--	--	--	23196378	AC133540.2	34	1.63797e-06	Homo sapiens chromosome 16 clone LA16c-352F7, complete sequence	--	--	--	--	--	--	--	--	--	--	--	--	--	--	--	--	--	--
Cluster-29057.39159	2955	512849300	XP_002935224.2	1652	5.3e-181	PREDICTED: WD repeat-containing protein 60 [Xenopus (Silurana) tropicalis]	--	--	--	--	--	--	--	--	--	Q8WVS4	1265	1.6e-137	WD repeat-containing protein 60 OS=Homo sapiens GN=WDR60 PE=1 SV=3	PF00400	WD domain, G-beta repeat	--	--	GO:0005515	protein binding	--	--	--	--
Cluster-29057.39158	2312	847152482	XP_012823231.1	191	1.1e-11	PREDICTED: uncharacterized protein LOC105948026 [Xenopus (Silurana) tropicalis]	--	--	--	--	--	K15689	NEURL3, LINCR	E3 ubiquitin-protein ligase NEURL3	http://www.genome.jp/dbget-bin/www_bget?ko:K15689	Q8CJC5	134	1.8e-06	E3 ubiquitin-protein ligase NEURL3 OS=Mus musculus GN=Neurl3 PE=2 SV=1	PF03854//PF12678//PF13639	P-11 zinc finger//RING-H2 zinc finger//Ring finger domain	--	--	GO:0005515//GO:0003723//GO:0008270	protein binding//RNA binding//zinc ion binding	--	--	--	--
Cluster-48759.0	424	--	--	--	--	--	--	--	--	--	--	--	--	--	--	--	--	--	--	--	--	--	--	--	--	--	--	--	--
Cluster-29057.99487	1760	507648135	XP_004703286.1	887	1.6e-92	PREDICTED: heterogeneous nuclear ribonucleoprotein D-like isoform X1 [Echinops telfairi]	675630269	XM_008945422.1	171	6.91232e-82	PREDICTED: Merops nubicus heterogeneous nuclear ribonucleoprotein D-like (HNRNPDL), mRNA	K13044	HNRNPABD	heterogeneous nuclear ribonucleoprotein A/B/D	http://www.genome.jp/dbget-bin/www_bget?ko:K13044	O14979	882	2.5e-93	Heterogeneous nuclear ribonucleoprotein D-like OS=Homo sapiens GN=HNRNPDL PE=1 SV=3	PF02310//PF05699//PF16367//PF08777//PF00076	B12 binding domain//hAT family C-terminal dimerisation region//RNA recognition motif//RNA binding motif//RNA recognition motif. (a.k.a. RRM, RBD, or RNP domain)	--	--	GO:0003723//GO:0046872//GO:0046983//GO:0003676//GO:0031419	RNA binding//metal ion binding//protein dimerization activity//nucleic acid binding//cobalamin binding	--	--	KOG4205	RNA-binding protein musashi/mRNA cleavage and polyadenylation factor I complex, subunit HRP1
Cluster-29057.99486	1586	831276690	XP_012697509.1	183	6.2e-11	PREDICTED: nucleoside diphosphate kinase B isoform X1 [Clupea harengus]>gi|831276692|ref|XP_012697510.1| PREDICTED: nucleoside diphosphate kinase B isoform X1 [Clupea harengus]>gi|831276694|ref|XP_012697511.1| PREDICTED: nucleoside diphosphate kinase B isoform X2 [Clupea harengus]	823392761	XM_004377917.2	57	1.46453e-18	PREDICTED: Trichechus manatus latirostris NME/NM23 nucleoside diphosphate kinase 1 (LOC101348353), transcript variant X2, mRNA	K00940	ndk, NME	nucleoside-diphosphate kinase	http://www.genome.jp/dbget-bin/www_bget?ko:K00940	Q5RC56	179	7.4e-12	Nucleoside diphosphate kinase A OS=Pongo abelii GN=NME1 PE=2 SV=1	PF00334	Nucleoside diphosphate kinase	GO:0006165//GO:0006228//GO:0006241//GO:0006183//GO:0006144//GO:0006206	nucleoside diphosphate phosphorylation//UTP biosynthetic process//CTP biosynthetic process//GTP biosynthetic process//purine nucleobase metabolic process//pyrimidine nucleobase metabolic process	GO:0004550	nucleoside diphosphate kinase activity	--	--	KOG0888	Nucleoside diphosphate kinase
Cluster-57205.1	881	--	--	--	--	--	--	--	--	--	--	--	--	--	--	--	--	--	--	--	--	--	--	--	--	--	--	--	--
Cluster-57205.0	592	--	--	--	--	--	--	--	--	--	--	--	--	--	--	--	--	--	--	--	--	--	--	--	--	--	--	--	--
Cluster-29057.83152	491	--	--	--	--	--	--	--	--	--	--	--	--	--	--	--	--	--	--	--	--	--	--	--	--	--	--	--	--
Cluster-29057.83153	320	557025045	XP_006012687.1	152	4.9e-08	PREDICTED: uncharacterized protein LOC102365804 [Latimeria chalumnae]	--	--	--	--	--	--	--	--	--	--	--	--	--	PF06954	Resistin	GO:0007165	signal transduction	GO:0005179	hormone activity	GO:0005576	extracellular region	--	--
Cluster-29057.83150	975	--	--	--	--	--	--	--	--	--	--	--	--	--	--	--	--	--	--	--	--	--	--	--	--	--	--	--	--
Cluster-29057.83151	591	--	--	--	--	--	--	--	--	--	--	--	--	--	--	--	--	--	--	--	--	--	--	--	--	--	--	--	--
Cluster-29057.83156	2063	80479326	AAI08623.1	784	1.6e-80	Boip protein [Xenopus laevis]	--	--	--	--	--	--	--	--	--	Q7ZW57	768	4.9e-80	Coiled-coil domain-containing protein 89 OS=Xenopus laevis GN=ccdc89 PE=1 SV=2	PF10473//PF08964//PF17078//PF00170	Leucine-rich repeats of kinetochore protein Cenp-F/LEK1//Beta/Gamma crystallin//SWI5-dependent HO expression protein 3//bZIP transcription factor	GO:0048309//GO:0051028//GO:0016337//GO:0006355	endoplasmic reticulum inheritance//mRNA transport//single organismal cell-cell adhesion//regulation of transcription, DNA-templated	GO:0043565//GO:0045502//GO:0042803//GO:0003700//GO:0008134	sequence-specific DNA binding//dynein binding//protein homodimerization activity//transcription factor activity, sequence-specific DNA binding//transcription factor binding	GO:0016020//GO:0005667//GO:0030286	membrane//transcription factor complex//dynein complex	--	--
Cluster-29057.83157	2090	213983135	NP_001135704.1	1008	1.8e-106	integrin beta-5 precursor [Xenopus (Silurana) tropicalis]>gi|197246248|gb|AAI68817.1| Unknown (protein for MGC:189001) [Xenopus (Silurana) tropicalis]	658837656	XM_008437884.1	165	1.78249e-78	PREDICTED: Poecilia reticulata integrin, beta 5 (itgb5), mRNA	K06588	ITGB5	integrin beta 5	http://www.genome.jp/dbget-bin/www_bget?ko:K06588	P80747	870	7.3e-92	Integrin beta-5 OS=Bos taurus GN=ITGB5 PE=1 SV=2	--	--	--	--	--	--	--	--	--	--
Cluster-29057.83154	516	--	--	--	--	--	--	--	--	--	--	--	--	--	--	--	--	--	--	--	--	--	--	--	--	--	--	--	--
Cluster-29057.83155	2305	556983134	XP_005997727.1	388	1.5e-34	PREDICTED: integrin beta-5 [Latimeria chalumnae]	--	--	--	--	--	K06588	ITGB5	integrin beta 5	http://www.genome.jp/dbget-bin/www_bget?ko:K06588	P80747	345	6.1e-31	Integrin beta-5 OS=Bos taurus GN=ITGB5 PE=1 SV=2	PF03577	Peptidase family C69	GO:0006508	proteolysis	GO:0016805	dipeptidase activity	--	--	--	--
Cluster-29057.83158	2750	512835758	XP_004913756.1	2548	6.2e-285	PREDICTED: U4/U6.U5 tri-snRNP-associated protein 1 [Xenopus (Silurana) tropicalis]>gi|847125586|ref|XP_012817860.1| PREDICTED: U4/U6.U5 tri-snRNP-associated protein 1 [Xenopus (Silurana) tropicalis]	880856826	XM_005064014.2	227	8.05526e-113	PREDICTED: Mesocricetus auratus squamous cell carcinoma antigen recognized by T cells 1 (Sart1), transcript variant X1, mRNA	K11984	SART1, HAF, SNU66	U4/U6.U5 tri-snRNP-associated protein 1	http://www.genome.jp/dbget-bin/www_bget?ko:K11984	O43290	2151	2.8e-240	U4/U6.U5 tri-snRNP-associated protein 1 OS=Homo sapiens GN=SART1 PE=1 SV=1	PF03343	SART-1 family	GO:0000398	mRNA splicing, via spliceosome	--	--	--	--	KOG2217	U4/U6.U5 snRNP associated protein
Cluster-29057.83159	381	--	--	--	--	--	--	--	--	--	--	--	--	--	--	--	--	--	--	PF01080	Presenilin	--	--	GO:0004190	aspartic-type endopeptidase activity	GO:0016021	integral component of membrane	--	--
Cluster-27878.0	227	--	--	--	--	--	--	--	--	--	--	--	--	--	--	--	--	--	--	--	--	--	--	--	--	--	--	--	--
Cluster-9995.0	265	--	--	--	--	--	--	--	--	--	--	--	--	--	--	--	--	--	--	--	--	--	--	--	--	--	--	--	--
Cluster-30393.0	1103	193596557	XP_001946755.1	767	8.2e-79	PREDICTED: zinc finger BED domain-containing protein 5-like [Acyrthosiphon pisum]	--	--	--	--	--	--	--	--	--	A4Z944	539	9.3e-54	Zinc finger BED domain-containing protein 5 OS=Canis familiaris GN=ZBED5 PE=3 SV=1	--	--	--	--	--	--	--	--	--	--
Cluster-29057.138947	290	--	--	--	--	--	--	--	--	--	--	--	--	--	--	--	--	--	--	--	--	--	--	--	--	--	--	--	--
Cluster-32238.0	425	--	--	--	--	--	--	--	--	--	--	--	--	--	--	--	--	--	--	--	--	--	--	--	--	--	--	--	--
Cluster-29057.2528	459	--	--	--	--	--	--	--	--	--	--	--	--	--	--	--	--	--	--	--	--	--	--	--	--	--	--	--	--
Cluster-56800.0	645	--	--	--	--	--	--	--	--	--	--	--	--	--	--	--	--	--	--	--	--	--	--	--	--	--	--	--	--
Cluster-61888.0	288	--	--	--	--	--	--	--	--	--	--	--	--	--	--	--	--	--	--	--	--	--	--	--	--	--	--	--	--
Cluster-29057.67408	1744	--	--	--	--	--	--	--	--	--	--	--	--	--	--	--	--	--	--	--	--	--	--	--	--	--	--	--	--
Cluster-29057.14314	202	--	--	--	--	--	--	--	--	--	--	--	--	--	--	--	--	--	--	--	--	--	--	--	--	--	--	--	--
Cluster-29057.67409	4328	847088158	XP_012819667.1	2967	0	PREDICTED: DDB1- and CUL4-associated factor 6 isoform X2 [Xenopus (Silurana) tropicalis]	852765221	XM_013021818.1	384	0	PREDICTED: Dipodomys ordii DDB1 and CUL4 associated factor 6 (Dcaf6), transcript variant X7, mRNA	K11795	IQWD1, NRIP, ARCAP	nuclear receptor interaction protein	http://www.genome.jp/dbget-bin/www_bget?ko:K11795	Q9DC22	1802	1.3e-199	DDB1- and CUL4-associated factor 6 OS=Mus musculus GN=Dcaf6 PE=2 SV=1	PF00400	WD domain, G-beta repeat	--	--	GO:0005515	protein binding	--	--	KOG1310	WD40 repeat protein
Cluster-37519.0	824	847166928	XP_012826725.1	252	3.2e-19	PREDICTED: centrosomal protein of 63 kDa isoform X2 [Xenopus (Silurana) tropicalis]	--	--	--	--	--	K16763	CEP63	centrosomal protein CEP63	http://www.genome.jp/dbget-bin/www_bget?ko:K16763	B9V5F5	245	8.6e-20	Centrosomal protein of 63 kDa-A OS=Xenopus laevis GN=cep63-a PE=1 SV=1	PF01189//PF03015	16S rRNA methyltransferase RsmF//Male sterility protein	--	--	GO:0080019//GO:0008168	fatty-acyl-CoA reductase (alcohol-forming) activity//methyltransferase activity	--	--	--	--
Cluster-23135.2	487	--	--	--	--	--	--	--	--	--	--	--	--	--	--	--	--	--	--	--	--	--	--	--	--	--	--	--	--
Cluster-12483.0	568	--	--	--	--	--	--	--	--	--	--	--	--	--	--	--	--	--	--	--	--	--	--	--	--	--	--	--	--
Cluster-23135.0	203	--	--	--	--	--	--	--	--	--	--	--	--	--	--	--	--	--	--	--	--	--	--	--	--	--	--	--	--
Cluster-23135.1	472	--	--	--	--	--	--	--	--	--	--	--	--	--	--	--	--	--	--	--	--	--	--	--	--	--	--	--	--
Cluster-38950.0	460	--	--	--	--	--	--	--	--	--	--	--	--	--	--	--	--	--	--	PF00863	Peptidase family C4	GO:0006508	proteolysis	GO:0008234	cysteine-type peptidase activity	--	--	--	--
Cluster-14527.0	626	--	--	--	--	--	--	--	--	--	--	--	--	--	--	--	--	--	--	--	--	--	--	--	--	--	--	--	--
Cluster-65611.0	431	--	--	--	--	--	--	--	--	--	--	--	--	--	--	--	--	--	--	--	--	--	--	--	--	--	--	--	--
Cluster-58313.0	521	795471724	XP_011891108.1	240	5e-18	PREDICTED: phosphorylase b kinase regulatory subunit alpha, liver isoform isoform X1 [Cercocebus atys]	289802985	NG_016622.1	521	0	Homo sapiens phosphorylase kinase, alpha 2 (liver) (PHKA2), RefSeqGene on chromosome X	K07190	PHKA_B	phosphorylase kinase alpha/beta subunit	http://www.genome.jp/dbget-bin/www_bget?ko:K07190	P46019	240	2.1e-19	Phosphorylase b kinase regulatory subunit alpha, liver isoform OS=Homo sapiens GN=PHKA2 PE=1 SV=1	--	--	--	--	--	--	--	--	KOG3635	Phosphorylase kinase
Cluster-57948.0	385	--	--	--	--	--	--	--	--	--	--	--	--	--	--	--	--	--	--	--	--	--	--	--	--	--	--	--	--
Cluster-34408.0	1085	--	--	--	--	--	--	--	--	--	--	--	--	--	--	--	--	--	--	--	--	--	--	--	--	--	--	--	--
Cluster-29057.163933	443	--	--	--	--	--	--	--	--	--	--	--	--	--	--	--	--	--	--	--	--	--	--	--	--	--	--	--	--
Cluster-12311.0	475	690454062	XP_009326461.1	455	5.4e-43	PREDICTED: protein prune homolog 2 [Pygoscelis adeliae]	--	--	--	--	--	K18449	PRUNE2, BMCC1	prune homolog 2	http://www.genome.jp/dbget-bin/www_bget?ko:K18449	Q8WUY3	407	8.1e-39	Protein prune homolog 2 OS=Homo sapiens GN=PRUNE2 PE=1 SV=3	--	--	--	--	--	--	--	--	--	--
Cluster-29057.2521	603	--	--	--	--	--	--	--	--	--	--	--	--	--	--	--	--	--	--	--	--	--	--	--	--	--	--	--	--
Cluster-10797.0	1249	156717818	NP_001096449.1	587	6.9e-58	transmembrane protein 196 [Xenopus (Silurana) tropicalis]>gi|166988169|sp|A4IIU3.1|TM196_XENTR RecName: Full=Transmembrane protein 196 [Xenopus (Silurana) tropicalis]>gi|134024296|gb|AAI36157.1| LOC100125062 protein [Xenopus (Silurana) tropicalis]	156717817	NM_001102979.1	234	4.62963e-117	Xenopus (Silurana) tropicalis transmembrane protein 196 (tmem196), mRNA >gnl|BL_ORD_ID|3952169 Xenopus tropicalis hypothetical protein LOC100125062, mRNA (cDNA clone MGC:122919 IMAGE:7668896), complete cds	--	--	--	--	A4IIU3	587	2.9e-59	Transmembrane protein 196 OS=Xenopus tropicalis GN=tmem196 PE=2 SV=1	--	--	--	--	--	--	GO:0016020	membrane	--	--
Cluster-29057.2520	510	--	--	--	--	--	--	--	--	--	--	--	--	--	--	--	--	--	--	PF04509	CheC-like family	--	--	GO:0016787	hydrolase activity	--	--	--	--
Cluster-29057.67400	624	--	--	--	--	--	--	--	--	--	--	--	--	--	--	--	--	--	--	--	--	--	--	--	--	--	--	--	--
Cluster-29057.2522	311	--	--	--	--	--	--	--	--	--	--	--	--	--	--	--	--	--	--	--	--	--	--	--	--	--	--	--	--
Cluster-34038.0	278	--	--	--	--	--	--	--	--	--	--	--	--	--	--	--	--	--	--	PF06955	Xyloglucan endo-transglycosylase (XET) C-terminus	GO:0006073	cellular glucan metabolic process	GO:0016762	xyloglucan:xyloglucosyl transferase activity	GO:0048046//GO:0005618	apoplast//cell wall	--	--
Cluster-29057.2525	942	847173157	XP_012809733.1	368	1.3e-32	PREDICTED: uncharacterized protein LOC100496188 [Xenopus (Silurana) tropicalis]>gi|847173159|ref|XP_012809734.1| PREDICTED: uncharacterized protein LOC100496188 [Xenopus (Silurana) tropicalis]	--	--	--	--	--	--	--	--	--	Q62556	204	5.6e-15	Butyrophilin subfamily 1 member A1 OS=Mus musculus GN=Btn1a1 PE=1 SV=2	PF13895	Immunoglobulin domain	--	--	GO:0005515	protein binding	--	--	--	--
Cluster-29057.67407	675	--	--	--	--	--	--	--	--	--	--	--	--	--	--	--	--	--	--	--	--	--	--	--	--	--	--	--	--
Cluster-29057.167446	1104	847096763	XP_012811389.1	498	1.3e-47	PREDICTED: uncharacterized protein LOC105946335 [Xenopus (Silurana) tropicalis]	--	--	--	--	--	--	--	--	--	--	--	--	--	PF00589	Phage integrase family	GO:0015074//GO:0006310	DNA integration//DNA recombination	GO:0003677	DNA binding	--	--	--	--
Cluster-28843.0	1807	847114575	XP_012815458.1	756	2.6e-77	PREDICTED: histone-lysine N-methyltransferase 2E isoform X2 [Xenopus (Silurana) tropicalis]	113197934	BC121351.1	269	2.36265e-136	Xenopus tropicalis hypothetical protein LOC779539, mRNA (cDNA clone IMAGE:7793898), partial cds	K09189	MLL5	histone-lysine N-methyltransferase MLL5	http://www.genome.jp/dbget-bin/www_bget?ko:K09189	Q8IZD2	684	2.3e-70	Histone-lysine N-methyltransferase 2E OS=Homo sapiens GN=KMT2E PE=1 SV=1	PF02196//PF00856	Raf-like Ras-binding domain//SET domain	GO:0007165	signal transduction	GO:0005515//GO:0005057	protein binding//receptor signaling protein activity	--	--	--	--
Cluster-29057.167447	441	--	--	--	--	--	--	--	--	--	--	--	--	--	--	--	--	--	--	PF01536	Adenosylmethionine decarboxylase	GO:0008295//GO:0006560//GO:0006597//GO:0006525	spermidine biosynthetic process//proline metabolic process//spermine biosynthetic process//arginine metabolic process	GO:0004014	adenosylmethionine decarboxylase activity	--	--	--	--
Cluster-30764.0	584	--	--	--	--	--	--	--	--	--	--	--	--	--	--	--	--	--	--	--	--	--	--	--	--	--	--	--	--
Cluster-29057.138948	239	--	--	--	--	--	--	--	--	--	--	--	--	--	--	--	--	--	--	--	--	--	--	--	--	--	--	--	--
Cluster-29057.167444	508	847153311	XP_012823486.1	138	3.3e-06	PREDICTED: 60 kDa lysophospholipase isoform X1 [Xenopus (Silurana) tropicalis]	--	--	--	--	--	--	--	--	--	--	--	--	--	--	--	--	--	--	--	--	--	--	--
Cluster-29057.82281	353	--	--	--	--	--	--	--	--	--	--	--	--	--	--	--	--	--	--	--	--	--	--	--	--	--	--	--	--
Cluster-29057.82280	2119	512830614	XP_004913080.1	1604	1.4e-175	PREDICTED: leucine-rich repeat-containing protein 17 [Xenopus (Silurana) tropicalis]	847114628	XM_004913023.2	342	7.30056e-177	PREDICTED: Xenopus (Silurana) tropicalis leucine rich repeat containing 17 (lrrc17), mRNA	--	--	--	--	Q8N6Y2	1409	2.3e-154	Leucine-rich repeat-containing protein 17 OS=Homo sapiens GN=LRRC17 PE=2 SV=1	PF13855//PF02976//PF00560	Leucine rich repeat//DNA mismatch repair enzyme MutH//Leucine Rich Repeat	--	--	GO:0003677//GO:0005515//GO:0004519	DNA binding//protein binding//endonuclease activity	--	--	KOG4237	Extracellular matrix protein slit, contains leucine-rich and EGF-like repeats
Cluster-29057.82283	208	--	--	--	--	--	--	--	--	--	--	--	--	--	--	--	--	--	--	--	--	--	--	--	--	--	--	--	--
Cluster-29057.82282	390	62751755	NP_001015772.1	143	6.6e-07	tetratricopeptide repeat protein 36 [Xenopus (Silurana) tropicalis]>gi|82178968|sp|Q5EBF2.1|TTC36_XENTR RecName: Full=Tetratricopeptide repeat protein 36; Short=TPR repeat protein 36>gi|59809120|gb|AAH89712.1| MGC108313 protein [Xenopus (Silurana) tropicalis]	--	--	--	--	--	--	--	--	--	Q5EBF2	143	2.7e-08	Tetratricopeptide repeat protein 36 OS=Xenopus tropicalis GN=ttc36 PE=2 SV=1	--	--	--	--	--	--	--	--	--	--
Cluster-29057.82285	2640	147902427	NP_001086697.1	1292	2.6e-139	TSEN54 tRNA splicing endonuclease subunit [Xenopus laevis]>gi|50414822|gb|AAH77322.1| MGC80279 protein [Xenopus laevis]	--	--	--	--	--	K15326	TSEN54	tRNA-splicing endonuclease subunit Sen54	http://www.genome.jp/dbget-bin/www_bget?ko:K15326	Q7Z6J9	1101	1.5e-118	tRNA-splicing endonuclease subunit Sen54 OS=Homo sapiens GN=TSEN54 PE=1 SV=3	PF02662//PF00039//PF02778	Methyl-viologen-reducing hydrogenase, delta subunit//Fibronectin type I domain//tRNA intron endonuclease, N-terminal domain	GO:0006388//GO:0055114//GO:0051252//GO:0015948	tRNA splicing, via endonucleolytic cleavage and ligation//oxidation-reduction process//regulation of RNA metabolic process//methanogenesis	GO:0000213	tRNA-intron endonuclease activity	GO:0005576//GO:0000214	extracellular region//tRNA-intron endonuclease complex	--	--
Cluster-28942.0	513	--	--	--	--	--	--	--	--	--	--	--	--	--	--	--	--	--	--	--	--	--	--	--	--	--	--	--	--
Cluster-29057.82287	598	--	--	--	--	--	--	--	--	--	--	--	--	--	--	--	--	--	--	--	--	--	--	--	--	--	--	--	--
Cluster-29057.82286	3222	147902427	NP_001086697.1	1160	6.5e-124	TSEN54 tRNA splicing endonuclease subunit [Xenopus laevis]>gi|50414822|gb|AAH77322.1| MGC80279 protein [Xenopus laevis]	--	--	--	--	--	K15326	TSEN54	tRNA-splicing endonuclease subunit Sen54	http://www.genome.jp/dbget-bin/www_bget?ko:K15326	Q7Z6J9	966	8.3e-103	tRNA-splicing endonuclease subunit Sen54 OS=Homo sapiens GN=TSEN54 PE=1 SV=3	PF02778//PF02662//PF00039	tRNA intron endonuclease, N-terminal domain//Methyl-viologen-reducing hydrogenase, delta subunit//Fibronectin type I domain	GO:0055114//GO:0006388//GO:0051252//GO:0015948	oxidation-reduction process//tRNA splicing, via endonucleolytic cleavage and ligation//regulation of RNA metabolic process//methanogenesis	GO:0000213	tRNA-intron endonuclease activity	GO:0005576//GO:0000214	extracellular region//tRNA-intron endonuclease complex	--	--
Cluster-29057.82289	3651	612003789	XP_007486574.1	4328	0	PREDICTED: LOW QUALITY PROTEIN: transportin-1 [Monodelphis domestica]	847092583	XM_002934838.3	1809	0	PREDICTED: Xenopus (Silurana) tropicalis transportin 1 (tnpo1), transcript variant X2, mRNA	K18752	TNPO1	transportin-1	http://www.genome.jp/dbget-bin/www_bget?ko:K18752	Q92973	4309	0	Transportin-1 OS=Homo sapiens GN=TNPO1 PE=1 SV=2	PF02985//PF00514//PF01602//PF03810	HEAT repeat//Armadillo/beta-catenin-like repeat//Adaptin N terminal region//Importin-beta N-terminal domain	GO:0016192//GO:0006886	vesicle-mediated transport//intracellular protein transport	GO:0005515//GO:0008536	protein binding//Ran GTPase binding	GO:0030117	membrane coat	KOG2023	Nuclear transport receptor Karyopherin-beta2/Transportin (importin beta superfamily)
Cluster-29057.82288	4825	512813351	XP_004910877.1	2783	0	PREDICTED: transportin-1 isoform X1 [Xenopus (Silurana) tropicalis]	847092583	XM_002934838.3	968	0	PREDICTED: Xenopus (Silurana) tropicalis transportin 1 (tnpo1), transcript variant X2, mRNA	K18752	TNPO1	transportin-1	http://www.genome.jp/dbget-bin/www_bget?ko:K18752	Q92973	2754	5.8e-310	Transportin-1 OS=Homo sapiens GN=TNPO1 PE=1 SV=2	PF02985//PF01602//PF03810//PF00514	HEAT repeat//Adaptin N terminal region//Importin-beta N-terminal domain//Armadillo/beta-catenin-like repeat	GO:0016192//GO:0006886	vesicle-mediated transport//intracellular protein transport	GO:0005515//GO:0008536	protein binding//Ran GTPase binding	GO:0030117	membrane coat	KOG2023	Nuclear transport receptor Karyopherin-beta2/Transportin (importin beta superfamily)
Cluster-29057.167443	502	--	--	--	--	--	--	--	--	--	--	--	--	--	--	--	--	--	--	--	--	--	--	--	--	--	--	--	--
Cluster-29057.76718	1323	159155323	AAI54881.1	608	2.7e-60	inmt protein [Xenopus (Silurana) tropicalis]	--	--	--	--	--	K00541	NNMT	nicotinamide N-methyltransferase	http://www.genome.jp/dbget-bin/www_bget?ko:K00541	O97972	288	1.4e-24	Indolethylamine N-methyltransferase OS=Oryctolagus cuniculus GN=INMT PE=1 SV=1	PF05148//PF01234	Hypothetical methyltransferase//NNMT/PNMT/TEMT family	--	--	GO:0008168	methyltransferase activity	--	--	--	--
Cluster-29057.76719	551	--	--	--	--	--	--	--	--	--	--	--	--	--	--	--	--	--	--	--	--	--	--	--	--	--	--	--	--
Cluster-3203.0	303	--	--	--	--	--	339895767	NG_029408.1	303	4.52976e-156	Homo sapiens calcium/calmodulin-dependent protein kinase II gamma (CAMK2G), RefSeqGene on chromosome 10	--	--	--	--	--	--	--	--	--	--	--	--	--	--	--	--	--	--
Cluster-29057.167440	268	--	--	--	--	--	--	--	--	--	--	--	--	--	--	--	--	--	--	--	--	--	--	--	--	--	--	--	--
Cluster-61698.0	774	--	--	--	--	--	--	--	--	--	--	--	--	--	--	--	--	--	--	--	--	--	--	--	--	--	--	--	--
Cluster-29057.76710	2172	301603566	XP_002931518.1	1844	2.1e-203	PREDICTED: beta-1,4-galactosyltransferase 2 [Xenopus (Silurana) tropicalis]>gi|512837648|ref|XP_004914029.1| PREDICTED: beta-1,4-galactosyltransferase 2 [Xenopus (Silurana) tropicalis]>gi|512837652|ref|XP_004914030.1| PREDICTED: beta-1,4-galactosyltransferase 2 [Xenopus (Silurana) tropicalis]>gi|512837655|ref|XP_004914031.1| PREDICTED: beta-1,4-galactosyltransferase 2 [Xenopus (Silurana) tropical…	207028372	NM_001135234.1	520	0	Xenopus laevis UDP-Gal:betaGlcNAc beta 1,4- galactosyltransferase, polypeptide 2 (b4galt2), mRNA >gnl|BL_ORD_ID|5838209 Xenopus laevis cDNA clone MGC:181848 IMAGE:8319185, complete cds	K07967	B4GALT2	beta-1,4-galactosyltransferase 2	http://www.genome.jp/dbget-bin/www_bget?ko:K07967	O60909	1447	9.4e-159	Beta-1,4-galactosyltransferase 2 OS=Homo sapiens GN=B4GALT2 PE=1 SV=1	PF01789	PsbP	GO:0015979	photosynthesis	GO:0005509	calcium ion binding	GO:0009654//GO:0019898//GO:0009523	photosystem II oxygen evolving complex//extrinsic component of membrane//photosystem II	KOG3916	UDP-Gal:glucosylceramide beta-1,4-galactosyltransferase
Cluster-29057.76711	882	284520934	NP_001165230.1	336	6.2e-29	coiled-coil-helix-coiled-coil-helix domain-containing protein 7 [Xenopus laevis]>gi|123896322|sp|Q2TAP8.1|CHCH7_XENLA RecName: Full=Coiled-coil-helix-coiled-coil-helix domain-containing protein 7 [Xenopus laevis]>gi|83406036|gb|AAI10788.1| Chchd7 protein [Xenopus laevis]	--	--	--	--	--	--	--	--	--	Q28GG4	339	1.2e-30	Coiled-coil-helix-coiled-coil-helix domain-containing protein 7 OS=Xenopus tropicalis GN=chchd7 PE=3 SV=1	--	--	--	--	--	--	--	--	--	--
Cluster-29057.76712	2737	165971391	AAI58516.1	961	6.5e-101	LOC100145085 protein [Xenopus (Silurana) tropicalis]	478743931	CP003990.1	44	4.29669e-11	Streptomyces sp. PAMC26508, complete genome	K00109	E1.1.99.2	2-hydroxyglutarate dehydrogenase	http://www.genome.jp/dbget-bin/www_bget?ko:K00109	Q9H9P8	878	1.1e-92	L-2-hydroxyglutarate dehydrogenase, mitochondrial OS=Homo sapiens GN=L2HGDH PE=1 SV=3	PF09360//PF02254//PF01266//PF07992//PF06039//PF03435//PF05834//PF01494	Iron-binding zinc finger CDGSH type//TrkA-N domain//FAD dependent oxidoreductase//Pyridine nucleotide-disulphide oxidoreductase//Malate:quinone oxidoreductase (Mqo)//Saccharopine dehydrogenase NADP binding domain//Lycopene cyclase protein//FAD binding domain	GO:0006090//GO:0016117//GO:0055114//GO:0006813//GO:0006099	pyruvate metabolic process//carotenoid biosynthetic process//oxidation-reduction process//potassium ion transport//tricarboxylic acid cycle	GO:0016491//GO:0008924//GO:0051537//GO:0016705//GO:0071949	oxidoreductase activity//malate dehydrogenase (quinone) activity//2 iron, 2 sulfur cluster binding//oxidoreductase activity, acting on paired donors, with incorporation or reduction of molecular oxygen//FAD binding	GO:0043231	intracellular membrane-bounded organelle	KOG2665	Predicted FAD-dependent oxidoreductase
Cluster-29057.76713	957	--	--	--	--	--	--	--	--	--	--	--	--	--	--	--	--	--	--	--	--	--	--	--	--	--	--	--	--
Cluster-29057.76714	929	284520934	NP_001165230.1	336	6.6e-29	coiled-coil-helix-coiled-coil-helix domain-containing protein 7 [Xenopus laevis]>gi|123896322|sp|Q2TAP8.1|CHCH7_XENLA RecName: Full=Coiled-coil-helix-coiled-coil-helix domain-containing protein 7 [Xenopus laevis]>gi|83406036|gb|AAI10788.1| Chchd7 protein [Xenopus laevis]	884830000	XM_005152534.2	97	4.91097e-41	PREDICTED: Melopsittacus undulatus pleiomorphic adenoma gene 1 (LOC101877964), transcript variant X1, mRNA	--	--	--	--	Q28GG4	339	1.2e-30	Coiled-coil-helix-coiled-coil-helix domain-containing protein 7 OS=Xenopus tropicalis GN=chchd7 PE=3 SV=1	--	--	--	--	--	--	--	--	--	--
Cluster-29057.76715	292	--	--	--	--	--	--	--	--	--	--	--	--	--	--	--	--	--	--	--	--	--	--	--	--	--	--	--	--
Cluster-29057.76716	1479	159155323	AAI54881.1	608	3e-60	inmt protein [Xenopus (Silurana) tropicalis]	--	--	--	--	--	K00541	NNMT	nicotinamide N-methyltransferase	http://www.genome.jp/dbget-bin/www_bget?ko:K00541	O97972	288	1.6e-24	Indolethylamine N-methyltransferase OS=Oryctolagus cuniculus GN=INMT PE=1 SV=1	PF05148//PF02985//PF01234	Hypothetical methyltransferase//HEAT repeat//NNMT/PNMT/TEMT family	--	--	GO:0005515//GO:0008168	protein binding//methyltransferase activity	--	--	--	--
Cluster-29057.76717	989	147903373	NP_001079743.1	442	3.6e-41	nicotinamide N-methyltransferase [Xenopus laevis]>gi|32450263|gb|AAH53814.1| MGC64498 protein [Xenopus laevis]	--	--	--	--	--	K00541	NNMT	nicotinamide N-methyltransferase	http://www.genome.jp/dbget-bin/www_bget?ko:K00541	O55239	262	1.1e-21	Nicotinamide N-methyltransferase OS=Mus musculus GN=Nnmt PE=1 SV=1	PF01234//PF08241	NNMT/PNMT/TEMT family//Methyltransferase domain	GO:0008152//GO:0032259	metabolic process//methylation	GO:0008168	methyltransferase activity	--	--	--	--
Cluster-11557.0	350	--	--	--	--	--	--	--	--	--	--	--	--	--	--	--	--	--	--	--	--	--	--	--	--	--	--	--	--
Cluster-55436.0	348	--	--	--	--	--	--	--	--	--	--	--	--	--	--	--	--	--	--	--	--	--	--	--	--	--	--	--	--
Cluster-53489.0	400	--	--	--	--	--	--	--	--	--	--	--	--	--	--	--	--	--	--	--	--	--	--	--	--	--	--	--	--
Cluster-29057.33948	2206	--	--	--	--	--	--	--	--	--	--	--	--	--	--	--	--	--	--	--	--	--	--	--	--	--	--	--	--
Cluster-29057.33949	251	--	--	--	--	--	--	--	--	--	--	--	--	--	--	--	--	--	--	--	--	--	--	--	--	--	--	--	--
Cluster-29057.33942	215	--	--	--	--	--	--	--	--	--	--	--	--	--	--	--	--	--	--	--	--	--	--	--	--	--	--	--	--
Cluster-29057.33943	284	--	--	--	--	--	--	--	--	--	--	--	--	--	--	--	--	--	--	--	--	--	--	--	--	--	--	--	--
Cluster-29057.33940	266	--	--	--	--	--	--	--	--	--	--	--	--	--	--	--	--	--	--	--	--	--	--	--	--	--	--	--	--
Cluster-29057.33941	1582	847169940	XP_012808526.1	228	3.7e-16	PREDICTED: C-type lectin domain family 4 member G-like [Xenopus (Silurana) tropicalis]	--	--	--	--	--	K17513	CLEC17A	C-type lectin superfamily 17 member A	http://www.genome.jp/dbget-bin/www_bget?ko:K17513	A4KWA5	162	6.9e-10	C-type lectin domain family 2 member D2 OS=Rattus norvegicus GN=Clec2d2 PE=2 SV=1	PF02053	Gene 66 (IR5) protein	--	--	GO:0008270	zinc ion binding	--	--	--	--
Cluster-29057.33946	215	--	--	--	--	--	--	--	--	--	--	--	--	--	--	--	--	--	--	--	--	--	--	--	--	--	--	--	--
Cluster-29057.33947	283	--	--	--	--	--	--	--	--	--	--	--	--	--	--	--	--	--	--	--	--	--	--	--	--	--	--	--	--
Cluster-29057.33944	1451	847126909	XP_012818212.1	1177	3.1e-126	PREDICTED: double zinc ribbon and ankyrin repeat-containing protein 1 isoform X1 [Xenopus (Silurana) tropicalis]	--	--	--	--	--	--	--	--	--	Q8C008	990	6.2e-106	Double zinc ribbon and ankyrin repeat-containing protein 1 OS=Mus musculus GN=Dzank1 PE=1 SV=2	--	--	--	--	--	--	--	--	--	--
Cluster-29057.33945	500	--	--	--	--	--	--	--	--	--	--	--	--	--	--	--	--	--	--	--	--	--	--	--	--	--	--	--	--
Cluster-29057.87105	537	--	--	--	--	--	--	--	--	--	--	--	--	--	--	--	--	--	--	--	--	--	--	--	--	--	--	--	--
Cluster-29057.87104	700	--	--	--	--	--	--	--	--	--	--	--	--	--	--	--	--	--	--	--	--	--	--	--	--	--	--	--	--
Cluster-22789.0	385	--	--	--	--	--	--	--	--	--	--	--	--	--	--	--	--	--	--	PF04604//PF04767	Type-A lantibiotic//DNA-binding 11 kDa phosphoprotein	GO:0042742//GO:0019082	defense response to bacterium//viral protein processing	GO:0003677	DNA binding	GO:0005576	extracellular region	--	--
Cluster-29057.87106	2081	157423173	AAI53779.1	690	1.3e-69	LOC100126634 protein [Xenopus laevis]	602651551	XM_007432095.1	36	9.11647e-07	PREDICTED: Python bivittatus low molecular weight neuronal intermediate filament-like (LOC103056004), mRNA	--	--	--	--	P08670	396	6.7e-37	Vimentin OS=Homo sapiens GN=VIM PE=1 SV=4	PF03255//PF08702//PF16716//PF01920//PF07716//PF01813//PF04799//PF04513//PF02601//PF01166//PF00038//PF09728//PF07926//PF01025//PF03233//PF04977//PF01442//PF05478//PF07195//PF10459//PF06810//PF04911//PF16326//PF05791//PF05531//PF13851//PF07352//PF05823//PF07851//PF09730//PF01544//PF17078//PF16740	Acetyl co-enzyme A carboxylase carboxyltransferase alpha subunit//Fibrinogen alpha/beta chain family//Bone marrow stromal antigen 2//Prefoldin subunit//Basic region leucine zipper//ATP synthase subunit D//fzo-like conserved region//Baculovirus polyhedron envelope protein, PEP, C terminus//Exonuclease VII, large subunit//TSC-22/dip/bun family//Intermediate filament protein//Myosin-like coiled-coil…	GO:0051301//GO:0006810//GO:0008053//GO:0030001//GO:0051607//GO:0031110//GO:0006355//GO:0006308//GO:0048870//GO:0007049//GO:0030168//GO:0006606//GO:0042262//GO:0015986//GO:0019089//GO:0006090//GO:0007067//GO:0000090//GO:0009405//GO:0006457//GO:0042157//GO:0051258//GO:0007059//GO:0051028//GO:0007165//GO:0048309//GO:0007155//GO:0015992//GO:0006869//GO:0006633//GO:0055085	cell division//transport//mitochondrial fusion//metal ion transport//defense response to virus//regulation of microtubule polymerization or depolymerization//regulation of transcription, DNA-templated//DNA catabolic process//cell motility//cell cycle//platelet activation//protein import into nucleus//DNA protection//ATP synthesis coupled proton transport//transmission of virus//pyruvate metabolic…	GO:0003989//GO:0019905//GO:0051087//GO:0008289//GO:0042626//GO:0043565//GO:0030674//GO:0008855//GO:0003924//GO:0042803//GO:0015078//GO:0005102//GO:0046873//GO:0003690//GO:0003677//GO:0000774//GO:0051082//GO:0005198//GO:0070009//GO:0008239//GO:0008017//GO:0003700	acetyl-CoA carboxylase activity//syntaxin binding//chaperone binding//lipid binding//ATPase activity, coupled to transmembrane movement of substances//sequence-specific DNA binding//protein binding, bridging//exodeoxyribonuclease VII activity//GTPase activity//protein homodimerization activity//hydrogen ion transmembrane transporter activity//receptor binding//metal ion transmembrane transporter …	GO:0045298//GO:0019031//GO:0005794//GO:0045263//GO:0009318//GO:0009288//GO:0005577//GO:0005876//GO:0005741//GO:0016020//GO:0031514//GO:0019028//GO:0016021//GO:0005667//GO:0016272//GO:0009317//GO:0005576//GO:0005882//GO:0000940	tubulin complex//viral envelope//Golgi apparatus//proton-transporting ATP synthase complex, coupling factor F(o)//exodeoxyribonuclease VII complex//bacterial-type flagellum//fibrinogen complex//spindle microtubule//mitochondrial outer membrane//membrane//motile cilium//viral capsid//integral component of membrane//transcription factor complex//prefoldin complex//acetyl-CoA carboxylase complex//ex…	--	--
Cluster-29057.87101	1741	187607165	NP_001120199.1	926	4.8e-97	leucine-rich repeat-containing protein 57 [Xenopus (Silurana) tropicalis]>gi|847153222|ref|XP_012823456.1| PREDICTED: leucine-rich repeat-containing protein 57 isoform X1 [Xenopus (Silurana) tropicalis]>gi|847153225|ref|XP_012823457.1| PREDICTED: leucine-rich repeat-containing protein 57 isoform X1 [Xenopus (Silurana) tropicalis]>gi|166796442|gb|AAI59321.1| LOC100145243 protein [Xenopus (Silurana…	--	--	--	--	--	--	--	--	--	Q6INV3	915	3.7e-97	Leucine-rich repeat-containing protein 57 OS=Xenopus laevis GN=lrrc57 PE=2 SV=1	PF00560//PF13855	Leucine Rich Repeat//Leucine rich repeat	--	--	GO:0005515	protein binding	--	--	KOG0619	FOG: Leucine rich repeat
Cluster-29057.87100	262	--	--	--	--	--	--	--	--	--	--	--	--	--	--	--	--	--	--	--	--	--	--	--	--	--	--	--	--
Cluster-29057.52978	257	--	--	--	--	--	--	--	--	--	--	--	--	--	--	--	--	--	--	--	--	--	--	--	--	--	--	--	--
Cluster-29057.52979	769	58332572	NP_001011360.1	955	9.1e-101	ephrin-A3 precursor [Xenopus (Silurana) tropicalis]>gi|56789556|gb|AAH88524.1| ephrin-A3 [Xenopus (Silurana) tropicalis]	149999636	CU464091.1	301	1.59462e-154	Xenopus tropicalis finished cDNA, clone TNeu087f04	K05462	EFNA	ephrin-A	http://www.genome.jp/dbget-bin/www_bget?ko:K05462	O08545	789	6.6e-83	Ephrin-A3 OS=Mus musculus GN=Efna3 PE=1 SV=4	PF00812//PF00118	Ephrin//TCP-1/cpn60 chaperonin family	--	--	GO:0005524	ATP binding	GO:0016020	membrane	KOG3858	Ephrin, ligand for Eph receptor tyrosine kinase
Cluster-29057.52976	270	--	--	--	--	--	--	--	--	--	--	--	--	--	--	--	--	--	--	--	--	--	--	--	--	--	--	--	--
Cluster-29057.52977	2887	301615637	XP_002937271.1	620	2.4e-61	PREDICTED: transmembrane protein C9orf91 homolog [Xenopus (Silurana) tropicalis]>gi|512858417|ref|XP_004916787.1| PREDICTED: transmembrane protein C9orf91 homolog [Xenopus (Silurana) tropicalis]>gi|512858421|ref|XP_004916788.1| PREDICTED: transmembrane protein C9orf91 homolog [Xenopus (Silurana) tropicalis]>gi|512858425|ref|XP_004916789.1| PREDICTED: transmembrane protein C9orf91 homolog [Xenopus…	--	--	--	--	--	--	--	--	--	Q5VZI3	314	3e-27	Transmembrane protein C9orf91 OS=Homo sapiens GN=C9orf91 PE=2 SV=1	PF01082	Copper type II ascorbate-dependent monooxygenase, N-terminal domain	GO:0055114	oxidation-reduction process	GO:0004497//GO:0005507//GO:0016715	monooxygenase activity//copper ion binding//oxidoreductase activity, acting on paired donors, with incorporation or reduction of molecular oxygen, reduced ascorbate as one donor, and incorporation of one atom of oxygen	--	--	--	--
Cluster-29057.52974	1476	512852561	XP_004915996.1	584	1.8e-57	PREDICTED: protein transport protein Sec31B isoform X1 [Xenopus (Silurana) tropicalis]>gi|847147182|ref|XP_012822311.1| PREDICTED: protein transport protein Sec31B isoform X2 [Xenopus (Silurana) tropicalis]	--	--	--	--	--	--	--	--	--	Q3TZ89	402	9.6e-38	Protein transport protein Sec31B OS=Mus musculus GN=Sec31b PE=2 SV=2	PF02840//PF10568	Prp18 domain//Outer mitochondrial membrane transport complex protein	GO:0008380//GO:0006626	RNA splicing//protein targeting to mitochondrion	--	--	GO:0005681//GO:0005741	spliceosomal complex//mitochondrial outer membrane	--	--
Cluster-29057.52975	1500	--	--	--	--	--	--	--	--	--	--	--	--	--	--	--	--	--	--	--	--	--	--	--	--	--	--	--	--
Cluster-15323.0	306	--	--	--	--	--	--	--	--	--	--	--	--	--	--	--	--	--	--	--	--	--	--	--	--	--	--	--	--
Cluster-29057.52973	263	--	--	--	--	--	--	--	--	--	--	--	--	--	--	--	--	--	--	--	--	--	--	--	--	--	--	--	--
Cluster-29057.52970	239	--	--	--	--	--	--	--	--	--	--	--	--	--	--	--	--	--	--	--	--	--	--	--	--	--	--	--	--
Cluster-29057.52971	975	--	--	--	--	--	--	--	--	--	--	--	--	--	--	--	--	--	--	PF10266	Hereditary spastic paraplegia protein strumpellin	--	--	--	--	GO:0071203	WASH complex	--	--
Cluster-39718.0	808	--	--	--	--	--	--	--	--	--	--	--	--	--	--	--	--	--	--	--	--	--	--	--	--	--	--	--	--
Cluster-29057.139797	790	--	--	--	--	--	--	--	--	--	--	--	--	--	--	--	--	--	--	--	--	--	--	--	--	--	--	--	--
Cluster-64212.0	416	--	--	--	--	--	--	--	--	--	--	--	--	--	--	--	--	--	--	--	--	--	--	--	--	--	--	--	--
Cluster-60036.1	273	--	--	--	--	--	--	--	--	--	--	--	--	--	--	--	--	--	--	--	--	--	--	--	--	--	--	--	--
Cluster-60036.0	437	--	--	--	--	--	--	--	--	--	--	--	--	--	--	--	--	--	--	--	--	--	--	--	--	--	--	--	--
Cluster-31410.0	464	--	--	--	--	--	--	--	--	--	--	--	--	--	--	--	--	--	--	--	--	--	--	--	--	--	--	--	--
Cluster-39515.0	389	--	--	--	--	--	--	--	--	--	--	--	--	--	--	--	--	--	--	--	--	--	--	--	--	--	--	--	--
Cluster-23680.0	266	--	--	--	--	--	--	--	--	--	--	--	--	--	--	--	--	--	--	--	--	--	--	--	--	--	--	--	--
Cluster-66019.0	1788	512823873	XP_002941577.2	263	3.7e-20	PREDICTED: biotin--protein ligase isoform X2 [Xenopus (Silurana) tropicalis]	--	--	--	--	--	K01942	HLCS	biotin--protein ligase	http://www.genome.jp/dbget-bin/www_bget?ko:K01942	P50747	215	5.6e-16	Biotin--protein ligase OS=Homo sapiens GN=HLCS PE=1 SV=1	--	--	--	--	--	--	--	--	--	--
Cluster-50344.0	415	--	--	--	--	--	--	--	--	--	--	--	--	--	--	--	--	--	--	--	--	--	--	--	--	--	--	--	--
Cluster-43179.0	794	--	--	--	--	--	--	--	--	--	--	--	--	--	--	--	--	--	--	--	--	--	--	--	--	--	--	--	--
Cluster-50261.0	343	--	--	--	--	--	--	--	--	--	--	--	--	--	--	--	--	--	--	--	--	--	--	--	--	--	--	--	--
Cluster-61392.0	351	847134308	XP_012819819.1	134	6.6e-06	PREDICTED: la-related protein 4B isoform X1 [Xenopus (Silurana) tropicalis]	--	--	--	--	--	--	--	--	--	--	--	--	--	--	--	--	--	--	--	--	--	--	--
Cluster-63474.0	424	--	--	--	--	--	--	--	--	--	--	--	--	--	--	--	--	--	--	--	--	--	--	--	--	--	--	--	--
Cluster-63755.0	291	--	--	--	--	--	--	--	--	--	--	--	--	--	--	--	--	--	--	--	--	--	--	--	--	--	--	--	--
Cluster-55595.0	806	847136224	XP_012820455.1	314	2e-26	PREDICTED: serine/arginine repetitive matrix protein 2 [Xenopus (Silurana) tropicalis]	--	--	--	--	--	--	--	--	--	--	--	--	--	--	--	--	--	--	--	--	--	--	--
Cluster-6072.0	318	--	--	--	--	--	--	--	--	--	--	--	--	--	--	--	--	--	--	--	--	--	--	--	--	--	--	--	--
Cluster-50634.0	446	--	--	--	--	--	--	--	--	--	--	--	--	--	--	--	--	--	--	--	--	--	--	--	--	--	--	--	--
Cluster-36826.0	504	--	--	--	--	--	--	--	--	--	--	--	--	--	--	--	--	--	--	--	--	--	--	--	--	--	--	--	--
Cluster-20557.0	378	--	--	--	--	--	--	--	--	--	--	--	--	--	--	--	--	--	--	PF15880	NADH dehydrogenase [ubiquinone] flavoprotein 3, mitochondrial	--	--	--	--	GO:0005747//GO:0005739	mitochondrial respiratory chain complex I//mitochondrion	--	--
Cluster-45776.0	365	--	--	--	--	--	--	--	--	--	--	--	--	--	--	--	--	--	--	--	--	--	--	--	--	--	--	--	--
Cluster-44835.0	467	--	--	--	--	--	--	--	--	--	--	--	--	--	--	--	--	--	--	--	--	--	--	--	--	--	--	--	--
Cluster-16019.0	403	--	--	--	--	--	--	--	--	--	--	--	--	--	--	--	--	--	--	--	--	--	--	--	--	--	--	--	--
Cluster-29057.45488	381	--	--	--	--	--	--	--	--	--	--	--	--	--	--	--	--	--	--	--	--	--	--	--	--	--	--	--	--
Cluster-29057.45489	996	795085167	XP_011826077.1	447	9.5e-42	PREDICTED: ankyrin repeat domain-containing protein 13C isoform X2 [Mandrillus leucophaeus]>gi|795139444|ref|XP_011792291.1| PREDICTED: ankyrin repeat domain-containing protein 13C isoform X2 [Colobus angolensis palliatus]	148237993	NM_001091382.1	168	1.79406e-80	Xenopus laevis ankyrin repeat domain 13C (ankrd13c-a), mRNA >gnl|BL_ORD_ID|2643338 Xenopus laevis hypothetical protein MGC83917, mRNA (cDNA clone MGC:83917 IMAGE:6860367), complete cds	--	--	--	--	Q8N6S4	447	3.9e-43	Ankyrin repeat domain-containing protein 13C OS=Homo sapiens GN=ANKRD13C PE=2 SV=2	--	--	--	--	--	--	--	--	KOG0522	Ankyrin repeat protein
Cluster-29057.45486	1313	--	--	--	--	--	--	--	--	--	--	--	--	--	--	--	--	--	--	PF04706	Dickkopf N-terminal cysteine-rich region	GO:0030178//GO:0007275	negative regulation of Wnt signaling pathway//multicellular organismal development	--	--	GO:0005576	extracellular region	--	--
Cluster-29057.45487	512	847147576	XP_012822366.1	202	1.3e-13	PREDICTED: protein FAM219B isoform X2 [Xenopus (Silurana) tropicalis]	--	--	--	--	--	--	--	--	--	Q14DQ1	150	5.5e-09	Protein FAM219B OS=Mus musculus GN=Fam219b PE=2 SV=1	--	--	--	--	--	--	--	--	--	--
Cluster-29057.45484	624	--	--	--	--	--	--	--	--	--	--	--	--	--	--	--	--	--	--	PF04706	Dickkopf N-terminal cysteine-rich region	GO:0007275//GO:0030178	multicellular organismal development//negative regulation of Wnt signaling pathway	--	--	GO:0005576	extracellular region	--	--
Cluster-29057.45485	672	--	--	--	--	--	--	--	--	--	--	--	--	--	--	--	--	--	--	PF04706	Dickkopf N-terminal cysteine-rich region	GO:0030178//GO:0007275	negative regulation of Wnt signaling pathway//multicellular organismal development	--	--	GO:0005576	extracellular region	--	--
Cluster-29057.45482	2203	847120716	XP_012817147.1	1732	2.1e-190	PREDICTED: cysteine-rich with EGF-like domain protein 1 [Xenopus (Silurana) tropicalis]	768350181	XM_011573668.1	112	5.45523e-49	PREDICTED: Aquila chrysaetos canadensis cysteine-rich with EGF-like domains 1 (CRELD1), mRNA	--	--	--	--	Q4V7F2	1350	1.7e-147	Cysteine-rich with EGF-like domain protein 1 OS=Rattus norvegicus GN=Creld1 PE=2 SV=1	PF07645	Calcium-binding EGF domain	--	--	GO:0005509	calcium ion binding	--	--	KOG4260	Uncharacterized conserved protein
Cluster-29057.45483	1463	637379981	XP_008123603.1	201	4.7e-13	PREDICTED: uncharacterized protein LOC103282659 [Anolis carolinensis]	--	--	--	--	--	--	--	--	--	--	--	--	--	PF17079	Male-specific protein scotti	GO:0007291	sperm individualization	--	--	--	--	--	--
Cluster-29057.45480	1756	847120716	XP_012817147.1	306	3.8e-25	PREDICTED: cysteine-rich with EGF-like domain protein 1 [Xenopus (Silurana) tropicalis]	--	--	--	--	--	--	--	--	--	Q7SXF6	261	2.6e-21	Cysteine-rich with EGF-like domain protein 2 OS=Danio rerio GN=creld2 PE=2 SV=2	--	--	--	--	--	--	--	--	KOG4260	Uncharacterized conserved protein
Cluster-29057.45481	1762	847120716	XP_012817147.1	792	1.7e-81	PREDICTED: cysteine-rich with EGF-like domain protein 1 [Xenopus (Silurana) tropicalis]	--	--	--	--	--	--	--	--	--	Q91XD7	621	4.6e-63	Cysteine-rich with EGF-like domain protein 1 OS=Mus musculus GN=Creld1 PE=2 SV=1	--	--	--	--	--	--	--	--	KOG4260	Uncharacterized conserved protein
Cluster-37262.0	629	--	--	--	--	--	--	--	--	--	--	--	--	--	--	--	--	--	--	--	--	--	--	--	--	--	--	--	--
Cluster-57946.0	584	--	--	--	--	--	--	--	--	--	--	--	--	--	--	--	--	--	--	--	--	--	--	--	--	--	--	--	--
Cluster-29307.0	342	--	--	--	--	--	--	--	--	--	--	--	--	--	--	--	--	--	--	--	--	--	--	--	--	--	--	--	--
Cluster-56362.0	529	--	--	--	--	--	--	--	--	--	--	--	--	--	--	--	--	--	--	--	--	--	--	--	--	--	--	--	--
Cluster-50269.0	429	--	--	--	--	--	--	--	--	--	--	--	--	--	--	--	--	--	--	--	--	--	--	--	--	--	--	--	--
Cluster-50183.0	572	--	--	--	--	--	--	--	--	--	--	--	--	--	--	--	--	--	--	--	--	--	--	--	--	--	--	--	--
Cluster-36521.4	567	--	--	--	--	--	--	--	--	--	--	--	--	--	--	--	--	--	--	--	--	--	--	--	--	--	--	--	--
Cluster-36521.3	927	--	--	--	--	--	--	--	--	--	--	--	--	--	--	--	--	--	--	--	--	--	--	--	--	--	--	--	--
Cluster-36521.2	443	156717720	NP_001096400.1	241	3.3e-18	uncharacterized protein LOC100125002 [Xenopus (Silurana) tropicalis]>gi|134024182|gb|AAI36031.1| LOC100125002 protein [Xenopus (Silurana) tropicalis]	--	--	--	--	--	--	--	--	--	P81408	158	5.6e-10	Protein FAM189B OS=Homo sapiens GN=FAM189B PE=1 SV=2	PF04103	CD20-like family	--	--	--	--	GO:0016021	integral component of membrane	--	--
Cluster-36521.1	905	--	--	--	--	--	--	--	--	--	--	--	--	--	--	--	--	--	--	--	--	--	--	--	--	--	--	--	--
Cluster-36521.0	473	--	--	--	--	--	--	--	--	--	--	--	--	--	--	--	--	--	--	--	--	--	--	--	--	--	--	--	--
Cluster-23701.1	976	--	--	--	--	--	--	--	--	--	--	--	--	--	--	--	--	--	--	--	--	--	--	--	--	--	--	--	--
Cluster-23701.0	471	--	--	--	--	--	--	--	--	--	--	--	--	--	--	--	--	--	--	--	--	--	--	--	--	--	--	--	--
Cluster-42916.0	593	--	--	--	--	--	--	--	--	--	--	--	--	--	--	--	--	--	--	PF02854	MIF4G domain	--	--	GO:0003723//GO:0005515	RNA binding//protein binding	--	--	--	--
Cluster-29057.14969	735	--	--	--	--	--	--	--	--	--	--	--	--	--	--	--	--	--	--	--	--	--	--	--	--	--	--	--	--
Cluster-29057.14968	582	--	--	--	--	--	--	--	--	--	--	--	--	--	--	--	--	--	--	--	--	--	--	--	--	--	--	--	--
Cluster-29057.14963	1676	--	--	--	--	--	--	--	--	--	--	--	--	--	--	--	--	--	--	--	--	--	--	--	--	--	--	--	--
Cluster-29057.14962	293	--	--	--	--	--	--	--	--	--	--	--	--	--	--	--	--	--	--	--	--	--	--	--	--	--	--	--	--
Cluster-29057.14961	708	--	--	--	--	--	--	--	--	--	--	--	--	--	--	--	--	--	--	--	--	--	--	--	--	--	--	--	--
Cluster-29057.14960	408	--	--	--	--	--	--	--	--	--	--	--	--	--	--	--	--	--	--	--	--	--	--	--	--	--	--	--	--
Cluster-19802.0	312	641968733	CDR00358.1	287	1.1e-23	unnamed protein product, partial [Oncorhynchus mykiss]	--	--	--	--	--	--	--	--	--	Q9UR07	171	1.2e-11	Transposon Tf2-11 polyprotein OS=Schizosaccharomyces pombe (strain 972 / ATCC 24843) GN=Tf2-11 PE=3 SV=1	PF00665	Integrase core domain	GO:0015074	DNA integration	--	--	--	--	--	--
Cluster-29057.14966	555	--	--	--	--	--	--	--	--	--	--	--	--	--	--	--	--	--	--	--	--	--	--	--	--	--	--	--	--
Cluster-29057.14965	499	--	--	--	--	--	--	--	--	--	--	--	--	--	--	--	--	--	--	--	--	--	--	--	--	--	--	--	--
Cluster-29057.14964	675	--	--	--	--	--	--	--	--	--	--	--	--	--	--	--	--	--	--	PF02892	BED zinc finger	--	--	GO:0003677	DNA binding	--	--	--	--
Cluster-29057.171203	1473	847121625	XP_012817311.1	1393	2.8e-151	PREDICTED: uncharacterized protein LOC105947050 [Xenopus (Silurana) tropicalis]	--	--	--	--	--	--	--	--	--	P0CT40	710	1.8e-73	Transposon Tf2-9 polyprotein OS=Schizosaccharomyces pombe (strain 972 / ATCC 24843) GN=Tf2-9 PE=3 SV=1	--	--	--	--	--	--	--	--	--	--
Cluster-29057.20108	1061	--	--	--	--	--	--	--	--	--	--	--	--	--	--	--	--	--	--	--	--	--	--	--	--	--	--	--	--
Cluster-29057.20109	578	767943395	XP_011534351.1	300	6.1e-25	PREDICTED: proto-oncogene tyrosine-protein kinase ROS isoform X1 [Homo sapiens]	584458492	NG_033929.1	578	0	Homo sapiens ROS proto-oncogene 1 , receptor tyrosine kinase (ROS1), RefSeqGene on chromosome 6	K05088	ROS1	proto-oncogene tyrosine-protein kinase ROS	http://www.genome.jp/dbget-bin/www_bget?ko:K05088	P08922	300	2.5e-26	Proto-oncogene tyrosine-protein kinase ROS OS=Homo sapiens GN=ROS1 PE=1 SV=3	--	--	--	--	--	--	--	--	--	--
Cluster-29057.20106	248	--	--	--	--	--	--	--	--	--	--	--	--	--	--	--	--	--	--	--	--	--	--	--	--	--	--	--	--
Cluster-29057.20107	300	--	--	--	--	--	--	--	--	--	--	--	--	--	--	--	--	--	--	--	--	--	--	--	--	--	--	--	--
Cluster-29057.20104	913	--	--	--	--	--	--	--	--	--	--	--	--	--	--	--	--	--	--	PF07776	Zinc-finger associated domain (zf-AD)	--	--	GO:0008270	zinc ion binding	GO:0005634	nucleus	--	--
Cluster-29057.20105	513	--	--	--	--	--	--	--	--	--	--	--	--	--	--	--	--	--	--	PF03412	Peptidase C39 family	GO:0006508	proteolysis	GO:0005524//GO:0008233	ATP binding//peptidase activity	GO:0016021	integral component of membrane	--	--
Cluster-29057.20102	312	--	--	--	--	--	--	--	--	--	--	--	--	--	--	--	--	--	--	--	--	--	--	--	--	--	--	--	--
Cluster-29057.20103	607	743745840	XP_010967575.1	237	1.3e-17	PREDICTED: serine-protein kinase ATM [Camelus bactrianus]	223972698	NG_009830.1	607	0	Homo sapiens ATM serine/threonine kinase (ATM), RefSeqGene (LRG_135) on chromosome 11	K04728	ATM, TEL1	ataxia telangiectasia mutated family protein	http://www.genome.jp/dbget-bin/www_bget?ko:K04728	Q6PQD5	229	4.5e-18	Serine-protein kinase ATM OS=Sus scrofa GN=ATM PE=3 SV=2	--	--	--	--	--	--	--	--	--	--
Cluster-29057.20100	436	--	--	--	--	--	--	--	--	--	--	--	--	--	--	--	--	--	--	--	--	--	--	--	--	--	--	--	--
Cluster-29057.20101	498	119614789	EAW94383.1	175	1.6e-10	ribosomal protein S6 kinase, 70kDa, polypeptide 1, isoform CRA_b [Homo sapiens]	387763671	AC245929.3	479	0	Homo sapiens BAC clone CH17-416A5 from chromosome 17, complete sequence	--	--	--	--	P67998	148	9.1e-09	Ribosomal protein S6 kinase beta-1 OS=Oryctolagus cuniculus GN=RPS6KB1 PE=2 SV=1	--	--	--	--	--	--	--	--	KOG0598	Ribosomal protein S6 kinase and related proteins
Cluster-29057.151732	1828	58477087	AAH89740.1	442	6.6e-41	LOC548379 protein, partial [Xenopus (Silurana) tropicalis]	--	--	--	--	--	--	--	--	--	Q96HE9	329	3.5e-29	Proline-rich protein 11 OS=Homo sapiens GN=PRR11 PE=1 SV=1	PF16326	ABC transporter C-terminal domain	--	--	GO:0003677	DNA binding	--	--	--	--
Cluster-29057.171207	337	--	--	--	--	--	--	--	--	--	--	--	--	--	--	--	--	--	--	--	--	--	--	--	--	--	--	--	--
Cluster-29057.171206	355	--	--	--	--	--	--	--	--	--	--	--	--	--	--	--	--	--	--	--	--	--	--	--	--	--	--	--	--
Cluster-29057.171205	220	--	--	--	--	--	8745068	AL353759.8	220	4.34962e-110	Human DNA sequence from clone RP1-221C16 on chromosome 6, complete sequence	--	--	--	--	--	--	--	--	--	--	--	--	--	--	--	--	--	--
Cluster-6865.0	317	--	--	--	--	--	--	--	--	--	--	--	--	--	--	--	--	--	--	--	--	--	--	--	--	--	--	--	--
Cluster-23844.0	757	--	--	--	--	--	--	--	--	--	--	--	--	--	--	--	--	--	--	--	--	--	--	--	--	--	--	--	--
Cluster-56033.0	1355	--	--	--	--	--	--	--	--	--	--	--	--	--	--	--	--	--	--	--	--	--	--	--	--	--	--	--	--
Cluster-29057.171204	1723	317419138	CBN81175.1	1219	5e-131	Pol polyprotein [Dicentrarchus labrax]	--	--	--	--	--	--	--	--	--	P0CT41	656	3.9e-67	Transposon Tf2-12 polyprotein OS=Schizosaccharomyces pombe (strain 972 / ATCC 24843) GN=Tf2-12 PE=3 SV=1	PF13683//PF00665//PF02944	Integrase core domain//Integrase core domain//BESS motif	GO:0015074	DNA integration	GO:0003677	DNA binding	--	--	--	--
Cluster-32935.0	213	--	--	--	--	--	--	--	--	--	--	--	--	--	--	--	--	--	--	--	--	--	--	--	--	--	--	--	--
Cluster-60077.0	729	--	--	--	--	--	--	--	--	--	--	--	--	--	--	--	--	--	--	--	--	--	--	--	--	--	--	--	--
Cluster-29057.13469	889	847148036	XP_012822453.1	299	1.2e-24	PREDICTED: LOW QUALITY PROTEIN: uncharacterized protein LOC101733107 [Xenopus (Silurana) tropicalis]	--	--	--	--	--	--	--	--	--	P04323	154	3.3e-09	Retrovirus-related Pol polyprotein from transposon 17.6 OS=Drosophila melanogaster GN=pol PE=3 SV=1	--	--	--	--	--	--	--	--	KOG0017	FOG: Transposon-encoded proteins with TYA, reverse transcriptase, integrase domains in various combinations
Cluster-12457.0	385	--	--	--	--	--	--	--	--	--	--	--	--	--	--	--	--	--	--	PF00008	EGF-like domain	--	--	GO:0005515	protein binding	--	--	--	--
Cluster-29057.13467	472	--	--	--	--	--	--	--	--	--	--	--	--	--	--	--	--	--	--	--	--	--	--	--	--	--	--	--	--
Cluster-29057.13466	810	--	--	--	--	--	--	--	--	--	--	--	--	--	--	--	--	--	--	--	--	--	--	--	--	--	--	--	--
Cluster-29057.13465	481	--	--	--	--	--	--	--	--	--	--	--	--	--	--	--	--	--	--	--	--	--	--	--	--	--	--	--	--
Cluster-29057.13464	758	--	--	--	--	--	--	--	--	--	--	--	--	--	--	--	--	--	--	--	--	--	--	--	--	--	--	--	--
Cluster-29057.13463	230	--	--	--	--	--	--	--	--	--	--	--	--	--	--	--	--	--	--	--	--	--	--	--	--	--	--	--	--
Cluster-29057.13462	369	--	--	--	--	--	--	--	--	--	--	--	--	--	--	--	--	--	--	--	--	--	--	--	--	--	--	--	--
Cluster-29057.13461	412	--	--	--	--	--	--	--	--	--	--	--	--	--	--	--	--	--	--	--	--	--	--	--	--	--	--	--	--
Cluster-29057.13460	500	--	--	--	--	--	--	--	--	--	--	--	--	--	--	--	--	--	--	--	--	--	--	--	--	--	--	--	--
Cluster-61080.0	660	--	--	--	--	--	--	--	--	--	--	--	--	--	--	--	--	--	--	--	--	--	--	--	--	--	--	--	--
Cluster-47084.0	449	--	--	--	--	--	--	--	--	--	--	--	--	--	--	--	--	--	--	--	--	--	--	--	--	--	--	--	--
Cluster-53806.0	450	--	--	--	--	--	--	--	--	--	--	--	--	--	--	--	--	--	--	PF11522	Yeast phosphatidylinositol-4-OH kinase Pik1	--	--	GO:0016773	phosphotransferase activity, alcohol group as acceptor	--	--	--	--
Cluster-9750.0	234	--	--	--	--	--	--	--	--	--	--	--	--	--	--	--	--	--	--	--	--	--	--	--	--	--	--	--	--
Cluster-9750.1	407	--	--	--	--	--	--	--	--	--	--	--	--	--	--	--	--	--	--	--	--	--	--	--	--	--	--	--	--
Cluster-18534.0	602	--	--	--	--	--	--	--	--	--	--	--	--	--	--	--	--	--	--	--	--	--	--	--	--	--	--	--	--
Cluster-29057.57458	868	--	--	--	--	--	--	--	--	--	--	--	--	--	--	--	--	--	--	PF15281	Consortin C-terminus	GO:0042998	positive regulation of Golgi to plasma membrane protein transport	GO:0071253	connexin binding	GO:0005802	trans-Golgi network	--	--
Cluster-29057.57459	439	--	--	--	--	--	--	--	--	--	--	--	--	--	--	--	--	--	--	--	--	--	--	--	--	--	--	--	--
Cluster-29057.57456	2488	301620804	XP_002939755.1	1875	6.2e-207	PREDICTED: signal transducer and activator of transcription 6 [Xenopus (Silurana) tropicalis]	736210892	XM_010778878.1	36	1.093e-06	PREDICTED: Notothenia coriiceps signal transducer and activator of transcription 5B-like (LOC104952122), transcript variant X2, mRNA	K11225	STAT6	signal transducer and activator of transcription 6	http://www.genome.jp/dbget-bin/www_bget?ko:K11225	P42226	1434	3.5e-157	Signal transducer and activator of transcription 6 OS=Homo sapiens GN=STAT6 PE=1 SV=1	PF02865//PF01017//PF02864//PF06667	STAT protein, protein interaction domain//STAT protein, all-alpha domain//STAT protein, DNA binding domain//Phage shock protein B	GO:0006355//GO:0007165//GO:0009271	regulation of transcription, DNA-templated//signal transduction//phage shock	GO:0003700//GO:0004871	transcription factor activity, sequence-specific DNA binding//signal transducer activity	GO:0005667//GO:0005634	transcription factor complex//nucleus	--	--
Cluster-29057.57457	436	--	--	--	--	--	--	--	--	--	--	--	--	--	--	--	--	--	--	PF05309	TraE protein	GO:0000746	conjugation	--	--	--	--	--	--
Cluster-29057.57454	334	--	--	--	--	--	--	--	--	--	--	--	--	--	--	--	--	--	--	--	--	--	--	--	--	--	--	--	--
Cluster-29057.57455	825	557759122	XP_005179286.1	1225	4.8e-132	PREDICTED: probable nucleolar GTP-binding protein 1 [Musca domestica]	157124440	XM_001654011.1	768	0	Aedes aegypti AAEL009859-RA mRNA	K06943	NOG1	nucleolar GTP-binding protein	http://www.genome.jp/dbget-bin/www_bget?ko:K06943	Q9V411	1232	3e-134	Probable nucleolar GTP-binding protein 1 OS=Drosophila melanogaster GN=CG8801 PE=2 SV=1	PF01926//PF04548//PF14496//PF02421//PF03193	50S ribosome-binding GTPase//AIG1 family//C-terminal novel E3 ligase, LRR-interacting//Ferrous iron transport protein B//Protein of unknown function, DUF258	GO:0015684//GO:0016567	ferrous iron transport//protein ubiquitination	GO:0015093//GO:0003924//GO:0004842//GO:0005525	ferrous iron transmembrane transporter activity//GTPase activity//ubiquitin-protein transferase activity//GTP binding	GO:0016021	integral component of membrane	KOG1490	GTP-binding protein CRFG/NOG1 (ODN superfamily)
Cluster-29057.57452	672	--	--	--	--	--	--	--	--	--	--	--	--	--	--	--	--	--	--	--	--	--	--	--	--	--	--	--	--
Cluster-29057.57453	604	147906801	NP_001079610.1	170	7.6e-10	cytochrome P450, family 2, subfamily C, polypeptide 8, gene 1 [Xenopus laevis]>gi|28277363|gb|AAH45126.1| MGC54008 protein [Xenopus laevis]	--	--	--	--	--	K07413	CYP2C	cytochrome P450, family 2, subfamily C	http://www.genome.jp/dbget-bin/www_bget?ko:K07413	P24454	143	4.2e-08	Cytochrome P450 2A8 OS=Mesocricetus auratus GN=CYP2A8 PE=1 SV=1	PF00067	Cytochrome P450	GO:0055114	oxidation-reduction process	GO:0005488//GO:0016491//GO:0020037//GO:0005506//GO:0016705	binding//oxidoreductase activity//heme binding//iron ion binding//oxidoreductase activity, acting on paired donors, with incorporation or reduction of molecular oxygen	--	--	--	--
Cluster-16881.0	905	--	--	--	--	--	--	--	--	--	--	--	--	--	--	--	--	--	--	--	--	--	--	--	--	--	--	--	--
Cluster-29057.57451	720	--	--	--	--	--	--	--	--	--	--	--	--	--	--	--	--	--	--	--	--	--	--	--	--	--	--	--	--
Cluster-29057.27459	252	--	--	--	--	--	--	--	--	--	--	--	--	--	--	--	--	--	--	--	--	--	--	--	--	--	--	--	--
Cluster-29057.27458	275	--	--	--	--	--	--	--	--	--	--	--	--	--	--	--	--	--	--	--	--	--	--	--	--	--	--	--	--
Cluster-29057.116398	237	--	--	--	--	--	--	--	--	--	--	--	--	--	--	--	--	--	--	--	--	--	--	--	--	--	--	--	--
Cluster-29057.116399	2882	148229541	NP_001084702.1	839	9.7e-87	GINS complex subunit 4 [Xenopus laevis]>gi|29365477|dbj|BAC66457.1| Sld5 [Xenopus laevis]>gi|46249482|gb|AAH68670.1| MGC81062 protein [Xenopus laevis]	58332331	NM_001011045.1	235	3.01668e-117	Xenopus (Silurana) tropicalis GINS complex subunit 4 (Sld5 homolog) (gins4), mRNA >gnl|BL_ORD_ID|2524028 Xenopus tropicalis RIKEN cDNA 2810037C03 gene, mRNA (cDNA clone MGC:79523 IMAGE:6977684), complete cds	K10735	GINS4, SLD5	GINS complex subunit 4	http://www.genome.jp/dbget-bin/www_bget?ko:K10735	Q99LZ3	750	8.3e-78	DNA replication complex GINS protein SLD5 OS=Mus musculus GN=Gins4 PE=1 SV=1	--	--	GO:0006260	DNA replication	GO:0003682	chromatin binding	GO:0000785//GO:0000811	chromatin//GINS complex	KOG3176	Predicted alpha-helical protein, potentially involved in replication/repair
Cluster-29057.27455	1072	874454332	XP_012948538.1	166	3.9e-09	PREDICTED: protein-arginine deiminase type-3 [Anas platyrhynchos]	617605490	XM_007523719.1	34	5.98479e-06	PREDICTED: Erinaceus europaeus peptidyl arginine deiminase, type I (PADI1), mRNA	--	--	--	--	Q9ULW8	148	2e-08	Protein-arginine deiminase type-3 OS=Homo sapiens GN=PADI3 PE=1 SV=2	--	--	--	--	--	--	--	--	--	--
Cluster-29057.27454	1125	--	--	--	--	--	617605490	XM_007523719.1	34	6.29037e-06	PREDICTED: Erinaceus europaeus peptidyl arginine deiminase, type I (PADI1), mRNA	--	--	--	--	--	--	--	--	--	--	--	--	--	--	--	--	--	--
Cluster-29057.27457	398	--	--	--	--	--	--	--	--	--	--	--	--	--	--	--	--	--	--	--	--	--	--	--	--	--	--	--	--
Cluster-29057.27456	1188	828225538	XP_012563354.1	169	2e-09	PREDICTED: uncharacterized protein LOC101234878 [Hydra vulgaris]	--	--	--	--	--	--	--	--	--	--	--	--	--	PF00646//PF12937//PF17121	F-box domain//F-box-like//Zinc finger, C3HC4 type (RING finger)	--	--	GO:0008270//GO:0005515	zinc ion binding//protein binding	--	--	--	--
Cluster-29057.27451	915	221222258	ACM09790.1	182	4.7e-11	Transcription factor HES-1 [Salmo salar]	68448559	AC160833.2	73	1.06132e-27	Xenopus tropicalis BAC clone ISB1-51F21 containing hairy1 gene, complete cds, complete sequence	K06054	HES1	hairy and enhancer of split 1	http://www.genome.jp/dbget-bin/www_bget?ko:K06054	Q5PPM5	177	7.3e-12	Transcription factor HES-1 OS=Xenopus tropicalis GN=hes1 PE=2 SV=1	PF08027//PF00010	Albumin I chain b//Helix-loop-helix DNA-binding domain	GO:0009405	pathogenesis	GO:0046983//GO:0045735	protein dimerization activity//nutrient reservoir activity	--	--	--	--
Cluster-29057.27450	284	--	--	--	--	--	--	--	--	--	--	--	--	--	--	--	--	--	--	--	--	--	--	--	--	--	--	--	--
Cluster-29057.27453	556	--	--	--	--	--	--	--	--	--	--	--	--	--	--	--	--	--	--	--	--	--	--	--	--	--	--	--	--
Cluster-29057.27452	346	--	--	--	--	--	--	--	--	--	--	--	--	--	--	--	--	--	--	--	--	--	--	--	--	--	--	--	--
Cluster-31186.0	1200	512833810	XP_004913498.1	533	1.2e-51	PREDICTED: uncharacterized protein LOC101731218 [Xenopus (Silurana) tropicalis]	--	--	--	--	--	--	--	--	--	--	--	--	--	PF02477	Nucleocapsid N protein	--	--	--	--	GO:0019013	viral nucleocapsid	--	--
Cluster-4319.0	275	--	--	--	--	--	--	--	--	--	--	--	--	--	--	--	--	--	--	--	--	--	--	--	--	--	--	--	--
Cluster-15491.0	1157	847103006	XP_012813081.1	1248	1.5e-134	PREDICTED: calponin homology domain-containing protein 2 isoform X2 [Xenopus (Silurana) tropicalis]	557260149	XR_322891.1	116	1.68921e-51	PREDICTED: Alligator sinensis chromosome unknown open reading frame, human CXorf30 (LOC102374610), transcript variant X2, misc_RNA	--	--	--	--	A6PW82	365	1.5e-33	Putative uncharacterized protein CXorf30 OS=Homo sapiens GN=CXorf30 PE=2 SV=2	PF00927//PF07718	Transglutaminase family, C-terminal ig like domain//Coatomer beta C-terminal region	GO:0018149//GO:0016192//GO:0006886	peptide cross-linking//vesicle-mediated transport//intracellular protein transport	GO:0005198//GO:0003810	structural molecule activity//protein-glutamine gamma-glutamyltransferase activity	GO:0030126	COPI vesicle coat	--	--
Cluster-57049.0	768	--	--	--	--	--	--	--	--	--	--	--	--	--	--	--	--	--	--	--	--	--	--	--	--	--	--	--	--
Cluster-54313.0	356	--	--	--	--	--	--	--	--	--	--	--	--	--	--	--	--	--	--	--	--	--	--	--	--	--	--	--	--
Cluster-57361.1	248	149641722	XP_001507495.1	164	1.5e-09	PREDICTED: nmrA-like family domain-containing protein 1 [Ornithorhynchus anatinus]	--	--	--	--	--	--	--	--	--	Q5ZID0	158	3.1e-10	NmrA-like family domain-containing protein 1 OS=Gallus gallus GN=NMRAL1 PE=2 SV=1	--	--	--	--	--	--	--	--	--	--
Cluster-39186.0	824	--	--	--	--	--	--	--	--	--	--	--	--	--	--	--	--	--	--	--	--	--	--	--	--	--	--	--	--
Cluster-4627.0	593	513131148	AGO18322.1	231	6.3e-17	reverse transcriptase, partial [Clarias batrachus]	--	--	--	--	--	--	--	--	--	P11369	181	1.6e-12	LINE-1 retrotransposable element ORF2 protein OS=Mus musculus GN=Pol PE=1 SV=2	--	--	--	--	--	--	--	--	--	--
Cluster-4627.1	1418	512850405	XP_002938353.2	328	8.5e-28	PREDICTED: uncharacterized protein LOC100490320 [Xenopus (Silurana) tropicalis]	--	--	--	--	--	--	--	--	--	P08548	246	1.1e-19	LINE-1 reverse transcriptase homolog OS=Nycticebus coucang PE=3 SV=1	--	--	--	--	--	--	--	--	--	--
Cluster-4877.0	836	847152171	XP_012823194.1	527	4.2e-51	PREDICTED: FERM and PDZ domain-containing protein 2 isoform X4 [Xenopus (Silurana) tropicalis]	--	--	--	--	--	--	--	--	--	Q68DX3	364	1.4e-33	FERM and PDZ domain-containing protein 2 OS=Homo sapiens GN=FRMPD2 PE=1 SV=3	PF00069	Protein kinase domain	GO:0006468	protein phosphorylation	GO:0004672//GO:0005524	protein kinase activity//ATP binding	--	--	--	--
Cluster-58851.0	985	209553980	AAA39398.2	234	4.7e-17	ORF2 [Mus musculus domesticus]	--	--	--	--	--	--	--	--	--	P11369	232	3.3e-18	LINE-1 retrotransposable element ORF2 protein OS=Mus musculus GN=Pol PE=1 SV=2	--	--	--	--	--	--	--	--	--	--
Cluster-36414.0	477	--	--	--	--	--	--	--	--	--	--	--	--	--	--	--	--	--	--	--	--	--	--	--	--	--	--	--	--
Cluster-36233.0	519	--	--	--	--	--	--	--	--	--	--	--	--	--	--	--	--	--	--	--	--	--	--	--	--	--	--	--	--
Cluster-59183.0	607	--	--	--	--	--	--	--	--	--	--	--	--	--	--	--	--	--	--	--	--	--	--	--	--	--	--	--	--
Cluster-29057.100308	11969	512815292	XP_002940399.2	5985	0	PREDICTED: ankyrin repeat domain-containing protein 17 isoform X5 [Xenopus (Silurana) tropicalis]	768368535	XM_011583292.1	2204	0	PREDICTED: Aquila chrysaetos canadensis ankyrin repeat domain 17 (ANKRD17), mRNA	K16726	ANKRD17, MASK	ankyrin repeat domain-containing protein 17	http://www.genome.jp/dbget-bin/www_bget?ko:K16726	O75179	5872	0	Ankyrin repeat domain-containing protein 17 OS=Homo sapiens GN=ANKRD17 PE=1 SV=3	PF12689//PF02150//PF13606//PF04810//PF01912//PF01297//PF00013//PF00822//PF03188//PF00023//PF13014	Acid Phosphatase//RNA polymerases M/15 Kd subunit//Ankyrin repeat//Sec23/Sec24 zinc finger//eIF-6 family//Zinc-uptake complex component A periplasmic//KH domain//PMP-22/EMP/MP20/Claudin family//Eukaryotic cytochrome b561//Ankyrin repeat//KH domain	GO:0042256//GO:0006144//GO:0006886//GO:0006206//GO:0006351//GO:0006888//GO:0030001	mature ribosome assembly//purine nucleobase metabolic process//intracellular protein transport//pyrimidine nucleobase metabolic process//transcription, DNA-templated//ER to Golgi vesicle-mediated transport//metal ion transport	GO:0003677//GO:0016791//GO:0008270//GO:0046872//GO:0043022//GO:0003723//GO:0005515//GO:0003899	DNA binding//phosphatase activity//zinc ion binding//metal ion binding//ribosome binding//RNA binding//protein binding//DNA-directed RNA polymerase activity	GO:0005730//GO:0016021//GO:0030127	nucleolus//integral component of membrane//COPII vesicle coat	--	--
Cluster-29057.100309	3377	847113544	XP_012815288.1	1709	1.5e-187	PREDICTED: RING finger protein 44 isoform X3 [Xenopus (Silurana) tropicalis]	847113545	XM_004912872.2	789	0	PREDICTED: Xenopus (Silurana) tropicalis ring finger protein 44 (rnf44), transcript variant X5, mRNA	K19041	RNF38_44	E3 ubiquitin-protein ligase RNF38/44	http://www.genome.jp/dbget-bin/www_bget?ko:K19041	Q7L0R7	1297	3.6e-141	RING finger protein 44 OS=Homo sapiens GN=RNF44 PE=2 SV=1	PF12861//PF17122//PF12906//PF14634//PF16839//PF17123//PF00628//PF03427//PF12678//PF00097//PF13639	Anaphase-promoting complex subunit 11 RING-H2 finger//Zinc-finger//RING-variant domain//zinc-RING finger domain//Nematode antimicrobial peptide//RING-like zinc finger//PHD-finger//Carbohydrate binding domain (family 19)//RING-H2 zinc finger//Zinc finger, C3HC4 type (RING finger)//Ring finger domain	GO:0016567//GO:0006032//GO:0098542	protein ubiquitination//chitin catabolic process//defense response to other organism	GO:0004842//GO:0005515//GO:0008270//GO:0008061//GO:0046872	ubiquitin-protein transferase activity//protein binding//zinc ion binding//chitin binding//metal ion binding	GO:0005680	anaphase-promoting complex	--	--
Cluster-30619.0	492	--	--	--	--	--	--	--	--	--	--	--	--	--	--	--	--	--	--	--	--	--	--	--	--	--	--	--	--
Cluster-29057.100302	529	--	--	--	--	--	--	--	--	--	--	--	--	--	--	--	--	--	--	--	--	--	--	--	--	--	--	--	--
Cluster-29057.100303	2931	148223005	NP_001086690.1	1821	1.3e-200	ornithine aminotransferase (gyrate atrophy) [Xenopus laevis]>gi|50417973|gb|AAH77314.1| Oat-prov protein [Xenopus laevis]	690447394	XM_009325869.1	391	0	PREDICTED: Pygoscelis adeliae ornithine aminotransferase (OAT), mRNA	K00819	rocD, OAT	ornithine--oxo-acid transaminase	http://www.genome.jp/dbget-bin/www_bget?ko:K00819	Q3ZCF5	1649	4.8e-182	Ornithine aminotransferase, mitochondrial OS=Bos taurus GN=OAT PE=2 SV=1	PF00202	Aminotransferase class-III	GO:0008152	metabolic process	GO:0008483//GO:0030170	transaminase activity//pyridoxal phosphate binding	--	--	KOG1402	Ornithine aminotransferase
Cluster-29057.100300	1353	148227396	NP_001081770.1	401	2.8e-36	pentraxin fusion protein precursor [Xenopus laevis]>gi|78191613|gb|ABB30002.1| PXN-FBPL precursor [Xenopus laevis]	--	--	--	--	--	--	--	--	--	P49263	401	1.1e-37	Pentraxin fusion protein OS=Xenopus laevis GN=pxn1 PE=2 SV=1	--	--	--	--	--	--	--	--	--	--
Cluster-2349.0	538	847173999	XP_012810022.1	149	1.8e-07	PREDICTED: SWI/SNF-related matrix-associated actin-dependent regulator of chromatin subfamily D member 3 [Xenopus (Silurana) tropicalis]	--	--	--	--	--	--	--	--	--	P11369	134	4.2e-07	LINE-1 retrotransposable element ORF2 protein OS=Mus musculus GN=Pol PE=1 SV=2	--	--	--	--	--	--	--	--	--	--
Cluster-29057.100306	2219	847148701	XP_004916582.2	729	4.2e-74	PREDICTED: RING finger protein 223 [Xenopus (Silurana) tropicalis]	--	--	--	--	--	--	--	--	--	E7ERA6	528	3.5e-52	RING finger protein 223 OS=Homo sapiens GN=RNF223 PE=2 SV=1	PF17123//PF12861//PF17121//PF14634//PF13639//PF00097//PF12678//PF04810//PF09119	RING-like zinc finger//Anaphase-promoting complex subunit 11 RING-H2 finger//Zinc finger, C3HC4 type (RING finger)//zinc-RING finger domain//Ring finger domain//Zinc finger, C3HC4 type (RING finger)//RING-H2 zinc finger//Sec23/Sec24 zinc finger//SicP binding	GO:0006888//GO:0006886//GO:0016567	ER to Golgi vesicle-mediated transport//intracellular protein transport//protein ubiquitination	GO:0008270//GO:0046872//GO:0005515//GO:0004842	zinc ion binding//metal ion binding//protein binding//ubiquitin-protein transferase activity	GO:0030127//GO:0005615//GO:0005680	COPII vesicle coat//extracellular space//anaphase-promoting complex	--	--
Cluster-29057.100307	11926	512815292	XP_002940399.2	5891	0	PREDICTED: ankyrin repeat domain-containing protein 17 isoform X5 [Xenopus (Silurana) tropicalis]	701425020	XM_010003638.1	2146	0	PREDICTED: Chaetura pelagica ankyrin repeat domain 17 (ANKRD17), mRNA	K16726	ANKRD17, MASK	ankyrin repeat domain-containing protein 17	http://www.genome.jp/dbget-bin/www_bget?ko:K16726	O75179	5778	0	Ankyrin repeat domain-containing protein 17 OS=Homo sapiens GN=ANKRD17 PE=1 SV=3	PF13606//PF02150//PF12689//PF04810//PF00013//PF01912//PF01297//PF13014//PF00023//PF03188//PF00822	Ankyrin repeat//RNA polymerases M/15 Kd subunit//Acid Phosphatase//Sec23/Sec24 zinc finger//KH domain//eIF-6 family//Zinc-uptake complex component A periplasmic//KH domain//Ankyrin repeat//Eukaryotic cytochrome b561//PMP-22/EMP/MP20/Claudin family	GO:0042256//GO:0006886//GO:0006144//GO:0006206//GO:0006888//GO:0030001//GO:0006351	mature ribosome assembly//intracellular protein transport//purine nucleobase metabolic process//pyrimidine nucleobase metabolic process//ER to Golgi vesicle-mediated transport//metal ion transport//transcription, DNA-templated	GO:0016791//GO:0003677//GO:0043022//GO:0046872//GO:0008270//GO:0003723//GO:0005515//GO:0003899	phosphatase activity//DNA binding//ribosome binding//metal ion binding//zinc ion binding//RNA binding//protein binding//DNA-directed RNA polymerase activity	GO:0016021//GO:0005730//GO:0030127	integral component of membrane//nucleolus//COPII vesicle coat	--	--
Cluster-29057.100304	718	--	--	--	--	--	--	--	--	--	--	--	--	--	--	--	--	--	--	--	--	--	--	--	--	--	--	--	--
Cluster-29057.100305	3082	512835769	XP_004913757.1	2167	1.1e-240	PREDICTED: putative ferric-chelate reductase 1 isoform X2 [Xenopus (Silurana) tropicalis]	--	--	--	--	--	--	--	--	--	Q6INU7	2137	1.3e-238	Putative ferric-chelate reductase 1 OS=Xenopus laevis GN=frrs1 PE=2 SV=1	PF11593//PF03188	Mediator complex subunit 3 fungal//Eukaryotic cytochrome b561	GO:0006357	regulation of transcription from RNA polymerase II promoter	GO:0001104	RNA polymerase II transcription cofactor activity	GO:0016021//GO:0016592	integral component of membrane//mediator complex	KOG4293	Predicted membrane protein, contains DoH and Cytochrome b-561/ferric reductase transmembrane domains
Cluster-39855.0	321	--	--	--	--	--	--	--	--	--	--	--	--	--	--	--	--	--	--	--	--	--	--	--	--	--	--	--	--
Cluster-16017.1	301	--	--	--	--	--	--	--	--	--	--	--	--	--	--	--	--	--	--	--	--	--	--	--	--	--	--	--	--
Cluster-6327.0	639	--	--	--	--	--	--	--	--	--	--	--	--	--	--	--	--	--	--	--	--	--	--	--	--	--	--	--	--
Cluster-5442.0	305	--	--	--	--	--	--	--	--	--	--	--	--	--	--	--	--	--	--	--	--	--	--	--	--	--	--	--	--
Cluster-29057.108158	9672	512840965	XP_004914471.1	5200	0	PREDICTED: probable phospholipid-transporting ATPase IF isoform X1 [Xenopus (Silurana) tropicalis]	847129295	XM_004914414.2	1552	0	PREDICTED: Xenopus (Silurana) tropicalis ATPase, class VI, type 11B (atp11b), transcript variant X1, mRNA	K01530	E3.6.3.1	phospholipid-translocating ATPase	http://www.genome.jp/dbget-bin/www_bget?ko:K01530	Q9Y2G3	4482	0	Probable phospholipid-transporting ATPase IF OS=Homo sapiens GN=ATP11B PE=1 SV=2	PF05529//PF05970//PF05420//PF00122	B-cell receptor-associated protein 31-like//PIF1-like helicase//Cellulose synthase operon protein C C-terminus (BCSC_C)//E1-E2 ATPase	GO:0006886//GO:0006281//GO:0030244//GO:0000723	intracellular protein transport//DNA repair//cellulose biosynthetic process//telomere maintenance	GO:0046872//GO:0000166//GO:0003678	metal ion binding//nucleotide binding//DNA helicase activity	GO:0019867//GO:0016021//GO:0005657//GO:0005783	outer membrane//integral component of membrane//replication fork//endoplasmic reticulum	KOG0206	P-type ATPase
Cluster-29057.108157	11535	512840965	XP_004914471.1	5200	0	PREDICTED: probable phospholipid-transporting ATPase IF isoform X1 [Xenopus (Silurana) tropicalis]	847129295	XM_004914414.2	1552	0	PREDICTED: Xenopus (Silurana) tropicalis ATPase, class VI, type 11B (atp11b), transcript variant X1, mRNA	K01530	E3.6.3.1	phospholipid-translocating ATPase	http://www.genome.jp/dbget-bin/www_bget?ko:K01530	Q9Y2G3	4482	0	Probable phospholipid-transporting ATPase IF OS=Homo sapiens GN=ATP11B PE=1 SV=2	PF05420//PF00122//PF05529	Cellulose synthase operon protein C C-terminus (BCSC_C)//E1-E2 ATPase//B-cell receptor-associated protein 31-like	GO:0030244//GO:0006886	cellulose biosynthetic process//intracellular protein transport	GO:0000166//GO:0046872	nucleotide binding//metal ion binding	GO:0019867//GO:0005783//GO:0016021	outer membrane//endoplasmic reticulum//integral component of membrane	KOG0206	P-type ATPase
Cluster-29057.108156	1649	--	--	--	--	--	--	--	--	--	--	--	--	--	--	--	--	--	--	--	--	--	--	--	--	--	--	--	--
Cluster-29057.108155	853	--	--	--	--	--	847129299	XM_012963387.1	74	2.7432e-28	PREDICTED: Xenopus (Silurana) tropicalis ATPase, class VI, type 11B (atp11b), transcript variant X3, mRNA	--	--	--	--	--	--	--	--	--	--	--	--	--	--	--	--	--	--
Cluster-29057.108154	618	148698040	EDL29987.1	340	1.5e-29	serine/arginine repetitive matrix 1, isoform CRA_c, partial [Mus musculus]	685513083	XM_009201901.1	266	3.62389e-135	PREDICTED: Papio anubis serine/arginine repetitive matrix 1 (SRRM1), transcript variant X10, mRNA	K13171	SRRM1, SRM160	serine/arginine repetitive matrix protein 1	http://www.genome.jp/dbget-bin/www_bget?ko:K13171	Q5ZMJ9	335	2.3e-30	Serine/arginine repetitive matrix protein 1 OS=Gallus gallus GN=SRRM1 PE=2 SV=1	PF01480	PWI domain	GO:0006397	mRNA processing	--	--	--	--	KOG2146	Splicing coactivator SRm160/300, subunit SRm160 (contains PWI domain)
Cluster-29057.108153	3452	847110624	XP_012814749.1	1938	4.2e-214	PREDICTED: neuroepithelial cell-transforming gene 1 protein isoform X1 [Xenopus (Silurana) tropicalis]	--	--	--	--	--	--	--	--	--	Q9Z206	1811	9.3e-201	Neuroepithelial cell-transforming gene 1 protein OS=Mus musculus GN=Net1 PE=1 SV=2	PF00498//PF00621	FHA domain//RhoGEF domain	GO:0043087//GO:0035023	regulation of GTPase activity//regulation of Rho protein signal transduction	GO:0005089//GO:0005515	Rho guanyl-nucleotide exchange factor activity//protein binding	--	--	--	--
Cluster-29057.108152	1941	148234233	NP_001090537.1	1347	8.1e-146	cytochrome P450, family 2, subfamily A, polypeptide 6 [Xenopus laevis]>gi|1008046|dbj|BAA09124.1| cytochrome P-450 [Xenopus laevis]>gi|49522768|gb|AAH74204.1| LOC100036770 protein [Xenopus laevis]	635042263	XM_007998497.1	60	3.86828e-20	PREDICTED: Chlorocebus sabaeus cytochrome P450 2A13-like (LOC103235510), mRNA	K07411	CYP2A	cytochrome P450, family 2, subfamily A	http://www.genome.jp/dbget-bin/www_bget?ko:K07411	P24460	1309	8.5e-143	Cytochrome P450 2B11 OS=Canis familiaris GN=CYP2B11 PE=2 SV=1	PF00067	Cytochrome P450	GO:0055114	oxidation-reduction process	GO:0016705//GO:0005506//GO:0020037//GO:0005488//GO:0016491	oxidoreductase activity, acting on paired donors, with incorporation or reduction of molecular oxygen//iron ion binding//heme binding//binding//oxidoreductase activity	--	--	--	--
Cluster-29057.108151	582	--	--	--	--	--	--	--	--	--	--	--	--	--	--	--	--	--	--	--	--	--	--	--	--	--	--	--	--
Cluster-7504.0	801	--	--	--	--	--	--	--	--	--	--	--	--	--	--	--	--	--	--	PF09514//PF01093	SSXRD motif//Clusterin	GO:0006355//GO:0008219	regulation of transcription, DNA-templated//cell death	--	--	GO:0005634	nucleus	--	--
Cluster-25076.0	530	--	--	--	--	--	--	--	--	--	--	--	--	--	--	--	--	--	--	--	--	--	--	--	--	--	--	--	--
Cluster-29057.54909	212	--	--	--	--	--	--	--	--	--	--	--	--	--	--	--	--	--	--	--	--	--	--	--	--	--	--	--	--
Cluster-29057.54908	1177	--	--	--	--	--	847109484	XM_012958902.1	43	6.53595e-11	PREDICTED: Xenopus (Silurana) tropicalis clathrin, light chain B (cltb), transcript variant X1, mRNA	--	--	--	--	--	--	--	--	PF05051	Cytochrome C oxidase copper chaperone (COX17)	GO:0006825	copper ion transport	GO:0016531//GO:0005507	copper chaperone activity//copper ion binding	GO:0005758	mitochondrial intermembrane space	--	--
Cluster-29057.54905	426	--	--	--	--	--	--	--	--	--	--	--	--	--	--	--	--	--	--	--	--	--	--	--	--	--	--	--	--
Cluster-29057.54904	849	--	--	--	--	--	--	--	--	--	--	--	--	--	--	--	--	--	--	--	--	--	--	--	--	--	--	--	--
Cluster-29057.54907	718	--	--	--	--	--	--	--	--	--	--	--	--	--	--	--	--	--	--	--	--	--	--	--	--	--	--	--	--
Cluster-29057.54906	670	--	--	--	--	--	--	--	--	--	--	--	--	--	--	--	--	--	--	--	--	--	--	--	--	--	--	--	--
Cluster-29057.54901	798	--	--	--	--	--	--	--	--	--	--	--	--	--	--	--	--	--	--	--	--	--	--	--	--	--	--	--	--
Cluster-8882.0	496	--	--	--	--	--	--	--	--	--	--	--	--	--	--	--	--	--	--	--	--	--	--	--	--	--	--	--	--
Cluster-29057.54903	304	--	--	--	--	--	--	--	--	--	--	--	--	--	--	--	--	--	--	--	--	--	--	--	--	--	--	--	--
Cluster-29057.54902	1841	591383313	XP_007066118.1	954	2.9e-100	PREDICTED: kelch-like protein 13-like [Chelonia mydas]	--	--	--	--	--	K10447	KLHL9_13	kelch-like protein 9/13	http://www.genome.jp/dbget-bin/www_bget?ko:K10447	Q9P2J3	327	5.9e-29	Kelch-like protein 9 OS=Homo sapiens GN=KLHL9 PE=1 SV=2	PF01344//PF07646	Kelch motif//Kelch motif	--	--	GO:0005515	protein binding	--	--	--	--
Cluster-29057.119010	290	--	--	--	--	--	--	--	--	--	--	--	--	--	--	--	--	--	--	--	--	--	--	--	--	--	--	--	--
Cluster-29057.119011	1092	847100509	XP_012812602.1	809	1.1e-83	PREDICTED: DNA polymerase theta isoform X5 [Xenopus (Silurana) tropicalis]	--	--	--	--	--	K02349	POLQ	DNA polymerase theta	http://www.genome.jp/dbget-bin/www_bget?ko:K02349	O75417	690	2.8e-71	DNA polymerase theta OS=Homo sapiens GN=POLQ PE=1 SV=2	PF00476	DNA polymerase family A	GO:0006260	DNA replication	GO:0003887//GO:0003677	DNA-directed DNA polymerase activity//DNA binding	GO:0042575	DNA polymerase complex	KOG0950	DNA polymerase theta/eta, DEAD-box superfamily
Cluster-29057.119012	1669	--	--	--	--	--	--	--	--	--	--	--	--	--	--	--	--	--	--	--	--	--	--	--	--	--	--	--	--
Cluster-29057.119013	3991	847091980	XP_012826510.1	2563	1.6e-286	PREDICTED: putative helicase MOV-10 isoform X2 [Xenopus (Silurana) tropicalis]	685043683	LN592208.1	43	2.26283e-10	Cyprinus carpio genome assembly common carp genome ,scaffold 000000021	K18422	MOV10	helicase MOV-10	http://www.genome.jp/dbget-bin/www_bget?ko:K18422	Q0V8H6	2047	4.6e-228	Putative helicase MOV-10 OS=Bos taurus GN=MOV10 PE=2 SV=1	PF05970//PF00580//PF00004//PF00437//PF13361//PF04851	PIF1-like helicase//UvrD/REP helicase N-terminal domain//ATPase family associated with various cellular activities (AAA)//Type II/IV secretion system protein//UvrD-like helicase C-terminal domain//Type III restriction enzyme, res subunit	GO:0000723//GO:0006810//GO:0006281	telomere maintenance//transport//DNA repair	GO:0005524//GO:0003677//GO:0003678//GO:0016787	ATP binding//DNA binding//DNA helicase activity//hydrolase activity	GO:0005657	replication fork	KOG1802	RNA helicase nonsense mRNA reducing factor (pNORF1)
Cluster-29057.140830	283	--	--	--	--	--	--	--	--	--	--	--	--	--	--	--	--	--	--	--	--	--	--	--	--	--	--	--	--
Cluster-797.0	1377	110625979	NP_080283.3	2167	4.7e-241	elongation factor 1-gamma [Mus musculus]>gi|13626388|sp|Q9D8N0.3|EF1G_MOUSE RecName: Full=Elongation factor 1-gamma; Short=EF-1-gamma; AltName: Full=eEF-1B gamma>gi|12841703|dbj|BAB25320.1| unnamed protein product [Mus musculus]>gi|26341388|dbj|BAC34356.1| unnamed protein product [Mus musculus]>gi|26349423|dbj|BAC38351.1| unnamed protein product [Mus musculus]>gi|53237111|gb|AAH83071.1| Eukaryoti…	142345473	NM_026007.4	1377	0	Mus musculus eukaryotic translation elongation factor 1 gamma (Eef1g), mRNA	K03233	EEF1G	elongation factor 1-gamma	http://www.genome.jp/dbget-bin/www_bget?ko:K03233	Q9D8N0	2167	1.9e-242	Elongation factor 1-gamma OS=Mus musculus GN=Eef1g PE=1 SV=3	PF11654//PF02798//PF08163//PF00647//PF13417//PF13409	Protein of unknown function (DUF2665)//Glutathione S-transferase, N-terminal domain//NUC194 domain//Elongation factor 1 gamma, conserved domain//Glutathione S-transferase, N-terminal domain//Glutathione S-transferase, N-terminal domain	GO:0009306//GO:0009069//GO:0006303//GO:0016310//GO:0006414//GO:0006448	protein secretion//serine family amino acid metabolic process//double-strand break repair via nonhomologous end joining//phosphorylation//translational elongation//regulation of translational elongation	GO:0004677//GO:0003677//GO:0005524//GO:0005515//GO:0003746	DNA-dependent protein kinase activity//DNA binding//ATP binding//protein binding//translation elongation factor activity	GO:0005958//GO:0005634//GO:0005840//GO:0005853	DNA-dependent protein kinase-DNA ligase 4 complex//nucleus//ribosome//eukaryotic translation elongation factor 1 complex	KOG0867	Glutathione S-transferase
Cluster-29057.119016	3683	847150635	XP_012822943.1	1672	3.2e-183	PREDICTED: circularly permutated Ras protein 1-like isoform X2 [Xenopus (Silurana) tropicalis]	--	--	--	--	--	--	--	--	--	Q75J93	431	1e-40	Circularly permutated Ras protein 1 OS=Dictyostelium discoideum GN=cpras1 PE=3 SV=1	PF15149//PF04810//PF04045//PF04811	Cation channel sperm-associated protein subunit beta protein family//Sec23/Sec24 zinc finger//Arp2/3 complex, 34 kD subunit p34-Arc//Sec23/Sec24 trunk domain	GO:0006888//GO:0006886//GO:0034314//GO:0030833	ER to Golgi vesicle-mediated transport//intracellular protein transport//Arp2/3 complex-mediated actin nucleation//regulation of actin filament polymerization	GO:0008270	zinc ion binding	GO:0036128//GO:0015629//GO:0030127//GO:0005885	CatSper complex//actin cytoskeleton//COPII vesicle coat//Arp2/3 protein complex	--	--
Cluster-29057.140833	3441	847112464	XP_012815096.1	3808	0	PREDICTED: kinesin-like protein KIF19 [Xenopus (Silurana) tropicalis]	724939717	XM_010387684.1	523	0	PREDICTED: Rhinopithecus roxellana kinesin family member 19 (KIF19), mRNA	K10401	KIF18_19	kinesin family member 18/19	http://www.genome.jp/dbget-bin/www_bget?ko:K10401	Q7ZXX2	3714	0	Kinesin-like protein KIF19 OS=Xenopus laevis GN=kif19 PE=2 SV=1	PF00225	Kinesin motor domain	GO:0007017//GO:0007018	microtubule-based process//microtubule-based movement	GO:0005524//GO:0003777//GO:0008017	ATP binding//microtubule motor activity//microtubule binding	GO:0005874//GO:0045298	microtubule//tubulin complex	KOG0242	Kinesin-like protein
Cluster-29057.119018	444	--	--	--	--	--	--	--	--	--	--	--	--	--	--	--	--	--	--	--	--	--	--	--	--	--	--	--	--
Cluster-29057.119019	1823	847088270	XP_012820069.1	1141	5.8e-122	PREDICTED: forkhead box protein P4 isoform X2 [Xenopus (Silurana) tropicalis]	821483230	XM_012549040.1	128	5.73813e-58	PREDICTED: Sarcophilus harrisii forkhead box P4 (FOXP4), mRNA	K09409	FOXP	forkhead box protein P	http://www.genome.jp/dbget-bin/www_bget?ko:K09409	Q4VYR7	1127	1e-121	Forkhead box protein P4 OS=Xenopus laevis GN=foxp4 PE=2 SV=1	PF00250	Forkhead domain	GO:0006355	regulation of transcription, DNA-templated	GO:0043565//GO:0003700	sequence-specific DNA binding//transcription factor activity, sequence-specific DNA binding	GO:0005667	transcription factor complex	KOG4385	Predicted forkhead transcription factor
Cluster-29057.140838	2181	512860663	XP_004917096.1	1518	1.3e-165	PREDICTED: protein Smaug homolog 2 isoform X1 [Xenopus (Silurana) tropicalis]>gi|847158515|ref|XP_012824738.1| PREDICTED: protein Smaug homolog 2 isoform X1 [Xenopus (Silurana) tropicalis]	847158517	XM_004917039.2	349	0	PREDICTED: Xenopus (Silurana) tropicalis sterile alpha motif domain containing 4B (samd4b), transcript variant X2, mRNA	--	--	--	--	Q5PRF9	1221	1.5e-132	Protein Smaug homolog 2 OS=Homo sapiens GN=SAMD4B PE=1 SV=1	PF09246//PF01103	PHAT//Surface antigen	GO:0006355	regulation of transcription, DNA-templated	GO:0003723	RNA binding	GO:0019867	outer membrane	--	--
Cluster-29057.140839	278	--	--	--	--	--	--	--	--	--	--	--	--	--	--	--	--	--	--	--	--	--	--	--	--	--	--	--	--
Cluster-6950.0	351	--	--	--	--	--	--	--	--	--	--	--	--	--	--	--	--	--	--	--	--	--	--	--	--	--	--	--	--
Cluster-34238.0	404	--	--	--	--	--	--	--	--	--	--	--	--	--	--	--	--	--	--	--	--	--	--	--	--	--	--	--	--
Cluster-57873.0	315	--	--	--	--	--	--	--	--	--	--	--	--	--	--	--	--	--	--	--	--	--	--	--	--	--	--	--	--
Cluster-49127.0	1451	512846854	XP_004915254.1	1423	9.3e-155	PREDICTED: gamma-1-syntrophin [Xenopus (Silurana) tropicalis]>gi|512846858|ref|XP_002934157.2| PREDICTED: gamma-1-syntrophin [Xenopus (Silurana) tropicalis]	729752111	XM_010574391.1	379	0	PREDICTED: Haliaeetus leucocephalus syntrophin, gamma 1 (SNTG1), mRNA	--	--	--	--	Q9NSN8	1295	2.7e-141	Gamma-1-syntrophin OS=Homo sapiens GN=SNTG1 PE=1 SV=1	--	--	--	--	GO:0005543	phospholipid binding	--	--	KOG3549	Syntrophins (type gamma)
Cluster-33742.0	498	--	--	--	--	--	--	--	--	--	--	--	--	--	--	--	--	--	--	--	--	--	--	--	--	--	--	--	--
Cluster-4895.0	393	--	--	--	--	--	--	--	--	--	--	--	--	--	--	--	--	--	--	--	--	--	--	--	--	--	--	--	--
Cluster-29512.0	492	--	--	--	--	--	--	--	--	--	--	--	--	--	--	--	--	--	--	--	--	--	--	--	--	--	--	--	--
Cluster-29057.103459	1096	--	--	--	--	--	147898531	NM_001091062.1	99	4.5048e-42	Xenopus laevis uncharacterized protein MGC83258 (MGC83258), mRNA >gnl|BL_ORD_ID|2597175 Xenopus laevis hypothetical protein MGC83258, mRNA (cDNA clone MGC:83258 IMAGE:6637382), complete cds	--	--	--	--	--	--	--	--	--	--	--	--	--	--	--	--	--	--
Cluster-29057.103458	1619	397134685	AFO11006.1	1532	2.4e-167	fibroblast growth factor receptor 2 variant 2 [Bos taurus]	641776615	XM_008173310.1	390	0	PREDICTED: Chrysemys picta bellii fibroblast growth factor receptor 2 (FGFR2), transcript variant X5, mRNA	K05093	FGFR2	fibroblast growth factor receptor 2	http://www.genome.jp/dbget-bin/www_bget?ko:K05093	Q03364	1608	1.5e-177	Fibroblast growth factor receptor 2 OS=Xenopus laevis GN=fgfr2 PE=2 SV=1	PF00069//PF07714	Protein kinase domain//Protein tyrosine kinase	GO:0006468	protein phosphorylation	GO:0005524//GO:0004672	ATP binding//protein kinase activity	--	--	--	--
Cluster-29057.103453	2151	831244001	XP_012667341.1	1692	8.8e-186	PREDICTED: inosine-5'-monophosphate dehydrogenase 2 isoform X1 [Otolemur garnettii]	847117817	XM_012960932.1	471	0	PREDICTED: Xenopus (Silurana) tropicalis IMP (inosine 5'-monophosphate) dehydrogenase 2 (impdh2), transcript variant X1, mRNA	K00088	guaB	IMP dehydrogenase	http://www.genome.jp/dbget-bin/www_bget?ko:K00088	F7CYY5	1603	7.6e-177	Inosine-5'-monophosphate dehydrogenase 2 OS=Xenopus tropicalis GN=impdh2 PE=3 SV=1	PF03060//PF00478//PF04131//PF01081	Nitronate monooxygenase//IMP dehydrogenase / GMP reductase domain//Putative N-acetylmannosamine-6-phosphate epimerase//KDPG and KHG aldolase	GO:0006807//GO:0006040//GO:0006051//GO:0008152//GO:0055114	nitrogen compound metabolic process//amino sugar metabolic process//N-acetylmannosamine metabolic process//metabolic process//oxidation-reduction process	GO:0047465//GO:0003824//GO:0016829//GO:0018580	N-acylglucosamine-6-phosphate 2-epimerase activity//catalytic activity//lyase activity//nitronate monooxygenase activity	--	--	KOG2550	IMP dehydrogenase/GMP reductase
Cluster-29057.103452	3045	847136299	XP_012820471.1	1053	1.6e-111	PREDICTED: LOW QUALITY PROTEIN: desmoglein-2 [Xenopus (Silurana) tropicalis]	--	--	--	--	--	K07597	DSG2	desmoglein 2	http://www.genome.jp/dbget-bin/www_bget?ko:K07597	Q14126	679	1.5e-69	Desmoglein-2 OS=Homo sapiens GN=DSG2 PE=1 SV=2	PF00028//PF01049	Cadherin domain//Cadherin cytoplasmic region	GO:0007156	homophilic cell adhesion via plasma membrane adhesion molecules	GO:0005509	calcium ion binding	GO:0016020	membrane	--	--
Cluster-29057.103451	1405	847136299	XP_012820471.1	1021	3.7e-108	PREDICTED: LOW QUALITY PROTEIN: desmoglein-2 [Xenopus (Silurana) tropicalis]	--	--	--	--	--	K07597	DSG2	desmoglein 2	http://www.genome.jp/dbget-bin/www_bget?ko:K07597	Q14126	662	6.5e-68	Desmoglein-2 OS=Homo sapiens GN=DSG2 PE=1 SV=2	PF00028	Cadherin domain	GO:0007156	homophilic cell adhesion via plasma membrane adhesion molecules	GO:0005509	calcium ion binding	GO:0016020	membrane	--	--
Cluster-29057.103450	514	--	--	--	--	--	--	--	--	--	--	--	--	--	--	--	--	--	--	--	--	--	--	--	--	--	--	--	--
Cluster-29057.103457	4314	847141706	XP_012821354.1	1077	3.7e-114	PREDICTED: fibroblast growth factor receptor 2 isoform X4 [Xenopus (Silurana) tropicalis]	542162498	XM_005489856.1	227	1.26973e-112	PREDICTED: Zonotrichia albicollis fibroblast growth factor receptor 2 (FGFR2), transcript variant X4, mRNA	K05093	FGFR2	fibroblast growth factor receptor 2	http://www.genome.jp/dbget-bin/www_bget?ko:K05093	Q03364	1058	2.4e-113	Fibroblast growth factor receptor 2 OS=Xenopus laevis GN=fgfr2 PE=2 SV=1	PF07714//PF00069	Protein tyrosine kinase//Protein kinase domain	GO:0006468	protein phosphorylation	GO:0004672//GO:0005524	protein kinase activity//ATP binding	--	--	--	--
Cluster-29057.103456	974	847141703	XP_012821353.1	198	6.9e-13	PREDICTED: fibroblast growth factor receptor 2 isoform X3 [Xenopus (Silurana) tropicalis]	--	--	--	--	--	K05093	FGFR2	fibroblast growth factor receptor 2	http://www.genome.jp/dbget-bin/www_bget?ko:K05093	Q03364	195	6.4e-14	Fibroblast growth factor receptor 2 OS=Xenopus laevis GN=fgfr2 PE=2 SV=1	--	--	--	--	--	--	--	--	--	--
Cluster-29057.103455	1276	591330594	XP_007091138.1	776	8.6e-80	PREDICTED: ubiquitin-conjugating enzyme E2 L3 [Panthera tigris altaica]	148223566	NM_001092975.1	417	0	Xenopus laevis ubiquitin-conjugating enzyme E2L 3 (ube2l3), mRNA >gnl|BL_ORD_ID|797645 Xenopus laevis hypothetical protein LOC446231, mRNA (cDNA clone MGC:132024 IMAGE:6956892), complete cds	K04552	UBE2L3, UBCH7	ubiquitin-conjugating enzyme E2 L3	http://www.genome.jp/dbget-bin/www_bget?ko:K04552	P68037	715	4.2e-74	Ubiquitin-conjugating enzyme E2 L3 OS=Mus musculus GN=Ube2l3 PE=2 SV=1	PF05743//PF05773	UEV domain//RWD domain	GO:0015031//GO:0006464	protein transport//cellular protein modification process	GO:0005515	protein binding	--	--	KOG0422	Ubiquitin-protein ligase
Cluster-29057.103454	1265	--	--	--	--	--	--	--	--	--	--	--	--	--	--	--	--	--	--	--	--	--	--	--	--	--	--	--	--
Cluster-29057.106299	2344	512844256	XP_002942990.2	1145	2.6e-122	PREDICTED: molybdenum cofactor biosynthesis protein 1 [Xenopus (Silurana) tropicalis]	847132989	XM_002942944.3	256	5.18823e-129	PREDICTED: Xenopus (Silurana) tropicalis molybdenum cofactor synthesis 1 (mocs1), mRNA	K03639	MOCS1, moaA	cyclic pyranopterin phosphate synthase	http://www.genome.jp/dbget-bin/www_bget?ko:K03639	Q1JQD7	1084	1.3e-116	Molybdenum cofactor biosynthesis protein 1 OS=Bos taurus GN=MOCS1 PE=2 SV=2	PF06463//PF04055//PF01967	Molybdenum Cofactor Synthesis C//Radical SAM superfamily//MoaC family	GO:0006777	Mo-molybdopterin cofactor biosynthetic process	GO:0003824//GO:0051539//GO:0051536	catalytic activity//4 iron, 4 sulfur cluster binding//iron-sulfur cluster binding	GO:0019008	molybdopterin synthase complex	KOG2876	Molybdenum cofactor biosynthesis pathway protein
Cluster-65287.0	760	--	--	--	--	--	--	--	--	--	--	--	--	--	--	--	--	--	--	--	--	--	--	--	--	--	--	--	--
Cluster-59808.0	388	--	--	--	--	--	--	--	--	--	--	--	--	--	--	--	--	--	--	--	--	--	--	--	--	--	--	--	--
Cluster-35804.0	312	--	--	--	--	--	--	--	--	--	--	--	--	--	--	--	--	--	--	--	--	--	--	--	--	--	--	--	--
Cluster-27440.0	2085	148234927	NP_001083333.1	584	2.6e-57	uncharacterized protein LOC398871 [Xenopus laevis]>gi|113819347|gb|AAH60478.2| MGC68662 protein [Xenopus laevis]	--	--	--	--	--	--	--	--	--	Q3SZI7	545	3.5e-54	Conserved oligomeric Golgi complex subunit 6 OS=Bos taurus GN=COG6 PE=2 SV=1	PF12398	Receptor serine/threonine kinase	GO:0016310//GO:0009069	phosphorylation//serine family amino acid metabolic process	GO:0004674	protein serine/threonine kinase activity	--	--	KOG3758	Uncharacterized conserved protein
Cluster-29057.123718	415	--	--	--	--	--	--	--	--	--	--	--	--	--	--	--	--	--	--	--	--	--	--	--	--	--	--	--	--
Cluster-29057.123719	1620	--	--	--	--	--	--	--	--	--	--	--	--	--	--	--	--	--	--	PF00098	Zinc knuckle	--	--	GO:0003676//GO:0008270	nucleic acid binding//zinc ion binding	--	--	--	--
Cluster-29057.123716	2066	147903912	NP_001083962.1	226	8.3e-16	transcription factor LSF [Xenopus laevis]>gi|32264649|gb|AAP78771.1| transcription factor LSF [Xenopus laevis]	--	--	--	--	--	K09275	TFCP2	transcription factor CP2 and related proteins	http://www.genome.jp/dbget-bin/www_bget?ko:K09275	Q4V860	226	3.4e-17	Transcription factor CP2 OS=Xenopus laevis GN=tfcp2 PE=2 SV=1	PF02731	SKIP/SNW domain	GO:0000398	mRNA splicing, via spliceosome	--	--	GO:0005681	spliceosomal complex	--	--
Cluster-29057.123717	371	--	--	--	--	--	--	--	--	--	--	--	--	--	--	--	--	--	--	--	--	--	--	--	--	--	--	--	--
Cluster-29057.123714	657	--	--	--	--	--	--	--	--	--	--	--	--	--	--	--	--	--	--	--	--	--	--	--	--	--	--	--	--
Cluster-22267.0	466	--	--	--	--	--	--	--	--	--	--	--	--	--	--	--	--	--	--	--	--	--	--	--	--	--	--	--	--
Cluster-24428.0	703	157111115	XP_001651397.1	1235	2.8e-133	AAEL005739-PA, partial [Aedes aegypti]>gi|108878543|gb|EAT42768.1| AAEL005739-PA, partial [Aedes aegypti]	157111114	XM_001651347.1	679	0	Aedes aegypti AAEL005739-RA partial mRNA	--	--	--	--	Q810C0	132	9.3e-07	SLIT and NTRK-like protein 2 OS=Mus musculus GN=Slitrk2 PE=1 SV=1	PF00560//PF13855	Leucine Rich Repeat//Leucine rich repeat	--	--	GO:0005515	protein binding	--	--	--	--
Cluster-29057.123713	290	--	--	--	--	--	--	--	--	--	--	--	--	--	--	--	--	--	--	--	--	--	--	--	--	--	--	--	--
Cluster-29057.123710	671	--	--	--	--	--	--	--	--	--	--	--	--	--	--	--	--	--	--	--	--	--	--	--	--	--	--	--	--
Cluster-29057.123711	1806	349732199	NP_001025592.2	911	2.7e-95	torsin-3A precursor [Xenopus (Silurana) tropicalis]	--	--	--	--	--	--	--	--	--	Q9ER38	650	2e-66	Torsin-3A OS=Mus musculus GN=Tor3a PE=1 SV=2	--	--	--	--	--	--	--	--	KOG2170	ATPase of the AAA+ superfamily
Cluster-29057.109688	1407	--	--	--	--	--	--	--	--	--	--	--	--	--	--	--	--	--	--	--	--	--	--	--	--	--	--	--	--
Cluster-29057.109689	1817	729720622	XP_010560611.1	541	2.2e-52	PREDICTED: NHP2-like protein 1 [Haliaeetus leucocephalus]	699671797	XM_009902553.1	158	1.20338e-74	PREDICTED: Picoides pubescens NHP2 non-histone chromosome protein 2-like 1 (S. cerevisiae) (NHP2L1), mRNA	--	--	--	--	Q6P8E9	538	2e-53	NHP2-like protein 1 OS=Xenopus tropicalis GN=nhp2l1 PE=2 SV=1	--	--	--	--	--	--	--	--	KOG3387	60S ribosomal protein 15.5kD/SNU13, NHP2/L7A family (includes ribonuclease P subunit p38), involved in splicing
Cluster-28839.0	311	--	--	--	--	--	--	--	--	--	--	--	--	--	--	--	--	--	--	--	--	--	--	--	--	--	--	--	--
Cluster-51152.1	225	--	--	--	--	--	--	--	--	--	--	--	--	--	--	--	--	--	--	--	--	--	--	--	--	--	--	--	--
Cluster-29057.109680	1904	847134493	XP_012819871.1	1597	8.1e-175	PREDICTED: uncharacterized protein LOC100495255 isoform X1 [Xenopus (Silurana) tropicalis]	--	--	--	--	--	--	--	--	--	B2SHR2	756	1.1e-78	UPF0061 protein PXO_00396 OS=Xanthomonas oryzae pv. oryzae (strain PXO99A) GN=PXO_00396 PE=3 SV=1	--	--	--	--	--	--	--	--	KOG2542	Uncharacterized conserved protein (YdiU family)
Cluster-29057.109681	2045	847134493	XP_012819871.1	1597	8.7e-175	PREDICTED: uncharacterized protein LOC100495255 isoform X1 [Xenopus (Silurana) tropicalis]	--	--	--	--	--	--	--	--	--	B2SHR2	756	1.2e-78	UPF0061 protein PXO_00396 OS=Xanthomonas oryzae pv. oryzae (strain PXO99A) GN=PXO_00396 PE=3 SV=1	PF00236	Glycoprotein hormone	GO:0007165	signal transduction	GO:0005179	hormone activity	GO:0005576	extracellular region	KOG2542	Uncharacterized conserved protein (YdiU family)
Cluster-29057.109682	2148	847150799	XP_012822971.1	1004	5.3e-106	PREDICTED: sulfotransferase family cytosolic 2B member 1-like [Xenopus (Silurana) tropicalis]	262189341	FJ969488.1	114	4.11017e-50	Salmo salar clone BAC CHORI214-114L13 von Willebrand factor A domain containing 5A (VWA5A) gene, complete cds; gaps in BAC sequence with unknown sequence contribute to premature stops in the CDS (VWA5A-like protein) pseudogene, complete sequence; and MHC class I antigen (Sasa-SAA) gene, Sasa-SAA*0101 allele and v-akt murine thymoma viral oncogene 2-like protein (AKT2) gene, complete cds	K01015	SULT2B1	alcohol sulfotransferase	http://www.genome.jp/dbget-bin/www_bget?ko:K01015	O35400	793	6.4e-83	Sulfotransferase family cytosolic 2B member 1 OS=Mus musculus GN=Sult2b1 PE=2 SV=2	PF00685	Sulfotransferase domain	--	--	GO:0008146	sulfotransferase activity	--	--	--	--
Cluster-29057.109683	5777	148227471	NP_001082051.1	4211	0	cytoskeleton associated protein 5 [Xenopus laevis]>gi|11385666|gb|AAG34914.1|AF274063_1 microtubule associated protein XMAP215 isoform M [Xenopus laevis]	847123514	XM_012962123.1	1944	0	PREDICTED: Xenopus (Silurana) tropicalis cytoskeleton associated protein 5 (ckap5), transcript variant X7, mRNA	K16803	CKAP5, XMAP215	cytoskeleton-associated protein 5	http://www.genome.jp/dbget-bin/www_bget?ko:K16803	A2AGT5	3933	0	Cytoskeleton-associated protein 5 OS=Mus musculus GN=Ckap5 PE=2 SV=1	PF00612//PF02985//PF11640	IQ calmodulin-binding motif//HEAT repeat//Telomere-length maintenance and DNA damage repair	GO:0016310//GO:0009069	phosphorylation//serine family amino acid metabolic process	GO:0004674//GO:0005515	protein serine/threonine kinase activity//protein binding	--	--	KOG1820	Microtubule-associated protein
Cluster-543.0	343	--	--	--	--	--	--	--	--	--	--	--	--	--	--	--	--	--	--	--	--	--	--	--	--	--	--	--	--
Cluster-16279.0	494	847147215	XP_012822315.1	791	6.1e-82	PREDICTED: cadherin-23-like [Xenopus (Silurana) tropicalis]	741978574	XM_010820647.1	134	6.83904e-62	PREDICTED: Bos taurus cadherin-related 23 (CDH23), transcript variant X1, mRNA	K06813	CDH23	cadherin 23	http://www.genome.jp/dbget-bin/www_bget?ko:K06813	P58365	735	7.8e-77	Cadherin-23 OS=Rattus norvegicus GN=Cdh23 PE=2 SV=1	PF00028	Cadherin domain	GO:0007156	homophilic cell adhesion via plasma membrane adhesion molecules	GO:0005509	calcium ion binding	GO:0016020	membrane	--	--
Cluster-29057.109686	526	--	--	--	--	--	--	--	--	--	--	--	--	--	--	--	--	--	--	--	--	--	--	--	--	--	--	--	--
Cluster-29057.109687	2309	--	--	--	--	--	--	--	--	--	--	--	--	--	--	--	--	--	--	PF00558	Vpu protein	GO:0006812//GO:0032801//GO:0019076	cation transport//receptor catabolic process//viral release from host cell	GO:0005261	cation channel activity	GO:0033644	host cell membrane	--	--
Cluster-57571.0	436	--	--	--	--	--	--	--	--	--	--	--	--	--	--	--	--	--	--	--	--	--	--	--	--	--	--	--	--
Cluster-29057.2848	569	--	--	--	--	--	--	--	--	--	--	--	--	--	--	--	--	--	--	--	--	--	--	--	--	--	--	--	--
Cluster-29057.2849	869	--	--	--	--	--	--	--	--	--	--	--	--	--	--	--	--	--	--	PF08114	ATPase proteolipid family	GO:0050790	regulation of catalytic activity	GO:0030234	enzyme regulator activity	--	--	--	--
Cluster-16866.0	461	147903300	NP_001090483.1	288	1.2e-23	hydroxyacylglutathione hydrolase-like [Xenopus laevis]>gi|114108286|gb|AAI23177.1| Haghl protein [Xenopus laevis]	--	--	--	--	--	K01069	E3.1.2.6, gloB	hydroxyacylglutathione hydrolase	http://www.genome.jp/dbget-bin/www_bget?ko:K01069	Q5ZLY2	256	2.5e-21	Hydroxyacylglutathione hydrolase-like protein OS=Gallus gallus GN=HAGHL PE=2 SV=1	--	--	GO:0006750//GO:0006090	glutathione biosynthetic process//pyruvate metabolic process	GO:0008270//GO:0004416	zinc ion binding//hydroxyacylglutathione hydrolase activity	--	--	KOG0813	Glyoxylase
Cluster-29057.2842	629	--	--	--	--	--	--	--	--	--	--	--	--	--	--	--	--	--	--	--	--	--	--	--	--	--	--	--	--
Cluster-29057.2843	447	--	--	--	--	--	--	--	--	--	--	--	--	--	--	--	--	--	--	PF12924	Copper-binding of amyloid precursor, CuBD	--	--	GO:0046914	transition metal ion binding	--	--	--	--
Cluster-29057.2840	417	--	--	--	--	--	--	--	--	--	--	--	--	--	--	--	--	--	--	PF02990	Endomembrane protein 70	--	--	--	--	GO:0016021	integral component of membrane	--	--
Cluster-29057.2841	815	--	--	--	--	--	--	--	--	--	--	--	--	--	--	--	--	--	--	--	--	--	--	--	--	--	--	--	--
Cluster-29057.2846	312	--	--	--	--	--	--	--	--	--	--	--	--	--	--	--	--	--	--	--	--	--	--	--	--	--	--	--	--
Cluster-29057.2847	240	--	--	--	--	--	--	--	--	--	--	--	--	--	--	--	--	--	--	--	--	--	--	--	--	--	--	--	--
Cluster-29057.2844	867	--	--	--	--	--	--	--	--	--	--	--	--	--	--	--	--	--	--	--	--	--	--	--	--	--	--	--	--
Cluster-29057.2845	397	--	--	--	--	--	--	--	--	--	--	--	--	--	--	--	--	--	--	--	--	--	--	--	--	--	--	--	--
Cluster-52142.0	434	--	--	--	--	--	--	--	--	--	--	--	--	--	--	--	--	--	--	--	--	--	--	--	--	--	--	--	--
Cluster-47117.0	2038	861633222	KMQ90883.1	472	2.5e-44	hypothetical protein RF55_9309 [Lasius niger]	--	--	--	--	--	--	--	--	--	--	--	--	--	--	--	--	--	--	--	--	--	--	--
Cluster-61770.0	1006	847164282	XP_012826094.1	436	1.8e-40	PREDICTED: uncharacterized protein LOC101734130 [Xenopus (Silurana) tropicalis]	--	--	--	--	--	--	--	--	--	P08548	420	5.3e-40	LINE-1 reverse transcriptase homolog OS=Nycticebus coucang PE=3 SV=1	PF01193	RNA polymerase Rpb3/Rpb11 dimerisation domain	GO:0006351	transcription, DNA-templated	GO:0046983	protein dimerization activity	--	--	--	--
Cluster-58759.0	327	--	--	--	--	--	--	--	--	--	--	--	--	--	--	--	--	--	--	--	--	--	--	--	--	--	--	--	--
Cluster-58884.0	759	--	--	--	--	--	--	--	--	--	--	--	--	--	--	--	--	--	--	--	--	--	--	--	--	--	--	--	--
Cluster-51001.0	478	--	--	--	--	--	--	--	--	--	--	--	--	--	--	--	--	--	--	--	--	--	--	--	--	--	--	--	--
Cluster-54746.0	662	--	--	--	--	--	--	--	--	--	--	--	--	--	--	--	--	--	--	--	--	--	--	--	--	--	--	--	--
Cluster-37186.0	366	--	--	--	--	--	--	--	--	--	--	--	--	--	--	--	--	--	--	--	--	--	--	--	--	--	--	--	--
Cluster-36299.0	1033	--	--	--	--	--	--	--	--	--	--	--	--	--	--	--	--	--	--	--	--	--	--	--	--	--	--	--	--
Cluster-4047.0	460	--	--	--	--	--	226529587	NG_011828.1	460	0	Homo sapiens TEK tyrosine kinase, endothelial (TEK), RefSeqGene on chromosome 9	--	--	--	--	Q06807	127	2.3e-06	Angiopoietin-1 receptor OS=Bos taurus GN=TEK PE=2 SV=1	--	--	--	--	--	--	--	--	--	--
Cluster-30836.0	465	--	--	--	--	--	--	--	--	--	--	--	--	--	--	--	--	--	--	--	--	--	--	--	--	--	--	--	--
Cluster-50417.0	1658	512850405	XP_002938353.2	162	1.8e-08	PREDICTED: uncharacterized protein LOC100490320 [Xenopus (Silurana) tropicalis]	--	--	--	--	--	--	--	--	--	P08548	139	3.4e-07	LINE-1 reverse transcriptase homolog OS=Nycticebus coucang PE=3 SV=1	PF00262	Calreticulin family	GO:0006457	protein folding	GO:0005509//GO:0051082	calcium ion binding//unfolded protein binding	GO:0005783	endoplasmic reticulum	--	--
Cluster-29057.104104	259	307344664	NP_001182547.1	362	1.8e-32	pentraxin precursor [Xenopus (Silurana) tropicalis]	--	--	--	--	--	--	--	--	--	Q9I928	237	2.3e-19	Fucolectin-4 OS=Anguilla japonica PE=2 SV=1	--	--	--	--	--	--	--	--	--	--
Cluster-29057.104105	4344	512828564	XP_002940221.2	2344	4.4e-261	PREDICTED: PWWP domain-containing protein 2A isoform X1 [Xenopus (Silurana) tropicalis]	586543017	XM_006906580.1	369	0	PREDICTED: Pteropus alecto PWWP domain containing 2A (PWWP2A), mRNA	--	--	--	--	Q96N64	2129	1.6e-237	PWWP domain-containing protein 2A OS=Homo sapiens GN=PWWP2A PE=1 SV=2	PF07533	BRK domain	--	--	GO:0005515//GO:0016817	protein binding//hydrolase activity, acting on acid anhydrides	--	--	--	--
Cluster-29057.104106	1448	148233662	NP_001087736.1	1746	3.3e-192	proteasome (prosome, macropain) 26S subunit, non-ATPase, 13 [Xenopus laevis]>gi|51703928|gb|AAH81154.1| MGC84231 protein [Xenopus laevis]	148233661	NM_001094267.1	485	0	Xenopus laevis proteasome (prosome, macropain) 26S subunit, non-ATPase, 13 (psmd13), mRNA >gnl|BL_ORD_ID|2691000 Xenopus laevis MGC84231 protein, mRNA (cDNA clone MGC:84231 IMAGE:6955440), complete cds	K03039	PSMD13, RPN9	26S proteasome regulatory subunit N9	http://www.genome.jp/dbget-bin/www_bget?ko:K03039	P84169	1655	4.8e-183	26S proteasome non-ATPase regulatory subunit 13 OS=Gallus gallus GN=PSMD13 PE=1 SV=1	PF07689//PF01399	KaiB domain//PCI domain	GO:0048511	rhythmic process	GO:0005515	protein binding	--	--	KOG2908	26S proteasome regulatory complex, subunit RPN9/PSMD13
Cluster-29057.104107	207	--	--	--	--	--	--	--	--	--	--	--	--	--	--	--	--	--	--	--	--	--	--	--	--	--	--	--	--
Cluster-29057.104100	2161	847099857	XP_012812378.1	183	8.4e-11	PREDICTED: coiled-coil domain-containing protein 28B isoform X1 [Xenopus (Silurana) tropicalis]	847099862	XM_012956926.1	70	1.19121e-25	PREDICTED: Xenopus (Silurana) tropicalis coiled-coil domain containing 28B (ccdc28b), transcript variant X3, mRNA	--	--	--	--	Q8IWP9	141	2.6e-07	Coiled-coil domain-containing protein 28A OS=Homo sapiens GN=CCDC28A PE=1 SV=1	PF08831	Class II MHC-associated invariant chain trimerisation domain	GO:0006955//GO:0007165//GO:0019882//GO:0006886	immune response//signal transduction//antigen processing and presentation//intracellular protein transport	GO:0042289	MHC class II protein binding	GO:0016020//GO:0042613	membrane//MHC class II protein complex	--	--
Cluster-29057.104101	2380	--	--	--	--	--	--	--	--	--	--	--	--	--	--	--	--	--	--	PF09564	NgoBV restriction endonuclease	GO:0090305//GO:0006308//GO:0009307	nucleic acid phosphodiester bond hydrolysis//DNA catabolic process//DNA restriction-modification system	GO:0009036	Type II site-specific deoxyribonuclease activity	GO:0009359	Type II site-specific deoxyribonuclease complex	--	--
Cluster-29057.104102	331	--	--	--	--	--	557012468	XM_006006738.1	57	2.81562e-19	PREDICTED: Latimeria chalumnae tyrosine 3-monooxygenase/tryptophan 5-monooxygenase activation protein, epsilon polypeptide (YWHAE), partial mRNA	--	--	--	--	--	--	--	--	--	--	--	--	--	--	--	--	--	--
Cluster-29057.104103	2293	847166495	XP_012826609.1	718	8.2e-73	PREDICTED: nebulin isoform X3 [Xenopus (Silurana) tropicalis]	847166513	XM_002936663.3	262	2.34389e-132	PREDICTED: Xenopus (Silurana) tropicalis nebulin (neb), transcript variant X12, mRNA	K18267	NEB	nebulin	http://www.genome.jp/dbget-bin/www_bget?ko:K18267	P20929	657	4e-67	Nebulin OS=Homo sapiens GN=NEB PE=1 SV=5	PF12474	Polo kinase kinase	GO:0009069//GO:0016310	serine family amino acid metabolic process//phosphorylation	GO:0004674	protein serine/threonine kinase activity	--	--	--	--
Cluster-42530.0	666	--	--	--	--	--	--	--	--	--	--	--	--	--	--	--	--	--	--	--	--	--	--	--	--	--	--	--	--
Cluster-29057.104108	2146	--	--	--	--	--	--	--	--	--	--	--	--	--	--	--	--	--	--	--	--	--	--	--	--	--	--	--	--
Cluster-29057.104109	3099	56118684	NP_001008060.1	955	3.7e-100	E3 ubiquitin-protein ligase rnf146 [Xenopus (Silurana) tropicalis]>gi|82198463|sp|Q66JE4.1|RN146_XENTR RecName: Full=E3 ubiquitin-protein ligase rnf146; AltName: Full=RING finger protein 146>gi|51703406|gb|AAH80946.1| ring finger protein 146 [Xenopus (Silurana) tropicalis]	768940723	XM_011611984.1	60	6.21449e-20	PREDICTED: Takifugu rubripes E3 ubiquitin-protein ligase RNF146-B-like (LOC101069158), mRNA	K15700	RNF146	E3 ubiquitin-protein ligase RNF146	http://www.genome.jp/dbget-bin/www_bget?ko:K15700	Q66JE4	955	1.5e-101	E3 ubiquitin-protein ligase rnf146 OS=Xenopus tropicalis GN=rnf146 PE=2 SV=1	PF14634//PF16685//PF03798//PF00097//PF13639	zinc-RING finger domain//zinc RING finger of MSL2//TLC domain//Zinc finger, C3HC4 type (RING finger)//Ring finger domain	GO:0016567//GO:0051865//GO:0042787//GO:0090263//GO:0070936	protein ubiquitination//protein autoubiquitination//protein ubiquitination involved in ubiquitin-dependent protein catabolic process//positive regulation of canonical Wnt signaling pathway//protein K48-linked ubiquitination	GO:0061630//GO:0004842//GO:0072572//GO:0005515//GO:0043169//GO:0008270//GO:0046872	ubiquitin protein ligase activity//ubiquitin-protein transferase activity//poly-ADP-D-ribose binding//protein binding//cation binding//zinc ion binding//metal ion binding	GO:0005829//GO:0016021	cytosol//integral component of membrane	KOG0824	Predicted E3 ubiquitin ligase
Cluster-54172.0	322	--	--	--	--	--	--	--	--	--	--	--	--	--	--	--	--	--	--	--	--	--	--	--	--	--	--	--	--
Cluster-29057.114538	3727	512812163	XP_004910710.1	1735	1.6e-190	PREDICTED: solute carrier family 41 member 1 isoform X2 [Xenopus (Silurana) tropicalis]	557283895	XM_006024750.1	314	4.74876e-161	PREDICTED: Alligator sinensis solute carrier family 41 (magnesium transporter), member 1 (SLC41A1), transcript variant X1, mRNA	K15122	SLC41A	solute carrier family 41	http://www.genome.jp/dbget-bin/www_bget?ko:K15122	Q8BJA2	1616	4.1e-178	Solute carrier family 41 member 1 OS=Mus musculus GN=Slc41a1 PE=2 SV=1	PF01769	Divalent cation transporter	GO:0006812	cation transport	GO:0008324	cation transmembrane transporter activity	--	--	KOG3788	Predicted divalent cation transporter
Cluster-29057.114539	1656	148235369	NP_001087089.1	788	4.5e-81	ubiquitin protein ligase E3 component n-recognin 7 (putative) [Xenopus laevis]>gi|83405984|gb|AAI10705.1| LOC446971 protein [Xenopus laevis]	--	--	--	--	--	K11979	UBR7	E3 ubiquitin-protein ligase UBR7	http://www.genome.jp/dbget-bin/www_bget?ko:K11979	Q8BU04	659	1.7e-67	Putative E3 ubiquitin-protein ligase UBR7 OS=Mus musculus GN=Ubr7 PE=1 SV=1	PF01021	TYA transposon protein	--	--	GO:0003723	RNA binding	GO:0005737	cytoplasm	KOG2752	Uncharacterized conserved protein, contains N-recognin-type Zn-finger
Cluster-29057.14158	356	--	--	--	--	--	--	--	--	--	--	--	--	--	--	--	--	--	--	--	--	--	--	--	--	--	--	--	--
Cluster-29057.14159	961	--	--	--	--	--	--	--	--	--	--	--	--	--	--	--	--	--	--	--	--	--	--	--	--	--	--	--	--
Cluster-29057.164939	2483	512839044	XP_002938415.2	1682	1.5e-184	PREDICTED: kelch repeat and BTB domain-containing protein 8 isoform X1 [Xenopus (Silurana) tropicalis]	675618372	XM_008939301.1	326	6.7239e-168	PREDICTED: Merops nubicus kelch repeat and BTB (POZ) domain containing 8 (KBTBD8), mRNA	K10475	KBTBD8	kelch repeat and BTB domain-containing protein 8	http://www.genome.jp/dbget-bin/www_bget?ko:K10475	Q8NFY9	1595	7.4e-176	Kelch repeat and BTB domain-containing protein 8 OS=Homo sapiens GN=KBTBD8 PE=2 SV=2	PF02827//PF01344//PF07646//PF00651	cAMP-dependent protein kinase inhibitor//Kelch motif//Kelch motif//BTB/POZ domain	GO:0006469//GO:0045859	negative regulation of protein kinase activity//regulation of protein kinase activity	GO:0004862//GO:0005515	cAMP-dependent protein kinase inhibitor activity//protein binding	GO:0005952	cAMP-dependent protein kinase complex	--	--
Cluster-29057.14152	279	--	--	--	--	--	--	--	--	--	--	--	--	--	--	--	--	--	--	--	--	--	--	--	--	--	--	--	--
Cluster-29057.14153	495	--	--	--	--	--	--	--	--	--	--	--	--	--	--	--	--	--	--	--	--	--	--	--	--	--	--	--	--
Cluster-29057.14150	424	--	--	--	--	--	--	--	--	--	--	--	--	--	--	--	--	--	--	--	--	--	--	--	--	--	--	--	--
Cluster-29057.14151	561	--	--	--	--	--	--	--	--	--	--	--	--	--	--	--	--	--	--	--	--	--	--	--	--	--	--	--	--
Cluster-29057.14156	4103	512820852	XP_002933590.2	3659	0	PREDICTED: membrane-associated phosphatidylinositol transfer protein 3 [Xenopus (Silurana) tropicalis]	847102805	XM_002933544.3	1120	0	PREDICTED: Xenopus (Silurana) tropicalis PITPNM family member 3 (pitpnm3), mRNA	--	--	--	--	Q9BZ71	2984	0	Membrane-associated phosphatidylinositol transfer protein 3 OS=Homo sapiens GN=PITPNM3 PE=1 SV=2	PF02862//PF03767	DDHD domain//HAD superfamily, subfamily IIIB (Acid phosphatase)	GO:0019497//GO:0006771	hexachlorocyclohexane metabolic process//riboflavin metabolic process	GO:0046872//GO:0003993	metal ion binding//acid phosphatase activity	--	--	KOG3668	Phosphatidylinositol transfer protein
Cluster-29057.14157	4674	591358521	XP_007054273.1	2018	3e-223	PREDICTED: membrane-associated phosphatidylinositol transfer protein 3 [Chelonia mydas]	847102805	XM_002933544.3	642	0	PREDICTED: Xenopus (Silurana) tropicalis PITPNM family member 3 (pitpnm3), mRNA	--	--	--	--	Q9BZ71	1911	3.2e-212	Membrane-associated phosphatidylinositol transfer protein 3 OS=Homo sapiens GN=PITPNM3 PE=1 SV=2	PF03767	HAD superfamily, subfamily IIIB (Acid phosphatase)	GO:0019497//GO:0006771	hexachlorocyclohexane metabolic process//riboflavin metabolic process	GO:0003993	acid phosphatase activity	--	--	KOG3668	Phosphatidylinositol transfer protein
Cluster-29057.14154	695	--	--	--	--	--	--	--	--	--	--	--	--	--	--	--	--	--	--	--	--	--	--	--	--	--	--	--	--
Cluster-29057.14155	1371	--	--	--	--	--	--	--	--	--	--	--	--	--	--	--	--	--	--	PF01982	Domain of unknown function DUF120	--	--	GO:0016773	phosphotransferase activity, alcohol group as acceptor	--	--	--	--
Cluster-29057.164937	933	--	--	--	--	--	--	--	--	--	--	--	--	--	--	--	--	--	--	--	--	--	--	--	--	--	--	--	--
Cluster-28798.0	370	--	--	--	--	--	--	--	--	--	--	--	--	--	--	--	--	--	--	--	--	--	--	--	--	--	--	--	--
Cluster-29057.166437	577	194318430	ACF47603.1	408	1.8e-37	soluble MET variant 1 [Homo sapiens]	212720875	NG_008996.1	577	0	Homo sapiens MET proto-oncogene, receptor tyrosine kinase (MET), RefSeqGene (LRG_662) on chromosome 7	K05099	MET, HGFR	proto-oncogene tyrosine-protein kinase Met	http://www.genome.jp/dbget-bin/www_bget?ko:K05099	Q2QL89	328	1.4e-29	Hepatocyte growth factor receptor OS=Microcebus murinus GN=MET PE=3 SV=1	--	--	--	--	--	--	--	--	--	--
Cluster-56975.0	568	148238283	NP_001084409.1	409	1.4e-37	prodynorphin [Xenopus laevis]>gi|37778630|gb|AAO84050.1| dorphin A [Xenopus laevis]	--	--	--	--	--	K15840	PDYN, PENKB	proenkephalin B (prodynorphin)	http://www.genome.jp/dbget-bin/www_bget?ko:K15840	Q95104	287	8e-25	Proenkephalin-B OS=Bos taurus GN=PDYN PE=2 SV=1	--	--	--	--	--	--	--	--	--	--
Cluster-29057.164936	433	--	--	--	--	--	--	--	--	--	--	--	--	--	--	--	--	--	--	--	--	--	--	--	--	--	--	--	--
Cluster-25090.0	471	--	--	--	--	--	--	--	--	--	--	--	--	--	--	--	--	--	--	--	--	--	--	--	--	--	--	--	--
Cluster-29057.164935	398	752390120	XP_011218512.1	136	4.4e-06	PREDICTED: merlin isoform X5 [Ailuropoda melanoleuca]	3980299	Y18000.1	398	0	Homo sapiens NF2 gene	--	--	--	--	P59750	134	3.1e-07	Merlin OS=Papio anubis GN=NF2 PE=3 SV=1	--	--	--	--	--	--	--	--	KOG3529	Radixin, moesin and related proteins of the ERM family
Cluster-29057.164934	477	--	--	--	--	--	--	--	--	--	--	--	--	--	--	--	--	--	--	--	--	--	--	--	--	--	--	--	--
Cluster-29057.67483	2677	808869810	KKF19766.1	1319	2e-142	F-box/LRR-repeat protein 13 [Larimichthys crocea]	--	--	--	--	--	--	--	--	--	Q5MJ12	144	1.4e-07	F-box/LRR-repeat protein 16 OS=Rattus norvegicus GN=Fbxl16 PE=2 SV=1	PF13855//PF07531//PF00789//PF02831	Leucine rich repeat//NHR1 homology to TAF//UBX domain//gpW	GO:0019058//GO:0006355	viral life cycle//regulation of transcription, DNA-templated	GO:0003700//GO:0005515	transcription factor activity, sequence-specific DNA binding//protein binding	GO:0005667	transcription factor complex	KOG1947	Leucine rich repeat proteins, some proteins contain F-box
Cluster-29057.164933	665	--	--	--	--	--	--	--	--	--	--	--	--	--	--	--	--	--	--	PF01623	Carlavirus putative nucleic acid binding protein	GO:0006355	regulation of transcription, DNA-templated	GO:0003676	nucleic acid binding	--	--	--	--
Cluster-29057.164932	368	--	--	--	--	--	--	--	--	--	--	--	--	--	--	--	--	--	--	--	--	--	--	--	--	--	--	--	--
Cluster-29057.164931	994	--	--	--	--	--	--	--	--	--	--	--	--	--	--	--	--	--	--	--	--	--	--	--	--	--	--	--	--
Cluster-29057.164930	404	--	--	--	--	--	--	--	--	--	--	--	--	--	--	--	--	--	--	--	--	--	--	--	--	--	--	--	--
Cluster-31591.0	547	148228350	NP_001084942.1	336	3.9e-29	transcription termination factor, RNA polymerase II [Xenopus laevis]>gi|47122916|gb|AAH70581.1| MGC81081 protein [Xenopus laevis]	--	--	--	--	--	K15173	TTF2	transcription termination factor 2	http://www.genome.jp/dbget-bin/www_bget?ko:K15173	Q9UNY4	274	2.5e-23	Transcription termination factor 2 OS=Homo sapiens GN=TTF2 PE=1 SV=2	PF06839	GRF zinc finger	--	--	GO:0008270//GO:0003677//GO:0005524//GO:0008026	zinc ion binding//DNA binding//ATP binding//ATP-dependent helicase activity	--	--	--	--
Cluster-52183.0	1961	426351276	XP_004043179.1	141	5.7e-06	PREDICTED: zinc finger protein 850-like [Gorilla gorilla gorilla]	--	--	--	--	--	--	--	--	--	Q8N9F8	131	3.4e-06	Zinc finger protein 454 OS=Homo sapiens GN=ZNF454 PE=2 SV=2	PF16622//PF13465//PF00096	zinc-finger C2H2-type//Zinc-finger double domain//Zinc finger, C2H2 type	--	--	GO:0046872	metal ion binding	--	--	--	--
Cluster-52318.0	510	--	--	--	--	--	--	--	--	--	--	--	--	--	--	--	--	--	--	--	--	--	--	--	--	--	--	--	--
Cluster-61253.2	754	--	--	--	--	--	--	--	--	--	--	--	--	--	--	--	--	--	--	PF11968	Putative methyltransferase (DUF3321)	GO:0000154//GO:0006396	rRNA modification//RNA processing	GO:0016433	rRNA (adenine) methyltransferase activity	--	--	--	--
Cluster-16705.0	379	--	--	--	--	--	--	--	--	--	--	--	--	--	--	--	--	--	--	--	--	--	--	--	--	--	--	--	--
Cluster-43995.0	336	--	--	--	--	--	--	--	--	--	--	--	--	--	--	--	--	--	--	--	--	--	--	--	--	--	--	--	--
Cluster-61253.1	519	--	--	--	--	--	--	--	--	--	--	--	--	--	--	--	--	--	--	--	--	--	--	--	--	--	--	--	--
Cluster-61500.0	1421	148224347	NP_001086970.1	1324	2.7e-143	MGC80525 protein [Xenopus laevis]>gi|50418259|gb|AAH77838.1| MGC80525 protein [Xenopus laevis]	148224346	NM_001093501.1	279	5.10186e-142	Xenopus laevis MGC80525 protein (MGC80525), mRNA >gnl|BL_ORD_ID|2690762 Xenopus laevis MGC80525 protein, mRNA (cDNA clone MGC:80525 IMAGE:5157255), complete cds	--	--	--	--	Q09632	638	4e-65	Uncharacterized oxidoreductase ZK1290.5 OS=Caenorhabditis elegans GN=ZK1290.5 PE=3 SV=3	PF00210//PF05155	Ferritin-like domain//Phage X family	GO:0006260//GO:0006879//GO:0055114	DNA replication//cellular iron ion homeostasis//oxidation-reduction process	GO:0016491//GO:0008199	oxidoreductase activity//ferric iron binding	--	--	KOG1577	Aldo/keto reductase family proteins
Cluster-61253.0	532	--	--	--	--	--	--	--	--	--	--	--	--	--	--	--	--	--	--	--	--	--	--	--	--	--	--	--	--
Cluster-53589.0	769	--	--	--	--	--	--	--	--	--	--	--	--	--	--	--	--	--	--	--	--	--	--	--	--	--	--	--	--
Cluster-52889.0	1289	--	--	--	--	--	--	--	--	--	--	--	--	--	--	--	--	--	--	--	--	--	--	--	--	--	--	--	--
Cluster-4481.0	482	--	--	--	--	--	--	--	--	--	--	--	--	--	--	--	--	--	--	--	--	--	--	--	--	--	--	--	--
Cluster-29057.49830	289	--	--	--	--	--	--	--	--	--	--	--	--	--	--	--	--	--	--	--	--	--	--	--	--	--	--	--	--
Cluster-60791.1	241	--	--	--	--	--	--	--	--	--	--	--	--	--	--	--	--	--	--	--	--	--	--	--	--	--	--	--	--
Cluster-60758.0	4217	847141524	XP_012821300.1	2088	2.1e-231	PREDICTED: poly [ADP-ribose] polymerase 6 isoform X3 [Xenopus (Silurana) tropicalis]	847141523	XM_012965846.1	685	0	PREDICTED: Xenopus (Silurana) tropicalis poly (ADP-ribose) polymerase family, member 6 (parp6), transcript variant X4, mRNA	K15258	PARP6_8	poly	http://www.genome.jp/dbget-bin/www_bget?ko:K15258	Q5RDU4	1762	5.5e-195	Poly [ADP-ribose] polymerase 6 OS=Pongo abelii GN=PARP6 PE=2 SV=1	PF02378//PF13903//PF07657	Phosphotransferase system, EIIC//PMP-22/EMP/MP20/Claudin tight junction//N terminus of Notch ligand	GO:0009401//GO:0008643//GO:0007219//GO:0007275	phosphoenolpyruvate-dependent sugar phosphotransferase system//carbohydrate transport//Notch signaling pathway//multicellular organismal development	GO:0008982	protein-N(PI)-phosphohistidine-sugar phosphotransferase activity	GO:0009357//GO:0016020//GO:0016021	protein-N(PI)-phosphohistidine-sugar phosphotransferase complex//membrane//integral component of membrane	--	--
Cluster-9585.0	648	--	--	--	--	--	--	--	--	--	--	--	--	--	--	--	--	--	--	--	--	--	--	--	--	--	--	--	--
Cluster-29057.62866	2162	556965041	XP_005992172.1	1996	5e-221	PREDICTED: probable inactive glycosyltransferase 25 family member 3 isoform X1 [Latimeria chalumnae]	821400364	XM_012534972.1	47	7.27482e-13	PREDICTED: Orcinus orca collagen beta(1-O)galactosyltransferase 2 (COLGALT2), transcript variant X2, mRNA	--	--	--	--	Q5T4B2	1764	1.6e-195	Probable inactive glycosyltransferase 25 family member 3 OS=Homo sapiens GN=CERCAM PE=2 SV=1	--	--	--	--	--	--	--	--	KOG4179	Lysyl hydrolase/glycosyltransferase family 25
Cluster-29057.62865	442	--	--	--	--	--	--	--	--	--	--	--	--	--	--	--	--	--	--	--	--	--	--	--	--	--	--	--	--
Cluster-29057.62864	1169	--	--	--	--	--	--	--	--	--	--	--	--	--	--	--	--	--	--	--	--	--	--	--	--	--	--	--	--
Cluster-29057.62863	3463	847158482	XP_012824733.1	2053	2e-227	PREDICTED: GRB2-associated-binding protein 3 isoform X2 [Xenopus (Silurana) tropicalis]	527260187	XM_005148288.1	131	2.36314e-59	PREDICTED: Melopsittacus undulatus GRB2-associated binding protein 3 (LOC101872620), transcript variant X1, mRNA	--	--	--	--	Q8WWW8	1341	2.9e-146	GRB2-associated-binding protein 3 OS=Homo sapiens GN=GAB3 PE=2 SV=1	--	--	--	--	--	--	--	--	--	--
Cluster-29057.62862	4000	512815966	XP_004911202.1	2793	0	PREDICTED: SH3 domain-containing protein 19 isoform X3 [Xenopus (Silurana) tropicalis]	847176790	XR_001169675.1	95	2.8119e-39	PREDICTED: Xenopus (Silurana) tropicalis uncharacterized LOC101731859 (LOC101731859), ncRNA	--	--	--	--	Q91X43	1465	1.4e-160	SH3 domain-containing protein 19 OS=Mus musculus GN=Sh3d19 PE=1 SV=2	PF00018//PF01783//PF14604	SH3 domain//Ribosomal L32p protein family//Variant SH3 domain	GO:0006412//GO:0042254	translation//ribosome biogenesis	GO:0005515//GO:0003735	protein binding//structural constituent of ribosome	GO:0005840//GO:0015934	ribosome//large ribosomal subunit	--	--
Cluster-29057.62861	540	--	--	--	--	--	--	--	--	--	--	--	--	--	--	--	--	--	--	--	--	--	--	--	--	--	--	--	--
Cluster-29057.62860	242	--	--	--	--	--	--	--	--	--	--	--	--	--	--	--	--	--	--	--	--	--	--	--	--	--	--	--	--
Cluster-44067.0	692	--	--	--	--	--	--	--	--	--	--	--	--	--	--	--	--	--	--	--	--	--	--	--	--	--	--	--	--
Cluster-29057.62869	3207	768337858	XP_011582614.1	2469	1.1e-275	PREDICTED: neurabin-1 isoform X1 [Aquila chrysaetos canadensis]	697481316	XM_009674290.1	424	0	PREDICTED: Struthio camelus australis protein phosphatase 1, regulatory subunit 9A (PPP1R9A), transcript variant X7, mRNA	K17551	PPP1R9	neurabin	http://www.genome.jp/dbget-bin/www_bget?ko:K17551	Q9ULJ8	1774	1.7e-196	Neurabin-1 OS=Homo sapiens GN=PPP1R9A PE=1 SV=2	PF00536//PF04508//PF07647//PF00595//PF02198//PF14073	SAM domain (Sterile alpha motif)//Viral A-type inclusion protein repeat//SAM domain (Sterile alpha motif)//PDZ domain (Also known as DHR or GLGF)//Sterile alpha motif (SAM)/Pointed domain//Centrosome localisation domain of Cep57	GO:0016032	viral process	GO:0043015//GO:0043565//GO:0042802//GO:0005515	gamma-tubulin binding//sequence-specific DNA binding//identical protein binding//protein binding	GO:0045298//GO:0005634	tubulin complex//nucleus	KOG1945	Protein phosphatase 1 binding protein spinophilin/neurabin II
Cluster-29057.62868	1388	512848758	XP_002940680.2	804	5.3e-83	PREDICTED: neurabin-1 isoform X1 [Xenopus (Silurana) tropicalis]	697481316	XM_009674290.1	179	1.93623e-86	PREDICTED: Struthio camelus australis protein phosphatase 1, regulatory subunit 9A (PPP1R9A), transcript variant X7, mRNA	K17551	PPP1R9	neurabin	http://www.genome.jp/dbget-bin/www_bget?ko:K17551	Q9ULJ8	770	1.9e-80	Neurabin-1 OS=Homo sapiens GN=PPP1R9A PE=1 SV=2	PF03462//PF04977//PF04508//PF14073//PF08702//PF01496//PF04111//PF07851//PF15499//PF08287	PCRF domain//Septum formation initiator//Viral A-type inclusion protein repeat//Centrosome localisation domain of Cep57//Fibrinogen alpha/beta chain family//V-type ATPase 116kDa subunit family//Autophagy protein Apg6//TMPIT-like protein//Ubiquitin-specific peptidase-like, SUMO isopeptidase//Spc19	GO:0006449//GO:0030168//GO:0007165//GO:0015992//GO:0006914//GO:0007049//GO:0008608//GO:0006415//GO:0016032//GO:0051258//GO:0015991	regulation of translational termination//platelet activation//signal transduction//proton transport//autophagy//cell cycle//attachment of spindle microtubules to kinetochore//translational termination//viral process//protein polymerization//ATP hydrolysis coupled proton transport	GO:0032183//GO:0042802//GO:0005102//GO:0030674//GO:0043015//GO:0015078//GO:0016149//GO:0070140	SUMO binding//identical protein binding//receptor binding//protein binding, bridging//gamma-tubulin binding//hydrogen ion transmembrane transporter activity//translation release factor activity, codon specific//SUMO-specific isopeptidase activity	GO:0005840//GO:0045298//GO:0018444//GO:0016021//GO:0033179//GO:0005577//GO:0005876//GO:0042729//GO:0005737	ribosome//tubulin complex//translation release factor complex//integral component of membrane//proton-transporting V-type ATPase, V0 domain//fibrinogen complex//spindle microtubule//DASH complex//cytoplasm	--	--
Cluster-29057.98079	394	--	--	--	--	--	--	--	--	--	--	--	--	--	--	--	--	--	--	--	--	--	--	--	--	--	--	--	--
Cluster-29057.98078	413	--	--	--	--	--	--	--	--	--	--	--	--	--	--	--	--	--	--	--	--	--	--	--	--	--	--	--	--
Cluster-29057.105479	2489	847126069	XP_012817956.1	880	1.5e-91	PREDICTED: receptor-type tyrosine-protein phosphatase C [Xenopus (Silurana) tropicalis]	--	--	--	--	--	K06478	PTPRC, CD45	receptor-type tyrosine-protein phosphatase C	http://www.genome.jp/dbget-bin/www_bget?ko:K06478	P08575	586	7.5e-59	Receptor-type tyrosine-protein phosphatase C OS=Homo sapiens GN=PTPRC PE=1 SV=2	PF08116//PF00102//PF00782	PhTx neurotoxin family//Protein-tyrosine phosphatase//Dual specificity phosphatase, catalytic domain	GO:0009405//GO:0006570//GO:0006470	pathogenesis//tyrosine metabolic process//protein dephosphorylation	GO:0004725//GO:0008138	protein tyrosine phosphatase activity//protein tyrosine/serine/threonine phosphatase activity	GO:0005576	extracellular region	--	--
Cluster-29057.105478	3548	62751514	NP_001015848.1	2629	3.3e-294	protein flightless-1 homolog [Xenopus (Silurana) tropicalis]>gi|58477251|gb|AAH90138.1| flightless 1 homolog [Xenopus (Silurana) tropicalis]	641800445	XM_008164851.1	897	0	PREDICTED: Chrysemys picta bellii flightless I homolog (Drosophila) (FLII), mRNA	--	--	--	--	Q13045	2543	1.3e-285	Protein flightless-1 homolog OS=Homo sapiens GN=FLII PE=1 SV=2	PF04086//PF00560//PF13855//PF14304	Signal recognition particle, alpha subunit, N-terminal//Leucine Rich Repeat//Leucine rich repeat//Transcription termination and cleavage factor C-terminal	GO:0006886//GO:0045214//GO:0031124	intracellular protein transport//sarcomere organization//mRNA 3'-end processing	GO:0003924//GO:0005525//GO:0005047//GO:0003779//GO:0005515	GTPase activity//GTP binding//signal recognition particle binding//actin binding//protein binding	GO:0005786//GO:0005785	signal recognition particle, endoplasmic reticulum targeting//signal recognition particle receptor complex	KOG0444	Cytoskeletal regulator Flightless-I (contains leucine-rich and gelsolin repeats)
Cluster-29057.98075	564	--	--	--	--	--	--	--	--	--	--	--	--	--	--	--	--	--	--	--	--	--	--	--	--	--	--	--	--
Cluster-29057.58219	3387	530606758	XP_005295074.1	1552	2.4e-169	PREDICTED: tyrosine-protein phosphatase non-receptor type 22 [Chrysemys picta bellii]	667276492	XM_008574468.1	146	1.05998e-67	PREDICTED: Galeopterus variegatus protein tyrosine phosphatase, non-receptor type 22 (lymphoid) (PTPN22), transcript variant X1, mRNA	K18024	PTPN12_18_22	tyrosine-protein phosphatase non-receptor type 12/18/22	http://www.genome.jp/dbget-bin/www_bget?ko:K18024	P29352	1139	7.6e-123	Tyrosine-protein phosphatase non-receptor type 22 OS=Mus musculus GN=Ptpn22 PE=1 SV=1	PF00102//PF00782	Protein-tyrosine phosphatase//Dual specificity phosphatase, catalytic domain	GO:0006470//GO:0006570	protein dephosphorylation//tyrosine metabolic process	GO:0008138//GO:0004725	protein tyrosine/serine/threonine phosphatase activity//protein tyrosine phosphatase activity	--	--	--	--
Cluster-29057.105475	1316	704553137	XP_010180351.1	741	1e-75	PREDICTED: vitronectin [Mesitornis unicolor]	--	--	--	--	--	K06251	VTN	vitronectin	http://www.genome.jp/dbget-bin/www_bget?ko:K06251	P22458	651	1.1e-66	Vitronectin OS=Oryctolagus cuniculus GN=VTN PE=1 SV=1	PF01033//PF11593	Somatomedin B domain//Mediator complex subunit 3 fungal	GO:0007165//GO:0006955//GO:0006357	signal transduction//immune response//regulation of transcription from RNA polymerase II promoter	GO:0005044//GO:0030247//GO:0001104	scavenger receptor activity//polysaccharide binding//RNA polymerase II transcription cofactor activity	GO:0016592	mediator complex	KOG1565	Gelatinase A and related matrix metalloproteases
Cluster-29057.98076	2217	--	--	--	--	--	--	--	--	--	--	--	--	--	--	--	--	--	--	--	--	--	--	--	--	--	--	--	--
Cluster-29057.98071	300	--	--	--	--	--	--	--	--	--	--	--	--	--	--	--	--	--	--	--	--	--	--	--	--	--	--	--	--
Cluster-29057.98070	1847	301623921	XP_002941261.1	488	3.1e-46	PREDICTED: retinol-binding protein 5 isoform X1 [Xenopus (Silurana) tropicalis]>gi|512851258|ref|XP_004915841.1| PREDICTED: retinol-binding protein 5 isoform X1 [Xenopus (Silurana) tropicalis]>gi|847151671|ref|XP_012823100.1| PREDICTED: retinol-binding protein 5 isoform X1 [Xenopus (Silurana) tropicalis]>gi|847151674|ref|XP_012823101.1| PREDICTED: retinol-binding protein 5 isoform X1 [Xenopus (Si…	--	--	--	--	--	--	--	--	--	Q5RBM7	393	1.3e-36	Retinol-binding protein 5 OS=Pongo abelii GN=RBP5 PE=2 SV=3	--	--	--	--	--	--	--	--	--	--
Cluster-29057.98073	424	--	--	--	--	--	--	--	--	--	--	--	--	--	--	--	--	--	--	--	--	--	--	--	--	--	--	--	--
Cluster-29057.98072	632	--	--	--	--	--	--	--	--	--	--	--	--	--	--	--	--	--	--	--	--	--	--	--	--	--	--	--	--
Cluster-49102.0	486	--	--	--	--	--	--	--	--	--	--	--	--	--	--	--	--	--	--	--	--	--	--	--	--	--	--	--	--
Cluster-29057.150993	1609	--	--	--	--	--	--	--	--	--	--	--	--	--	--	--	--	--	--	PF01416	tRNA pseudouridine synthase	GO:0009451//GO:0001522	RNA modification//pseudouridine synthesis	GO:0009982//GO:0003723	pseudouridine synthase activity//RNA binding	--	--	--	--
Cluster-29057.49839	1125	163914905	NP_001106447.1	669	1.9e-67	tumor protein p53-inducible protein 11 [Xenopus (Silurana) tropicalis]>gi|157423370|gb|AAI53739.1| LOC100127623 protein [Xenopus (Silurana) tropicalis]	147900886	NM_001097917.1	245	3.19464e-123	Xenopus laevis tumor protein p53 inducible protein 11 (tp53i11), mRNA >gnl|BL_ORD_ID|3545189 Xenopus laevis p53-induced protein, mRNA (cDNA clone MGC:154678 IMAGE:4175611), complete cds	--	--	--	--	Q0VCQ8	608	9.5e-62	Tumor protein p53-inducible protein 11 OS=Bos taurus GN=TP53I11 PE=2 SV=1	PF02173	pKID domain	GO:0006355	regulation of transcription, DNA-templated	GO:0005515	protein binding	--	--	--	--
Cluster-51629.0	341	--	--	--	--	--	--	--	--	--	--	--	--	--	--	--	--	--	--	--	--	--	--	--	--	--	--	--	--
Cluster-5474.0	427	--	--	--	--	--	--	--	--	--	--	--	--	--	--	--	--	--	--	--	--	--	--	--	--	--	--	--	--
Cluster-29057.166301	374	--	--	--	--	--	--	--	--	--	--	--	--	--	--	--	--	--	--	--	--	--	--	--	--	--	--	--	--
Cluster-29057.153982	400	322393890	ADW95866.1	215	3e-15	T-cell receptor alpha chain [Ginglymostoma cirratum]	--	--	--	--	--	--	--	--	--	P06323	195	2.6e-14	T-cell receptor alpha chain V region CTL-F3 OS=Mus musculus PE=1 SV=1	PF13895	Immunoglobulin domain	--	--	GO:0005515	protein binding	--	--	--	--
Cluster-26046.0	523	--	--	--	--	--	--	--	--	--	--	--	--	--	--	--	--	--	--	--	--	--	--	--	--	--	--	--	--
Cluster-29057.130079	1229	--	--	--	--	--	--	--	--	--	--	--	--	--	--	--	--	--	--	--	--	--	--	--	--	--	--	--	--
Cluster-29057.130078	2236	147901986	NP_001086017.1	400	6e-36	phosphatidylinositol 4-kinase beta [Xenopus laevis]>gi|82184119|sp|Q6GN16.1|PI4KB_XENLA RecName: Full=Phosphatidylinositol 4-kinase beta; Short=PI4K-beta; Short=PI4Kbeta; Short=PtdIns 4-kinase beta [Xenopus laevis]>gi|49119578|gb|AAH73706.1| Pi4kb protein [Xenopus laevis]	830114741	XM_004689541.2	125	3.28635e-56	PREDICTED: Condylura cristata phosphatidylinositol 4-kinase, catalytic, beta (PI4KB), transcript variant X2, mRNA	K00888	PI4K	phosphatidylinositol 4-kinase	http://www.genome.jp/dbget-bin/www_bget?ko:K00888	Q6GN16	400	2.5e-37	Phosphatidylinositol 4-kinase beta OS=Xenopus laevis GN=pi4kb PE=2 SV=1	PF07127//PF12297	Late nodulin protein//Ellis van Creveld protein 2 like protein	GO:0009878//GO:0006661//GO:0048015//GO:0046854//GO:0007224	nodule morphogenesis//phosphatidylinositol biosynthetic process//phosphatidylinositol-mediated signaling//phosphatidylinositol phosphorylation//smoothened signaling pathway	GO:0046872//GO:0004430//GO:0005524	metal ion binding//1-phosphatidylinositol 4-kinase activity//ATP binding	GO:0030867//GO:0005741	rough endoplasmic reticulum membrane//mitochondrial outer membrane	KOG0903	Phosphatidylinositol 4-kinase, involved in intracellular trafficking and secretion
Cluster-29057.99388	4120	512836120	XP_002932195.2	2049	6.8e-227	PREDICTED: G-protein-signaling modulator 2 isoform X1 [Xenopus (Silurana) tropicalis]>gi|847126017|ref|XP_012817946.1| PREDICTED: G-protein-signaling modulator 2 isoform X1 [Xenopus (Silurana) tropicalis]>gi|847126020|ref|XP_012817947.1| PREDICTED: G-protein-signaling modulator 2 isoform X1 [Xenopus (Silurana) tropicalis]	847126022	XM_004913740.2	622	0	PREDICTED: Xenopus (Silurana) tropicalis G-protein signaling modulator 2 (gpsm2), transcript variant X4, mRNA	K15837	GPSM2	G-protein signaling modulator 2	http://www.genome.jp/dbget-bin/www_bget?ko:K15837	P81274	1891	5.9e-210	G-protein-signaling modulator 2 OS=Homo sapiens GN=GPSM2 PE=1 SV=3	PF07721//PF13414//PF13181//PF10579//PF00515//PF13176//PF13374//PF02188	Tetratricopeptide repeat//TPR repeat//Tetratricopeptide repeat//Rapsyn N-terminal myristoylation and linker region//Tetratricopeptide repeat//Tetratricopeptide repeat//Tetratricopeptide repeat//GoLoco motif	GO:0007268	synaptic transmission	GO:0042802//GO:0043495//GO:0005515//GO:0033130//GO:0030695	identical protein binding//protein anchor//protein binding//acetylcholine receptor binding//GTPase regulator activity	--	--	KOG1130	Predicted G-alpha GTPase interaction protein, contains GoLoco domain
Cluster-29057.99389	243	--	--	--	--	--	--	--	--	--	--	--	--	--	--	--	--	--	--	--	--	--	--	--	--	--	--	--	--
Cluster-29057.99384	797	--	--	--	--	--	--	--	--	--	--	--	--	--	--	--	--	--	--	--	--	--	--	--	--	--	--	--	--
Cluster-29057.99385	318	386688398	AFJ21629.1	385	4.7e-35	MHC class Ia alpha antigen, partial [Rana clamitans]	--	--	--	--	--	K06751	MHC1	major histocompatibility complex, class I	http://www.genome.jp/dbget-bin/www_bget?ko:K06751	P15979	246	2.5e-20	Class I histocompatibility antigen, F10 alpha chain OS=Gallus gallus PE=2 SV=1	PF00969//PF00129//PF16497	Class II histocompatibility antigen, beta domain//Class I Histocompatibility antigen, domains alpha 1 and 2//MHC-I family domain	GO:0006955//GO:0019882	immune response//antigen processing and presentation	--	--	GO:0016020//GO:0042613	membrane//MHC class II protein complex	--	--
Cluster-19314.0	292	--	--	--	--	--	--	--	--	--	--	--	--	--	--	--	--	--	--	--	--	--	--	--	--	--	--	--	--
Cluster-19314.1	383	--	--	--	--	--	--	--	--	--	--	--	--	--	--	--	--	--	--	--	--	--	--	--	--	--	--	--	--
Cluster-29057.99380	558	--	--	--	--	--	--	--	--	--	--	--	--	--	--	--	--	--	--	--	--	--	--	--	--	--	--	--	--
Cluster-29057.99381	1336	55771211	BAD72127.1	181	8.9e-11	reverse transcriptase [Anguilla japonica]	--	--	--	--	--	--	--	--	--	--	--	--	--	--	--	--	--	--	--	--	--	--	--
Cluster-29057.99382	239	--	--	--	--	--	--	--	--	--	--	--	--	--	--	--	--	--	--	--	--	--	--	--	--	--	--	--	--
Cluster-29057.99383	279	--	--	--	--	--	--	--	--	--	--	--	--	--	--	--	--	--	--	--	--	--	--	--	--	--	--	--	--
Cluster-65990.0	737	--	--	--	--	--	--	--	--	--	--	--	--	--	--	--	--	--	--	--	--	--	--	--	--	--	--	--	--
Cluster-29057.162198	1507	821005406	XP_012365963.1	1860	2e-205	PREDICTED: epsilon-sarcoglycan isoform X2 [Nomascus leucogenys]	699630833	XM_009907644.1	458	0	PREDICTED: Picoides pubescens sarcoglycan, epsilon (SGCE), mRNA	--	--	--	--	Q5RAP2	1860	8.4e-207	Epsilon-sarcoglycan OS=Pongo abelii GN=SGCE PE=2 SV=1	PF05510	Sarcoglycan alpha/epsilon	--	--	--	--	GO:0016012	sarcoglycan complex	--	--
Cluster-37882.0	1370	--	--	--	--	--	--	--	--	--	--	--	--	--	--	--	--	--	--	--	--	--	--	--	--	--	--	--	--
Cluster-29057.94606	835	--	--	--	--	--	--	--	--	--	--	--	--	--	--	--	--	--	--	--	--	--	--	--	--	--	--	--	--
Cluster-29057.94607	380	--	--	--	--	--	--	--	--	--	--	--	--	--	--	--	--	--	--	--	--	--	--	--	--	--	--	--	--
Cluster-16162.0	429	--	--	--	--	--	--	--	--	--	--	--	--	--	--	--	--	--	--	--	--	--	--	--	--	--	--	--	--
Cluster-29057.94605	3214	577861032	NP_001072822.2	645	3.4e-64	acyl-CoA-binding domain-containing protein 4 [Xenopus (Silurana) tropicalis]	685042193	LN590718.1	40	8.45962e-09	Cyprinus carpio genome assembly common carp genome ,scaffold LG9	--	--	--	--	Q5R7P6	516	1.3e-50	Acyl-CoA-binding domain-containing protein 4 OS=Pongo abelii GN=ACBD4 PE=2 SV=1	PF00096//PF00887//PF04362	Zinc finger, C2H2 type//Acyl CoA binding protein//Bacterial Fe(2+) trafficking	--	--	GO:0005506//GO:0046872//GO:0000062	iron ion binding//metal ion binding//fatty-acyl-CoA binding	--	--	KOG0817	Acyl-CoA-binding protein
Cluster-29057.94602	525	642078758	CDQ86554.1	322	1.6e-27	unnamed protein product [Oncorhynchus mykiss]	148362118	EF427378.1	347	2.85885e-180	Salmo salar clone BAC CH15L20, complete sequence	--	--	--	--	--	--	--	--	PF00292//PF01381//PF04545//PF02796//PF00196//PF08069//PF03425	'Paired box' domain//Helix-turn-helix//Sigma-70, region 4//Helix-turn-helix domain of resolvase//Bacterial regulatory proteins, luxR family//Ribosomal S13/S15 N-terminal domain//Carbohydrate binding domain (family 11)	GO:0006310//GO:0006355//GO:0006352//GO:0005982//GO:0042254//GO:0030245//GO:0006412//GO:0005985	DNA recombination//regulation of transcription, DNA-templated//DNA-templated transcription, initiation//starch metabolic process//ribosome biogenesis//cellulose catabolic process//translation//sucrose metabolic process	GO:0003735//GO:0003677//GO:0000150//GO:0043565//GO:0008810//GO:0016987//GO:0003700	structural constituent of ribosome//DNA binding//recombinase activity//sequence-specific DNA binding//cellulase activity//sigma factor activity//transcription factor activity, sequence-specific DNA binding	GO:0005667//GO:0005840	transcription factor complex//ribosome	--	--
Cluster-29057.94603	852	--	--	--	--	--	--	--	--	--	--	--	--	--	--	--	--	--	--	--	--	--	--	--	--	--	--	--	--
Cluster-29057.94600	326	--	--	--	--	--	--	--	--	--	--	--	--	--	--	--	--	--	--	--	--	--	--	--	--	--	--	--	--
Cluster-29057.94601	637	642055374	CDQ91596.1	314	1.6e-26	unnamed protein product [Oncorhynchus mykiss]	294612749	GU817335.1	345	4.54173e-179	Salmo salar clone BAC CHORI214-083H23 complete sequence	--	--	--	--	--	--	--	--	PF00292//PF04545//PF01381//PF02796//PF00196//PF08069	'Paired box' domain//Sigma-70, region 4//Helix-turn-helix//Helix-turn-helix domain of resolvase//Bacterial regulatory proteins, luxR family//Ribosomal S13/S15 N-terminal domain	GO:0006412//GO:0006355//GO:0006310//GO:0006352//GO:0042254	translation//regulation of transcription, DNA-templated//DNA recombination//DNA-templated transcription, initiation//ribosome biogenesis	GO:0003677//GO:0003700//GO:0016987//GO:0000150//GO:0043565//GO:0003735	DNA binding//transcription factor activity, sequence-specific DNA binding//sigma factor activity//recombinase activity//sequence-specific DNA binding//structural constituent of ribosome	GO:0005840//GO:0005667	ribosome//transcription factor complex	--	--
Cluster-29057.142602	1309	--	--	--	--	--	--	--	--	--	--	--	--	--	--	--	--	--	--	PF01270	Glycosyl hydrolases family 8	GO:0005975	carbohydrate metabolic process	GO:0004553	hydrolase activity, hydrolyzing O-glycosyl compounds	--	--	--	--
Cluster-29057.162195	1489	--	--	--	--	--	--	--	--	--	--	--	--	--	--	--	--	--	--	--	--	--	--	--	--	--	--	--	--
Cluster-29057.94608	532	--	--	--	--	--	--	--	--	--	--	--	--	--	--	--	--	--	--	PF06645	Microsomal signal peptidase 12 kDa subunit (SPC12)	GO:0006465	signal peptide processing	GO:0008233	peptidase activity	GO:0005787//GO:0016021	signal peptidase complex//integral component of membrane	--	--
Cluster-29057.94609	1988	89273814	CAJ81480.1	2375	5.2e-265	chaperonin containing TCP1, subunit 4 (delta) [Xenopus (Silurana) tropicalis]	77627372	CR761022.2	747	0	Xenopus tropicalis finished cDNA, clone TEgg006b08	K09496	CCT4	T-complex protein 1 subunit delta	http://www.genome.jp/dbget-bin/www_bget?ko:K09496	P50991	2318	8.7e-260	T-complex protein 1 subunit delta OS=Homo sapiens GN=CCT4 PE=1 SV=4	PF00118	TCP-1/cpn60 chaperonin family	--	--	GO:0005524	ATP binding	--	--	KOG0358	Chaperonin complex component, TCP-1 delta subunit (CCT4)
Cluster-59664.0	458	--	--	--	--	--	--	--	--	--	--	--	--	--	--	--	--	--	--	--	--	--	--	--	--	--	--	--	--
Cluster-47633.0	327	--	--	--	--	--	--	--	--	--	--	--	--	--	--	--	--	--	--	--	--	--	--	--	--	--	--	--	--
Cluster-29057.150468	2524	512871861	XP_004918552.1	1685	6.7e-185	PREDICTED: protein SOGA1 isoform X2 [Xenopus (Silurana) tropicalis]	704295270	XM_010162785.1	80	3.85018e-31	PREDICTED: Caprimulgus carolinensis protein SOGA1-like (LOC104520950), partial mRNA	--	--	--	--	O94964	1231	1.2e-133	Protein SOGA1 OS=Homo sapiens GN=SOGA1 PE=1 SV=2	--	--	--	--	--	--	--	--	--	--
Cluster-29057.150996	1122	847145572	XP_012821992.1	238	1.8e-17	PREDICTED: cathepsin L isoform X1 [Xenopus (Silurana) tropicalis]	--	--	--	--	--	--	--	--	--	P12412	169	7.6e-11	Vignain OS=Vigna mungo PE=1 SV=1	--	--	--	--	--	--	--	--	--	--
Cluster-29057.162192	455	--	--	--	--	--	--	--	--	--	--	--	--	--	--	--	--	--	--	--	--	--	--	--	--	--	--	--	--
Cluster-29057.166210	507	--	--	--	--	--	--	--	--	--	--	--	--	--	--	--	--	--	--	--	--	--	--	--	--	--	--	--	--
Cluster-29057.166211	241	--	--	--	--	--	--	--	--	--	--	--	--	--	--	--	--	--	--	--	--	--	--	--	--	--	--	--	--
Cluster-29057.166212	486	--	--	--	--	--	--	--	--	--	--	--	--	--	--	--	--	--	--	--	--	--	--	--	--	--	--	--	--
Cluster-29057.150469	2130	512871857	XP_002942331.2	1614	9.7e-177	PREDICTED: protein SOGA1 isoform X1 [Xenopus (Silurana) tropicalis]	704295270	XM_010162785.1	80	3.24071e-31	PREDICTED: Caprimulgus carolinensis protein SOGA1-like (LOC104520950), partial mRNA	--	--	--	--	O94964	1204	1.4e-130	Protein SOGA1 OS=Homo sapiens GN=SOGA1 PE=1 SV=2	--	--	--	--	--	--	--	--	--	--
Cluster-29057.166214	4518	847167054	XP_002937767.3	4206	0	PREDICTED: aldehyde oxidase 1 [Xenopus (Silurana) tropicalis]	685042169	LN590694.1	64	5.43429e-22	Cyprinus carpio genome assembly common carp genome ,scaffold LG43	K00157	AOX	aldehyde oxidase	http://www.genome.jp/dbget-bin/www_bget?ko:K00157	P48034	3447	0	Aldehyde oxidase 1 OS=Bos taurus GN=AOX1 PE=1 SV=2	PF05851//PF00111//PF02738//PF01799//PF00750//PF00941//PF13085	Lentivirus virion infectivity factor (VIF)//2Fe-2S iron-sulfur cluster binding domain//Molybdopterin-binding domain of aldehyde dehydrogenase//[2Fe-2S] binding domain//tRNA synthetases class I (R)//FAD binding domain in molybdopterin dehydrogenase//2Fe-2S iron-sulfur cluster binding domain	GO:0006525//GO:0019058//GO:0006420//GO:0006560//GO:0055114//GO:0006118	arginine metabolic process//viral life cycle//arginyl-tRNA aminoacylation//proline metabolic process//oxidation-reduction process//obsolete electron transport	GO:0009055//GO:0004814//GO:0051536//GO:0016491//GO:0046872//GO:0005524	electron carrier activity//arginine-tRNA ligase activity//iron-sulfur cluster binding//oxidoreductase activity//metal ion binding//ATP binding	--	--	KOG0430	Xanthine dehydrogenase
Cluster-29057.166215	972	--	--	--	--	--	--	--	--	--	--	--	--	--	--	--	--	--	--	--	--	--	--	--	--	--	--	--	--
Cluster-29057.166216	233	--	--	--	--	--	--	--	--	--	--	--	--	--	--	--	--	--	--	--	--	--	--	--	--	--	--	--	--
Cluster-29057.166217	403	803339932	XP_012028003.1	165	1.9e-09	PREDICTED: multidrug resistance-associated protein 4-like isoform X2 [Ovis aries musimon]	11034505	AL157818.12	403	0	Human DNA sequence from clone RP11-464I2 on chromosome 13q32.1-32.3, complete sequence	--	--	--	--	O15439	151	3.3e-09	Multidrug resistance-associated protein 4 OS=Homo sapiens GN=ABCC4 PE=1 SV=3	--	--	--	--	--	--	--	--	--	--
Cluster-29057.166218	326	--	--	--	--	--	--	--	--	--	--	--	--	--	--	--	--	--	--	PF03335	Phage tail fibre repeat	--	--	GO:0005198	structural molecule activity	--	--	--	--
Cluster-29057.166219	575	--	--	--	--	--	--	--	--	--	--	--	--	--	--	--	--	--	--	--	--	--	--	--	--	--	--	--	--
Cluster-29057.162190	1226	147906455	NP_001089600.1	830	4.5e-86	ets variant 2 [Xenopus laevis]>gi|68533972|gb|AAH99054.1| MGC115679 protein [Xenopus laevis]	847142215	XM_012966060.1	169	6.17363e-81	PREDICTED: Xenopus (Silurana) tropicalis ets variant 2 (etv2), transcript variant X1, mRNA	K02678	ETS, pnt	c-ets proto-oncogene protein	http://www.genome.jp/dbget-bin/www_bget?ko:K02678	P18755	454	7.4e-44	Protein c-ets-1-A OS=Xenopus laevis GN=ets1-a PE=2 SV=1	PF00447//PF00178	HSF-type DNA-binding//Ets-domain	GO:0006355	regulation of transcription, DNA-templated	GO:0003700//GO:0043565	transcription factor activity, sequence-specific DNA binding//sequence-specific DNA binding	GO:0005634//GO:0005667	nucleus//transcription factor complex	--	--
Cluster-30473.0	476	--	--	--	--	--	--	--	--	--	--	--	--	--	--	--	--	--	--	PF05531	Nucleopolyhedrovirus P10 protein	--	--	--	--	GO:0019028	viral capsid	--	--
Cluster-10752.0	354	--	--	--	--	--	--	--	--	--	--	--	--	--	--	--	--	--	--	--	--	--	--	--	--	--	--	--	--
Cluster-3761.0	323	--	--	--	--	--	195948768	AC226742.3	312	4.831e-161	Homo sapiens FOSMID clone ABC14-1080514I7 from chromosome unknown, complete sequence	--	--	--	--	--	--	--	--	--	--	--	--	--	--	--	--	--	--
Cluster-18979.0	323	--	--	--	--	--	--	--	--	--	--	--	--	--	--	--	--	--	--	--	--	--	--	--	--	--	--	--	--
Cluster-28388.0	1334	148236853	NP_001083339.1	1029	4.2e-109	glucosamine-6-phosphate isomerase 2 [Xenopus laevis]>gi|82186728|sp|Q6PA43.1|GNPI2_XENLA RecName: Full=Glucosamine-6-phosphate isomerase 2; AltName: Full=Glucosamine-6-phosphate deaminase 2; Short=GNPDA 2; Short=GlcN6P deaminase 2 [Xenopus laevis]>gi|38014747|gb|AAH60461.1| Gnpda2 protein [Xenopus laevis]	859847280	XM_004764905.2	297	4.71444e-152	PREDICTED: Mustela putorius furo glucosamine-6-phosphate deaminase 2 (GNPDA2), mRNA	K02564	nagB, GNPDA	glucosamine-6-phosphate deaminase	http://www.genome.jp/dbget-bin/www_bget?ko:K02564	Q6PA43	1029	1.7e-110	Glucosamine-6-phosphate isomerase 2 OS=Xenopus laevis GN=gnpda2 PE=2 SV=1	PF01182	Glucosamine-6-phosphate isomerases/6-phosphogluconolactonase	GO:0005975//GO:0006044	carbohydrate metabolic process//N-acetylglucosamine metabolic process	GO:0016787//GO:0004342	hydrolase activity//glucosamine-6-phosphate deaminase activity	GO:0005737	cytoplasm	KOG3148	Glucosamine-6-phosphate isomerase
Cluster-30181.0	1066	--	--	--	--	--	--	--	--	--	--	--	--	--	--	--	--	--	--	--	--	--	--	--	--	--	--	--	--
Cluster-3620.0	219	670991929	XP_008686951.1	212	3.7e-15	PREDICTED: cytochrome P450 2A13-like [Ursus maritimus]	189217841	NG_007928.1	219	1.55608e-109	Homo sapiens cytochrome P450, family 2, subfamily A, polypeptide 13 (CYP2A13), RefSeqGene on chromosome 19	K17685	CYP2A13	cytochrome P450, family 2, subfamily A, polypeptide 13	http://www.genome.jp/dbget-bin/www_bget?ko:K17685	Q16696	201	2.9e-15	Cytochrome P450 2A13 OS=Homo sapiens GN=CYP2A13 PE=1 SV=3	--	--	--	--	--	--	--	--	--	--
Cluster-29057.150463	856	--	--	--	--	--	--	--	--	--	--	--	--	--	--	--	--	--	--	--	--	--	--	--	--	--	--	--	--
Cluster-29057.150994	426	--	--	--	--	--	--	--	--	--	--	--	--	--	--	--	--	--	--	--	--	--	--	--	--	--	--	--	--
Cluster-43280.0	437	--	--	--	--	--	--	--	--	--	--	--	--	--	--	--	--	--	--	--	--	--	--	--	--	--	--	--	--
Cluster-54120.0	464	--	--	--	--	--	--	--	--	--	--	--	--	--	--	--	--	--	--	--	--	--	--	--	--	--	--	--	--
Cluster-29057.133524	570	157142081	XP_001647805.1	562	2.5e-55	AAEL015136-PA [Aedes aegypti]>gi|108868235|gb|EAT32473.1| AAEL015136-PA [Aedes aegypti]	157142080	XM_001647755.1	441	0	Aedes aegypti AAEL015136-RA mRNA	--	--	--	--	Q9VQ62	160	4.3e-10	Protein NPC2 homolog OS=Drosophila melanogaster GN=Npc2a PE=1 SV=1	--	--	--	--	--	--	--	--	--	--
Cluster-29057.133525	725	847100995	XP_012812765.1	633	1.9e-63	PREDICTED: C2 domain-containing protein 3 isoform X1 [Xenopus (Silurana) tropicalis]	--	--	--	--	--	K16751	C2CD3	C2 domain-containing protein 3	http://www.genome.jp/dbget-bin/www_bget?ko:K16751	A0JM13	623	1.1e-63	C2 domain-containing protein 3 OS=Xenopus tropicalis GN=c2cd3 PE=2 SV=2	--	--	--	--	--	--	--	--	--	--
Cluster-29057.133526	2441	847100995	XP_012812765.1	1772	5.3e-195	PREDICTED: C2 domain-containing protein 3 isoform X1 [Xenopus (Silurana) tropicalis]	--	--	--	--	--	K16751	C2CD3	C2 domain-containing protein 3	http://www.genome.jp/dbget-bin/www_bget?ko:K16751	A0JM13	1759	7e-195	C2 domain-containing protein 3 OS=Xenopus tropicalis GN=c2cd3 PE=2 SV=2	PF04767	DNA-binding 11 kDa phosphoprotein	GO:0019082	viral protein processing	GO:0003677	DNA binding	--	--	--	--
Cluster-29057.133527	215	--	--	--	--	--	--	--	--	--	--	--	--	--	--	--	--	--	--	--	--	--	--	--	--	--	--	--	--
Cluster-29057.133520	782	--	--	--	--	--	--	--	--	--	--	--	--	--	--	--	--	--	--	--	--	--	--	--	--	--	--	--	--
Cluster-29057.133521	273	--	--	--	--	--	--	--	--	--	--	--	--	--	--	--	--	--	--	--	--	--	--	--	--	--	--	--	--
Cluster-29057.133522	240	--	--	--	--	--	--	--	--	--	--	--	--	--	--	--	--	--	--	--	--	--	--	--	--	--	--	--	--
Cluster-2774.0	567	556728016	XP_005959746.1	231	6e-17	PREDICTED: glutamyl-tRNA reductase, chloroplastic-like [Pantholops hodgsonii]	--	--	--	--	--	--	--	--	--	B7KI42	473	2.2e-46	Glutamyl-tRNA reductase OS=Cyanothece sp. (strain PCC 7424) GN=hemA PE=3 SV=1	PF03435//PF13241//PF03446//PF02254	Saccharopine dehydrogenase NADP binding domain//Putative NAD(P)-binding//NAD binding domain of 6-phosphogluconate dehydrogenase//TrkA-N domain	GO:0019354//GO:0006813//GO:0019521//GO:0006098//GO:0055114//GO:0006779	siroheme biosynthetic process//potassium ion transport//D-gluconate metabolic process//pentose-phosphate shunt//oxidation-reduction process//porphyrin-containing compound biosynthetic process	GO:0043115//GO:0016491//GO:0004616	precorrin-2 dehydrogenase activity//oxidoreductase activity//phosphogluconate dehydrogenase (decarboxylating) activity	--	--	--	--
Cluster-29057.133528	537	826312286	XP_012506316.1	237	1.1e-17	PREDICTED: splicing factor 3A subunit 2-like [Propithecus coquereli]	--	--	--	--	--	--	--	--	--	--	--	--	--	--	--	--	--	--	--	--	--	--	--
Cluster-29057.133529	394	669292151	XP_008639170.1	141	1.1e-06	PREDICTED: RING finger protein 165 [Corvus brachyrhynchos]	--	--	--	--	--	--	--	--	--	--	--	--	--	--	--	--	--	--	--	--	--	--	--
Cluster-29057.95555	1755	--	--	--	--	--	--	--	--	--	--	--	--	--	--	--	--	--	--	--	--	--	--	--	--	--	--	--	--
Cluster-29057.95554	826	--	--	--	--	--	--	--	--	--	--	--	--	--	--	--	--	--	--	--	--	--	--	--	--	--	--	--	--
Cluster-29057.95557	4733	847105797	XP_012813456.1	1125	1.1e-119	PREDICTED: protein SON isoform X1 [Xenopus (Silurana) tropicalis]	847105808	XR_001170063.1	376	0	PREDICTED: Xenopus (Silurana) tropicalis SON DNA binding protein (son), transcript variant X5, misc_RNA	--	--	--	--	Q9QX47	860	2.4e-90	Protein SON OS=Mus musculus GN=Son PE=1 SV=2	PF01585	G-patch domain	--	--	GO:0003676	nucleic acid binding	--	--	--	--
Cluster-29057.95556	283	--	--	--	--	--	--	--	--	--	--	--	--	--	--	--	--	--	--	--	--	--	--	--	--	--	--	--	--
Cluster-29057.95551	546	71896169	NP_001025586.1	289	1.1e-23	platelet-derived growth factor receptor-like protein precursor [Xenopus (Silurana) tropicalis]>gi|60688137|gb|AAH91030.1| platelet-derived growth factor receptor-like [Xenopus (Silurana) tropicalis]	402766827	NM_001030415.2	86	3.66e-35	Xenopus (Silurana) tropicalis platelet-derived growth factor receptor-like (pdgfrl), mRNA	--	--	--	--	Q5RJP7	245	5.7e-20	Platelet-derived growth factor receptor-like protein OS=Rattus norvegicus GN=Pdgfrl PE=2 SV=1	--	--	--	--	--	--	--	--	--	--
Cluster-29057.95550	407	148236025	NP_001083310.1	183	1.6e-11	uncharacterized protein LOC398859 [Xenopus laevis]>gi|37994663|gb|AAH60328.1| MGC68450 protein [Xenopus laevis]	--	--	--	--	--	--	--	--	--	Q9D816	129	1.2e-06	Cytochrome P450 2C55 OS=Mus musculus GN=Cyp2c55 PE=2 SV=1	--	--	GO:0006118//GO:0055114	obsolete electron transport//oxidation-reduction process	GO:0020037//GO:0016712//GO:0009055//GO:0005506	heme binding//oxidoreductase activity, acting on paired donors, with incorporation or reduction of molecular oxygen, reduced flavin or flavoprotein as one donor, and incorporation of one atom of oxygen//electron carrier activity//iron ion binding	--	--	--	--
Cluster-29057.95553	262	847175021	XP_004920242.2	334	3.2e-29	PREDICTED: oocyte zinc finger protein XlCOF7.1-like [Xenopus (Silurana) tropicalis]	--	--	--	--	--	K09228	KRAB	KRAB domain-containing zinc finger protein	http://www.genome.jp/dbget-bin/www_bget?ko:K09228	P18751	329	4.9e-30	Oocyte zinc finger protein XlCOF7.1 (Fragment) OS=Xenopus laevis PE=2 SV=1	PF13912//PF00096//PF07975//PF13465//PF00412//PF16622	C2H2-type zinc finger//Zinc finger, C2H2 type//TFIIH C1-like domain//Zinc-finger double domain//LIM domain//zinc-finger C2H2-type	GO:0006281	DNA repair	GO:0046872//GO:0008270	metal ion binding//zinc ion binding	--	--	--	--
Cluster-2455.0	476	808864555	KKF15614.1	185	1.1e-11	hypothetical protein EH28_07344 [Larimichthys crocea]	797056882	HG314000.1	72	1.92003e-27	TPA_asm: Oryzias latipes strain Hd-rR, complete genome assembly, chromosome 22	K16463	CEP170	centrosomal protein CEP170	http://www.genome.jp/dbget-bin/www_bget?ko:K16463	A0JM08	178	2.9e-12	Centrosomal protein of 170 kDa protein B OS=Xenopus tropicalis GN=cep170b PE=2 SV=1	--	--	--	--	--	--	--	--	--	--
Cluster-29057.150995	1896	512815584	XP_002936784.2	1790	3.4e-197	PREDICTED: sperm-tail PG-rich repeat-containing protein 2 isoform X1 [Xenopus (Silurana) tropicalis]	847094573	XM_002936738.3	312	3.09823e-160	PREDICTED: Xenopus (Silurana) tropicalis sperm-tail PG-rich repeat containing 2 (stpg2), transcript variant X1, mRNA	--	--	--	--	Q08BC4	1142	1.9e-123	Sperm-tail PG-rich repeat-containing protein 2 OS=Danio rerio GN=stpg2 PE=2 SV=1	--	--	--	--	--	--	--	--	--	--
Cluster-29057.95559	1900	--	--	--	--	--	830004939	XM_004677634.2	93	1.71189e-38	PREDICTED: Condylura cristata regulatory factor X, 3 (influences HLA class II expression) (RFX3), transcript variant X2, mRNA	--	--	--	--	--	--	--	--	--	--	--	--	--	--	--	--	--	--
Cluster-29057.95558	373	--	--	--	--	--	--	--	--	--	--	--	--	--	--	--	--	--	--	--	--	--	--	--	--	--	--	--	--
Cluster-35256.0	333	--	--	--	--	--	--	--	--	--	--	--	--	--	--	--	--	--	--	--	--	--	--	--	--	--	--	--	--
Cluster-63869.0	875	--	--	--	--	--	--	--	--	--	--	--	--	--	--	--	--	--	--	--	--	--	--	--	--	--	--	--	--
Cluster-65650.0	699	--	--	--	--	--	--	--	--	--	--	--	--	--	--	--	--	--	--	--	--	--	--	--	--	--	--	--	--
Cluster-29057.29396	390	--	--	--	--	--	--	--	--	--	--	--	--	--	--	--	--	--	--	--	--	--	--	--	--	--	--	--	--
Cluster-29057.53250	703	--	--	--	--	--	--	--	--	--	--	--	--	--	--	--	--	--	--	--	--	--	--	--	--	--	--	--	--
Cluster-29057.53251	787	--	--	--	--	--	--	--	--	--	--	--	--	--	--	--	--	--	--	--	--	--	--	--	--	--	--	--	--
Cluster-29057.53252	442	--	--	--	--	--	--	--	--	--	--	--	--	--	--	--	--	--	--	--	--	--	--	--	--	--	--	--	--
Cluster-29057.53253	291	--	--	--	--	--	--	--	--	--	--	--	--	--	--	--	--	--	--	--	--	--	--	--	--	--	--	--	--
Cluster-29057.53254	722	--	--	--	--	--	--	--	--	--	--	--	--	--	--	--	--	--	--	--	--	--	--	--	--	--	--	--	--
Cluster-29057.53255	890	808880956	KKF28667.1	171	8.6e-10	RNA-directed DNA polymerase from mobile element jockey [Larimichthys crocea]	--	--	--	--	--	--	--	--	--	--	--	--	--	--	--	--	--	--	--	--	--	--	--
Cluster-29057.53256	228	--	--	--	--	--	--	--	--	--	--	--	--	--	--	--	--	--	--	--	--	--	--	--	--	--	--	--	--
Cluster-29057.53257	518	--	--	--	--	--	--	--	--	--	--	--	--	--	--	--	--	--	--	PF04565	RNA polymerase Rpb2, domain 3	GO:0006206//GO:0006144//GO:0006351	pyrimidine nucleobase metabolic process//purine nucleobase metabolic process//transcription, DNA-templated	GO:0003899//GO:0003677	DNA-directed RNA polymerase activity//DNA binding	GO:0005730	nucleolus	--	--
Cluster-29057.53258	477	--	--	--	--	--	--	--	--	--	--	--	--	--	--	--	--	--	--	PF04995//PF09297	Heme exporter protein D (CcmD)//NADH pyrophosphatase zinc ribbon domain	GO:0015886//GO:0017004	heme transport//cytochrome complex assembly	GO:0046872//GO:0016787	metal ion binding//hydrolase activity	GO:0016021	integral component of membrane	--	--
Cluster-29057.53259	348	--	--	--	--	--	--	--	--	--	--	--	--	--	--	--	--	--	--	--	--	--	--	--	--	--	--	--	--
Cluster-62390.0	776	--	--	--	--	--	--	--	--	--	--	--	--	--	--	--	--	--	--	--	--	--	--	--	--	--	--	--	--
Cluster-62390.1	457	--	--	--	--	--	--	--	--	--	--	--	--	--	--	--	--	--	--	--	--	--	--	--	--	--	--	--	--
Cluster-62390.2	331	--	--	--	--	--	--	--	--	--	--	--	--	--	--	--	--	--	--	--	--	--	--	--	--	--	--	--	--
Cluster-46483.0	465	--	--	--	--	--	--	--	--	--	--	--	--	--	--	--	--	--	--	--	--	--	--	--	--	--	--	--	--
Cluster-29057.29397	350	--	--	--	--	--	--	--	--	--	--	--	--	--	--	--	--	--	--	--	--	--	--	--	--	--	--	--	--
Cluster-29057.74388	3507	512814506	XP_004911038.1	2980	0	PREDICTED: phosphatidylinositol 3-kinase regulatory subunit beta [Xenopus (Silurana) tropicalis]>gi|512814510|ref|XP_002934855.2| PREDICTED: phosphatidylinositol 3-kinase regulatory subunit beta [Xenopus (Silurana) tropicalis]	847093459	XM_002934809.3	652	0	PREDICTED: Xenopus (Silurana) tropicalis phosphoinositide-3-kinase, regulatory subunit 2 (beta) (pik3r2), transcript variant X2, mRNA	K02649	PIK3R	phosphoinositide-3-kinase, regulatory subunit	http://www.genome.jp/dbget-bin/www_bget?ko:K02649	O00459	2236	4.9e-250	Phosphatidylinositol 3-kinase regulatory subunit beta OS=Homo sapiens GN=PIK3R2 PE=1 SV=2	PF00620//PF06008//PF00018//PF14604	RhoGAP domain//Laminin Domain I//SH3 domain//Variant SH3 domain	GO:0030334//GO:0007165//GO:0045995//GO:0030155	regulation of cell migration//signal transduction//regulation of embryonic development//regulation of cell adhesion	GO:0005102//GO:0005515	receptor binding//protein binding	--	--	KOG4637	Adaptor for phosphoinositide 3-kinase
Cluster-29057.165541	397	--	--	--	--	--	--	--	--	--	--	--	--	--	--	--	--	--	--	--	--	--	--	--	--	--	--	--	--
Cluster-29057.165540	670	--	--	--	--	--	--	--	--	--	--	--	--	--	--	--	--	--	--	--	--	--	--	--	--	--	--	--	--
Cluster-29057.165543	739	--	--	--	--	--	--	--	--	--	--	--	--	--	--	--	--	--	--	--	--	--	--	--	--	--	--	--	--
Cluster-29057.165542	499	--	--	--	--	--	--	--	--	--	--	--	--	--	--	--	--	--	--	--	--	--	--	--	--	--	--	--	--
Cluster-29057.165545	2267	530411503	XP_005257075.1	1331	6.8e-144	PREDICTED: RNA-binding protein Musashi homolog 2 isoform X6 [Homo sapiens]	847102685	XM_004911724.2	571	0	PREDICTED: Xenopus (Silurana) tropicalis musashi RNA-binding protein 2 (msi2), transcript variant X9, mRNA	K14411	MSI	RNA-binding protein Musashi	http://www.genome.jp/dbget-bin/www_bget?ko:K14411	Q96DH6	1266	9.6e-138	RNA-binding protein Musashi homolog 2 OS=Homo sapiens GN=MSI2 PE=1 SV=1	PF08777//PF05023//PF00076//PF16367//PF00313	RNA binding motif//Phytochelatin synthase//RNA recognition motif. (a.k.a. RRM, RBD, or RNP domain)//RNA recognition motif//'Cold-shock' DNA-binding domain	GO:0010038//GO:0006355//GO:0046938	response to metal ion//regulation of transcription, DNA-templated//phytochelatin biosynthetic process	GO:0003723//GO:0003677//GO:0003676//GO:0046872//GO:0016756	RNA binding//DNA binding//nucleic acid binding//metal ion binding//glutathione gamma-glutamylcysteinyltransferase activity	--	--	KOG4205	RNA-binding protein musashi/mRNA cleavage and polyadenylation factor I complex, subunit HRP1
Cluster-29057.165544	639	--	--	--	--	--	--	--	--	--	--	--	--	--	--	--	--	--	--	--	--	--	--	--	--	--	--	--	--
Cluster-29057.165547	437	--	--	--	--	--	--	--	--	--	--	--	--	--	--	--	--	--	--	--	--	--	--	--	--	--	--	--	--
Cluster-29057.165546	1421	--	--	--	--	--	840505030	LK066842.1	84	1.28124e-33	Apteryx australis mantelli genome assembly AptMant0, scaffold scaffold2273	--	--	--	--	--	--	--	--	--	--	--	--	--	--	--	--	--	--
Cluster-29057.165549	2659	512816296	XP_004911239.1	2706	2.9e-303	PREDICTED: sorting nexin-25 [Xenopus (Silurana) tropicalis]	67678432	BC097688.1	782	0	Xenopus laevis cDNA clone IMAGE:3403781	K17887	SNX25, MDM1	sorting nexin-25	http://www.genome.jp/dbget-bin/www_bget?ko:K17887	Q9H3E2	2341	2.5e-262	Sorting nexin-25 OS=Homo sapiens GN=SNX25 PE=1 SV=2	PF00787	PX domain	--	--	GO:0035091	phosphatidylinositol binding	--	--	KOG2101	Intermediate filament-like protein, sorting nexins, and related proteins containing PX (PhoX) domain(s)
Cluster-29057.165548	3692	512816296	XP_004911239.1	3071	0	PREDICTED: sorting nexin-25 [Xenopus (Silurana) tropicalis]	67678432	BC097688.1	924	0	Xenopus laevis cDNA clone IMAGE:3403781	K17887	SNX25, MDM1	sorting nexin-25	http://www.genome.jp/dbget-bin/www_bget?ko:K17887	Q9H3E2	2682	1e-301	Sorting nexin-25 OS=Homo sapiens GN=SNX25 PE=1 SV=2	PF00787	PX domain	--	--	GO:0035091	phosphatidylinositol binding	--	--	KOG2101	Intermediate filament-like protein, sorting nexins, and related proteins containing PX (PhoX) domain(s)
Cluster-29057.145575	2253	301603742	XP_002931542.1	1457	1.6e-158	PREDICTED: growth/differentiation factor 8 [Xenopus (Silurana) tropicalis]	847165045	XM_002931496.3	395	0	PREDICTED: Xenopus (Silurana) tropicalis growth/differentiation factor 8 (LOC100491923), mRNA	K05497	GDF8_11	growth differentiation factor 8/11	http://www.genome.jp/dbget-bin/www_bget?ko:K05497	Q5USV6	1347	3.9e-147	Growth/differentiation factor 8 OS=Sylvicapra grimmia GN=MSTN PE=2 SV=1	PF00019//PF00688	Transforming growth factor beta like domain//TGF-beta propeptide	GO:0040007//GO:0008283//GO:0007165	growth//cell proliferation//signal transduction	GO:0008083	growth factor activity	--	--	--	--
Cluster-29057.108465	548	--	--	--	--	--	--	--	--	--	--	--	--	--	--	--	--	--	--	--	--	--	--	--	--	--	--	--	--
Cluster-21192.0	239	--	--	--	--	--	--	--	--	--	--	--	--	--	--	--	--	--	--	--	--	--	--	--	--	--	--	--	--
Cluster-29057.29390	231	--	--	--	--	--	--	--	--	--	--	--	--	--	--	--	--	--	--	--	--	--	--	--	--	--	--	--	--
Cluster-64618.0	347	--	--	--	--	--	--	--	--	--	--	--	--	--	--	--	--	--	--	--	--	--	--	--	--	--	--	--	--
Cluster-29057.15657	317	--	--	--	--	--	--	--	--	--	--	--	--	--	--	--	--	--	--	--	--	--	--	--	--	--	--	--	--
Cluster-32352.0	832	--	--	--	--	--	--	--	--	--	--	--	--	--	--	--	--	--	--	PF01431	Peptidase family M13	GO:0006508	proteolysis	GO:0004222	metalloendopeptidase activity	--	--	--	--
Cluster-1856.0	296	--	--	--	--	--	--	--	--	--	--	--	--	--	--	--	--	--	--	--	--	--	--	--	--	--	--	--	--
Cluster-51989.0	497	148223870	NP_001088270.1	169	8.1e-10	ankyrin repeat and BTB (POZ) domain containing 2 [Xenopus laevis]>gi|54038583|gb|AAH84274.1| LOC495101 protein [Xenopus laevis]	--	--	--	--	--	K10521	ABTB2	ankyrin repeat and BTB/POZ domain-containing protein 2	http://www.genome.jp/dbget-bin/www_bget?ko:K10521	Q8N961	149	7e-09	Ankyrin repeat and BTB/POZ domain-containing protein 2 OS=Homo sapiens GN=ABTB2 PE=2 SV=2	--	--	--	--	GO:0046982	protein heterodimerization activity	--	--	--	--
Cluster-23206.0	425	512831573	XP_004913199.1	561	2.4e-55	PREDICTED: protocadherin gamma-B5-like [Xenopus (Silurana) tropicalis]	512831729	XM_004913165.1	38	1.3511e-08	PREDICTED: Xenopus (Silurana) tropicalis protocadherin gamma-B7 (LOC101732109), mRNA	--	--	--	--	Q5DRC1	394	2.3e-37	Protocadherin gamma-A10 OS=Pan troglodytes GN=PCDHGA10 PE=3 SV=1	PF00028	Cadherin domain	GO:0007156	homophilic cell adhesion via plasma membrane adhesion molecules	GO:0005509	calcium ion binding	GO:0016020	membrane	--	--
Cluster-60051.0	567	--	--	--	--	--	--	--	--	--	--	--	--	--	--	--	--	--	--	--	--	--	--	--	--	--	--	--	--
Cluster-49471.0	650	--	--	--	--	--	--	--	--	--	--	--	--	--	--	--	--	--	--	PF07973	Threonyl and Alanyl tRNA synthetase second additional domain	GO:0043039	tRNA aminoacylation	GO:0016876//GO:0005524	ligase activity, forming aminoacyl-tRNA and related compounds//ATP binding	--	--	--	--
Cluster-6033.0	359	--	--	--	--	--	--	--	--	--	--	--	--	--	--	--	--	--	--	--	--	--	--	--	--	--	--	--	--
Cluster-29057.162012	4652	847168182	XP_012827191.1	2826	0	PREDICTED: histone acetyltransferase KAT7 isoform X2 [Xenopus (Silurana) tropicalis]	847168181	XM_012971737.1	867	0	PREDICTED: Xenopus (Silurana) tropicalis K(lysine) acetyltransferase 7 (kat7), transcript variant X2, mRNA	K11307	MYST2, HBO1, KAT7	histone acetyltransferase MYST2	http://www.genome.jp/dbget-bin/www_bget?ko:K11307	O95251	2799	0	Histone acetyltransferase KAT7 OS=Homo sapiens GN=KAT7 PE=1 SV=1	PF01853//PF02089//PF01530	MOZ/SAS family//Palmitoyl protein thioesterase//Zinc finger, C2HC type	GO:0006355	regulation of transcription, DNA-templated	GO:0098599//GO:0008270//GO:0016747//GO:0003700	palmitoyl hydrolase activity//zinc ion binding//transferase activity, transferring acyl groups other than amino-acyl groups//transcription factor activity, sequence-specific DNA binding	GO:0005634//GO:0005667	nucleus//transcription factor complex	KOG2747	Histone acetyltransferase (MYST family)
Cluster-29057.162013	1055	--	--	--	--	--	--	--	--	--	--	--	--	--	--	--	--	--	--	--	--	--	--	--	--	--	--	--	--
Cluster-29057.162010	1821	733895566	XP_003207745.2	1816	3.1e-200	PREDICTED: TGF-beta receptor type-2-like [Meleagris gallopavo]	--	--	--	--	--	--	--	--	--	P37173	1381	3.6e-151	TGF-beta receptor type-2 OS=Homo sapiens GN=TGFBR2 PE=1 SV=2	PF05145//PF07714//PF00069//PF08917	Putative ammonia monooxygenase//Protein tyrosine kinase//Protein kinase domain//Transforming growth factor beta receptor 2 ectodomain	GO:0009069//GO:0010468//GO:0007178//GO:0006468//GO:0016310	serine family amino acid metabolic process//regulation of gene expression//transmembrane receptor protein serine/threonine kinase signaling pathway//protein phosphorylation//phosphorylation	GO:0005026//GO:0005524//GO:0004672//GO:0046872	transforming growth factor beta receptor activity, type II//ATP binding//protein kinase activity//metal ion binding	GO:0016020//GO:0016021	membrane//integral component of membrane	--	--
Cluster-29057.162011	297	--	--	--	--	--	--	--	--	--	--	--	--	--	--	--	--	--	--	--	--	--	--	--	--	--	--	--	--
Cluster-29057.29391	313	168693565	NP_001108301.1	198	2.2e-13	uncharacterized protein LOC100137698 [Xenopus laevis]>gi|163915830|gb|AAI57741.1| LOC100137698 protein [Xenopus laevis]	--	--	--	--	--	K08342	ATG4	cysteine protease ATG4	http://www.genome.jp/dbget-bin/www_bget?ko:K08342	Q68FJ9	195	2e-14	Cysteine protease ATG4D OS=Xenopus laevis GN=atg4d PE=2 SV=1	--	--	GO:0006508//GO:0006914//GO:0015031	proteolysis//autophagy//protein transport	GO:0008234	cysteine-type peptidase activity	GO:0005737	cytoplasm	--	--
Cluster-29057.162017	3653	558152875	XP_006121089.1	3964	0	PREDICTED: probable G-protein coupled receptor 125-like isoform X2 [Pelodiscus sinensis]	847152243	XM_004915840.2	1085	0	PREDICTED: Xenopus (Silurana) tropicalis adhesion G protein-coupled receptor A1 (adgra1), mRNA	K08460	GPR123	G protein-coupled receptor 123	http://www.genome.jp/dbget-bin/www_bget?ko:K08460	Q8IWK6	2226	7.4e-249	Adhesion G protein-coupled receptor A3 OS=Homo sapiens GN=ADGRA3 PE=1 SV=2	PF00002//PF01825	7 transmembrane receptor (Secretin family)//GPCR proteolysis site, GPS, motif	GO:0007186	G-protein coupled receptor signaling pathway	GO:0004930	G-protein coupled receptor activity	GO:0016020//GO:0016021	membrane//integral component of membrane	--	--
Cluster-29057.162014	241	--	--	--	--	--	--	--	--	--	--	--	--	--	--	--	--	--	--	--	--	--	--	--	--	--	--	--	--
Cluster-29057.162015	557	--	--	--	--	--	--	--	--	--	--	--	--	--	--	--	--	--	--	--	--	--	--	--	--	--	--	--	--
Cluster-29057.162018	3525	847152244	XP_004915897.2	2344	3.6e-261	PREDICTED: probable G-protein coupled receptor 123 [Xenopus (Silurana) tropicalis]	847152243	XM_004915840.2	721	0	PREDICTED: Xenopus (Silurana) tropicalis adhesion G protein-coupled receptor A1 (adgra1), mRNA	K08460	GPR123	G protein-coupled receptor 123	http://www.genome.jp/dbget-bin/www_bget?ko:K08460	Q8C4G9	1722	2e-190	Adhesion G protein-coupled receptor A1 OS=Mus musculus GN=Adgra1 PE=2 SV=1	PF05210//PF00002//PF01825	Sprouty protein (Spry)//7 transmembrane receptor (Secretin family)//GPCR proteolysis site, GPS, motif	GO:0007186//GO:0007275//GO:0009966	G-protein coupled receptor signaling pathway//multicellular organismal development//regulation of signal transduction	GO:0004930	G-protein coupled receptor activity	GO:0016020//GO:0016021	membrane//integral component of membrane	--	--
Cluster-29057.162019	3558	847152244	XP_004915897.2	3562	0	PREDICTED: probable G-protein coupled receptor 123 [Xenopus (Silurana) tropicalis]	847152243	XM_004915840.2	1055	0	PREDICTED: Xenopus (Silurana) tropicalis adhesion G protein-coupled receptor A1 (adgra1), mRNA	K08460	GPR123	G protein-coupled receptor 123	http://www.genome.jp/dbget-bin/www_bget?ko:K08460	Q8C4G9	1927	3.4e-214	Adhesion G protein-coupled receptor A1 OS=Mus musculus GN=Adgra1 PE=2 SV=1	PF01825//PF00002	GPCR proteolysis site, GPS, motif//7 transmembrane receptor (Secretin family)	GO:0007186	G-protein coupled receptor signaling pathway	GO:0004930	G-protein coupled receptor activity	GO:0016021//GO:0016020	integral component of membrane//membrane	--	--
Cluster-42896.0	203	--	--	--	--	--	--	--	--	--	--	--	--	--	--	--	--	--	--	--	--	--	--	--	--	--	--	--	--
Cluster-34121.0	665	--	--	--	--	--	--	--	--	--	--	--	--	--	--	--	--	--	--	--	--	--	--	--	--	--	--	--	--
Cluster-38356.0	1513	148224455	NP_001087527.1	152	2.3e-07	LIM/homeobox protein Lhx9 [Xenopus laevis]>gi|82198794|sp|Q68EY3.1|LHX9_XENLA RecName: Full=LIM/homeobox protein Lhx9; Short=LIM homeobox protein 9 [Xenopus laevis]>gi|51258697|gb|AAH80067.1| Lhx9 protein [Xenopus laevis]	847126081	XM_004913747.2	147	1.30028e-68	PREDICTED: Xenopus (Silurana) tropicalis LIM homeobox 9 (lhx9), transcript variant X5, mRNA	--	--	--	--	Q68EY3	152	9.6e-09	LIM/homeobox protein Lhx9 OS=Xenopus laevis GN=lhx9 PE=2 SV=1	--	--	--	--	--	--	--	--	--	--
Cluster-29057.152276	1011	301614722	XP_002936826.1	1030	2.4e-109	PREDICTED: uncharacterized protein LOC100498107 [Xenopus (Silurana) tropicalis]	--	--	--	--	--	--	--	--	--	P39153	214	4.1e-16	Threonylcarbamoyl-AMP synthase OS=Bacillus subtilis (strain 168) GN=ywlC PE=1 SV=1	PF01300	Telomere recombination	--	--	GO:0003725	double-stranded RNA binding	--	--	KOG3051	RNA binding/translational regulation protein of the SUA5 family
Cluster-29764.0	528	564242618	XP_006278105.1	831	1.5e-86	PREDICTED: low-density lipoprotein receptor-related protein 1B-like [Alligator mississippiensis]	704542822	XM_010178928.1	177	9.14779e-86	PREDICTED: Mesitornis unicolor low-density lipoprotein receptor-related protein 1B-like (LOC104536347), partial mRNA	--	--	--	--	Q9NZR2	794	1.2e-83	Low-density lipoprotein receptor-related protein 1B OS=Homo sapiens GN=LRP1B PE=1 SV=2	--	--	--	--	--	--	--	--	--	--
Cluster-3175.0	430	148695988	EDL27935.1	214	4.3e-15	RAD51 homolog (S. cerevisiae), isoform CRA_a, partial [Mus musculus]	237858758	NG_012120.1	430	0	Homo sapiens RAD51 recombinase (RAD51), RefSeqGene on chromosome 15	K04482	RAD51	DNA repair protein RAD51	http://www.genome.jp/dbget-bin/www_bget?ko:K04482	Q06609	207	1.1e-15	DNA repair protein RAD51 homolog 1 OS=Homo sapiens GN=RAD51 PE=1 SV=1	--	--	--	--	--	--	--	--	KOG1433	DNA repair protein RAD51/RHP55
Cluster-40744.0	581	--	--	--	--	--	--	--	--	--	--	--	--	--	--	--	--	--	--	--	--	--	--	--	--	--	--	--	--
Cluster-29057.108396	2616	829772354	XP_012621413.1	1172	2.1e-125	PREDICTED: suppressor of cytokine signaling 7 isoform X2 [Microcebus murinus]	847167840	XM_012971550.1	666	0	PREDICTED: Xenopus (Silurana) tropicalis suppressor of cytokine signaling 7 (socs7), transcript variant X1, mRNA	K04699	SOCS6_7	suppressor of cytokine signaling 6/7	http://www.genome.jp/dbget-bin/www_bget?ko:K04699	O14512	999	1e-106	Suppressor of cytokine signaling 7 OS=Homo sapiens GN=SOCS7 PE=1 SV=2	PF07525	SOCS box	GO:0035556	intracellular signal transduction	--	--	--	--	--	--
Cluster-29057.137319	1925	512868771	XP_004918129.1	2125	4.9e-236	PREDICTED: retinoic acid-induced protein 1 [Xenopus (Silurana) tropicalis]>gi|512868775|ref|XP_004918130.1| PREDICTED: retinoic acid-induced protein 1 [Xenopus (Silurana) tropicalis]>gi|512868779|ref|XP_004918131.1| PREDICTED: retinoic acid-induced protein 1 [Xenopus (Silurana) tropicalis]>gi|512868783|ref|XP_004918132.1| PREDICTED: retinoic acid-induced protein 1 [Xenopus (Silurana) tropicalis]>…	847166869	XM_004918074.2	580	0	PREDICTED: Xenopus (Silurana) tropicalis retinoic acid induced 1 (rai1), transcript variant X3, mRNA	--	--	--	--	Q7Z5J4	1467	4e-161	Retinoic acid-induced protein 1 OS=Homo sapiens GN=RAI1 PE=1 SV=2	--	--	--	--	--	--	--	--	--	--
Cluster-29057.137318	794	--	--	--	--	--	--	--	--	--	--	--	--	--	--	--	--	--	--	--	--	--	--	--	--	--	--	--	--
Cluster-29057.137313	1688	56119143	NP_001007989.1	948	1.3e-99	polycomb complex protein BMI-1 [Gallus gallus]>gi|82196525|sp|Q5SDR3.1|BMI1_CHICK RecName: Full=Polycomb complex protein BMI-1; AltName: Full=Polycomb group RING finger protein 4 [Gallus gallus]>gi|52078091|gb|AAU25821.1| BMI1 [Gallus gallus]	675428877	XM_008930134.1	278	2.18844e-141	PREDICTED: Manacus vitellinus polycomb complex protein BMI-1 (LOC103763371), mRNA	K11459	PCGF4, BMI1	polycomb group RING finger protein 4	http://www.genome.jp/dbget-bin/www_bget?ko:K11459	Q5SDR3	948	5.3e-101	Polycomb complex protein BMI-1 OS=Gallus gallus GN=BMI1 PE=2 SV=1	--	--	GO:0016568//GO:0051443//GO:0006355	chromatin modification//positive regulation of ubiquitin-protein transferase activity//regulation of transcription, DNA-templated	GO:0008270//GO:0046872	zinc ion binding//metal ion binding	GO:0000151//GO:0031519	ubiquitin ligase complex//PcG protein complex	--	--
Cluster-29057.137312	1585	675428878	XP_008928382.1	1426	4.6e-155	PREDICTED: polycomb complex protein BMI-1 [Manacus vitellinus]	690459603	XM_009330563.1	414	0	PREDICTED: Pygoscelis adeliae BMI1 proto-oncogene, polycomb ring finger (BMI1), mRNA	K11459	PCGF4, BMI1	polycomb group RING finger protein 4	http://www.genome.jp/dbget-bin/www_bget?ko:K11459	Q5SDR3	1419	1.2e-155	Polycomb complex protein BMI-1 OS=Gallus gallus GN=BMI1 PE=2 SV=1	PF03854//PF00097//PF12678//PF13639//PF07649//PF14634//PF16685	P-11 zinc finger//Zinc finger, C3HC4 type (RING finger)//RING-H2 zinc finger//Ring finger domain//C1-like domain//zinc-RING finger domain//zinc RING finger of MSL2	GO:0055114	oxidation-reduction process	GO:0005515//GO:0003723//GO:0046872//GO:0008270//GO:0047134//GO:0061630	protein binding//RNA binding//metal ion binding//zinc ion binding//protein-disulfide reductase activity//ubiquitin protein ligase activity	--	--	KOG2660	Locus-specific chromosome binding proteins
Cluster-29057.137311	213	--	--	--	--	--	--	--	--	--	--	--	--	--	--	--	--	--	--	--	--	--	--	--	--	--	--	--	--
Cluster-29057.137310	1227	148228916	NP_001086649.1	993	5.7e-105	Ras-like without CAAX 1 [Xenopus laevis]>gi|50603602|gb|AAH77235.1| Rit1-prov protein [Xenopus laevis]	823475639	XM_002195745.3	263	3.44027e-133	PREDICTED: Taeniopygia guttata Ras-like without CAAX 1 (RIT1), mRNA	K07832	RIT1	Ras-like without CAAX 1	http://www.genome.jp/dbget-bin/www_bget?ko:K07832	Q92963	964	5.4e-103	GTP-binding protein Rit1 OS=Homo sapiens GN=RIT1 PE=1 SV=1	PF00071//PF03193//PF08477//PF00025//PF01926	Ras family//Protein of unknown function, DUF258//Ras of Complex, Roc, domain of DAPkinase//ADP-ribosylation factor family//50S ribosome-binding GTPase	GO:0006184//GO:0007264	obsolete GTP catabolic process//small GTPase mediated signal transduction	GO:0003924//GO:0005525	GTPase activity//GTP binding	GO:0016020	membrane	KOG0395	Ras-related GTPase
Cluster-29057.137317	890	--	--	--	--	--	--	--	--	--	--	--	--	--	--	--	--	--	--	--	--	--	--	--	--	--	--	--	--
Cluster-29057.137316	279	--	--	--	--	--	--	--	--	--	--	--	--	--	--	--	--	--	--	--	--	--	--	--	--	--	--	--	--
Cluster-25911.0	1087	--	--	--	--	--	--	--	--	--	--	--	--	--	--	--	--	--	--	--	--	--	--	--	--	--	--	--	--
Cluster-29057.137314	1606	56119143	NP_001007989.1	855	7.5e-89	polycomb complex protein BMI-1 [Gallus gallus]>gi|82196525|sp|Q5SDR3.1|BMI1_CHICK RecName: Full=Polycomb complex protein BMI-1; AltName: Full=Polycomb group RING finger protein 4 [Gallus gallus]>gi|52078091|gb|AAU25821.1| BMI1 [Gallus gallus]	675428877	XM_008930134.1	255	1.2696e-128	PREDICTED: Manacus vitellinus polycomb complex protein BMI-1 (LOC103763371), mRNA	K11459	PCGF4, BMI1	polycomb group RING finger protein 4	http://www.genome.jp/dbget-bin/www_bget?ko:K11459	Q5SDR3	855	3.1e-90	Polycomb complex protein BMI-1 OS=Gallus gallus GN=BMI1 PE=2 SV=1	--	--	GO:0051443//GO:0006355//GO:0016568	positive regulation of ubiquitin-protein transferase activity//regulation of transcription, DNA-templated//chromatin modification	GO:0008270//GO:0046872	zinc ion binding//metal ion binding	GO:0031519//GO:0000151	PcG protein complex//ubiquitin ligase complex	--	--
Cluster-29057.62056	737	--	--	--	--	--	--	--	--	--	--	--	--	--	--	--	--	--	--	PF02038	ATP1G1/PLM/MAT8 family	GO:0006811	ion transport	GO:0005216	ion channel activity	GO:0016020	membrane	--	--
Cluster-29057.62057	1101	--	--	--	--	--	--	--	--	--	--	--	--	--	--	--	--	--	--	--	--	--	--	--	--	--	--	--	--
Cluster-29057.62054	4531	780104265	XP_011675652.1	265	5.5e-20	PREDICTED: zinc finger protein 883 isoform X1 [Strongylocentrotus purpuratus]	154147589	NM_001100220.1	353	0	Xenopus (Silurana) tropicalis Kruppel-like factor 13 (klf13), mRNA >gnl|BL_ORD_ID|3952834 Xenopus tropicalis Kruppel-like factor 13, mRNA (cDNA clone MGC:121770 IMAGE:7633589), complete cds	K09208	KLF9S, BTEB	krueppel-like factor 9/13/14/16	http://www.genome.jp/dbget-bin/www_bget?ko:K09208	Q9Y2Y9	761	6.9e-79	Krueppel-like factor 13 OS=Homo sapiens GN=KLF13 PE=1 SV=1	PF13912//PF00096//PF02892//PF03454//PF13465	C2H2-type zinc finger//Zinc finger, C2H2 type//BED zinc finger//MoeA C-terminal region (domain IV)//Zinc-finger double domain	GO:0032324	molybdopterin cofactor biosynthetic process	GO:0046872//GO:0003677	metal ion binding//DNA binding	--	--	--	--
Cluster-29057.62055	1084	--	--	--	--	--	--	--	--	--	--	--	--	--	--	--	--	--	--	--	--	--	--	--	--	--	--	--	--
Cluster-29057.62052	3733	--	--	--	--	--	--	--	--	--	--	--	--	--	--	--	--	--	--	PF00172	Fungal Zn(2)-Cys(6) binuclear cluster domain	GO:0006355	regulation of transcription, DNA-templated	GO:0000981//GO:0008270	RNA polymerase II transcription factor activity, sequence-specific DNA binding//zinc ion binding	GO:0005634	nucleus	--	--
Cluster-29057.62053	1068	--	--	--	--	--	--	--	--	--	--	--	--	--	--	--	--	--	--	--	--	--	--	--	--	--	--	--	--
Cluster-29057.62050	680	--	--	--	--	--	--	--	--	--	--	--	--	--	--	--	--	--	--	--	--	--	--	--	--	--	--	--	--
Cluster-29057.62051	660	--	--	--	--	--	--	--	--	--	--	--	--	--	--	--	--	--	--	--	--	--	--	--	--	--	--	--	--
Cluster-47085.0	499	565302507	ETE59027.1	464	5.1e-44	Cytochrome protein, partial [Ophiophagus hannah]	--	--	--	--	--	K07417	CYP2G	cytochrome P450, family 2, subfamily G	http://www.genome.jp/dbget-bin/www_bget?ko:K07417	Q08078	349	4.5e-32	Cytochrome P450 2C25 OS=Mesocricetus auratus GN=CYP2C25 PE=2 SV=1	PF00067	Cytochrome P450	GO:0055114	oxidation-reduction process	GO:0020037//GO:0016705//GO:0005506	heme binding//oxidoreductase activity, acting on paired donors, with incorporation or reduction of molecular oxygen//iron ion binding	--	--	--	--
Cluster-47738.0	376	--	--	--	--	--	--	--	--	--	--	--	--	--	--	--	--	--	--	--	--	--	--	--	--	--	--	--	--
Cluster-29057.62058	1338	148230767	NP_001080617.1	266	1.2e-20	epithelial membrane protein 3 [Xenopus laevis]>gi|28302350|gb|AAH46703.1| Emp3-prov protein [Xenopus laevis]	--	--	--	--	--	--	--	--	--	P54852	183	2.2e-12	Epithelial membrane protein 3 OS=Homo sapiens GN=EMP3 PE=1 SV=1	--	--	GO:0016049	cell growth	--	--	GO:0016021	integral component of membrane	--	--
Cluster-29057.62059	253	--	--	--	--	--	--	--	--	--	--	--	--	--	--	--	--	--	--	--	--	--	--	--	--	--	--	--	--
Cluster-10007.2	367	--	--	--	--	--	--	--	--	--	--	--	--	--	--	--	--	--	--	--	--	--	--	--	--	--	--	--	--
Cluster-5144.0	426	--	--	--	--	--	--	--	--	--	--	--	--	--	--	--	--	--	--	--	--	--	--	--	--	--	--	--	--
Cluster-10007.0	452	--	--	--	--	--	--	--	--	--	--	--	--	--	--	--	--	--	--	--	--	--	--	--	--	--	--	--	--
Cluster-10007.1	542	--	--	--	--	--	--	--	--	--	--	--	--	--	--	--	--	--	--	--	--	--	--	--	--	--	--	--	--
Cluster-29057.85279	969	--	--	--	--	--	--	--	--	--	--	--	--	--	--	--	--	--	--	--	--	--	--	--	--	--	--	--	--
Cluster-29057.85278	1972	147899187	NP_001086989.1	1504	5.1e-164	serpin peptidase inhibitor, clade E (nexin, plasminogen activator inhibitor type 1), member 2 precursor [Xenopus laevis]>gi|84104854|gb|ABC54557.1| protease nexin-1 [Xenopus laevis]	--	--	--	--	--	K16643	SERPINE2	glia-derived nexin	http://www.genome.jp/dbget-bin/www_bget?ko:K16643	P07092	1332	1.8e-145	Glia-derived nexin OS=Rattus norvegicus GN=Serpine2 PE=1 SV=1	--	--	GO:0006508	proteolysis	GO:0008233//GO:0004867	peptidase activity//serine-type endopeptidase inhibitor activity	--	--	--	--
Cluster-29057.127592	6197	512846402	XP_004915201.1	3800	0	PREDICTED: protein virilizer homolog isoform X2 [Xenopus (Silurana) tropicalis]	847137529	XM_004915144.2	830	0	PREDICTED: Xenopus (Silurana) tropicalis kiaa1429 protein (kiaa1429), transcript variant X2, mRNA	--	--	--	--	Q69YN4	3421	0	Protein virilizer homolog OS=Homo sapiens GN=KIAA1429 PE=1 SV=2	--	--	--	--	--	--	--	--	KOG4822	Predicted nuclear membrane protein involved in mRNA transport and sex determination via splicing modulation
Cluster-29057.127593	3767	512846398	XP_002934458.2	4542	0	PREDICTED: protein virilizer homolog isoform X1 [Xenopus (Silurana) tropicalis]	625280977	XM_007633966.1	330	6.12225e-170	PREDICTED: Cricetulus griseus KIAA1429 ortholog (Kiaa1429), transcript variant X5, mRNA	--	--	--	--	Q69YN4	4094	0	Protein virilizer homolog OS=Homo sapiens GN=KIAA1429 PE=1 SV=2	PF04006	Mpp10 protein	GO:0006364	rRNA processing	--	--	GO:0005732//GO:0034457//GO:0005634	small nucleolar ribonucleoprotein complex//Mpp10 complex//nucleus	--	--
Cluster-29057.85275	357	560966815	XP_006205793.1	264	5.6e-21	PREDICTED: lisH domain and HEAT repeat-containing protein KIAA1468 homolog isoform X2 [Vicugna pacos]	821464588	XM_003759657.2	97	1.77838e-41	PREDICTED: Sarcophilus harrisii KIAA1468 ortholog (KIAA1468), mRNA	--	--	--	--	Q9P260	261	5.1e-22	LisH domain and HEAT repeat-containing protein KIAA1468 OS=Homo sapiens GN=KIAA1468 PE=1 SV=2	--	--	--	--	--	--	--	--	--	--
Cluster-29057.85274	2915	--	--	--	--	--	847090997	XM_002931886.3	115	1.55657e-50	PREDICTED: Xenopus (Silurana) tropicalis hypermethylated in cancer 2 (hic2), mRNA	--	--	--	--	--	--	--	--	--	--	--	--	--	--	--	--	--	--
Cluster-29057.85277	318	--	--	--	--	--	690427920	XM_009334501.1	114	5.54725e-51	PREDICTED: Pygoscelis adeliae glutamine and serine rich 1 (QSER1), mRNA	--	--	--	--	--	--	--	--	--	--	--	--	--	--	--	--	--	--
Cluster-29057.85276	1543	--	--	--	--	--	--	--	--	--	--	--	--	--	--	--	--	--	--	--	--	--	--	--	--	--	--	--	--
Cluster-29057.85271	1455	--	--	--	--	--	--	--	--	--	--	--	--	--	--	--	--	--	--	--	--	--	--	--	--	--	--	--	--
Cluster-29057.85270	1547	--	--	--	--	--	--	--	--	--	--	--	--	--	--	--	--	--	--	--	--	--	--	--	--	--	--	--	--
Cluster-29057.85273	1416	--	--	--	--	--	--	--	--	--	--	--	--	--	--	--	--	--	--	--	--	--	--	--	--	--	--	--	--
Cluster-17991.0	326	--	--	--	--	--	--	--	--	--	--	--	--	--	--	--	--	--	--	--	--	--	--	--	--	--	--	--	--
Cluster-29057.12263	209	--	--	--	--	--	--	--	--	--	--	--	--	--	--	--	--	--	--	--	--	--	--	--	--	--	--	--	--
Cluster-37725.0	401	--	--	--	--	--	--	--	--	--	--	--	--	--	--	--	--	--	--	--	--	--	--	--	--	--	--	--	--
Cluster-29057.87699	1153	697042299	XP_009583831.1	859	1.9e-89	PREDICTED: N-alpha-acetyltransferase 50 [Fulmarus glacialis]	699676109	XM_009903471.1	285	1.90349e-145	PREDICTED: Picoides pubescens N(alpha)-acetyltransferase 50, NatE catalytic subunit (NAA50), mRNA	--	--	--	--	Q6GP53	844	4.2e-89	N-alpha-acetyltransferase 50 OS=Xenopus laevis GN=naa50 PE=2 SV=1	PF08445//PF00583//PF13673//PF13508//PF13302	FR47-like protein//Acetyltransferase (GNAT) family//Acetyltransferase (GNAT) domain//Acetyltransferase (GNAT) domain//Acetyltransferase (GNAT) domain	GO:0042967	acyl-carrier-protein biosynthetic process	GO:0008080//GO:0016747	N-acetyltransferase activity//transferase activity, transferring acyl groups other than amino-acyl groups	--	--	KOG3138	Predicted N-acetyltransferase
Cluster-29057.87698	418	--	--	--	--	--	--	--	--	--	--	--	--	--	--	--	--	--	--	--	--	--	--	--	--	--	--	--	--
Cluster-29057.87695	228	--	--	--	--	--	--	--	--	--	--	--	--	--	--	--	--	--	--	--	--	--	--	--	--	--	--	--	--
Cluster-29057.87694	1844	--	--	--	--	--	--	--	--	--	--	--	--	--	--	--	--	--	--	--	--	--	--	--	--	--	--	--	--
Cluster-29057.87697	679	--	--	--	--	--	--	--	--	--	--	--	--	--	--	--	--	--	--	--	--	--	--	--	--	--	--	--	--
Cluster-24467.0	515	--	--	--	--	--	--	--	--	--	--	--	--	--	--	--	--	--	--	--	--	--	--	--	--	--	--	--	--
Cluster-29057.87691	799	556980700	XP_005996989.1	434	2.5e-40	PREDICTED: uncharacterized protein LOC102367500 [Latimeria chalumnae]	--	--	--	--	--	--	--	--	--	P63132	132	1.1e-06	Endogenous retrovirus group K member 113 Pol protein OS=Homo sapiens GN=HERVK_113 PE=3 SV=1	--	--	--	--	--	--	--	--	--	--
Cluster-29057.87690	6976	465979987	EMP35421.1	1505	1.4e-163	Phosphatidylinositol-binding clathrin assembly protein [Chelonia mydas]	591370947	XM_007060233.1	400	0	PREDICTED: Chelonia mydas phosphatidylinositol-binding clathrin assembly protein-like (LOC102943051), mRNA	--	--	--	--	Q7M6Y3	973	2.8e-103	Phosphatidylinositol-binding clathrin assembly protein OS=Mus musculus GN=Picalm PE=1 SV=1	PF00790//PF07651	VHS domain//ANTH domain	GO:0006886	intracellular protein transport	GO:0005543	phospholipid binding	--	--	KOG0251	Clathrin assembly protein AP180 and related proteins, contain ENTH domain
Cluster-29057.87693	1034	--	--	--	--	--	--	--	--	--	--	--	--	--	--	--	--	--	--	--	--	--	--	--	--	--	--	--	--
Cluster-29057.87692	1636	--	--	--	--	--	--	--	--	--	--	--	--	--	--	--	--	--	--	--	--	--	--	--	--	--	--	--	--
Cluster-6467.0	901	--	--	--	--	--	--	--	--	--	--	--	--	--	--	--	--	--	--	--	--	--	--	--	--	--	--	--	--
Cluster-29057.74268	1661	120537954	AAI29541.1	663	1.4e-66	LOC100036857 protein [Xenopus laevis]	564236307	XM_006274999.1	103	4.12047e-44	PREDICTED: Alligator mississippiensis lectin, mannose-binding 2-like (LMAN2L), mRNA	K10083	LMAN2L, VIPL	lectin, mannose-binding 2-like	http://www.genome.jp/dbget-bin/www_bget?ko:K10083	P59481	561	3.9e-56	VIP36-like protein OS=Mus musculus GN=Lman2l PE=2 SV=1	PF03388	Legume-like lectin family	--	--	--	--	GO:0016020	membrane	KOG3839	Lectin VIP36, involved in the transport of glycoproteins carrying high mannose-type glycans
Cluster-29057.74269	997	557297920	XP_006031258.1	709	4e-72	PREDICTED: VIP36-like protein [Alligator sinensis]>gi|564236308|ref|XP_006275061.1| PREDICTED: VIP36-like protein [Alligator mississippiensis]	--	--	--	--	--	K10083	LMAN2L, VIPL	lectin, mannose-binding 2-like	http://www.genome.jp/dbget-bin/www_bget?ko:K10083	Q5RCF0	650	1.1e-66	VIP36-like protein OS=Pongo abelii GN=LMAN2L PE=3 SV=1	PF08114//PF03388	ATPase proteolipid family//Legume-like lectin family	GO:0050790	regulation of catalytic activity	GO:0030234	enzyme regulator activity	GO:0016020	membrane	KOG3839	Lectin VIP36, involved in the transport of glycoproteins carrying high mannose-type glycans
Cluster-29057.74262	1139	--	--	--	--	--	--	--	--	--	--	--	--	--	--	--	--	--	--	PF06645	Microsomal signal peptidase 12 kDa subunit (SPC12)	GO:0006465	signal peptide processing	GO:0008233	peptidase activity	GO:0005787//GO:0016021	signal peptidase complex//integral component of membrane	--	--
Cluster-29057.74263	2628	847158571	XP_012824745.1	1845	2e-203	PREDICTED: echinoderm microtubule-associated protein-like 5 isoform X2 [Xenopus (Silurana) tropicalis]	620979262	XM_001509924.3	210	2.17098e-103	PREDICTED: Ornithorhynchus anatinus echinoderm microtubule associated protein like 6 (EML6), transcript variant X3, mRNA	K18597	EML5	echinoderm microtubule-associated protein-like 5	http://www.genome.jp/dbget-bin/www_bget?ko:K18597	Q05BV3	1731	1.3e-191	Echinoderm microtubule-associated protein-like 5 OS=Homo sapiens GN=EML5 PE=2 SV=3	PF00400	WD domain, G-beta repeat	--	--	GO:0005515	protein binding	--	--	--	--
Cluster-29057.74260	309	--	--	--	--	--	--	--	--	--	--	--	--	--	--	--	--	--	--	PF08115	SFI toxin family	GO:0009405	pathogenesis	--	--	GO:0005576	extracellular region	--	--
Cluster-29057.74261	275	--	--	--	--	--	--	--	--	--	--	--	--	--	--	--	--	--	--	--	--	--	--	--	--	--	--	--	--
Cluster-29057.74266	2205	148237280	NP_001082179.1	1099	5.2e-117	vang-like protein 2-A [Xenopus laevis]>gi|82177387|sp|Q90X64.1|VNG2A_XENLA RecName: Full=Vang-like protein 2-A; AltName: Full=Protein strabismus-A; AltName: Full=Van Gogh-like protein 2-A; AltName: Full=Xstrabismus-A; Short=Xstbm-A [Xenopus laevis]>gi|16755753|gb|AAL28089.1| strabismus [Xenopus laevis]>gi|18139615|gb|AAL58480.1| strabismus [Xenopus laevis]>gi|48734632|gb|AAH72119.1| LOC398271 pro…	847161616	XM_012969845.1	442	0	PREDICTED: Xenopus (Silurana) tropicalis VANGL planar cell polarity protein 2 (vangl2), transcript variant X1, mRNA	K04510	VANGL	vang-like	http://www.genome.jp/dbget-bin/www_bget?ko:K04510	Q4VBG5	1099	2.2e-118	Vang-like protein 2 OS=Xenopus tropicalis GN=vangl2 PE=2 SV=1	PF01789//PF06638	PsbP//Strabismus protein	GO:0060027//GO:0045813//GO:0001843//GO:0007275//GO:0060071//GO:0015979	convergent extension involved in gastrulation//positive regulation of Wnt signaling pathway, calcium modulating pathway//neural tube closure//multicellular organismal development//Wnt signaling pathway, planar cell polarity pathway//photosynthesis	GO:0005509	calcium ion binding	GO:0009523//GO:0016021//GO:0009654//GO:0019898//GO:0005886	photosystem II//integral component of membrane//photosystem II oxygen evolving complex//extrinsic component of membrane//plasma membrane	--	--
Cluster-29057.74267	387	--	--	--	--	--	--	--	--	--	--	--	--	--	--	--	--	--	--	--	--	--	--	--	--	--	--	--	--
Cluster-29057.74264	540	--	--	--	--	--	--	--	--	--	--	--	--	--	--	--	--	--	--	--	--	--	--	--	--	--	--	--	--
Cluster-29057.74265	900	--	--	--	--	--	--	--	--	--	--	--	--	--	--	--	--	--	--	--	--	--	--	--	--	--	--	--	--
Cluster-12055.0	407	--	--	--	--	--	--	--	--	--	--	--	--	--	--	--	--	--	--	--	--	--	--	--	--	--	--	--	--
Cluster-2960.0	403	--	--	--	--	--	--	--	--	--	--	--	--	--	--	--	--	--	--	--	--	--	--	--	--	--	--	--	--
Cluster-48446.0	345	--	--	--	--	--	--	--	--	--	--	--	--	--	--	--	--	--	--	PF15202	Adipogenin	GO:0045444	fat cell differentiation	--	--	--	--	--	--
Cluster-19409.1	349	--	--	--	--	--	--	--	--	--	--	--	--	--	--	--	--	--	--	--	--	--	--	--	--	--	--	--	--
Cluster-19409.0	389	--	--	--	--	--	--	--	--	--	--	--	--	--	--	--	--	--	--	PF01191	RNA polymerase Rpb5, C-terminal domain	GO:0006351//GO:0006144//GO:0006206	transcription, DNA-templated//purine nucleobase metabolic process//pyrimidine nucleobase metabolic process	GO:0003899//GO:0003677	DNA-directed RNA polymerase activity//DNA binding	GO:0005730	nucleolus	--	--
Cluster-29057.20375	346	759197772	XP_011385171.1	196	4.2e-13	PREDICTED: vascular endothelial growth factor receptor 1-like, partial [Pteropus vampyrus]	440502992	JX512442.1	346	6.55674e-180	Homo sapiens fms-related tyrosine kinase 1 (vascular endothelial growth factor/vascular permeability factor receptor) (FLT1) gene, complete cds	K05096	FLT1, VEGFR1	FMS-like tyrosine kinase 1	http://www.genome.jp/dbget-bin/www_bget?ko:K05096	P17948	194	2.9e-14	Vascular endothelial growth factor receptor 1 OS=Homo sapiens GN=FLT1 PE=1 SV=2	PF07714	Protein tyrosine kinase	GO:0006468	protein phosphorylation	GO:0004672	protein kinase activity	--	--	--	--
Cluster-29057.1918	527	--	--	--	--	--	--	--	--	--	--	--	--	--	--	--	--	--	--	--	--	--	--	--	--	--	--	--	--
Cluster-29057.165453	393	--	--	--	--	--	--	--	--	--	--	--	--	--	--	--	--	--	--	--	--	--	--	--	--	--	--	--	--
Cluster-29057.86568	2693	512843931	XP_002934751.2	1969	8.4e-218	PREDICTED: N-lysine methyltransferase SMYD2 [Xenopus (Silurana) tropicalis]	589917670	XM_006972082.1	342	9.30494e-177	PREDICTED: Peromyscus maniculatus bairdii SET and MYND domain containing 2 (Smyd2), mRNA	K11426	SMYD	SET and MYND domain-containing protein	http://www.genome.jp/dbget-bin/www_bget?ko:K11426	Q6GN68	1955	1.5e-217	N-lysine methyltransferase SMYD2-B OS=Xenopus laevis GN=smyd2-b PE=2 SV=1	PF00273//PF00856//PF13414//PF13374	Serum albumin family//SET domain//TPR repeat//Tetratricopeptide repeat	--	--	GO:0005515	protein binding	GO:0005615	extracellular space	KOG2084	Predicted histone tail methylase containing SET domain
Cluster-29057.86569	674	--	--	--	--	--	--	--	--	--	--	--	--	--	--	--	--	--	--	--	--	--	--	--	--	--	--	--	--
Cluster-14.0	457	229594319	XP_001030083.3	399	1.6e-36	40S ribosomal protein S3 [Tetrahymena thermophila SB210]>gi|319443358|pdb|2XZM|C Chain C, Crystal Structure Of The Eukaryotic 40s Ribosomal Subunit In Complex With Initiation Factor 1. This File Contains The 40s Subunit And Initiation Factor For Molecule 1>gi|319443393|pdb|2XZN|C Chain C, Crystal Structure Of The Eukaryotic 40s Ribosomal Subunit In Complex With Initiation Factor 1. This File Cont…	--	--	--	--	--	--	--	--	--	Q9M339	367	3.4e-34	40S ribosomal protein S3-2 OS=Arabidopsis thaliana GN=RPS3B PE=1 SV=1	--	--	--	--	--	--	GO:0030529	intracellular ribonucleoprotein complex	KOG3181	40S ribosomal protein S3
Cluster-29057.86564	2160	148234743	NP_001088109.1	1042	2.1e-110	cathepsin A precursor [Xenopus laevis]>gi|52354689|gb|AAH82950.1| LOC494810 protein [Xenopus laevis]	118763842	BC128818.1	71	3.31045e-26	Danio rerio zgc:65802, mRNA (cDNA clone MGC:158226 IMAGE:6525098), complete cds	K13289	CTSA	cathepsin A (carboxypeptidase C)	http://www.genome.jp/dbget-bin/www_bget?ko:K13289	P10619	662	9.9e-68	Lysosomal protective protein OS=Homo sapiens GN=CTSA PE=1 SV=2	PF00450	Serine carboxypeptidase	GO:0006508	proteolysis	GO:0004185	serine-type carboxypeptidase activity	--	--	KOG1282	Serine carboxypeptidases (lysosomal cathepsin A)
Cluster-29057.86565	684	--	--	--	--	--	--	--	--	--	--	--	--	--	--	--	--	--	--	--	--	--	--	--	--	--	--	--	--
Cluster-29057.86566	676	557319237	XP_006032790.1	336	4.8e-29	PREDICTED: thiosulfate sulfurtransferase/rhodanese-like domain-containing protein 1 isoform X2 [Alligator sinensis]	--	--	--	--	--	--	--	--	--	Q8NFU3	263	5.7e-22	Thiosulfate sulfurtransferase/rhodanese-like domain-containing protein 1 OS=Homo sapiens GN=TSTD1 PE=1 SV=3	PF02209	Villin headpiece domain	GO:0007010	cytoskeleton organization	GO:0003779	actin binding	--	--	KOG1530	Rhodanese-related sulfurtransferase
Cluster-29057.86567	2257	512843931	XP_002934751.2	1487	5.5e-162	PREDICTED: N-lysine methyltransferase SMYD2 [Xenopus (Silurana) tropicalis]	589917670	XM_006972082.1	276	3.8054e-140	PREDICTED: Peromyscus maniculatus bairdii SET and MYND domain containing 2 (Smyd2), mRNA	K11426	SMYD	SET and MYND domain-containing protein	http://www.genome.jp/dbget-bin/www_bget?ko:K11426	Q6GN68	1485	3.8e-163	N-lysine methyltransferase SMYD2-B OS=Xenopus laevis GN=smyd2-b PE=2 SV=1	PF13374//PF13414//PF00856	Tetratricopeptide repeat//TPR repeat//SET domain	--	--	GO:0005515	protein binding	--	--	KOG2084	Predicted histone tail methylase containing SET domain
Cluster-29057.86560	4241	301607528	XP_002933360.1	2922	0	PREDICTED: solute carrier organic anion transporter family member 3A1 [Xenopus (Silurana) tropicalis]	847112065	XM_002933314.3	881	0	PREDICTED: Xenopus (Silurana) tropicalis solute carrier organic anion transporter family, member 3A1 (slco3a1), mRNA	K14353	SLCO3A	solute carrier organic anion transporter family, member 3A	http://www.genome.jp/dbget-bin/www_bget?ko:K14353	Q8R3L5	2793	0	Solute carrier organic anion transporter family member 3A1 OS=Mus musculus GN=Slco3a1 PE=2 SV=1	PF01310//PF03137//PF00050//PF07648//PF07690	Adenovirus hexon associated protein, protein VIII//Organic Anion Transporter Polypeptide (OATP) family//Kazal-type serine protease inhibitor domain//Kazal-type serine protease inhibitor domain//Major Facilitator Superfamily	GO:0006810//GO:0055085	transport//transmembrane transport	GO:0005215//GO:0031423//GO:0005515	transporter activity//hexon binding//protein binding	GO:0016021//GO:0016020	integral component of membrane//membrane	--	--
Cluster-29057.86561	5231	512837885	XP_002931502.2	4325	0	PREDICTED: terminal uridylyltransferase 4 isoform X1 [Xenopus (Silurana) tropicalis]	451329644	KC493153.1	523	0	Xenopus laevis TUT4/ZCCHC11 mRNA, partial cds	K13291	TUT	terminal uridylyltransferase	http://www.genome.jp/dbget-bin/www_bget?ko:K13291	B2RX14	2294	1.4e-256	Terminal uridylyltransferase 4 OS=Mus musculus GN=Zcchc11 PE=1 SV=2	PF01909//PF09030//PF00098//PF09249	Nucleotidyltransferase domain//Creb binding//Zinc knuckle//tRNA nucleotidyltransferase, second domain	GO:0016573//GO:0042967//GO:0006355//GO:0008033	histone acetylation//acyl-carrier-protein biosynthetic process//regulation of transcription, DNA-templated//tRNA processing	GO:0008270//GO:0016779//GO:0016437//GO:0004810//GO:0003713//GO:0003676//GO:0004402	zinc ion binding//nucleotidyltransferase activity//tRNA cytidylyltransferase activity//tRNA adenylyltransferase activity//transcription coactivator activity//nucleic acid binding//histone acetyltransferase activity	GO:0005667//GO:0000123//GO:0005634	transcription factor complex//histone acetyltransferase complex//nucleus	KOG2277	S-M checkpoint control protein CID1 and related nucleotidyltransferases
Cluster-29057.86562	1177	--	--	--	--	--	--	--	--	--	--	--	--	--	--	--	--	--	--	--	--	--	--	--	--	--	--	--	--
Cluster-29057.86563	4375	847120107	XP_012817063.1	4305	0	PREDICTED: terminal uridylyltransferase 4 isoform X3 [Xenopus (Silurana) tropicalis]	451329644	KC493153.1	523	0	Xenopus laevis TUT4/ZCCHC11 mRNA, partial cds	K13291	TUT	terminal uridylyltransferase	http://www.genome.jp/dbget-bin/www_bget?ko:K13291	B2RX14	2294	1.2e-256	Terminal uridylyltransferase 4 OS=Mus musculus GN=Zcchc11 PE=1 SV=2	PF09249//PF01909//PF00098//PF09030	tRNA nucleotidyltransferase, second domain//Nucleotidyltransferase domain//Zinc knuckle//Creb binding	GO:0016573//GO:0042967//GO:0008033//GO:0006355	histone acetylation//acyl-carrier-protein biosynthetic process//tRNA processing//regulation of transcription, DNA-templated	GO:0016779//GO:0008270//GO:0016437//GO:0004810//GO:0004402//GO:0003676//GO:0003713	nucleotidyltransferase activity//zinc ion binding//tRNA cytidylyltransferase activity//tRNA adenylyltransferase activity//histone acetyltransferase activity//nucleic acid binding//transcription coactivator activity	GO:0005667//GO:0005634//GO:0000123	transcription factor complex//nucleus//histone acetyltransferase complex	KOG2277	S-M checkpoint control protein CID1 and related nucleotidyltransferases
Cluster-29057.61505	5747	847117368	XP_012816222.1	3737	0	PREDICTED: protein SMG7 isoform X2 [Xenopus (Silurana) tropicalis]	847117367	XM_012960768.1	1418	0	PREDICTED: Xenopus (Silurana) tropicalis SMG7 nonsense mediated mRNA decay factor (smg7), transcript variant X2, mRNA	K14409	SMG7, EST1C	protein SMG7	http://www.genome.jp/dbget-bin/www_bget?ko:K14409	Q92540	2476	1.2e-277	Protein SMG7 OS=Homo sapiens GN=SMG7 PE=1 SV=2	PF07776//PF13176//PF13181//PF13414	Zinc-finger associated domain (zf-AD)//Tetratricopeptide repeat//Tetratricopeptide repeat//TPR repeat	--	--	GO:0008270//GO:0005515	zinc ion binding//protein binding	GO:0005634	nucleus	KOG2162	Nonsense-mediated mRNA decay protein
Cluster-29057.61504	1125	--	--	--	--	--	--	--	--	--	--	--	--	--	--	Q76BK2	127	5.6e-06	Macrophage migration inhibitory factor OS=Xenopus laevis GN=mif PE=1 SV=1	--	--	--	--	--	--	--	--	--	--
Cluster-29057.61507	567	591355977	XP_007072291.1	266	5.2e-21	PREDICTED: interleukin-27 subunit beta [Chelonia mydas]	--	--	--	--	--	--	--	--	--	Q14213	185	5.3e-13	Interleukin-27 subunit beta OS=Homo sapiens GN=EBI3 PE=1 SV=2	PF00041	Fibronectin type III domain	--	--	GO:0005515	protein binding	--	--	--	--
Cluster-29057.61506	1238	--	--	--	--	--	--	--	--	--	--	--	--	--	--	--	--	--	--	--	--	--	--	--	--	--	--	--	--
Cluster-29057.61501	4231	847085103	XP_012810994.1	2349	1.1e-261	PREDICTED: DNA-binding protein RFX2 isoform X1 [Xenopus (Silurana) tropicalis]	513226888	XM_004948750.1	504	0	PREDICTED: Gallus gallus regulatory factor X, 2 (influences HLA class II expression) (RFX2), transcript variant X9, mRNA	K09173	RFX1_2_3	regulatory factor X 1/2/3	http://www.genome.jp/dbget-bin/www_bget?ko:K09173	B1WAV2	2349	4.7e-263	DNA-binding protein RFX2 OS=Xenopus tropicalis GN=rfx2 PE=2 SV=1	PF02257	RFX DNA-binding domain	GO:0006355	regulation of transcription, DNA-templated	GO:0003677	DNA binding	--	--	KOG3712	RFX family transcription factor
Cluster-29057.61500	4960	847085103	XP_012810994.1	3046	0	PREDICTED: DNA-binding protein RFX2 isoform X1 [Xenopus (Silurana) tropicalis]	847085102	XM_012955540.1	1102	0	PREDICTED: Xenopus (Silurana) tropicalis regulatory factor X, 2 (influences HLA class II expression) (rfx2), transcript variant X1, mRNA	K09173	RFX1_2_3	regulatory factor X 1/2/3	http://www.genome.jp/dbget-bin/www_bget?ko:K09173	B1WAV2	2949	0	DNA-binding protein RFX2 OS=Xenopus tropicalis GN=rfx2 PE=2 SV=1	PF04589//PF02257	RFX1 transcription activation region//RFX DNA-binding domain	GO:0006355	regulation of transcription, DNA-templated	GO:0003677	DNA binding	GO:0005634	nucleus	KOG3712	RFX family transcription factor
Cluster-29057.61503	442	--	--	--	--	--	--	--	--	--	--	--	--	--	--	--	--	--	--	--	--	--	--	--	--	--	--	--	--
Cluster-29057.61502	438	--	--	--	--	--	--	--	--	--	--	--	--	--	--	--	--	--	--	--	--	--	--	--	--	--	--	--	--
Cluster-53919.0	1968	--	--	--	--	--	--	--	--	--	--	--	--	--	--	--	--	--	--	PF02517	CAAX protease self-immunity	--	--	--	--	GO:0016020	membrane	--	--
Cluster-29057.61509	1026	847156766	XP_012824445.1	155	7.1e-08	PREDICTED: uncharacterized protein C14orf142 homolog [Xenopus (Silurana) tropicalis]	--	--	--	--	--	--	--	--	--	--	--	--	--	PF04931//PF00527//PF06524//PF09026	DNA polymerase phi//E7 protein, Early protein//NOA36 protein//Centromere protein B dimerisation domain	GO:0006351//GO:0006260//GO:0006355	transcription, DNA-templated//DNA replication//regulation of transcription, DNA-templated	GO:0008270//GO:0003700//GO:0003677//GO:0003887//GO:0003682	zinc ion binding//transcription factor activity, sequence-specific DNA binding//DNA binding//DNA-directed DNA polymerase activity//chromatin binding	GO:0000785//GO:0005667//GO:0000775//GO:0042575//GO:0005634	chromatin//transcription factor complex//chromosome, centromeric region//DNA polymerase complex//nucleus	--	--
Cluster-29057.61508	3806	148231221	NP_001090554.1	2010	2.1e-222	elastin microfibril interfacer 2 precursor [Xenopus laevis]>gi|117558619|gb|AAI27410.1| Emilin2 protein [Xenopus laevis]	795127797	XM_011934547.1	182	1.15924e-87	PREDICTED: Colobus angolensis palliatus Cdk5 and Abl enzyme substrate 2 (CABLES2), mRNA	--	--	--	--	Q9BXX0	1383	4.4e-151	EMILIN-2 OS=Homo sapiens GN=EMILIN2 PE=1 SV=3	PF06056//PF07546//PF05531	Putative ATPase subunit of terminase (gpP-like)//EMI domain//Nucleopolyhedrovirus P10 protein	GO:0019069	viral capsid assembly	GO:0005515//GO:0005524	protein binding//ATP binding	GO:0019028	viral capsid	KOG4164	Cyclin ik3-1/CABLES
Cluster-5247.0	382	--	--	--	--	--	--	--	--	--	--	--	--	--	--	--	--	--	--	--	--	--	--	--	--	--	--	--	--
Cluster-17876.2	562	--	--	--	--	--	--	--	--	--	--	--	--	--	--	--	--	--	--	--	--	--	--	--	--	--	--	--	--
Cluster-17876.1	303	--	--	--	--	--	--	--	--	--	--	--	--	--	--	--	--	--	--	--	--	--	--	--	--	--	--	--	--
Cluster-17876.0	294	--	--	--	--	--	--	--	--	--	--	--	--	--	--	--	--	--	--	--	--	--	--	--	--	--	--	--	--
Cluster-18352.0	307	--	--	--	--	--	--	--	--	--	--	--	--	--	--	--	--	--	--	--	--	--	--	--	--	--	--	--	--
Cluster-7945.0	459	--	--	--	--	--	--	--	--	--	--	--	--	--	--	--	--	--	--	--	--	--	--	--	--	--	--	--	--
Cluster-58878.0	1038	829837345	XP_012634602.1	1181	7.6e-127	PREDICTED: aryl-hydrocarbon-interacting protein-like 1 [Microcebus murinus]	--	--	--	--	--	K17767	AIP, XAP2	AH receptor-interacting protein	http://www.genome.jp/dbget-bin/www_bget?ko:K17767	Q95MP1	1168	1e-126	Aryl-hydrocarbon-interacting protein-like 1 OS=Bos taurus GN=AIPL1 PE=1 SV=1	PF13414//PF13374//PF00254	TPR repeat//Tetratricopeptide repeat//FKBP-type peptidyl-prolyl cis-trans isomerase	GO:0006457	protein folding	GO:0005515	protein binding	--	--	KOG0545	Aryl-hydrocarbon receptor-interacting protein
Cluster-29057.32464	1345	847120780	XP_012817158.1	309	1.3e-25	PREDICTED: glutamate receptor-interacting protein 2 isoform X1 [Xenopus (Silurana) tropicalis]	--	--	--	--	--	--	--	--	--	A8E0R9	309	5.3e-27	Glutamate receptor-interacting protein 2 OS=Xenopus laevis GN=grip2 PE=2 SV=2	--	--	--	--	--	--	--	--	--	--
Cluster-30053.0	694	--	--	--	--	--	--	--	--	--	--	--	--	--	--	--	--	--	--	--	--	--	--	--	--	--	--	--	--
Cluster-38592.0	379	--	--	--	--	--	--	--	--	--	--	--	--	--	--	--	--	--	--	--	--	--	--	--	--	--	--	--	--
Cluster-59900.0	810	--	--	--	--	--	--	--	--	--	--	--	--	--	--	--	--	--	--	--	--	--	--	--	--	--	--	--	--
Cluster-40760.0	3402	512819302	XP_002939406.2	2851	0	PREDICTED: arf-GAP with SH3 domain, ANK repeat and PH domain-containing protein 3 isoform X1 [Xenopus (Silurana) tropicalis]	--	--	--	--	--	K12488	ASAP	Arf-GAP with SH3 domain, ANK repeat and PH domain-containing protein	http://www.genome.jp/dbget-bin/www_bget?ko:K12488	Q8TDY4	1889	8.3e-210	Arf-GAP with SH3 domain, ANK repeat and PH domain-containing protein 3 OS=Homo sapiens GN=ASAP3 PE=1 SV=1	PF00023//PF01412//PF13606//PF06105	Ankyrin repeat//Putative GTPase activating protein for Arf//Ankyrin repeat//Aph-1 protein	GO:0016485//GO:0043085	protein processing//positive regulation of catalytic activity	GO:0005515//GO:0005096	protein binding//GTPase activator activity	GO:0016021	integral component of membrane	--	--
Cluster-29057.60929	370	--	--	--	--	--	--	--	--	--	--	--	--	--	--	--	--	--	--	PF00008	EGF-like domain	--	--	GO:0005515	protein binding	--	--	--	--
Cluster-29057.12260	3338	557015215	XP_006008083.1	1362	2.5e-147	PREDICTED: myosin light chain kinase 3-like isoform X1 [Latimeria chalumnae]	558127708	XM_006115550.1	239	2.09162e-119	PREDICTED: Pelodiscus sinensis myosin light chain kinase family, member 4 (MYLK4), mRNA	K00907	MYLK	myosin-light-chain kinase	http://www.genome.jp/dbget-bin/www_bget?ko:K00907	Q86YV6	1149	5.2e-124	Myosin light chain kinase family member 4 OS=Homo sapiens GN=MYLK4 PE=1 SV=2	PF06293//PF00069//PF07714	Lipopolysaccharide kinase (Kdo/WaaP) family//Protein kinase domain//Protein tyrosine kinase	GO:0006468	protein phosphorylation	GO:0004672//GO:0005524//GO:0016773	protein kinase activity//ATP binding//phosphotransferase activity, alcohol group as acceptor	GO:0016020	membrane	KOG0613	Projectin/twitchin and related proteins
Cluster-29057.159989	539	664769833	XP_008542474.1	466	3.2e-44	PREDICTED: LOW QUALITY PROTEIN: endothelial transcription factor GATA-2 [Equus przewalskii]	339275800	NG_029334.1	539	0	Homo sapiens GATA binding protein 2 (GATA2), RefSeqGene (LRG_295) on chromosome 3	K17894	GATA2	GATA-binding protein 2	http://www.genome.jp/dbget-bin/www_bget?ko:K17894	P23769	451	7.3e-44	Endothelial transcription factor GATA-2 OS=Homo sapiens GN=GATA2 PE=1 SV=3	--	--	--	--	--	--	--	--	--	--
Cluster-8711.0	529	--	--	--	--	--	--	--	--	--	--	--	--	--	--	--	--	--	--	--	--	--	--	--	--	--	--	--	--
Cluster-8711.1	2918	512840833	XP_002935200.2	2232	2.9e-248	PREDICTED: coiled-coil domain-containing protein 150 isoform X2 [Xenopus (Silurana) tropicalis]	--	--	--	--	--	--	--	--	--	Q8NCX0	1531	2.3e-168	Coiled-coil domain-containing protein 150 OS=Homo sapiens GN=CCDC150 PE=1 SV=2	--	--	--	--	--	--	--	--	--	--
Cluster-29057.32465	1840	512838766	XP_004914177.1	1876	3.5e-207	PREDICTED: glutamate receptor-interacting protein 2 isoform X4 [Xenopus (Silurana) tropicalis]	558207316	XM_006132851.1	352	0	PREDICTED: Pelodiscus sinensis glutamate receptor interacting protein 2 (GRIP2), transcript variant X3, mRNA	--	--	--	--	A8E0R9	1788	2.3e-198	Glutamate receptor-interacting protein 2 OS=Xenopus laevis GN=grip2 PE=2 SV=2	PF05196//PF13180//PF00595//PF00711	PTN/MK heparin-binding protein family, N-terminal domain//PDZ domain//PDZ domain (Also known as DHR or GLGF)//Beta defensin	GO:0008283//GO:0007165//GO:0006952//GO:0040007	cell proliferation//signal transduction//defense response//growth	GO:0008083//GO:0005515	growth factor activity//protein binding	GO:0005576	extracellular region	--	--
Cluster-52413.0	327	--	--	--	--	--	--	--	--	--	--	--	--	--	--	--	--	--	--	--	--	--	--	--	--	--	--	--	--
Cluster-29057.84588	904	148225452	NP_001085981.1	488	1.5e-46	MGC82980 protein [Xenopus laevis]>gi|49116745|gb|AAH73643.1| MGC82980 protein [Xenopus laevis]	--	--	--	--	--	K01599	hemE, UROD	uroporphyrinogen decarboxylase	http://www.genome.jp/dbget-bin/www_bget?ko:K01599	Q5RDK5	407	1.5e-38	Uroporphyrinogen decarboxylase OS=Pongo abelii GN=UROD PE=2 SV=1	PF01208	Uroporphyrinogen decarboxylase (URO-D)	GO:0006782//GO:0015994//GO:0006779	protoporphyrinogen IX biosynthetic process//chlorophyll metabolic process//porphyrin-containing compound biosynthetic process	GO:0004853	uroporphyrinogen decarboxylase activity	--	--	KOG2872	Uroporphyrinogen decarboxylase
Cluster-29057.84589	236	--	--	--	--	--	--	--	--	--	--	--	--	--	--	--	--	--	--	--	--	--	--	--	--	--	--	--	--
Cluster-1699.0	486	823469571	XP_012433673.1	172	3.6e-10	PREDICTED: LOW QUALITY PROTEIN: voltage-dependent N-type calcium channel subunit alpha-1B [Taeniopygia guttata]	--	--	--	--	--	--	--	--	--	P54282	146	1.5e-08	Voltage-dependent P/Q-type calcium channel subunit alpha-1A OS=Rattus norvegicus GN=Cacna1a PE=1 SV=1	--	--	--	--	--	--	--	--	KOG2301	Voltage-gated Ca2+ channels, alpha1 subunits
Cluster-9711.0	615	--	--	--	--	--	--	--	--	--	--	--	--	--	--	--	--	--	--	PF03522	Solute carrier family 12	GO:0006810//GO:0006811	transport//ion transport	GO:0005215	transporter activity	GO:0016020	membrane	--	--
Cluster-29057.84586	1549	47939988	AAH72284.1	1505	3.1e-164	Unknown (protein for MGC:82436) [Xenopus laevis]>gi|56269190|gb|AAH87439.1| Unknown (protein for MGC:99253) [Xenopus laevis]	823415354	XM_004390081.2	401	0	PREDICTED: Trichechus manatus latirostris ubiquitin fusion degradation 1 like (yeast) (LOC101345180), transcript variant X1, mRNA	K14016	UFD1	ubiquitin fusion degradation protein 1	http://www.genome.jp/dbget-bin/www_bget?ko:K14016	Q92890	1450	3e-159	Ubiquitin fusion degradation protein 1 homolog OS=Homo sapiens GN=UFD1L PE=1 SV=3	PF03152	Ubiquitin fusion degradation protein UFD1	GO:0006511	ubiquitin-dependent protein catabolic process	--	--	--	--	KOG1816	Ubiquitin fusion-degradation protein
Cluster-29057.84587	231	--	--	--	--	--	--	--	--	--	--	--	--	--	--	--	--	--	--	--	--	--	--	--	--	--	--	--	--
Cluster-29057.84580	1881	--	--	--	--	--	--	--	--	--	--	--	--	--	--	--	--	--	--	--	--	--	--	--	--	--	--	--	--
Cluster-29057.84581	5042	847095835	XP_012811191.1	6427	0	PREDICTED: huntingtin isoform X1 [Xenopus (Silurana) tropicalis]	641772140	XM_005304085.2	983	0	PREDICTED: Chrysemys picta bellii huntingtin (HTT), transcript variant X3, mRNA	K04533	HD	huntingtin	http://www.genome.jp/dbget-bin/www_bget?ko:K04533	P42858	5791	0	Huntingtin OS=Homo sapiens GN=HTT PE=1 SV=2	PF05694//PF02985	56kDa selenium binding protein (SBP56)//HEAT repeat	--	--	GO:0005515//GO:0008430	protein binding//selenium binding	--	--	--	--
Cluster-29057.84582	1237	54020902	NP_001005696.1	824	2.3e-85	suppressor of cytokine signaling 3 [Xenopus (Silurana) tropicalis]>gi|49522564|gb|AAH75262.1| suppressor of cytokine signaling 3 [Xenopus (Silurana) tropicalis]	148227195	NM_001091112.1	235	1.27449e-117	Xenopus laevis suppressor of cytokine signaling 3 (socs3), mRNA >gnl|BL_ORD_ID|2597054 Xenopus laevis hypothetical protein MGC81248, mRNA (cDNA clone MGC:81248 IMAGE:6631072), complete cds	K04696	SOCS3, CIS3	suppressor of cytokine signaling 3	http://www.genome.jp/dbget-bin/www_bget?ko:K04696	Q90X67	662	5.7e-68	Suppressor of cytokine signaling 3 OS=Gallus gallus GN=SOCS3 PE=2 SV=1	PF07525	SOCS box	GO:0016567//GO:0035556	protein ubiquitination//intracellular signal transduction	--	--	GO:0005622	intracellular	--	--
Cluster-29057.84583	2930	669292103	XP_008639144.1	2000	2.3e-221	PREDICTED: mothers against decapentaplegic homolog 2 isoform X3 [Corvus brachyrhynchos]	847087109	XM_012960860.1	799	0	PREDICTED: Xenopus (Silurana) tropicalis SMAD family member 2 (smad2), transcript variant X5, mRNA	K04500	SMAD2_3	mothers against decapentaplegic homolog 2/3	http://www.genome.jp/dbget-bin/www_bget?ko:K04500	Q15796	1984	6.9e-221	Mothers against decapentaplegic homolog 2 OS=Homo sapiens GN=SMAD2 PE=1 SV=1	PF10401//PF03165//PF03125//PF03166	Interferon-regulatory factor 3//MH1 domain//C. elegans Sre G protein-coupled chemoreceptor//MH2 domain	GO:0006355//GO:0007606	regulation of transcription, DNA-templated//sensory perception of chemical stimulus	GO:0003700	transcription factor activity, sequence-specific DNA binding	GO:0005622//GO:0005667//GO:0016021	intracellular//transcription factor complex//integral component of membrane	KOG3701	TGFbeta receptor signaling protein SMAD and related proteins
Cluster-29057.159403	2094	512840841	XP_004914453.1	1229	4.2e-132	PREDICTED: tetratricopeptide repeat protein 16 isoform X1 [Xenopus (Silurana) tropicalis]	859812518	XM_013058723.1	49	5.44399e-14	PREDICTED: Mustela putorius furo tetratricopeptide repeat protein 16 (LOC101676717), transcript variant X2, mRNA	--	--	--	--	Q95LZ5	778	3.4e-81	Tetratricopeptide repeat protein 16 OS=Macaca fascicularis GN=TTC16 PE=2 SV=1	PF00515//PF13414//PF13181//PF13176//PF13371	Tetratricopeptide repeat//TPR repeat//Tetratricopeptide repeat//Tetratricopeptide repeat//Tetratricopeptide repeat	--	--	GO:0005515	protein binding	--	--	--	--
Cluster-29057.159402	1952	852766154	XP_012877580.1	984	1e-103	PREDICTED: LOW QUALITY PROTEIN: NEDD4-like E3 ubiquitin-protein ligase WWP1 [Dipodomys ordii]	847133644	XM_012964152.1	341	2.41534e-176	PREDICTED: Xenopus (Silurana) tropicalis WW domain containing E3 ubiquitin protein ligase 1 (wwp1), transcript variant X3, mRNA	K05633	AIP5, WWP1	atrophin-1 interacting protein 5 (WW domain containing E3 ubiquitin protein ligase 1)	http://www.genome.jp/dbget-bin/www_bget?ko:K05633	Q8BZZ3	1019	3.6e-109	NEDD4-like E3 ubiquitin-protein ligase WWP1 OS=Mus musculus GN=Wwp1 PE=1 SV=2	PF00632	HECT-domain (ubiquitin-transferase)	GO:0016567	protein ubiquitination	GO:0004842	ubiquitin-protein transferase activity	--	--	KOG0940	Ubiquitin protein ligase RSP5/NEDD4
Cluster-29057.159401	730	--	--	--	--	--	--	--	--	--	--	--	--	--	--	--	--	--	--	--	--	--	--	--	--	--	--	--	--
Cluster-29057.159400	222	--	--	--	--	--	--	--	--	--	--	--	--	--	--	--	--	--	--	--	--	--	--	--	--	--	--	--	--
Cluster-29057.159407	3925	512848186	XP_002940768.2	3585	0	PREDICTED: serine/threonine-protein kinase ULK4 [Xenopus (Silurana) tropicalis]	847139557	XM_002940722.3	769	0	PREDICTED: Xenopus (Silurana) tropicalis unc-51 like kinase 4 (ulk4), mRNA	--	--	--	--	Q96C45	3074	0	Serine/threonine-protein kinase ULK4 OS=Homo sapiens GN=ULK4 PE=1 SV=2	PF00069//PF07714//PF01500//PF02985	Protein kinase domain//Protein tyrosine kinase//Keratin, high sulfur B2 protein//HEAT repeat	GO:0006468	protein phosphorylation	GO:0004672//GO:0005524//GO:0005515	protein kinase activity//ATP binding//protein binding	GO:0045095	keratin filament	KOG0597	Serine-threonine protein kinase FUSED
Cluster-12824.0	496	--	--	--	--	--	--	--	--	--	--	--	--	--	--	--	--	--	--	--	--	--	--	--	--	--	--	--	--
Cluster-29057.159405	477	847107941	XP_012813825.1	206	4e-14	PREDICTED: zinc transporter ZIP14 isoform X2 [Xenopus (Silurana) tropicalis]	--	--	--	--	--	K14720	SLC39A14, ZIP14	solute carrier family 39 (zinc transporter), member 14	http://www.genome.jp/dbget-bin/www_bget?ko:K14720	A4IGY6	206	1.6e-15	Zinc transporter ZIP14 OS=Xenopus tropicalis GN=slc39a14 PE=2 SV=1	PF02178	AT hook motif	--	--	GO:0003677	DNA binding	--	--	--	--
Cluster-29057.159404	202	--	--	--	--	--	--	--	--	--	--	--	--	--	--	--	--	--	--	--	--	--	--	--	--	--	--	--	--
Cluster-29057.159409	278	--	--	--	--	--	--	--	--	--	--	--	--	--	--	--	--	--	--	--	--	--	--	--	--	--	--	--	--
Cluster-29057.159408	606	--	--	--	--	--	--	--	--	--	--	--	--	--	--	--	--	--	--	PF02509	Rotavirus non-structural protein 35	GO:0019079	viral genome replication	GO:0003723	RNA binding	--	--	--	--
Cluster-37961.0	1172	--	--	--	--	--	--	--	--	--	--	--	--	--	--	--	--	--	--	PF08120	Tamulustoxin family	GO:0009405//GO:0006810	pathogenesis//transport	GO:0019870	potassium channel inhibitor activity	GO:0005576	extracellular region	--	--
Cluster-29057.159983	217	--	--	--	--	--	--	--	--	--	--	--	--	--	--	--	--	--	--	--	--	--	--	--	--	--	--	--	--
Cluster-29057.81033	1017	190358767	Q68EU0.2	216	5.9e-15	RecName: Full=Selenoprotein S B; Short=SelS B; AltName: Full=VCP-interacting membrane protein [Xenopus laevis]	--	--	--	--	--	K14025	SELS, VIMP	selenoprotein S	http://www.genome.jp/dbget-bin/www_bget?ko:K14025	Q68EU0	216	2.4e-16	Selenoprotein S B OS=Xenopus laevis GN=vimp-b PE=2 SV=2	PF00737//PF02898//PF06936//PF03938	Photosystem II 10 kDa phosphoprotein//Nitric oxide synthase, oxygenase domain//Selenoprotein S (SelS)//Outer membrane protein (OmpH-like)	GO:0015979//GO:0050821//GO:0055114//GO:0006886//GO:0006809	photosynthesis//protein stabilization//oxidation-reduction process//intracellular protein transport//nitric oxide biosynthetic process	GO:0051082//GO:0042301//GO:0004517	unfolded protein binding//phosphate ion binding//nitric-oxide synthase activity	GO:0009523//GO:0030176//GO:0016020	photosystem II//integral component of endoplasmic reticulum membrane//membrane	--	--
Cluster-29057.81032	2002	--	--	--	--	--	--	--	--	--	--	--	--	--	--	--	--	--	--	--	--	--	--	--	--	--	--	--	--
Cluster-29057.81031	982	--	--	--	--	--	--	--	--	--	--	--	--	--	--	--	--	--	--	--	--	--	--	--	--	--	--	--	--
Cluster-29057.81030	234	--	--	--	--	--	--	--	--	--	--	--	--	--	--	--	--	--	--	PF06151	Trehalose receptor	GO:0050912//GO:0007187//GO:0007607	detection of chemical stimulus involved in sensory perception of taste//G-protein coupled receptor signaling pathway, coupled to cyclic nucleotide second messenger//obsolete taste perception	GO:0008527	taste receptor activity	GO:0016021	integral component of membrane	--	--
Cluster-29057.81037	1151	288684214	NP_001039219.2	844	1e-87	ribosome biogenesis protein BRX1 homolog [Xenopus (Silurana) tropicalis]>gi|165970802|gb|AAI58498.1| Unknown (protein for MGC:186531) [Xenopus (Silurana) tropicalis]	725581663	XR_745613.1	103	2.8315e-44	PREDICTED: Saimiri boliviensis boliviensis ribosome biogenesis protein BRX1 homolog pseudogene (LOC101034551), misc_RNA	K14820	BRX1, BRIX1	ribosome biogenesis protein BRX1	http://www.genome.jp/dbget-bin/www_bget?ko:K14820	Q8UVY2	827	3.9e-87	Ribosome biogenesis protein BRX1 homolog OS=Xenopus laevis GN=brix1 PE=2 SV=1	--	--	--	--	--	--	--	--	KOG2971	RNA-binding protein required for biogenesis of the ribosomal 60S subunit
Cluster-29057.81036	1273	512869325	XP_004918218.1	148	5.7e-07	PREDICTED: uncharacterized protein LOC101732675 isoform X1 [Xenopus (Silurana) tropicalis]	--	--	--	--	--	--	--	--	--	--	--	--	--	PF00895//PF05434//PF08138	ATP synthase protein 8//TMEM9//Sex peptide (SP) family	GO:0015992//GO:0007165//GO:0015986//GO:0046008	proton transport//signal transduction//ATP synthesis coupled proton transport//regulation of female receptivity, post-mating	GO:0015078//GO:0005179	hydrogen ion transmembrane transporter activity//hormone activity	GO:0000276//GO:0005576//GO:0016021	mitochondrial proton-transporting ATP synthase complex, coupling factor F(o)//extracellular region//integral component of membrane	--	--
Cluster-29057.81035	545	--	--	--	--	--	--	--	--	--	--	--	--	--	--	--	--	--	--	--	--	--	--	--	--	--	--	--	--
Cluster-29057.81034	407	646723361	KDR23995.1	191	1.9e-12	hypothetical protein L798_07934 [Zootermopsis nevadensis]	--	--	--	--	--	--	--	--	--	--	--	--	--	--	--	--	--	--	--	--	--	--	--
Cluster-29057.171337	361	--	--	--	--	--	--	--	--	--	--	--	--	--	--	--	--	--	--	--	--	--	--	--	--	--	--	--	--
Cluster-29057.81039	651	--	--	--	--	--	--	--	--	--	--	--	--	--	--	--	--	--	--	--	--	--	--	--	--	--	--	--	--
Cluster-29057.81038	3446	147901426	NP_001085139.1	2333	6.7e-260	zinc finger and BTB domain containing 2 [Xenopus laevis]>gi|47939672|gb|AAH72055.1| MGC78926 protein [Xenopus laevis]	847127741	XM_012963016.1	670	0	PREDICTED: Xenopus (Silurana) tropicalis zinc finger and BTB domain containing 2 (zbtb2), transcript variant X3, mRNA	--	--	--	--	Q8N680	2056	3.6e-229	Zinc finger and BTB domain-containing protein 2 OS=Homo sapiens GN=ZBTB2 PE=1 SV=1	PF01428//PF13465//PF13912//PF00096//PF00651//PF07975//PF16622//PF12109	AN1-like Zinc finger//Zinc-finger double domain//C2H2-type zinc finger//Zinc finger, C2H2 type//BTB/POZ domain//TFIIH C1-like domain//zinc-finger C2H2-type//CXCR4 Chemokine receptor N terminal	GO:0006281	DNA repair	GO:0005515//GO:0008270//GO:0046872//GO:0003676//GO:0019955	protein binding//zinc ion binding//metal ion binding//nucleic acid binding//cytokine binding	GO:0005634	nucleus	--	--
Cluster-44756.0	515	--	--	--	--	--	--	--	--	--	--	--	--	--	--	--	--	--	--	PF00620	RhoGAP domain	GO:0007165	signal transduction	--	--	--	--	--	--
Cluster-17839.0	455	--	--	--	--	--	--	--	--	--	--	--	--	--	--	--	--	--	--	--	--	--	--	--	--	--	--	--	--
Cluster-11085.0	2848	118403477	NP_001072342.1	3023	0	coiled-coil domain-containing protein 39 [Xenopus (Silurana) tropicalis]>gi|123914778|sp|Q0V9R4.1|CCD39_XENTR RecName: Full=Coiled-coil domain-containing protein 39 [Xenopus (Silurana) tropicalis]>gi|111308090|gb|AAI21425.1| hypothetical protein MGC146318 [Xenopus (Silurana) tropicalis]	118403476	NM_001078874.1	729	0	Xenopus (Silurana) tropicalis coiled-coil domain containing 39 (ccdc39), mRNA >gnl|BL_ORD_ID|3295953 Xenopus tropicalis hypothetical protein MGC146318, mRNA (cDNA clone MGC:146318 IMAGE:7691840), complete cds	--	--	--	--	Q0V9R4	3023	0	Coiled-coil domain-containing protein 39 OS=Xenopus tropicalis GN=ccdc39 PE=2 SV=1	PF10473	Leucine-rich repeats of kinetochore protein Cenp-F/LEK1	GO:0060287//GO:0060285//GO:0060286//GO:0070286	epithelial cilium movement involved in determination of left/right asymmetry//cilium-dependent cell motility//obsolete flagellar cell motility//axonemal dynein complex assembly	GO:0008134//GO:0042803//GO:0045502	transcription factor binding//protein homodimerization activity//dynein binding	GO:0030286//GO:0005737//GO:0005667//GO:0005856	dynein complex//cytoplasm//transcription factor complex//cytoskeleton	--	--
Cluster-55043.0	493	--	--	--	--	--	--	--	--	--	--	--	--	--	--	--	--	--	--	--	--	--	--	--	--	--	--	--	--
Cluster-55043.2	234	--	--	--	--	--	--	--	--	--	--	--	--	--	--	--	--	--	--	--	--	--	--	--	--	--	--	--	--
Cluster-41812.0	812	--	--	--	--	--	--	--	--	--	--	--	--	--	--	--	--	--	--	PF00220	Neurohypophysial hormones, N-terminal Domain	GO:0007218	neuropeptide signaling pathway	GO:0005185	neurohypophyseal hormone activity	GO:0005576	extracellular region	--	--
Cluster-29057.3059	330	--	--	--	--	--	--	--	--	--	--	--	--	--	--	--	--	--	--	--	--	--	--	--	--	--	--	--	--
Cluster-29057.171336	391	--	--	--	--	--	--	--	--	--	--	--	--	--	--	--	--	--	--	--	--	--	--	--	--	--	--	--	--
Cluster-6746.0	513	--	--	--	--	--	--	--	--	--	--	--	--	--	--	--	--	--	--	--	--	--	--	--	--	--	--	--	--
Cluster-46869.0	487	--	--	--	--	--	--	--	--	--	--	--	--	--	--	--	--	--	--	--	--	--	--	--	--	--	--	--	--
Cluster-39019.0	915	--	--	--	--	--	--	--	--	--	--	--	--	--	--	--	--	--	--	--	--	--	--	--	--	--	--	--	--
Cluster-29057.24649	990	34534082	BAC86900.1	229	1.8e-16	unnamed protein product [Homo sapiens]	260593776	AC237642.3	904	0	Homo sapiens FOSMID clone ABC18-1708L10 from chromosome 1, complete sequence	K00799	GST, gst	glutathione S-transferase	http://www.genome.jp/dbget-bin/www_bget?ko:K00799	Q9TSM5	169	6.7e-11	Glutathione S-transferase Mu 1 OS=Macaca fascicularis GN=GSTM1 PE=2 SV=3	PF02798//PF13417	Glutathione S-transferase, N-terminal domain//Glutathione S-transferase, N-terminal domain	--	--	GO:0005515	protein binding	--	--	--	--
Cluster-29057.79348	1003	512830843	XP_002931894.2	1609	1.7e-176	PREDICTED: plexin-A4 [Xenopus (Silurana) tropicalis]	697495627	XM_009679322.1	360	0	PREDICTED: Struthio camelus australis plexin A4 (PLXNA4), transcript variant X2, mRNA	K06820	PLXNA	plexin A	http://www.genome.jp/dbget-bin/www_bget?ko:K06820	Q80UG2	1572	1.4e-173	Plexin-A4 OS=Mus musculus GN=Plxna4 PE=1 SV=3	PF00616//PF08785//PF00240	GTPase-activator protein for Ras-like GTPase//Ku C terminal domain like//Ubiquitin family	GO:0043087	regulation of GTPase activity	GO:0016817//GO:0005515	hydrolase activity, acting on acid anhydrides//protein binding	--	--	KOG3610	Plexins (functional semaphorin receptors)
Cluster-29057.79349	462	847112834	XP_012815170.1	582	9.7e-58	PREDICTED: protocadherin gamma-B1 isoform X17 [Xenopus (Silurana) tropicalis]	847115240	XM_012960138.1	50	3.15569e-15	PREDICTED: Xenopus (Silurana) tropicalis protocadherin gamma-B5-like (LOC105946880), mRNA	K16496	PCDHGB	protocadherin gamma subfamily B	http://www.genome.jp/dbget-bin/www_bget?ko:K16496	Q9Y5G0	438	2e-42	Protocadherin gamma-B5 OS=Homo sapiens GN=PCDHGB5 PE=2 SV=1	PF00028	Cadherin domain	GO:0007156	homophilic cell adhesion via plasma membrane adhesion molecules	GO:0005509	calcium ion binding	GO:0016020	membrane	--	--
Cluster-23499.0	579	642069676	CDQ88908.1	161	8.1e-09	unnamed protein product [Oncorhynchus mykiss]	--	--	--	--	--	--	--	--	--	--	--	--	--	--	--	--	--	--	--	--	--	--	--
Cluster-29057.24648	365	817305907	XP_012323498.1	494	1.2e-47	PREDICTED: glutathione S-transferase Mu 2 isoform X2 [Aotus nancymaae]>gi|817305909|ref|XP_012323499.1| PREDICTED: glutathione S-transferase Mu 2 isoform X3 [Aotus nancymaae]	11545020	AL357515.26	365	0	Human DNA sequence from clone RP11-397G5 on chromosome 6, complete sequence	K00799	GST, gst	glutathione S-transferase	http://www.genome.jp/dbget-bin/www_bget?ko:K00799	Q5R8E8	485	5.6e-48	Glutathione S-transferase Mu 2 OS=Pongo abelii GN=GSTM2 PE=2 SV=3	PF02798	Glutathione S-transferase, N-terminal domain	--	--	GO:0005515	protein binding	--	--	--	--
Cluster-29057.79342	3251	512853193	XP_004916068.1	1055	9.8e-112	PREDICTED: junctional adhesion molecule C [Xenopus (Silurana) tropicalis]	22798338	AL807389.7	42	6.61583e-10	Zebrafish DNA sequence from clone CH211-237L4 in linkage group 10, complete sequence	K06785	JAM3	junctional adhesion molecule 3	http://www.genome.jp/dbget-bin/www_bget?ko:K06785	Q9BX67	883	3.5e-93	Junctional adhesion molecule C OS=Homo sapiens GN=JAM3 PE=1 SV=1	PF12861//PF02480//PF13895	Anaphase-promoting complex subunit 11 RING-H2 finger//Alphaherpesvirus glycoprotein E//Immunoglobulin domain	GO:0016567	protein ubiquitination	GO:0005515//GO:0004842	protein binding//ubiquitin-protein transferase activity	GO:0016020//GO:0005680	membrane//anaphase-promoting complex	--	--
Cluster-29057.79343	3250	512853193	XP_004916068.1	1075	4.7e-114	PREDICTED: junctional adhesion molecule C [Xenopus (Silurana) tropicalis]	22798338	AL807389.7	42	6.61377e-10	Zebrafish DNA sequence from clone CH211-237L4 in linkage group 10, complete sequence	K06785	JAM3	junctional adhesion molecule 3	http://www.genome.jp/dbget-bin/www_bget?ko:K06785	Q9BX67	891	4.2e-94	Junctional adhesion molecule C OS=Homo sapiens GN=JAM3 PE=1 SV=1	PF12861	Anaphase-promoting complex subunit 11 RING-H2 finger	GO:0016567	protein ubiquitination	GO:0004842	ubiquitin-protein transferase activity	GO:0005680	anaphase-promoting complex	--	--
Cluster-27481.0	295	--	--	--	--	--	--	--	--	--	--	--	--	--	--	--	--	--	--	--	--	--	--	--	--	--	--	--	--
Cluster-10561.0	268	--	--	--	--	--	--	--	--	--	--	--	--	--	--	--	--	--	--	--	--	--	--	--	--	--	--	--	--
Cluster-19626.0	309	--	--	--	--	--	--	--	--	--	--	--	--	--	--	--	--	--	--	--	--	--	--	--	--	--	--	--	--
Cluster-19626.1	332	--	--	--	--	--	--	--	--	--	--	--	--	--	--	--	--	--	--	--	--	--	--	--	--	--	--	--	--
Cluster-29057.79344	854	--	--	--	--	--	--	--	--	--	--	--	--	--	--	--	--	--	--	--	--	--	--	--	--	--	--	--	--
Cluster-29057.79345	1239	--	--	--	--	--	--	--	--	--	--	--	--	--	--	--	--	--	--	--	--	--	--	--	--	--	--	--	--
Cluster-29057.126171	339	--	--	--	--	--	--	--	--	--	--	--	--	--	--	--	--	--	--	--	--	--	--	--	--	--	--	--	--
Cluster-29057.149932	794	--	--	--	--	--	--	--	--	--	--	--	--	--	--	--	--	--	--	--	--	--	--	--	--	--	--	--	--
Cluster-29057.106488	1675	847106562	XP_012813574.1	236	4.7e-17	PREDICTED: uncharacterized protein LOC100485791 isoform X1 [Xenopus (Silurana) tropicalis]	--	--	--	--	--	--	--	--	--	P02658	186	1.2e-12	Apovitellenin-1 OS=Anas platyrhynchos PE=1 SV=1	PF05418//PF06888	Apovitellenin I (Apo-VLDL-II)//Putative Phosphatase	GO:0006629//GO:0008152	lipid metabolic process//metabolic process	GO:0004857//GO:0016791	enzyme inhibitor activity//phosphatase activity	GO:0042627	chylomicron	--	--
Cluster-29057.171335	420	--	--	--	--	--	--	--	--	--	--	--	--	--	--	--	--	--	--	--	--	--	--	--	--	--	--	--	--
Cluster-29057.3053	739	--	--	--	--	--	--	--	--	--	--	--	--	--	--	--	--	--	--	--	--	--	--	--	--	--	--	--	--
Cluster-26686.0	844	--	--	--	--	--	--	--	--	--	--	--	--	--	--	--	--	--	--	--	--	--	--	--	--	--	--	--	--
Cluster-32421.0	642	--	--	--	--	--	--	--	--	--	--	--	--	--	--	--	--	--	--	--	--	--	--	--	--	--	--	--	--
Cluster-29057.3050	1482	847148522	XP_012822530.1	1895	1.8e-209	PREDICTED: alpha-tectorin [Xenopus (Silurana) tropicalis]	--	--	--	--	--	K18273	TECTA	alpha-tectorin	http://www.genome.jp/dbget-bin/www_bget?ko:K18273	O75443	1566	1e-172	Alpha-tectorin OS=Homo sapiens GN=TECTA PE=1 SV=3	PF05155//PF01818	Phage X family//Bacteriophage translational regulator	GO:0006260	DNA replication	GO:0003723	RNA binding	--	--	--	--
Cluster-10237.0	324	--	--	--	--	--	--	--	--	--	--	--	--	--	--	--	--	--	--	--	--	--	--	--	--	--	--	--	--
Cluster-23333.0	775	--	--	--	--	--	--	--	--	--	--	--	--	--	--	--	--	--	--	PF04767	DNA-binding 11 kDa phosphoprotein	GO:0019082	viral protein processing	GO:0003677	DNA binding	--	--	--	--
Cluster-29057.3051	1182	--	--	--	--	--	--	--	--	--	--	--	--	--	--	--	--	--	--	--	--	--	--	--	--	--	--	--	--
Cluster-29057.3056	2034	327263235	XP_003216426.1	533	2.1e-51	PREDICTED: lysM and putative peptidoglycan-binding domain-containing protein 3 [Anolis carolinensis]	--	--	--	--	--	--	--	--	--	Q28DG6	520	2.7e-51	LysM and putative peptidoglycan-binding domain-containing protein 3 OS=Xenopus tropicalis GN=lysmd3 PE=2 SV=1	--	--	--	--	--	--	--	--	--	--
Cluster-29057.3057	562	--	--	--	--	--	--	--	--	--	--	--	--	--	--	--	--	--	--	--	--	--	--	--	--	--	--	--	--
Cluster-29057.24641	590	--	--	--	--	--	--	--	--	--	--	--	--	--	--	--	--	--	--	--	--	--	--	--	--	--	--	--	--
Cluster-29057.171334	613	--	--	--	--	--	--	--	--	--	--	--	--	--	--	--	--	--	--	--	--	--	--	--	--	--	--	--	--
Cluster-29057.32681	2403	--	--	--	--	--	--	--	--	--	--	--	--	--	--	--	--	--	--	--	--	--	--	--	--	--	--	--	--
Cluster-29057.3054	1094	52345552	NP_001004824.1	378	1e-33	DNA/RNA-binding protein KIN17 [Xenopus (Silurana) tropicalis]>gi|49257754|gb|AAH74606.1| KIN, antigenic determinant of recA protein homolog [Xenopus (Silurana) tropicalis]	--	--	--	--	--	K13102	KIN	DNA/RNA-binding protein KIN17	http://www.genome.jp/dbget-bin/www_bget?ko:K13102	O60870	354	2.6e-32	DNA/RNA-binding protein KIN17 OS=Homo sapiens GN=KIN PE=1 SV=2	PF09462//PF00529	Mus7/MMS22 family//HlyD membrane-fusion protein of T1SS	GO:0006974//GO:0006281//GO:0031297//GO:0055085	cellular response to DNA damage stimulus//DNA repair//replication fork processing//transmembrane transport	GO:0008270	zinc ion binding	GO:0005634//GO:0005622//GO:0016020	nucleus//intracellular//membrane	KOG2837	Protein containing a U1-type Zn-finger and implicated in RNA splicing or processing
Cluster-1090.0	446	--	--	--	--	--	--	--	--	--	--	--	--	--	--	--	--	--	--	--	--	--	--	--	--	--	--	--	--
Cluster-29057.3055	358	--	--	--	--	--	--	--	--	--	--	--	--	--	--	--	--	--	--	--	--	--	--	--	--	--	--	--	--
Cluster-62508.0	255	--	--	--	--	--	--	--	--	--	--	--	--	--	--	--	--	--	--	--	--	--	--	--	--	--	--	--	--
Cluster-41677.0	900	--	--	--	--	--	--	--	--	--	--	--	--	--	--	--	--	--	--	--	--	--	--	--	--	--	--	--	--
Cluster-29057.148328	1518	847085241	XP_012811282.1	558	1.9e-54	PREDICTED: uncharacterized protein LOC100145252 isoform X1 [Xenopus (Silurana) tropicalis]	--	--	--	--	--	--	--	--	--	Q66KL0	452	1.6e-43	Probable N-acetyltransferase camello OS=Xenopus tropicalis GN=cml PE=2 SV=1	PF08445//PF13302//PF04186//PF13508//PF00612//PF13673//PF00583	FR47-like protein//Acetyltransferase (GNAT) domain//FxsA cytoplasmic membrane protein//Acetyltransferase (GNAT) domain//IQ calmodulin-binding motif//Acetyltransferase (GNAT) domain//Acetyltransferase (GNAT) family	GO:0042967	acyl-carrier-protein biosynthetic process	GO:0016747//GO:0008080//GO:0005515	transferase activity, transferring acyl groups other than amino-acyl groups//N-acetyltransferase activity//protein binding	GO:0016020	membrane	--	--
Cluster-29057.148329	3036	699686186	XP_009887980.1	2870	0	PREDICTED: pantothenate kinase 4 [Charadrius vociferus]	170284712	BC161366.1	881	0	Xenopus tropicalis hypothetical protein LOC100145609, mRNA (cDNA clone MGC:186219 IMAGE:6977237), complete cds	K09680	coaW	type II pantothenate kinase	http://www.genome.jp/dbget-bin/www_bget?ko:K09680	Q923S8	2781	0	Pantothenate kinase 4 OS=Rattus norvegicus GN=Pank4 PE=1 SV=1	PF03630	Fumble	GO:0015937//GO:0015940	coenzyme A biosynthetic process//pantothenate biosynthetic process	GO:0005524//GO:0004594	ATP binding//pantothenate kinase activity	--	--	KOG2201	Pantothenate kinase PanK and related proteins
Cluster-29057.148320	1432	679184732	KFW76151.1	153	1.7e-07	hypothetical protein N305_05884, partial [Manacus vitellinus]	--	--	--	--	--	--	--	--	--	--	--	--	--	--	--	--	--	--	--	--	--	--	--
Cluster-29057.148321	396	--	--	--	--	--	--	--	--	--	--	--	--	--	--	--	--	--	--	--	--	--	--	--	--	--	--	--	--
Cluster-27306.0	274	--	--	--	--	--	--	--	--	--	--	--	--	--	--	--	--	--	--	--	--	--	--	--	--	--	--	--	--
Cluster-29057.148323	2164	187608157	NP_001120450.1	740	2.2e-75	transmembrane and coiled-coil domain-containing protein 6 [Xenopus (Silurana) tropicalis]>gi|170285002|gb|AAI61230.1| LOC100145543 protein [Xenopus (Silurana) tropicalis]	--	--	--	--	--	--	--	--	--	Q8BQX5	574	1.6e-57	Transmembrane and coiled-coil domain-containing protein 6 OS=Mus musculus GN=Tmco6 PE=2 SV=2	PF00514	Armadillo/beta-catenin-like repeat	--	--	GO:0005515	protein binding	--	--	--	--
Cluster-29057.148324	660	512852980	XP_002934627.2	251	3.4e-19	PREDICTED: TRPM8 channel-associated factor homolog [Xenopus (Silurana) tropicalis]	--	--	--	--	--	--	--	--	--	Q5XHI4	239	3.4e-19	TRPM8 channel-associated factor homolog OS=Xenopus laevis GN=tcaf PE=2 SV=1	--	--	--	--	--	--	--	--	--	--
Cluster-29057.148325	2099	301615420	XP_002937162.1	998	2.6e-105	PREDICTED: FAST kinase domain-containing protein 2 [Xenopus (Silurana) tropicalis]	--	--	--	--	--	K18190	FASTKD2	FAST kinase domain-containing protein 2	http://www.genome.jp/dbget-bin/www_bget?ko:K18190	Q9NYY8	662	9.7e-68	FAST kinase domain-containing protein 2 OS=Homo sapiens GN=FASTKD2 PE=1 SV=1	PF06743	FAST kinase-like protein, subdomain 1	--	--	GO:0004672	protein kinase activity	--	--	--	--
Cluster-29057.148326	508	--	--	--	--	--	--	--	--	--	--	--	--	--	--	--	--	--	--	--	--	--	--	--	--	--	--	--	--
Cluster-29057.148327	2044	--	--	--	--	--	--	--	--	--	--	--	--	--	--	--	--	--	--	--	--	--	--	--	--	--	--	--	--
Cluster-41091.1	274	--	--	--	--	--	--	--	--	--	--	--	--	--	--	--	--	--	--	--	--	--	--	--	--	--	--	--	--
Cluster-6299.0	293	--	--	--	--	--	--	--	--	--	--	--	--	--	--	--	--	--	--	--	--	--	--	--	--	--	--	--	--
Cluster-29057.171332	400	--	--	--	--	--	--	--	--	--	--	--	--	--	--	--	--	--	--	--	--	--	--	--	--	--	--	--	--
Cluster-29057.30312	704	--	--	--	--	--	--	--	--	--	--	--	--	--	--	--	--	--	--	PF15221	Lens epithelial cell protein LEP503	GO:0007275	multicellular organismal development	--	--	--	--	--	--
Cluster-29057.30313	3867	847168922	XP_012808206.1	4336	0	PREDICTED: E2/E3 hybrid ubiquitin-protein ligase UBE2O [Xenopus (Silurana) tropicalis]	733914897	XM_010721420.1	378	0	PREDICTED: Meleagris gallopavo ubiquitin-conjugating enzyme E2O (UBE2O), mRNA	K10581	UBE2O	ubiquitin-conjugating enzyme E2 O	http://www.genome.jp/dbget-bin/www_bget?ko:K10581	Q6ZPJ3	3709	0	E2/E3 hybrid ubiquitin-protein ligase UBE2O OS=Mus musculus GN=Ube2o PE=1 SV=3	--	--	--	--	--	--	--	--	KOG0895	Ubiquitin-conjugating enzyme
Cluster-29057.30310	330	--	--	--	--	--	--	--	--	--	--	--	--	--	--	--	--	--	--	--	--	--	--	--	--	--	--	--	--
Cluster-29057.30311	591	--	--	--	--	--	--	--	--	--	--	--	--	--	--	--	--	--	--	--	--	--	--	--	--	--	--	--	--
Cluster-29057.30316	243	--	--	--	--	--	--	--	--	--	--	--	--	--	--	--	--	--	--	--	--	--	--	--	--	--	--	--	--
Cluster-29057.30317	518	--	--	--	--	--	--	--	--	--	--	--	--	--	--	--	--	--	--	--	--	--	--	--	--	--	--	--	--
Cluster-29057.30314	440	--	--	--	--	--	--	--	--	--	--	--	--	--	--	--	--	--	--	--	--	--	--	--	--	--	--	--	--
Cluster-29057.30315	1239	--	--	--	--	--	--	--	--	--	--	--	--	--	--	--	--	--	--	--	--	--	--	--	--	--	--	--	--
Cluster-29057.38165	2042	148227144	NP_001088935.1	658	6.7e-66	uncharacterized protein LOC496311 [Xenopus laevis]>gi|57032734|gb|AAH88831.1| LOC496311 protein [Xenopus laevis]	148227143	NM_001095466.1	189	7.92934e-92	Xenopus laevis uncharacterized LOC496311 (LOC496311), mRNA >gnl|BL_ORD_ID|647327 Xenopus laevis hypothetical LOC496311, mRNA (cDNA clone MGC:97875 IMAGE:4174119), complete cds	K17920	SNX5_6_32	sorting nexin-5/6/32	http://www.genome.jp/dbget-bin/www_bget?ko:K17920	Q9Y5X3	608	1.7e-61	Sorting nexin-5 OS=Homo sapiens GN=SNX5 PE=1 SV=1	PF04492//PF03114	Bacteriophage replication protein O//BAR domain	GO:0007154//GO:0006260	cell communication//DNA replication	GO:0005515//GO:0035091	protein binding//phosphatidylinositol binding	GO:0005737	cytoplasm	KOG1660	Sorting nexin SNX6/TFAF2, contains PX domain
Cluster-29057.38164	299	--	--	--	--	--	--	--	--	--	--	--	--	--	--	--	--	--	--	--	--	--	--	--	--	--	--	--	--
Cluster-29057.30318	706	808859157	KKF11352.1	170	8.9e-10	putative transposase element L1Md-A101/L1Md-A102/L1Md-A2 [Larimichthys crocea]	--	--	--	--	--	--	--	--	--	--	--	--	--	--	--	--	--	--	--	--	--	--	--
Cluster-29057.30319	1234	847167034	XP_012826755.1	342	1.8e-29	PREDICTED: homeobox protein Hox-D9 [Xenopus (Silurana) tropicalis]	119854867	AC145806.2	217	1.28942e-107	Xenopus (Silurana) tropicalis clone CH216-95O19, complete sequence	K09294	HOX_9	homeobox protein HoxA/B/C/D9	http://www.genome.jp/dbget-bin/www_bget?ko:K09294	Q9IA13	287	1.7e-24	Homeobox protein Hox-D9 OS=Heterodontus francisci GN=HOXD9 PE=3 SV=1	PF04617	Hox9 activation region	GO:0006351	transcription, DNA-templated	--	--	GO:0005634	nucleus	--	--
Cluster-29057.38161	3901	148223273	NP_001087848.1	1504	1e-163	condensin-2 complex subunit H2 [Xenopus laevis]>gi|82180968|sp|Q641G4.1|CNDH2_XENLA RecName: Full=Condensin-2 complex subunit H2; AltName: Full=Non-SMC condensin II complex subunit H2 [Xenopus laevis]>gi|51950222|gb|AAH82373.1| MGC81656 protein [Xenopus laevis]	148223272	NM_001094379.1	101	1.26658e-42	Xenopus laevis non-SMC condensin II complex, subunit H2 (ncaph2), mRNA >gnl|BL_ORD_ID|2691176 Xenopus laevis MGC81656 protein, mRNA (cDNA clone MGC:81656 IMAGE:6864423), complete cds	K11490	NCAPH2	condensin-2 complex subunit H2	http://www.genome.jp/dbget-bin/www_bget?ko:K11490	Q641G4	1504	4.2e-165	Condensin-2 complex subunit H2 OS=Xenopus laevis GN=ncaph2 PE=1 SV=1	PF04825//PF03121	N terminus of Rad21 / Rec8 like protein//Herpesviridae UL52/UL70 DNA primase	GO:0006351//GO:0006260//GO:0006269	transcription, DNA-templated//DNA replication//DNA replication, synthesis of RNA primer	GO:0005515//GO:0003896	protein binding//DNA primase activity	GO:0005730//GO:0005657	nucleolus//replication fork	KOG2359	Uncharacterized conserved protein
Cluster-29057.38160	801	156717890	NP_001096486.1	737	1.8e-75	troponin I, slow skeletal muscle [Xenopus (Silurana) tropicalis]>gi|134254251|gb|AAI35328.1| LOC100125108 protein [Xenopus (Silurana) tropicalis]	148224531	NM_001097889.1	273	6.11334e-139	Xenopus laevis troponin I type 1 (skeletal, slow) (tnni1), mRNA >gnl|BL_ORD_ID|3880883 Xenopus laevis hypothetical protein LOC100037198, mRNA (cDNA clone MGC:160325 IMAGE:8535453), complete cds	K10371	TNNI1	troponin I, slow skeletal muscle	http://www.genome.jp/dbget-bin/www_bget?ko:K10371	Q9WUZ5	677	6.7e-70	Troponin I, slow skeletal muscle OS=Mus musculus GN=Tnni1 PE=2 SV=3	PF05507//PF00992	Microfibril-associated glycoprotein (MAGP)//Troponin	--	--	--	--	GO:0005861//GO:0001527	troponin complex//microfibril	KOG3977	Troponin I
Cluster-29057.38163	985	--	--	--	--	--	--	--	--	--	--	--	--	--	--	--	--	--	--	--	--	--	--	--	--	--	--	--	--
Cluster-29057.38162	1523	--	--	--	--	--	--	--	--	--	--	--	--	--	--	--	--	--	--	--	--	--	--	--	--	--	--	--	--
Cluster-60922.0	338	--	--	--	--	--	--	--	--	--	--	--	--	--	--	--	--	--	--	--	--	--	--	--	--	--	--	--	--
Cluster-29057.171331	1060	--	--	--	--	--	--	--	--	--	--	--	--	--	--	--	--	--	--	--	--	--	--	--	--	--	--	--	--
Cluster-44622.0	502	--	--	--	--	--	--	--	--	--	--	--	--	--	--	--	--	--	--	--	--	--	--	--	--	--	--	--	--
Cluster-32958.1	491	488566586	XP_004472952.1	778	1.9e-80	PREDICTED: serine/threonine-protein kinase NIM1 isoform X1 [Dasypus novemcinctus]>gi|821130224|ref|XP_012386220.1| PREDICTED: serine/threonine-protein kinase NIM1 isoform X1 [Dasypus novemcinctus]	--	--	--	--	--	K16310	NIM1	serine/threonine-protein kinase NIM1	http://www.genome.jp/dbget-bin/www_bget?ko:K16310	Q8IY84	774	2.3e-81	Serine/threonine-protein kinase NIM1 OS=Homo sapiens GN=NIM1K PE=1 SV=1	PF04584//PF06293//PF00069//PF07714//PF00714	Poxvirus A28 family//Lipopolysaccharide kinase (Kdo/WaaP) family//Protein kinase domain//Protein tyrosine kinase//Interferon gamma	GO:0006955//GO:0007165//GO:0016032//GO:0006468	immune response//signal transduction//viral process//protein phosphorylation	GO:0004672//GO:0016773//GO:0005133//GO:0005524	protein kinase activity//phosphotransferase activity, alcohol group as acceptor//interferon-gamma receptor binding//ATP binding	GO:0005576//GO:0016020//GO:0019031	extracellular region//membrane//viral envelope	KOG0586	Serine/threonine protein kinase
Cluster-32958.0	390	512810479	XP_002933080.2	405	2.7e-37	PREDICTED: serine/threonine-protein kinase NIM1 [Xenopus (Silurana) tropicalis]	--	--	--	--	--	K16310	NIM1	serine/threonine-protein kinase NIM1	http://www.genome.jp/dbget-bin/www_bget?ko:K16310	Q8IY84	297	3.8e-26	Serine/threonine-protein kinase NIM1 OS=Homo sapiens GN=NIM1K PE=1 SV=1	--	--	--	--	--	--	--	--	--	--
Cluster-56930.0	748	--	--	--	--	--	--	--	--	--	--	--	--	--	--	--	--	--	--	PF00112	Papain family cysteine protease	GO:0006508	proteolysis	GO:0008234	cysteine-type peptidase activity	--	--	--	--
Cluster-26500.0	283	--	--	--	--	--	--	--	--	--	--	--	--	--	--	--	--	--	--	--	--	--	--	--	--	--	--	--	--
Cluster-29057.171330	941	512875659	XP_002939161.2	1211	2.3e-130	PREDICTED: lipid phosphate phosphatase-related protein type 2 isoform X2 [Xenopus (Silurana) tropicalis]	--	--	--	--	--	K19581	LPPR1_2_5	lipid phosphate phosphatase-related protein type 1/2/5	http://www.genome.jp/dbget-bin/www_bget?ko:K19581	Q8VCY8	733	2.5e-76	Lipid phosphate phosphatase-related protein type 2 OS=Mus musculus GN=Lppr2 PE=2 SV=1	--	--	--	--	--	--	--	--	--	--
Cluster-38560.0	612	--	--	--	--	--	--	--	--	--	--	--	--	--	--	--	--	--	--	--	--	--	--	--	--	--	--	--	--
Cluster-26832.0	228	--	--	--	--	--	--	--	--	--	--	--	--	--	--	--	--	--	--	--	--	--	--	--	--	--	--	--	--
Cluster-10489.0	203	--	--	--	--	--	--	--	--	--	--	--	--	--	--	--	--	--	--	--	--	--	--	--	--	--	--	--	--
Cluster-62801.0	1266	--	--	--	--	--	--	--	--	--	--	--	--	--	--	--	--	--	--	PF07238	PilZ domain	--	--	GO:0035438	cyclic-di-GMP binding	--	--	--	--
Cluster-34374.0	811	147903042	NP_001089721.1	306	1.7e-25	oligonucleotide/oligosaccharide-binding fold containing 1 [Xenopus laevis]>gi|76780140|gb|AAI06406.1| MGC131038 protein [Xenopus laevis]	--	--	--	--	--	--	--	--	--	Q6DJ48	304	1.2e-26	CST complex subunit STN1 OS=Xenopus tropicalis GN=obfc1 PE=2 SV=1	--	--	--	--	--	--	--	--	--	--
Cluster-51377.0	543	--	--	--	--	--	--	--	--	--	--	--	--	--	--	--	--	--	--	--	--	--	--	--	--	--	--	--	--
Cluster-45087.0	503	--	--	--	--	--	--	--	--	--	--	--	--	--	--	--	--	--	--	--	--	--	--	--	--	--	--	--	--
Cluster-2855.0	219	--	--	--	--	--	--	--	--	--	--	--	--	--	--	--	--	--	--	--	--	--	--	--	--	--	--	--	--
Cluster-29057.39698	491	--	--	--	--	--	--	--	--	--	--	--	--	--	--	--	--	--	--	--	--	--	--	--	--	--	--	--	--
Cluster-29057.39699	290	--	--	--	--	--	--	--	--	--	--	--	--	--	--	--	--	--	--	--	--	--	--	--	--	--	--	--	--
Cluster-29057.39694	665	--	--	--	--	--	--	--	--	--	--	--	--	--	--	--	--	--	--	PF02943	Ferredoxin thioredoxin reductase catalytic beta chain	GO:0055114	oxidation-reduction process	GO:0016730	oxidoreductase activity, acting on iron-sulfur proteins as donors	--	--	--	--
Cluster-29057.39695	647	847176494	XP_012810831.1	415	3.2e-38	PREDICTED: transmembrane protein 8B-like [Xenopus (Silurana) tropicalis]	583989750	XM_006790015.1	108	2.5819e-47	PREDICTED: Neolamprologus brichardi transmembrane protein 8B-like (LOC102799870), mRNA	--	--	--	--	B1AWJ5	323	6.1e-29	Transmembrane protein 8B OS=Mus musculus GN=Tmem8b PE=2 SV=1	--	--	--	--	--	--	--	--	--	--
Cluster-29057.39696	1635	--	--	--	--	--	--	--	--	--	--	--	--	--	--	--	--	--	--	--	--	--	--	--	--	--	--	--	--
Cluster-29057.39697	565	--	--	--	--	--	--	--	--	--	--	--	--	--	--	--	--	--	--	--	--	--	--	--	--	--	--	--	--
Cluster-29057.39690	266	--	--	--	--	--	--	--	--	--	--	--	--	--	--	--	--	--	--	--	--	--	--	--	--	--	--	--	--
Cluster-29057.39691	376	512846000	XP_002943473.2	246	7.3e-19	PREDICTED: transmembrane protein 8A isoform X1 [Xenopus (Silurana) tropicalis]	759199037	XM_011387533.1	37	4.25198e-08	PREDICTED: Pteropus vampyrus transmembrane protein 8B-like (LOC105311558), mRNA	--	--	--	--	B1AWJ5	123	5.5e-06	Transmembrane protein 8B OS=Mus musculus GN=Tmem8b PE=2 SV=1	--	--	--	--	--	--	--	--	--	--
Cluster-29057.39692	1037	542181910	XP_005496551.1	1547	2.8e-169	PREDICTED: transmembrane protein 8B [Zonotrichia albicollis]	541963359	XM_005436919.1	333	3.53971e-172	PREDICTED: Falco cherrug transmembrane protein 8B-like (LOC102051585), mRNA	--	--	--	--	B1AWJ5	1388	3.1e-152	Transmembrane protein 8B OS=Mus musculus GN=Tmem8b PE=2 SV=1	--	--	--	--	--	--	--	--	--	--
Cluster-29057.39693	911	512846000	XP_002943473.2	1301	8.2e-141	PREDICTED: transmembrane protein 8A isoform X1 [Xenopus (Silurana) tropicalis]	541963359	XM_005436919.1	260	1.17799e-131	PREDICTED: Falco cherrug transmembrane protein 8B-like (LOC102051585), mRNA	--	--	--	--	B1AWJ5	1052	2.5e-113	Transmembrane protein 8B OS=Mus musculus GN=Tmem8b PE=2 SV=1	--	--	--	--	--	--	--	--	--	--
Cluster-29057.35856	778	--	--	--	--	--	--	--	--	--	--	--	--	--	--	--	--	--	--	--	--	--	--	--	--	--	--	--	--
Cluster-29057.35857	350	--	--	--	--	--	--	--	--	--	--	--	--	--	--	--	--	--	--	PF03244	Photosystem I reaction centre subunit VI	GO:0015979	photosynthesis	--	--	GO:0009522//GO:0009538	photosystem I//photosystem I reaction center	--	--
Cluster-29057.35854	399	--	--	--	--	--	--	--	--	--	--	--	--	--	--	--	--	--	--	--	--	--	--	--	--	--	--	--	--
Cluster-29057.35855	381	--	--	--	--	--	--	--	--	--	--	--	--	--	--	--	--	--	--	--	--	--	--	--	--	--	--	--	--
Cluster-29057.35852	346	--	--	--	--	--	--	--	--	--	--	--	--	--	--	--	--	--	--	--	--	--	--	--	--	--	--	--	--
Cluster-29057.35853	584	--	--	--	--	--	--	--	--	--	--	--	--	--	--	--	--	--	--	--	--	--	--	--	--	--	--	--	--
Cluster-29057.35850	294	--	--	--	--	--	--	--	--	--	--	--	--	--	--	--	--	--	--	--	--	--	--	--	--	--	--	--	--
Cluster-29057.35851	294	--	--	--	--	--	--	--	--	--	--	--	--	--	--	--	--	--	--	--	--	--	--	--	--	--	--	--	--
Cluster-9177.2	372	--	--	--	--	--	--	--	--	--	--	--	--	--	--	--	--	--	--	--	--	--	--	--	--	--	--	--	--
Cluster-1037.0	287	--	--	--	--	--	--	--	--	--	--	--	--	--	--	--	--	--	--	--	--	--	--	--	--	--	--	--	--
Cluster-9177.0	235	--	--	--	--	--	--	--	--	--	--	--	--	--	--	--	--	--	--	--	--	--	--	--	--	--	--	--	--
Cluster-62255.0	476	--	--	--	--	--	--	--	--	--	--	--	--	--	--	--	--	--	--	--	--	--	--	--	--	--	--	--	--
Cluster-53654.0	384	--	--	--	--	--	--	--	--	--	--	--	--	--	--	--	--	--	--	--	--	--	--	--	--	--	--	--	--
Cluster-26688.0	268	--	--	--	--	--	--	--	--	--	--	--	--	--	--	--	--	--	--	--	--	--	--	--	--	--	--	--	--
Cluster-6633.0	419	--	--	--	--	--	--	--	--	--	--	--	--	--	--	--	--	--	--	--	--	--	--	--	--	--	--	--	--
Cluster-19263.1	572	123431636	XP_001308251.1	136	6.3e-06	flocculin [Trichomonas vaginalis G3]>gi|121889921|gb|EAX95321.1| flocculin, putative [Trichomonas vaginalis G3]	--	--	--	--	--	--	--	--	--	--	--	--	--	PF14860	DrrA phosphatidylinositol 4-phosphate binding domain	GO:0009405//GO:0043087	pathogenesis//regulation of GTPase activity	GO:0017137	Rab GTPase binding	GO:0044161	host cell cytoplasmic vesicle	--	--
Cluster-19263.0	282	--	--	--	--	--	--	--	--	--	--	--	--	--	--	--	--	--	--	--	--	--	--	--	--	--	--	--	--
Cluster-29057.118619	1190	512849468	XP_002932528.2	985	4.7e-104	PREDICTED: xin actin-binding repeat-containing protein 1 isoform X1 [Xenopus (Silurana) tropicalis]	--	--	--	--	--	--	--	--	--	Q91957	926	1.3e-98	Xin actin-binding repeat-containing protein 1 OS=Gallus gallus GN=Xirp1 PE=2 SV=3	PF08043	Xin repeat	GO:0030036	actin cytoskeleton organization	GO:0003779	actin binding	GO:0030054	cell junction	--	--
Cluster-29057.118618	488	--	--	--	--	--	--	--	--	--	--	--	--	--	--	--	--	--	--	--	--	--	--	--	--	--	--	--	--
Cluster-49194.1	753	--	--	--	--	--	--	--	--	--	--	--	--	--	--	--	--	--	--	--	--	--	--	--	--	--	--	--	--
Cluster-49194.0	225	--	--	--	--	--	--	--	--	--	--	--	--	--	--	--	--	--	--	--	--	--	--	--	--	--	--	--	--
Cluster-29057.118611	478	--	--	--	--	--	--	--	--	--	--	--	--	--	--	--	--	--	--	--	--	--	--	--	--	--	--	--	--
Cluster-6790.0	218	--	--	--	--	--	--	--	--	--	--	--	--	--	--	--	--	--	--	--	--	--	--	--	--	--	--	--	--
Cluster-29057.118613	202	--	--	--	--	--	--	--	--	--	--	--	--	--	--	--	--	--	--	--	--	--	--	--	--	--	--	--	--
Cluster-29057.118612	2362	--	--	--	--	--	--	--	--	--	--	--	--	--	--	--	--	--	--	PF03964//PF00841	Chorion family 2//Sperm histone P2	GO:0007275//GO:0007283	multicellular organismal development//spermatogenesis	GO:0003677	DNA binding	GO:0042600//GO:0000786//GO:0005634	chorion//nucleosome//nucleus	--	--
Cluster-29057.118615	268	--	--	--	--	--	--	--	--	--	--	--	--	--	--	--	--	--	--	--	--	--	--	--	--	--	--	--	--
Cluster-29057.118614	261	--	--	--	--	--	--	--	--	--	--	--	--	--	--	--	--	--	--	--	--	--	--	--	--	--	--	--	--
Cluster-29057.118617	265	--	--	--	--	--	--	--	--	--	--	--	--	--	--	--	--	--	--	--	--	--	--	--	--	--	--	--	--
Cluster-29057.118616	1039	--	--	--	--	--	--	--	--	--	--	--	--	--	--	--	--	--	--	--	--	--	--	--	--	--	--	--	--
Cluster-30126.0	272	847110452	XP_012814689.1	326	2.8e-28	PREDICTED: protocadherin gamma subfamily A, 11 isoform X19 [Xenopus (Silurana) tropicalis]	--	--	--	--	--	K16497	PCDHGC	protocadherin gamma subfamily C	http://www.genome.jp/dbget-bin/www_bget?ko:K16497	Q9Y5F6	239	1.4e-19	Protocadherin gamma-C5 OS=Homo sapiens GN=PCDHGC5 PE=2 SV=1	PF00028	Cadherin domain	GO:0007156	homophilic cell adhesion via plasma membrane adhesion molecules	GO:0005509	calcium ion binding	GO:0016020	membrane	--	--
Cluster-32615.0	411	--	--	--	--	--	--	--	--	--	--	--	--	--	--	--	--	--	--	--	--	--	--	--	--	--	--	--	--
Cluster-46264.0	490	--	--	--	--	--	--	--	--	--	--	--	--	--	--	--	--	--	--	--	--	--	--	--	--	--	--	--	--
Cluster-7569.0	243	755568462	XP_011249693.1	428	3.7e-40	PREDICTED: interferon-activable protein 203 isoform X3 [Mus musculus]>gi|6016336|sp|O35368.1|IFI3_MOUSE RecName: Full=Interferon-activable protein 203; Short=Ifi-203; AltName: Full=Interferon-inducible protein p203>gi|2465727|gb|AAC53428.1| interferon-inducible protein 203 [Mus musculus]>gi|148707031|gb|EDL38978.1| mCG120042, isoform CRA_a [Mus musculus]	755568461	XM_011251391.1	243	7.95696e-123	PREDICTED: Mus musculus interferon-activable protein 203 (LOC102641031), transcript variant X3, mRNA	--	--	--	--	O35368	428	1.5e-41	Interferon-activable protein 203 OS=Mus musculus GN=Ifi203 PE=1 SV=1	--	--	GO:0035458	cellular response to interferon-beta	--	--	GO:0005634	nucleus	--	--
Cluster-29879.0	590	--	--	--	--	--	--	--	--	--	--	--	--	--	--	--	--	--	--	--	--	--	--	--	--	--	--	--	--
Cluster-11316.0	446	--	--	--	--	--	--	--	--	--	--	--	--	--	--	--	--	--	--	--	--	--	--	--	--	--	--	--	--
Cluster-29057.52839	5071	34098593	Q8QG92.1	2253	1.9e-250	RecName: Full=Dapper 1-B; Short=xDpr; AltName: Full=Dapper1a; Short=XDpr1a [Xenopus laevis]>gi|20147551|gb|AAM12548.1|AF488776_1 dapper 1 [Xenopus laevis]	402765818	NM_001007949.2	291	3.95426e-148	Xenopus (Silurana) tropicalis dishevelled-binding antagonist of beta-catenin 1 (dact1), mRNA	--	--	--	--	Q8QG92	2253	7.6e-252	Dapper 1-B OS=Xenopus laevis GN=dact1-b PE=1 SV=1	--	--	GO:0007275//GO:0046329//GO:0030178	multicellular organismal development//negative regulation of JNK cascade//negative regulation of Wnt signaling pathway	GO:0005515	protein binding	GO:0030877	beta-catenin destruction complex	--	--
Cluster-29057.52838	4901	34098593	Q8QG92.1	2337	3.3e-260	RecName: Full=Dapper 1-B; Short=xDpr; AltName: Full=Dapper1a; Short=XDpr1a [Xenopus laevis]>gi|20147551|gb|AAM12548.1|AF488776_1 dapper 1 [Xenopus laevis]	402765818	NM_001007949.2	291	3.82075e-148	Xenopus (Silurana) tropicalis dishevelled-binding antagonist of beta-catenin 1 (dact1), mRNA	--	--	--	--	Q8QG92	2337	1.3e-261	Dapper 1-B OS=Xenopus laevis GN=dact1-b PE=1 SV=1	--	--	GO:0046329//GO:0030178	negative regulation of JNK cascade//negative regulation of Wnt signaling pathway	GO:0005515	protein binding	GO:0030877	beta-catenin destruction complex	--	--
Cluster-29266.1	248	808871099	KKF20858.1	257	2.5e-20	Retrotransposable element Tf2 protein type 1 [Larimichthys crocea]	--	--	--	--	--	--	--	--	--	Q8I7P9	180	8.8e-13	Retrovirus-related Pol polyprotein from transposon opus OS=Drosophila melanogaster GN=pol PE=3 SV=1	--	--	--	--	--	--	--	--	--	--
Cluster-29266.0	600	847155697	XP_012824228.1	728	1.5e-74	PREDICTED: retrotransposon-like protein 1 [Xenopus (Silurana) tropicalis]	--	--	--	--	--	--	--	--	--	Q8I7P9	419	4.2e-40	Retrovirus-related Pol polyprotein from transposon opus OS=Drosophila melanogaster GN=pol PE=3 SV=1	--	--	--	--	--	--	--	--	--	--
Cluster-29057.52833	1735	--	--	--	--	--	--	--	--	--	--	--	--	--	--	--	--	--	--	PF14972	Mitochondrial morphogenesis regulator	GO:0007005	mitochondrion organization	--	--	GO:0031305	integral component of mitochondrial inner membrane	--	--
Cluster-29057.52832	702	--	--	--	--	--	--	--	--	--	--	--	--	--	--	--	--	--	--	--	--	--	--	--	--	--	--	--	--
Cluster-29057.52831	1714	--	--	--	--	--	--	--	--	--	--	--	--	--	--	--	--	--	--	PF06203	CCT motif	--	--	GO:0005515	protein binding	--	--	--	--
Cluster-29057.52830	1010	--	--	--	--	--	--	--	--	--	--	--	--	--	--	--	--	--	--	--	--	--	--	--	--	--	--	--	--
Cluster-29057.52837	566	--	--	--	--	--	--	--	--	--	--	--	--	--	--	--	--	--	--	PF05297	Herpesvirus latent membrane protein 1 (LMP1)	GO:0019087	transformation of host cell by virus	--	--	GO:0016021	integral component of membrane	--	--
Cluster-29057.52836	343	--	--	--	--	--	--	--	--	--	--	--	--	--	--	--	--	--	--	--	--	--	--	--	--	--	--	--	--
Cluster-29057.52835	409	--	--	--	--	--	--	--	--	--	--	--	--	--	--	--	--	--	--	--	--	--	--	--	--	--	--	--	--
Cluster-29057.52834	910	--	--	--	--	--	685046523	LN595048.1	59	6.39635e-20	Cyprinus carpio genome assembly common carp genome ,scaffold 000028908	--	--	--	--	--	--	--	--	--	--	--	--	--	--	--	--	--	--
Cluster-29057.76695	3325	512830386	XP_002935016.2	2160	7.4e-240	PREDICTED: solute carrier family 13 member 1 [Xenopus (Silurana) tropicalis]	512830385	XM_002934970.2	194	2.1584e-94	PREDICTED: Xenopus (Silurana) tropicalis solute carrier family 13 (sodium/sulfate symporter), member 1 (slc13a1), mRNA	K14444	SLC13A1_4	solute carrier family 13 (sodium/sulfate cotransporter), member 1/4	http://www.genome.jp/dbget-bin/www_bget?ko:K14444	Q9BZW2	1770	5.1e-196	Solute carrier family 13 member 1 OS=Homo sapiens GN=SLC13A1 PE=1 SV=1	PF00939//PF08114//PF07503//PF03600	Sodium:sulfate symporter transmembrane region//ATPase proteolipid family//HypF finger//Citrate transporter	GO:0006810//GO:0050790//GO:0006814//GO:0055085	transport//regulation of catalytic activity//sodium ion transport//transmembrane transport	GO:0005215//GO:0030234//GO:0008270	transporter activity//enzyme regulator activity//zinc ion binding	GO:0016021//GO:0016020	integral component of membrane//membrane	KOG1281	Na+/dicarboxylate, Na+/tricarboxylate and phosphate transporters
Cluster-29057.76694	823	148226827	NP_001084361.1	533	8.4e-52	cyclin-dependent kinase 7 [Xenopus laevis]>gi|125413|sp|P20911.1|CDK7_XENLA RecName: Full=Cyclin-dependent kinase 7; AltName: Full=40 kDa protein kinase; AltName: Full=CDC2/CDK2,4-activating kinase; AltName: Full=Cell division protein kinase 7; AltName: Full=P40 MO15 [Xenopus laevis]>gi|64960|emb|CAA37915.1| unnamed protein product [Xenopus laevis]>gi|122936372|gb|AAI30135.1| CDK7 protein [Xenopu…	--	--	--	--	--	K02202	CDK7	cyclin-dependent kinase 7	http://www.genome.jp/dbget-bin/www_bget?ko:K02202	P20911	533	3.4e-53	Cyclin-dependent kinase 7 OS=Xenopus laevis GN=cdk7 PE=1 SV=1	--	--	GO:0006468//GO:0051301//GO:0009069//GO:0007126//GO:0016310	protein phosphorylation//cell division//serine family amino acid metabolic process//meiotic nuclear division//phosphorylation	GO:0005524//GO:0008353//GO:0004693	ATP binding//RNA polymerase II carboxy-terminal domain kinase activity//cyclin-dependent protein serine/threonine kinase activity	GO:0005634	nucleus	KOG0659	Cdk activating kinase (CAK)/RNA polymerase II transcription initiation/nucleotide excision repair factor TFIIH/TFIIK, kinase subunit CDK7
Cluster-29057.76697	2847	301610039	XP_002934577.1	2891	0	PREDICTED: diacylglycerol kinase alpha [Xenopus (Silurana) tropicalis]>gi|847104159|ref|XP_012813262.1| PREDICTED: diacylglycerol kinase alpha [Xenopus (Silurana) tropicalis]>gi|847104163|ref|XP_012813263.1| PREDICTED: diacylglycerol kinase alpha [Xenopus (Silurana) tropicalis]>gi|847104166|ref|XP_012813264.1| PREDICTED: diacylglycerol kinase alpha [Xenopus (Silurana) tropicalis]>gi|847104169|ref…	847104168	XM_012957811.1	730	0	PREDICTED: Xenopus (Silurana) tropicalis diacylglycerol kinase, alpha 80kDa (dgka), transcript variant X5, mRNA	K00901	dgkA, DGK	diacylglycerol kinase (ATP)	http://www.genome.jp/dbget-bin/www_bget?ko:K00901	P23743	2170	1.8e-242	Diacylglycerol kinase alpha OS=Homo sapiens GN=DGKA PE=1 SV=3	PF13833//PF00130//PF00036//PF00609//PF13202//PF00781//PF13405//PF13499	EF-hand domain pair//Phorbol esters/diacylglycerol binding domain (C1 domain)//EF hand//Diacylglycerol kinase accessory domain//EF hand//Diacylglycerol kinase catalytic domain//EF-hand domain//EF-hand domain pair	GO:0046486//GO:0035556//GO:0009395//GO:0007205	glycerolipid metabolic process//intracellular signal transduction//phospholipid catabolic process//protein kinase C-activating G-protein coupled receptor signaling pathway	GO:0005509//GO:0016301//GO:0004143	calcium ion binding//kinase activity//diacylglycerol kinase activity	--	--	--	--
Cluster-29057.76696	1635	149639779	XP_001510132.1	1833	3e-202	PREDICTED: mRNA export factor isoform X3 [Ornithorhynchus anatinus]>gi|620980284|ref|XP_007669605.1| PREDICTED: mRNA export factor isoform X1 [Ornithorhynchus anatinus]>gi|620980286|ref|XP_007669606.1| PREDICTED: mRNA export factor isoform X1 [Ornithorhynchus anatinus]>gi|620980288|ref|XP_007669607.1| PREDICTED: mRNA export factor isoform X1 [Ornithorhynchus anatinus]>gi|620980290|ref|XP_00766960…	148226265	NM_001097949.1	495	0	Xenopus laevis ribonucleic acid export 1 (rae1), mRNA >gnl|BL_ORD_ID|3927569 Xenopus laevis hypothetical protein LOC100049109, mRNA (cDNA clone MGC:161029 IMAGE:6326185), complete cds	K14298	RAE1, GLE2	mRNA export factor	http://www.genome.jp/dbget-bin/www_bget?ko:K14298	Q5FVA9	1837	4.2e-204	mRNA export factor OS=Xenopus tropicalis GN=rae1 PE=2 SV=1	PF00400	WD domain, G-beta repeat	--	--	GO:0005515	protein binding	--	--	KOG0647	mRNA export protein (contains WD40 repeats)
Cluster-29057.76691	680	--	--	--	--	--	16304891	AL158011.13	52	3.67231e-16	Human DNA sequence from clone GS1-215N23 on chromosome 1q24.1-31.1, complete sequence	--	--	--	--	--	--	--	--	--	--	--	--	--	--	--	--	--	--
Cluster-29057.76690	1154	--	--	--	--	--	--	--	--	--	--	--	--	--	--	--	--	--	--	--	--	--	--	--	--	--	--	--	--
Cluster-17114.0	705	--	--	--	--	--	--	--	--	--	--	--	--	--	--	--	--	--	--	PF00269	Small, acid-soluble spore proteins, alpha/beta type	GO:0006265	DNA topological change	GO:0003690	double-stranded DNA binding	--	--	--	--
Cluster-29057.76692	377	426372192	XP_004053012.1	350	6.3e-31	PREDICTED: leucine-rich repeat serine/threonine-protein kinase 2 [Gorilla gorilla gorilla]	225703046	NG_011709.1	377	0	Homo sapiens leucine-rich repeat kinase 2 (LRRK2), RefSeqGene on chromosome 12	K08844	LRRK2	leucine-rich repeat kinase 2	http://www.genome.jp/dbget-bin/www_bget?ko:K08844	Q5S007	349	3.4e-32	Leucine-rich repeat serine/threonine-protein kinase 2 OS=Homo sapiens GN=LRRK2 PE=1 SV=2	PF03627	PapG carbohydrate binding domain	GO:0007155	cell adhesion	GO:0030246	carbohydrate binding	--	--	--	--
Cluster-29239.0	364	--	--	--	--	--	--	--	--	--	--	--	--	--	--	--	--	--	--	--	--	--	--	--	--	--	--	--	--
Cluster-29057.76699	536	--	--	--	--	--	--	--	--	--	--	--	--	--	--	--	--	--	--	--	--	--	--	--	--	--	--	--	--
Cluster-29057.76698	3755	301610039	XP_002934577.1	3302	0	PREDICTED: diacylglycerol kinase alpha [Xenopus (Silurana) tropicalis]>gi|847104159|ref|XP_012813262.1| PREDICTED: diacylglycerol kinase alpha [Xenopus (Silurana) tropicalis]>gi|847104163|ref|XP_012813263.1| PREDICTED: diacylglycerol kinase alpha [Xenopus (Silurana) tropicalis]>gi|847104166|ref|XP_012813264.1| PREDICTED: diacylglycerol kinase alpha [Xenopus (Silurana) tropicalis]>gi|847104169|ref…	847104168	XM_012957811.1	837	0	PREDICTED: Xenopus (Silurana) tropicalis diacylglycerol kinase, alpha 80kDa (dgka), transcript variant X5, mRNA	K00901	dgkA, DGK	diacylglycerol kinase (ATP)	http://www.genome.jp/dbget-bin/www_bget?ko:K00901	P23743	2539	3.9e-285	Diacylglycerol kinase alpha OS=Homo sapiens GN=DGKA PE=1 SV=3	PF13499//PF00609//PF00036//PF00130//PF00781//PF13202//PF13405//PF13833	EF-hand domain pair//Diacylglycerol kinase accessory domain//EF hand//Phorbol esters/diacylglycerol binding domain (C1 domain)//Diacylglycerol kinase catalytic domain//EF hand//EF-hand domain//EF-hand domain pair	GO:0007205//GO:0046486//GO:0009395//GO:0035556	protein kinase C-activating G-protein coupled receptor signaling pathway//glycerolipid metabolic process//phospholipid catabolic process//intracellular signal transduction	GO:0005509//GO:0016301//GO:0004143	calcium ion binding//kinase activity//diacylglycerol kinase activity	--	--	--	--
Cluster-57316.0	461	--	--	--	--	--	--	--	--	--	--	--	--	--	--	--	--	--	--	--	--	--	--	--	--	--	--	--	--
Cluster-29057.114040	4748	--	--	--	--	--	840011410	LK064747.1	554	0	Apteryx australis mantelli genome assembly AptMant0, scaffold scaffold178	--	--	--	--	--	--	--	--	PF04209//PF00060	homogentisate 1,2-dioxygenase//Ligand-gated ion channel	GO:0006570//GO:0042207//GO:0006559//GO:0055114//GO:0006811//GO:0007165//GO:0007268	tyrosine metabolic process//styrene catabolic process//L-phenylalanine catabolic process//oxidation-reduction process//ion transport//signal transduction//synaptic transmission	GO:0004411//GO:0004970	homogentisate 1,2-dioxygenase activity//ionotropic glutamate receptor activity	GO:0016020	membrane	--	--
Cluster-29057.114041	1823	--	--	--	--	--	803305867	XM_012155976.1	360	0	PREDICTED: Ovis aries musimon forkhead box P2 (FOXP2), transcript variant X12, mRNA	--	--	--	--	--	--	--	--	--	--	--	--	--	--	--	--	--	--
Cluster-29057.114042	437	--	--	--	--	--	699635076	XM_009910476.1	199	4.40935e-98	PREDICTED: Picoides pubescens forkhead box P2 (FOXP2), transcript variant X4, mRNA	--	--	--	--	--	--	--	--	--	--	--	--	--	--	--	--	--	--
Cluster-29057.114043	2693	612053602	XP_007504229.1	1980	4.5e-219	PREDICTED: forkhead box protein P2 isoform X4 [Monodelphis domestica]	591352295	XM_007070533.1	1167	0	PREDICTED: Chelonia mydas forkhead box P2 (FOXP2), transcript variant X1, mRNA	K09409	FOXP	forkhead box protein P	http://www.genome.jp/dbget-bin/www_bget?ko:K09409	Q8MJ98	1975	7e-220	Forkhead box protein P2 OS=Pongo pygmaeus GN=FOXP2 PE=2 SV=3	PF00250	Forkhead domain	GO:0006355	regulation of transcription, DNA-templated	GO:0003700//GO:0043565	transcription factor activity, sequence-specific DNA binding//sequence-specific DNA binding	GO:0005667	transcription factor complex	KOG2294	Transcription factor of the Forkhead/HNF3 family
Cluster-29057.114044	438	--	--	--	--	--	--	--	--	--	--	--	--	--	--	--	--	--	--	--	--	--	--	--	--	--	--	--	--
Cluster-29057.114045	5042	847090805	XP_012824595.1	4260	0	PREDICTED: nuclear receptor corepressor 2 isoform X10 [Xenopus (Silurana) tropicalis]	847090823	XM_012969172.1	754	0	PREDICTED: Xenopus (Silurana) tropicalis nuclear receptor corepressor 2 (ncor2), transcript variant X20, mRNA	K06065	NCOR2, SMRT	nuclear receptor co-repressor 2	http://www.genome.jp/dbget-bin/www_bget?ko:K06065	Q9WU42	2090	6e-233	Nuclear receptor corepressor 2 OS=Mus musculus GN=Ncor2 PE=1 SV=3	--	--	--	--	--	--	--	--	--	--
Cluster-29057.114046	2929	847090790	XP_012824573.1	1684	1e-184	PREDICTED: nuclear receptor corepressor 2 isoform X6 [Xenopus (Silurana) tropicalis]>gi|847090793|ref|XP_012824575.1| PREDICTED: nuclear receptor corepressor 2 isoform X6 [Xenopus (Silurana) tropicalis]	847090823	XM_012969172.1	478	0	PREDICTED: Xenopus (Silurana) tropicalis nuclear receptor corepressor 2 (ncor2), transcript variant X20, mRNA	K06065	NCOR2, SMRT	nuclear receptor co-repressor 2	http://www.genome.jp/dbget-bin/www_bget?ko:K06065	Q9Y618	1586	9.7e-175	Nuclear receptor corepressor 2 OS=Homo sapiens GN=NCOR2 PE=1 SV=2	PF02262//PF06156	CBL proto-oncogene N-terminal domain 1//Protein of unknown function (DUF972)	GO:0007165//GO:0006260//GO:0007166	signal transduction//DNA replication//cell surface receptor signaling pathway	GO:0004871	signal transducer activity	GO:0005634	nucleus	KOG1878	Nuclear receptor coregulator SMRT/SMRTER, contains Myb-like domains
Cluster-29057.114047	7835	--	--	--	--	--	--	--	--	--	--	--	--	--	--	--	--	--	--	PF06858	Nucleolar GTP-binding protein 1 (NOG1)	--	--	GO:0005525	GTP binding	--	--	--	--
Cluster-29057.114048	7863	--	--	--	--	--	--	--	--	--	--	--	--	--	--	--	--	--	--	PF06858	Nucleolar GTP-binding protein 1 (NOG1)	--	--	GO:0005525	GTP binding	--	--	--	--
Cluster-27110.0	978	--	--	--	--	--	--	--	--	--	--	--	--	--	--	--	--	--	--	--	--	--	--	--	--	--	--	--	--
Cluster-1154.0	554	--	--	--	--	--	--	--	--	--	--	--	--	--	--	--	--	--	--	--	--	--	--	--	--	--	--	--	--
Cluster-55191.1	840	688571245	XP_001921910.4	451	2.8e-42	PREDICTED: poly [ADP-ribose] polymerase 4 [Danio rerio]	--	--	--	--	--	--	--	--	--	Q86TG7	257	3.6e-21	Retrotransposon-derived protein PEG10 OS=Homo sapiens GN=PEG10 PE=1 SV=2	PF00098//PF16588	Zinc knuckle//C2H2 zinc-finger	--	--	GO:0008270//GO:0003676	zinc ion binding//nucleic acid binding	--	--	--	--
Cluster-55191.0	623	617521092	XP_007544480.1	339	2e-29	PREDICTED: uncharacterized protein LOC103132609 [Poecilia formosa]	--	--	--	--	--	--	--	--	--	Q86TG7	232	2.1e-18	Retrotransposon-derived protein PEG10 OS=Homo sapiens GN=PEG10 PE=1 SV=2	--	--	--	--	--	--	--	--	--	--
Cluster-29057.42274	2001	301608151	XP_002933655.1	1629	1.7e-178	PREDICTED: probable 28S rRNA (cytosine-C(5))-methyltransferase [Xenopus (Silurana) tropicalis]	699675959	XM_009903438.1	80	3.04116e-31	PREDICTED: Picoides pubescens NOP2/Sun domain family, member 5 (NSUN5), mRNA	K15264	NSUN5, WBSCR20	putative methyltransferase	http://www.genome.jp/dbget-bin/www_bget?ko:K15264	Q96P11	1125	1.9e-121	Probable 28S rRNA (cytosine-C(5))-methyltransferase OS=Homo sapiens GN=NSUN5 PE=1 SV=2	PF01728//PF01189	FtsJ-like methyltransferase//16S rRNA methyltransferase RsmF	GO:0032259	methylation	GO:0008168	methyltransferase activity	--	--	KOG2360	Proliferation-associated nucleolar protein (NOL1)
[truncated: 247,820+ more rows]
