# Supplementary material for: Transcriptomics reveals the molecular processes of light-induced rapid darkening of the non-obligate cave dweller Oreolalax rhodostigmatus (Megophryidae, Anura) and their genetic basis of pigmentation strategy
Source: BMC Genomics. 2018 May 31;19:422. doi: 10.1186/s12864-018-4790-y (PMC5984452; doi:10.1186/s12864-018-4790-y)
Supplement: Supplementary file 4 — Table S3. Summary of FPKM. (XLSX 20703 kb) [file 12864_2018_4790_MOESM4_ESM.xlsx]

## Sheet: Sheet1
Table S3. Summary of FPKM.
Genes	Dark-1	Dark-2	Dark-3	Dark-4	Short-term-1	Short-term-2	Short-term-3	Short-term-4	Short-term-5	Short-term-6	Long-term-1	Long-term-2	Long-term-3
Cluster-29057.80182	0	0	0.27	0	0	0.18	0	0.11	0	0.28	1.94	1.3	1.09
Cluster-29057.173154	0.23	0.21	0	0.23	0	0	0	0	0	0	0.16	0	0
Cluster-29057.82311	1.25	0.9	1.21	1.02	0.86	0.52	1.8	0.83	0.42	0.98	1.47	2.1	1.31
Cluster-29057.8102	0	0	0.12	0	0.14	0	0	0	0.2	0.17	0.08	0.11	0.22
Cluster-29057.106664	7.66	3.72	5.62	7.58	6.66	3.98	6.93	4.83	1.38	5.36	3.36	6.94	4.81
Cluster-29057.50387	0	0	0.16	0	0	0	0	0	0	0	0	0	0
Cluster-29057.8101	0.39	0.2	0	0.7	0	0.6	0.34	0.95	0.07	0.26	0.41	0.43	0.87
Cluster-29057.97062	4.05	3.34	2.09	7.22	1.35	3.85	8.12	5.23	3.07	5.12	2.51	3.96	3.18
Cluster-29057.27036	0	0	0	0	0	0.61	0.38	1.07	1.06	1.19	1.13	0	0
Cluster-29057.76448	0.7	0.53	0.99	1.25	1.24	0.35	2.31	3.04	1.89	1.85	0.78	0.55	1.04
Cluster-29057.68150	0	0	0.06	0.07	0.16	0	0.6	1.35	0.65	0.29	0.12	0.28	0.21
Cluster-29057.144796	0.25	0.32	0	0.2	0	0.24	0.86	0.6	0.35	0.2	1.45	1.07	0.45
Cluster-29057.70116	0.83	0.49	0.66	0.39	0.52	0.74	0.77	0.87	0.44	0	0.15	0.1	0.06
Cluster-33558.0	0.19	0	0.51	0.65	0.66	0.2	0.19	0	0	0	0	0	0
Cluster-29057.29667	0	0	0	0	0	0.65	0.76	0.57	0.99	0.8	1.25	0	0
Cluster-29057.60993	0	0	0.08	0.29	1.2	1	6.42	8.37	0.34	5.11	0.42	4.11	0.33
Cluster-29057.157235	0	0	0	0	0	1.03	1.35	0.54	0.72	2.02	1.59	0	0
Cluster-29057.52846	0	0.09	0	0	0.09	0	0	0.09	0	0.1	0.22	0	0.19
Cluster-29057.104522	8.76	6.56	8.99	15.37	11.73	9.59	11.41	10.2	4.57	9.58	7.7	6.35	4.89
Cluster-29057.42583	0	0	0	0.06	0.33	0	0.72	0	0	0.38	0.12	0.13	0.05
Cluster-29057.126516	2.02	1.7	1.19	2.67	1.43	2.28	3.42	1.76	0.45	1.46	2.24	1.74	2.35
Cluster-29057.156547	0	0	0	0.23	0.28	0.3	0.28	0.44	0	0	0	0.34	0
Cluster-29057.128871	0.38	0	0.54	0.29	0.15	0.64	0	0	0	0.09	0	0.6	0.16
Cluster-29057.32539	0.31	0.09	0.09	0.96	0.6	0.24	0.81	0.31	0	0.39	0.54	0.33	0.2
Cluster-29057.156546	0.03	0	0	0.42	0.51	0.26	0	0.33	0	0.61	0	0.12	0.43
Cluster-29057.137063	1.66	0.36	0	0	2.46	0	0	0.15	0	0.25	0.3	0	1.49
Cluster-29057.60535	1.14	0	0.26	0.46	0	0.2	0.54	0	0.46	0.57	0	0.39	0.52
Cluster-29057.118307	0.41	0.04	0.25	0.15	0.17	0.15	0.13	0.13	0	0.38	0.03	0.1	0.27
Cluster-65382.0	0.11	0	0.05	0.25	0	0	0.17	0.16	0	0.06	0	0	0.26
Cluster-3340.0	0	0	0	0	0	0.63	0.59	1.94	1.65	2.49	1.34	0	0
Cluster-29057.17767	0	0	0	0	0	0.37	0.7	1.48	1.14	1.84	1.18	0	0
Cluster-29057.164693	0	0	0	0	0	1.08	0.85	1.9	2.51	0.89	1.13	0	0
Cluster-29057.22842	0	0	0	0	0	1.05	1.84	2.64	1.7	1.48	1.47	0	0
Cluster-29057.100542	0.2	0.22	0.28	1.02	0.96	1.04	1.09	0.39	0.31	0.71	1.06	1.02	0.84
Cluster-29057.129927	1.02	1.18	1.17	1.43	2.2	0.82	1.33	0.63	0	0.53	1.26	1.74	1.43
Cluster-29057.97313	0.11	0	0.21	0	0	0.09	0	0	0	0.28	0.5	0.18	0.61
Cluster-29057.59831	0	0	0	0	0	0	0	0	0	0	0.15	0	0.12
Cluster-29057.87446	17.24	5.96	11.45	14.19	6.06	12.1	6.26	8.79	1.34	9.8	17.95	17.48	15.64
Cluster-29057.114671	1.8	1.31	2.82	2.86	2.33	1.58	1.08	1.82	0.24	0.46	2.07	3.61	3.12
Cluster-29057.152971	0	0	0	0	0	0	0	0	0	0	0	0.36	0.57
Cluster-29057.27533	0	0	0	0	0	1.05	1.81	1.84	1.98	1.03	1.47	0	0
Cluster-2775.0	0	0	0	0	0	0.34	0.32	1.49	0.59	0.67	0.96	0	0
Cluster-29057.78407	2.46	1.04	2.03	2.42	1.15	0.99	1.64	1.86	0.01	1.54	2.32	3.53	2.52
Cluster-29057.51036	0.89	0.26	0.44	0.95	0.63	0.52	0.72	0.12	0	0.82	0.99	1.44	0.98
Cluster-29057.160144	0	0	0	0	0	1.51	2.01	2.21	3.18	1.36	2.63	0	0
Cluster-29057.51037	0.14	0.24	0.17	0.33	0.58	0.95	0.28	0.41	0	0.32	0.18	1.57	1.88
Cluster-29057.28878	0	0	0	0	0	0.66	1.23	2.31	1.44	1.63	2.57	0	0
Cluster-29057.166739	0	0	0	0	0	1.52	0.28	1.33	1.32	1.2	1.51	0	0
Cluster-2565.0	0	0	0	0	0	0	0.63	0	0.88	1.17	0	0	0
Cluster-3573.0	0	0	0	0	0	1.66	0.26	0.97	0.72	1.36	0.78	0	0
Cluster-29057.23830	0	0	0	0	0	1.92	0.94	0.82	1.19	1.46	1.33	0	0
Cluster-29057.61392	0.15	0.27	0.29	0.54	0.66	0.65	0.22	0.29	0	0.36	0.17	1.32	1.44
Cluster-3901.0	0	0	0	0	0	1	1.64	1.54	1.09	2.22	2.29	0	0
Cluster-3590.0	0	0	0	0	0	0.84	1.18	0.74	1.1	1.86	1.77	0	0
Cluster-29057.156500	0	0	0	0	0	0.53	0.42	0.94	0.47	0.52	1.05	0	0
Cluster-29057.155536	0.09	0	0	0.06	0.08	0.06	0.11	0.06	0.03	0.03	0	0.55	0.23
Cluster-29057.160117	0	0	0	0	0	1.7	0.79	2.47	1.47	1.39	3.19	0	0
Cluster-29057.153289	0	0.95	1.28	0.87	1.69	2.61	0.8	1.88	0.33	0	1.28	2.33	1.73
Cluster-29057.87445	8.02	5.07	5.84	7.26	5.53	9.11	5.91	6.09	1.92	4.52	5.62	8.87	6.85
Cluster-29057.167941	0	0	0	0	0	0.96	0.45	0.84	0.42	1.42	1.52	0	0
Cluster-29057.167595	0	0	0	0	0	0.5	0.91	0.43	1.72	0	0.35	0	0
Cluster-29057.161648	0	0	0	0	0	0.94	0.44	0.82	0.82	1.4	2.36	0	0
Cluster-29057.52848	0.44	0.09	0.53	1.15	0	0	0.26	0.3	0	0.47	0.05	0	0.58
Cluster-29057.153290	1.63	0.53	0	1.49	0	0	1.4	0	0	0.81	0	0	0
Cluster-29057.162909	0	0	0	0	0	0.74	1.34	2.54	2.54	0	3.18	0	0
Cluster-29057.33219	0	0.1	0.4	0.13	0	0	0	0	0.15	0	0.09	0	0.15
Cluster-29057.111874	0.1	0	0	0	0.09	0	0.14	0.39	0	0	0	0.39	0.31
Cluster-29057.114670	0	0	0	0.34	0.06	0.66	0	0.47	0	0.13	0	0.57	1.19
Cluster-29057.129926	0	0	0	0	0.08	0	0	0	0	0	0	0	0
Cluster-29057.59830	0.12	0	0.45	0.34	0.05	0.09	0.05	0	0	0.47	0	0	0
Cluster-30724.0	0.63	0	0	0.83	0	0	0	0	0	0.25	0	0	0.49
Cluster-29057.83834	1.31	0.77	0	1.07	1.58	0.4	1.72	0	0	1.66	1.94	2.28	0.49
Cluster-29057.129925	0.14	0	0.24	0	0	0	0	0	0	0.29	0.29	0.24	0
Cluster-29057.92775	0.34	0	0.34	0	0.42	0.18	0.44	0	0	0.2	0	0.12	0.61
Cluster-29057.129928	0.39	0	0	0.44	0	0.08	0	0.11	0	0.1	0	0	0.21
Cluster-29057.153288	0.24	0	0.4	0	0.14	0	0	0	0	0.18	0	0	0.16
Cluster-29057.93506	0.47	0.15	0	0	0.12	0.18	0.17	0.59	0.3	0	0	0.38	0
Cluster-29057.119276	0	0	0.6	0.31	0	0.18	0.15	0.41	0	0	0	0	0.37
Cluster-26711.1	0.49	0.57	0.63	0.46	0.01	0.72	0.57	0	0.5	0	0	0	0.27
Cluster-26711.2	0.1	0.06	0.1	0.24	0.05	0.07	0.21	0.14	0	0.03	0.15	0.22	0.31
Cluster-17759.0	0	0.23	0	0.14	0	0	0.12	0.35	0	0.39	0	0	0.2
Cluster-26711.3	1.17	0.34	0.3	1.92	1.15	0.69	1.66	1.19	0.44	1.48	0.94	2.59	1.93
Cluster-26711.0	0.86	0.68	0.5	1.23	0.72	0.5	1.49	0.69	0.19	0.68	0.94	1.21	0.72
Cluster-29057.3406	0.14	0.06	0.03	0	0.03	0.18	0.32	0.23	0.03	0.04	0.13	0.03	0.13
Cluster-44745.1	0.14	0	0.06	0	0.06	0.28	0.13	0.13	0.12	0	0.2	0	0
Cluster-64842.0	0.34	0	0.06	0	0.06	0.21	0.2	0	0	0.07	0.05	0	0.16
Cluster-29057.133308	0.55	0.43	0.54	0.89	1.14	0.32	1.19	0.93	0.08	0.61	1.64	2.56	3.43
Cluster-25224.0	0.26	0.48	1.73	0.68	0.21	0	0	1.09	0	0.42	2.46	2.13	4.36
Cluster-3874.0	0	0	0	0	0	0.82	0.75	1.42	1.42	2.44	1.19	0	0
Cluster-29057.155571	0	0	0	0	0	0.79	0.49	1.85	1.6	2.85	1.85	0	0
Cluster-29057.158000	0	0	0	0	0	0.58	1.06	4	1.5	2.85	2.07	0	0
Cluster-29057.162703	0	0	0	0	0	2.08	1.85	1.79	1.8	2.09	1.5	0	0
Cluster-57690.0	0.6	0	0	0	0	0.67	1.84	1.16	1.16	1.99	0	0	0
Cluster-29057.69876	4.93	3.84	4.94	5.22	3.12	4.95	2.89	3.56	2.13	2.77	4.9	4.23	5.92
Cluster-29057.20780	0	0	0	0	0	0.7	0.57	1.15	1.31	0.89	1.25	0	0
Cluster-29057.159188	0	0	0	0	0	0.45	0.64	1	0.49	0.78	0.71	0	0
Cluster-29057.83136	0.64	0.34	0.4	1.25	0.95	0.2	0.84	0.23	0.1	0.16	0.87	1.31	1.18
Cluster-29057.164627	0.43	0	0	0	0	0.94	0.43	1.63	1.62	0.46	0.67	0	0
Cluster-29057.61353	0.99	0.39	0.68	0.7	0	0.67	0.07	0.33	0.19	0.29	2.71	0.64	1.45
Cluster-31558.0	0	0	0	0	0	0.61	0	2.62	1.05	1.2	1.74	0	0
Cluster-29057.26030	0	0	0	0	0	1.31	1.2	2.85	1.14	0.65	0.47	0	0
Cluster-29057.77464	0	0	0	0	0	0	0	2.1	0.7	2.41	2.34	0	0
Cluster-29057.162240	0	0	0	0	0	0	0.39	1.47	0.37	0.83	0.9	0	0
Cluster-29057.161170	0.52	0	0	0	0	0	1.06	3	1.5	1.71	2.48	0	0
Cluster-29057.164154	0	0	0	0	0	1.14	0.8	1.24	0.74	1.12	1.2	0	0
Cluster-29057.164599	0.44	0	0	0	0	1.18	0.66	0.62	1.44	0.93	0.66	0	0
Cluster-2891.0	0	0	0	0	0	0.64	0.59	2.23	0	1.91	0.93	0	0
Cluster-29057.157914	0	0	0	0	0	0.61	1	1.07	0.66	0.74	1.06	0	0
Cluster-29057.122585	0.09	0.08	0.08	0.22	0.19	0.1	0.1	0.11	0	0.37	0.4	0.29	0.29
Cluster-29057.63170	0.94	0.93	0.26	0.46	0.41	1.25	1.43	1.33	0.9	0.64	0.37	0.25	0.24
Cluster-29057.84973	3.44	1.67	0.41	3.58	1.16	1.89	2.68	5.23	1.62	1.58	10.26	3.87	4.39
Cluster-29057.163751	0.41	0.59	1.24	0.75	1.39	1.46	2.99	2.69	0.17	0.72	0	0.42	0.37
Cluster-2824.0	0	0	0	0	0	0.32	0.3	2.22	0.55	1.57	2.47	0	0
Cluster-29057.162365	0	0	0	0	0	0	0.61	0	1.16	1.33	0.97	0	0.58
Cluster-29057.117519	55.89	10.91	43.57	51.82	9.38	20.94	18.15	42.41	40.59	16.5	26.74	59.72	97.13
Cluster-29057.167550	0	0	0	0	0	0	0.68	0.96	0.64	1.09	1.57	0	0
Cluster-29057.9214	0.9	0	0	0	0	0	0	0.88	0.89	1.02	1.48	0	0
Cluster-45105.0	0.63	0	0	0	0	0.71	0	1.84	3.68	2.11	5.12	0	0
Cluster-29057.124722	1	0	0	0	0	1.1	0.51	0.95	0.95	1.63	1.18	0	0
Cluster-29057.12049	0	0	0	0	0	0.75	1.05	1.31	1.3	0.37	1.6	0	0
Cluster-29057.154972	0	0	0	0	0	1.75	0.82	1.34	0.38	0.43	0.92	0	0
Cluster-29057.16951	0	0	0	0	0	0	0	0.95	0	2.2	1.6	0	0
Cluster-29057.112422	13.62	4.99	12.72	14.47	3.23	10.91	16.15	5.24	6.57	2.34	4.7	19.8	30.93
Cluster-29057.160525	0	0	0	0	0	3.27	0.98	0	0.94	0	0.79	0	0
Cluster-29057.124116	0.05	0	0	0	0	3.59	0	2.99	0.73	2.51	2.04	0	0
Cluster-29057.167482	0	0	0	0	0	0.46	0.42	1.19	0	0.9	0.98	0	0
Cluster-2087.0	0	0	0	0	0	0	0.77	0.36	1.08	0.41	0.89	0	0
Cluster-3197.0	0	0	0	0	0	2.57	0.59	2.23	0.56	1.27	1.85	0	0
Cluster-29057.164520	0	0	0	0	0	2.83	0.87	0.41	0.41	0	1.35	0	0
Cluster-29057.162763	0	0	0	0	0	1.37	0	1.59	1.98	0	1.63	0	0
Cluster-29057.163506	1.09	0	0	0	0	0.59	0.27	1.54	0.25	1.44	1.24	0	0
Cluster-29057.46420	0.72	0	0	0	0	0.38	0.48	0.45	0.67	0.88	0.8	0	0
Cluster-29057.164242	0	0	0	0	0	0.41	0.76	1.78	0.71	1.61	3.79	0	0
Cluster-29057.155531	0	0	0	0	0	0.99	0.92	0.87	1.72	1.95	3.98	0	0
Cluster-29057.112424	0	0.5	0.07	0.48	0.22	0	0.64	0	0.18	0	0	0.67	1.18
Cluster-29057.111207	0	0	0	0	0	1.85	2.27	1.07	1.07	0	2.66	0	0
Cluster-46587.0	0.26	0	0	0	0	0.28	0	0.49	0	0.82	0.59	0	0
Cluster-29057.166367	0	0	0	0	0	0	0.8	0.76	0.76	1.74	3.17	0	0
Cluster-29057.158821	0.29	0	0	0	0	0.31	0	0.54	0.54	0.61	1.52	0	0
Cluster-2244.0	0	0	0	0	0	1.51	0.69	1.3	0.65	0.75	2.17	0	0
Cluster-29057.110422	0.93	0	0	0	0	0.6	0.75	0.52	0.52	1.37	0.7	0	0
Cluster-29057.156896	0	0	0	0	0	0	0	1.66	0	0.63	2.29	0	0
Cluster-29057.123647	0.59	0	0	0	0	1.31	1.2	2.85	1.14	0.65	2.84	0	0
Cluster-29057.72125	0.34	0.18	0	0	0	0	0	0	0	0	0.23	0	0
Cluster-29057.20103	0.32	0	0	0	0	0.34	0.47	0.89	0.29	0.66	1.29	0	0
Cluster-29057.162496	0	0	0	0	0	0.35	0.99	1.24	0.62	0.7	2.51	0	0
Cluster-44236.0	0.33	0	0	0	0	0.72	1.34	1.57	0.62	0.71	2.04	0	0
Cluster-3070.0	0	0	0	0	0	0	0.7	1.32	0.66	0.75	4.4	0	0
Cluster-29057.112423	0	31.68	0.36	0.36	17.6	28.49	51.3	51.86	0	18.04	37.63	2.46	2.18
Cluster-29057.86518	0	0.44	0	0.23	0	0	0	0.19	0	0	0	0.19	0.35
Cluster-29057.133309	1.26	0.67	1.37	2.11	1.74	1.58	1.27	0.74	0.4	1.2	1.81	1.89	0.29
Cluster-1923.0	0	0	0	0	0	0	0.91	0	0.43	0.97	0.7	0	0
Cluster-29057.155506	1.11	0	0	0	0	0.4	0.37	0.35	0.7	1.59	1.15	0	0
Cluster-29057.19243	0	0	0	0	0	0.2	0.19	0.17	0.17	0.59	1.53	0	0
Cluster-45041.0	0.74	0	0	0	0	0	0	0	0.72	1.65	2.4	0	0
Cluster-29057.155402	0.32	0	0	0	0	0.17	0	0.45	0.29	0.33	1.54	0	0
Cluster-29057.102321	1.22	0.44	1.29	1.78	0.41	1.37	1.44	1.57	0	0.53	0.51	0.66	0.64
Cluster-29057.106986	0	0	0	0	0	0	0	4.77	0	0	4.01	0	0
Cluster-3376.0	0	0	0	0	0	1.12	0	0.99	0.59	0.44	2.84	0	0
Cluster-29057.163789	0	0	0	0	0	0.74	0.34	0.32	0.32	0.73	2.61	0	0
Cluster-29057.163299	0	0	0	0	0	1.02	0.32	0.89	1.18	0	3.83	0	0
Cluster-29057.156778	0	0	0	0	0	0	1.25	1.18	0	0.89	2.25	0	0
Cluster-29057.84317	0	0	0	0	0	2.05	0	0.88	1.77	0	2.23	0	0
Cluster-64120.0	5.06	0	0	0	0	1.99	3.53	0	1.72	0	0	0	0
Cluster-29057.63171	0.02	0	0.11	0	0	0.05	0	0.29	0	0.02	0	0.05	0.06
Cluster-29057.111039	0.31	0	0	0	0	1.34	0.62	0.88	0.58	0	1.89	0	0
Cluster-26271.0	0	0	0	0	0	0	2.39	1.15	0	1.33	2.89	0	0
Cluster-29057.153154	0.22	0.24	0.39	0.4	0.05	0.77	0.25	0	0.11	0.57	0.07	0.16	0.14
Cluster-44506.0	0.5	0	0	0	0	1.1	0	0.95	0.48	0.54	2.76	0	0
Cluster-29057.114999	0.81	0	0	0	0	1.33	0	0.77	0.38	0.87	0.95	0	0
Cluster-29057.112427	0	7.55	0	0	6.64	0	0	15.53	0	5.32	13.89	0	0
Cluster-59388.0	0.53	0	0	0	0	1.13	0	0.25	0.74	0.83	1.79	0	0
Cluster-29057.166078	0.94	0	0	0	0	0	0	0.44	0.22	0.25	0.71	0	0
Cluster-29057.78524	0.74	0	0	0	0	0.26	1.24	0.23	1.15	0.52	1.12	0	0
Cluster-29057.161527	0.18	0	0.16	0.08	0.01	0.18	0.12	0.41	0.03	0.06	0	0.16	0
Cluster-29057.125095	0.57	0	0	0	0	0.45	0.99	0.39	0.26	0.44	1.15	0	0
Cluster-29057.112426	0.1	0.12	0.27	0.19	0.06	0.18	0.17	0.26	0	0.24	0.23	0.11	0.34
Cluster-29057.171601	0	0	0.5	0	0	0	0	0	0	0.67	0.37	0	0
Cluster-29057.118901	1.11	0	0.41	0.1	0	0.65	0	1.06	0.19	0.42	1.08	0	0.66
Cluster-61746.0	0.89	0	0	0	0	0.32	0.6	0.56	0	0.31	0.23	0	0
Cluster-29057.71959	5.64	3.9	4.87	7.63	4.36	6.38	8.56	9.59	3.01	5.85	5.93	7.4	6.99
Cluster-29057.73791	1.03	0	0	0	0	0.57	0	0.5	0.99	0	1.23	0	0
Cluster-29057.112428	0	0.82	0	0	0.12	0.15	1.19	1.38	0	0.21	1.34	0	0
Cluster-29057.127204	0.12	0	1.07	0	0.9	0	0.36	1.06	0	0.23	0.2	0	0.38
Cluster-29057.156969	1.79	0.87	0	0	0	0.49	0.91	0.43	1.28	0	1.4	0	0
Cluster-29057.87999	2.9	1	0.51	2.05	0.87	2.41	0.76	0.71	0.26	0.84	6.71	6.03	7.28
Cluster-29057.73566	3.88	2.44	4.83	3.58	3.72	4.39	2.36	0.7	1.39	2.25	9.78	7.58	7.33
Cluster-29057.148799	0	0	0	0	0.17	0	0.19	0.09	0	0.05	0.72	0.28	0.57
Cluster-29057.84741	19.41	4.69	8.97	15.69	4.12	2.75	12.66	14.85	1.03	13.06	21.27	29.27	39.57
Cluster-29057.129061	7.11	11.78	4.98	11.03	7.06	9.57	1.35	3.17	1.04	3.09	11.71	17.51	9.09
Cluster-29057.29179	0	0	0	0	0	1.08	0.89	1.76	1.11	1.14	1.32	0	0.09
Cluster-29057.85225	10.37	7.35	8.07	13.75	4.82	6.47	7.72	7.06	0.61	3.09	7.94	9.92	9.21
Cluster-29057.76226	8.4	4.61	7.89	7.85	5.19	4.65	3.73	3.11	1.5	3.82	5.29	12.44	6.91
Cluster-29057.79627	0	0	0	0	0	0.48	0	0.78	0.16	0.63	0.19	0	0
Cluster-29057.73565	0	0	0	0	0	0.21	0.79	1.2	0.84	0.22	0.62	0	0
Cluster-29057.73567	6.36	4.75	11.29	7.51	5.04	13.02	2.11	0.78	1.66	5.5	11.17	9.18	9.69
Cluster-37218.0	0	0.28	0	0	0	0	0	0.52	0	0.32	0	0	0
Cluster-29057.152567	0.05	0.25	0.72	0.45	0.55	1.81	0.34	0.13	0.19	0.18	0.04	0	0.2
Cluster-29057.156317	0.36	0.17	0	0	0	0	0.71	0.33	0	0	0.93	0.33	0.57
Cluster-29057.158737	0	0	0	0	0	0	0.57	1.62	0.54	0.62	1.79	0	0
Cluster-29057.82351	0	0.27	0.2	0.24	0.04	0	0	0	0	0.25	0	0.06	0.2
Cluster-29057.7643	0.89	0	0.79	0	0	0	0	0.38	0	0	0.11	0.14	0.29
Cluster-29057.88000	1.97	4.41	2.23	9.76	1.61	3.14	3.26	1.28	0.53	1.58	2.97	1.79	8.49
Cluster-29057.149525	0.51	0.32	0.3	0.77	0.74	1.09	0	0.16	0.16	0	0	0.95	0.41
Cluster-29057.63205	0.99	0.79	0.66	0.96	0.63	0.47	0.96	2.75	0.11	1.14	0.97	1.54	1.81
Cluster-29057.149524	0.46	0.19	0.63	0.7	0.4	0.86	0.23	0.43	0	0.24	0.17	0.57	0.35
Cluster-29057.7644	0	0	0	0	0	0.32	0	1.48	0	0	0	0	0.3
Cluster-29057.155488	1.52	0	0.36	0	0	0	0	0	0	0.82	0	0	0
Cluster-29057.19755	0.23	0.62	0.99	1.26	0.67	0.36	2.91	5.02	1.14	1.05	0.08	2.53	2.02
Cluster-29057.19754	0.25	0.57	0.32	1.64	0.52	0.19	1.78	2.91	0.06	0.83	0.36	2.32	2.64
Cluster-29057.34223	1.1	0.94	2.23	2.07	2.96	1.44	0.32	0.5	0	2.16	1.94	1.18	1.6
Cluster-29057.122134	6.17	4.2	6.05	14.73	8.3	5.16	14.15	16.17	6.3	13.95	3.82	15.6	9.22
Cluster-29057.32001	0.83	0.84	2.11	0.48	1.97	0.34	1.18	0.5	1.12	0.93	1.23	0.96	0.24
Cluster-29057.32000	0.79	0.93	0.79	0.94	0.92	1.31	0.18	0.73	0.52	1.33	1.16	0.19	0.59
Cluster-29057.73568	0	0	0	0	0	0	0	0	0	0	0	0	0
Cluster-29057.42200	10.92	12.65	13.26	15.4	8.92	10.56	13.89	7.91	6.51	6.3	16.3	16.54	15.09
Cluster-29057.42203	0.76	0.45	0.84	0.47	0.27	0.6	0.28	1.42	0.51	0.32	0.88	1.18	1.31
Cluster-29057.42204	2.79	0.74	0.47	0.34	1.62	0.84	0	0.51	0	0.58	1.43	1.1	3.29
Cluster-29057.99463	0.21	0.13	0.36	0.29	0.8	0.46	0.27	0.22	0.49	0.25	1.84	1.4	1.95
Cluster-4045.0	0	0	0	0	0	0.34	0	0.59	1.18	0.67	0.72	0	0
Cluster-29057.158682	0	0	0	0	0	0.83	0.88	1.28	1.09	0.92	0.94	0.09	0
Cluster-29057.19861	0	0	0	0	0	1.28	0.55	1.33	0.96	1.08	0.72	0	0
Cluster-29057.100857	2.87	1.21	2.35	3.15	2.32	1.83	2.38	0.88	0.41	1.56	2.25	3.19	3.3
Cluster-29057.27261	0	0	0	0	0	1.67	0.43	1.34	1.19	1.79	1.06	0	0
Cluster-29057.166140	0	0	0	0	0	0.9	0.56	0.26	1.3	1.18	0.42	0	0
Cluster-29057.125228	0.27	0.4	0.56	0.43	0.27	0	0.89	0.8	0.23	0.17	0.73	1.21	1.28
Cluster-29057.13668	0	0	0	0	0	0.31	0.87	0.41	0.67	1.06	0.65	0	0
Cluster-29057.90705	1.86	1.54	2.41	2.4	1.79	2.11	1.94	1.36	0.32	1.53	1.82	2.33	1.35
Cluster-29057.145942	0.17	0	0.06	0	0.06	0	0	0.14	0.21	0	0.16	0.26	0.12
Cluster-29057.156737	0	0	0	0	0	1.23	0.86	1.62	0.8	1.21	1.74	0	0
Cluster-29057.80292	5.6	5.39	3.9	7.49	2.49	3.93	8.73	11.23	7.87	7.32	6.38	4.71	5.77
Cluster-29057.163877	0	0	0	0	0	0	0	1.26	1.26	0.72	2.62	0	0
Cluster-2736.0	0	0	0	0	0	0.43	1.2	0.75	0.75	0.85	1.24	0	0
Cluster-29057.128827	0.13	0.08	0.35	0.04	0.05	0	0	0	0	0.16	0	0	0
Cluster-29057.163144	0	0	0.19	0.2	0	0.11	0.25	0	0	0	0.08	0.35	0.18
Cluster-29057.18267	0.05	0	0	0	0	0.48	0.8	0.79	0.83	0.57	1.36	0	0
Cluster-29057.100858	0.09	0.05	0.04	0.34	0.03	0.05	0.31	0.37	0	0.15	0.13	0.51	0.51
Cluster-29057.90703	0.15	0.02	0.11	0	0.27	0.48	0.09	0.12	0	0.34	0.06	0.34	0.55
Cluster-29057.80293	0.32	0.53	0.79	0.37	0	0.9	0	0.32	1.02	0	0.46	1.54	0.94
Cluster-29057.113708	0.23	0.23	0.05	0.12	0.07	0	0.24	0.12	0	0	0.05	0	0.11
Cluster-29057.99462	3.14	3.13	3.12	1.35	1.44	1.88	1.78	4.34	4.89	0.99	2.3	2.25	2.48
Cluster-11179.0	0	0	0	0	0.21	0	0	0.22	0.22	0	0	0.23	0
Cluster-63928.0	0.56	0	0.1	0.14	0.1	0.08	0	0	0	0	0.04	0.16	0.04
Cluster-29057.152646	0	0.14	0.12	0.17	0.06	0	0.3	0.33	0.07	0.19	0.1	0	0
Cluster-29057.34415	0.11	0.1	0.09	0.04	21.61	0.12	0.29	0.18	0.08	2.16	0.14	2.58	0.46
Cluster-29057.65423	0	0	0	0	0	0	0	0.23	0	0	0	0	0.05
Cluster-29057.90704	0	0.04	0	0.27	0	0	0	0.07	0	0	0	0	0
Cluster-29057.46939	3.84	3.05	1.37	3.12	1.83	0.76	2.57	5	1.43	1.65	2.77	1.16	1.85
Cluster-29057.110917	0.11	0.18	0	0.32	0.1	0	0.2	0.28	0	0.24	0	0	0.26
Cluster-55094.0	0.35	0.25	0	0	0.06	0.29	0.07	0.32	0	0	0.1	0	0.11
Cluster-29057.140412	0	0	0	0	0	0	0	0	0	0	0	0	0
Cluster-29057.143075	0.14	0.2	0.17	0.18	0.05	0.05	0.1	0	0	0.05	0.29	0.21	0.17
Cluster-29057.127664	0	0	0	0	0	0	0	0	0	0	0.1	0.18	0.08
Cluster-29057.105737	5.25	5.52	6.39	7.82	7.52	8.55	9.66	4.37	2.25	5.07	2.41	2.78	2.68
Cluster-26181.1	0.09	0.16	0.22	0.46	0.24	0.41	0.26	0.18	0.01	0.19	0.77	1.42	1.21
Cluster-29057.131454	0.93	1.29	1.77	1.83	2.32	3.57	5.08	5.45	4.74	5.16	2.19	1.92	2.32
Cluster-29057.135994	0	0	0	0	2.42	1.63	2.57	1.75	0	0	0	0	0
Cluster-29057.71793	2.4	3.1	3.21	4.36	5.03	5.61	5.75	2.97	1.78	3.51	4.1	4.93	5.36
Cluster-29057.57916	0.55	0	0.12	0	0	0.59	0.55	0.51	0.64	0	2.24	0.88	2.51
Cluster-29057.137637	0.86	0.95	1.51	1.83	2.35	3.86	2.79	1.34	0.17	1.74	0.58	1.13	0.77
Cluster-29057.167326	0	0	0	0	0.11	0.51	0.63	0	0	0	0	0.09	0
Cluster-29057.54301	0.42	0	0.96	0	0	0	0.59	1.25	0	0.23	1.89	3.24	1.47
Cluster-29057.151078	0.28	0.12	0.15	0.12	0	0.06	0	0.03	0	0.07	0.12	0.2	0.28
Cluster-56083.0	0.55	0.17	0.16	0.35	0.04	0.29	0.18	0.64	0	0.14	0.8	0.79	1.35
Cluster-29057.40281	1.93	1.57	1.59	3.49	3.93	5.26	3.53	1.02	0.29	2.05	1.49	2.86	1.16
Cluster-53640.0	0.38	0.27	0.26	0.21	0.16	0	0.1	0.09	0	0	0	0	0.22
Cluster-29057.69747	1.83	0.85	1.15	1.08	0.64	1.43	2.72	5.37	2.57	2.93	0.59	0.99	0.89
Cluster-29057.119028	8.88	5.02	10.58	7.06	9.23	8.19	6.44	2.05	1.77	5.31	6.46	6.8	7.77
Cluster-29057.90615	0.26	0.33	0.4	0.57	0.44	0.66	0.82	0.24	0.05	0.21	0.22	0.54	0.47
Cluster-29057.155242	0.65	1.27	1.29	2.67	2.83	4.56	3.25	1.46	0	2.24	1.05	1.78	1.5
Cluster-29057.121625	4.47	3.09	4.05	4.02	3.7	2.83	3.96	2.28	1.27	1.99	2.8	6.04	4.91
Cluster-29057.121626	0.25	0.44	0.17	0.46	0.08	0	0.08	0.18	0	0.12	0.07	0.17	0.26
Cluster-29057.140289	0	0.25	0	0	0	0.1	0	0.05	0	0	0.41	0.17	0.25
Cluster-29057.154702	0.22	0.3	0	0	0.49	0.59	0.18	0	0	0.13	0	0	0.14
Cluster-29057.144112	0.17	0.15	0.65	0.67	0.72	2.02	1.04	0	0	0.4	0.43	0.53	0.89
Cluster-29057.17821	0	0	0	0	0	0.8	0.76	0.99	0.56	0.79	0.67	0	0
Cluster-29057.17534	0.13	0.05	0	0	0.13	0	0.15	0.24	0.05	0	0.24	0.26	0.62
Cluster-29057.122586	0.07	0.2	0	0.14	0.06	0.11	0	0	0	0.21	0.47	0.19	0.3
Cluster-29057.147539	0.74	0.24	0.4	0.54	0.31	0.22	0.44	0.37	0	0.33	0.48	0.93	1.21
Cluster-29057.79887	1.74	1.67	1.47	3.11	2.61	2.22	4.77	2.01	0.58	1.87	0.5	1.16	0.6
Cluster-24371.0	0.14	0.26	0.03	0	0	0	0	0.12	0.39	0.33	0.13	0.12	0.24
Cluster-29057.50616	0.74	0.66	0.53	1.45	0.98	0.75	0.17	0.9	0	0.84	1.25	3.36	1.72
Cluster-29057.29251	0	0	0	0	0	0.7	1.33	1.49	1.11	0.83	1.18	0	0
Cluster-64880.2	0.24	0	0.26	0.29	0.53	0.23	0.67	0.2	0.07	0.22	0.11	0.26	0
Cluster-29057.121627	0	0	0	0	0	0	0	0	0.03	0	0.07	0.06	0
Cluster-29057.30770	0	0.03	0.14	0.03	0.11	0	0	0.06	0.02	0.03	0.18	0.18	0.09
Cluster-29057.43980	1.17	0.63	1.2	1.15	1.55	1.57	2.6	1.73	0.17	1.23	1.89	1.75	2.05
Cluster-29057.132704	0.37	0	0	0.23	0	0	0	0	0	0.28	0.55	0.28	0.26
Cluster-29057.95187	0.34	0.19	0.58	0.83	0.31	0.19	0.21	0.42	0	0.52	0	0	0
Cluster-29057.135425	0.9	0	0	0.62	0	0	0	0.6	0	0	0.69	0.67	2.15
Cluster-29057.51047	0.31	0.52	0.38	1.43	1.13	1.91	1.33	0.38	0.34	1.43	0.49	0.36	0.19
Cluster-59072.0	0.64	0.26	0.3	0.3	0.15	0.12	0.42	0.52	0.3	0.36	0.42	0.68	0.86
Cluster-29057.10536	0	0.12	0	0	0	0	0	0.06	0.02	0	0.06	0.11	0.29
Cluster-29057.119027	0	0.09	0	0	0.14	0.2	0.19	0.08	0	0.34	0	0	0
Cluster-29057.163198	0	0.7	0	0	0.37	0	0.45	0.36	0	0	1.47	0.61	0.52
Cluster-29057.140284	0	0	0	0	0	0	0	0	0	0.19	0.57	0.31	0
Cluster-29057.44751	2.4	2.22	3.11	5.02	2.77	10.12	4.98	1.74	0.74	2.54	2.14	2.03	2.22
Cluster-29057.92848	1.07	0.72	0.42	1.02	0.61	0.52	1.5	1.68	0.24	0.74	1.54	1.6	2.27
Cluster-29057.31687	0.09	0.17	0.1	0.12	0.52	0.21	0.27	0.23	0	0.21	0.07	0.1	0.22
Cluster-29057.50619	0.13	0.55	0.42	0	0.22	0	0.43	0	0.04	0.6	1.49	0.63	0.54
Cluster-37454.0	0.18	0.08	0.08	0.4	0.08	0.1	0.09	0.08	0.08	0	0.27	0.24	0.21
Cluster-29057.108660	12.45	9.3	12.72	16.18	14.57	10.84	8.88	2.09	12.22	8.84	7.68	6.96	4.14
Cluster-29057.25130	0	0.42	0.43	1.01	1.4	1.25	0.64	0.34	0	0.68	0.69	0.61	1.07
Cluster-50335.0	0	0	0	0	0.04	0	0.29	0.3	0	0	0.28	1.29	0.26
Cluster-29057.57597	0.44	0.9	1.46	1.72	2.05	1.72	1.08	0	0.46	1.03	0.57	1.16	1.04
Cluster-7738.0	0	0	0	0	0.53	0.99	0	0.43	0	0	0	0	0
Cluster-29057.118813	0.12	0	0	0.07	0.39	0	0.21	0	0	0	0.04	0	0
Cluster-14378.0	0	0	0.2	0.21	0.09	0	0	0.61	0	0.4	0	0	0
Cluster-31643.0	0	0	0	0	0.3	0	0.22	0	0	0	0	0.2	0
Cluster-29057.70289	0.73	0	0.42	0.75	0	0	0	0	0	0.25	0	0	0.47
Cluster-29057.10841	0.13	0	0	0.3	0.23	0.56	0	0	0	0	0.29	0.24	0.83
Cluster-29057.156190	0.42	0	0.3	0.59	0.44	0.66	1.45	0	0	0.33	0.55	0	0.69
Cluster-29057.154842	0.29	0.24	0.36	0.1	0.09	0.13	0	0.07	0.12	0.08	0.36	0.12	0.09
Cluster-29057.82445	0.91	0.94	0.55	1.29	0	0	0.01	0	0.59	1.73	0.07	0.31	0.84
Cluster-29057.136008	0	0.55	0.35	0.96	2.14	2.16	0.24	0	0	1.46	0.37	0	0
Cluster-29057.33047	1.03	0.74	0.96	0.97	1.35	1.47	1.99	1.24	0.14	1.06	2.98	1.93	0.74
Cluster-62438.0	0.12	0	0.05	0.07	0.06	0.11	0.07	0.06	0	0.17	0.1	0.18	0.23
Cluster-29057.119022	3.59	0.35	1.64	1.3	0.44	0	1.15	1.17	0.33	1.66	1.73	2.37	2.9
Cluster-29057.50617	0.95	0.54	0	0.39	0.31	0.63	0.17	0.04	0	0.14	0.67	0.65	0.4
Cluster-29057.155931	0	0.04	0	0.1	0	0.08	0	0	0	0	0.22	0	0.15
Cluster-29057.146032	0	0	0.05	0	0.04	0	0	0	0	0	0.63	0	0.17
Cluster-11597.0	0	0	0.37	0	0	0	0	0.39	0	0	0.31	0.6	0.17
Cluster-29057.79888	0.39	0.11	0.19	0.32	0.53	0.45	0.37	0.15	0	0.37	0.14	0.45	0.3
Cluster-2587.0	0	0	0	0	0	0.28	1.33	0.75	0.49	2.24	1	0	0
Cluster-29057.119032	5.13	5.16	6.05	6.67	6.3	4.68	4.75	4.29	3.89	5.28	3.91	5.23	4.74
Cluster-29057.121628	0	0	0	0	0.13	0.06	0.38	0.49	0	0.12	0	0	0
Cluster-29057.50912	1.23	0.51	0.78	1.54	0.22	0.91	1.15	0.08	0	0.72	0.55	1.09	1.11
Cluster-43356.0	0.74	0.52	0	0.21	0	0.2	0.19	0	0	0	0	0	0.3
Cluster-29057.66402	0.69	1.1	1.17	2.45	2.16	2.6	0.42	1.54	0.73	0.38	0	0.85	0
Cluster-29057.95184	12.84	20.09	10.22	9.77	13.53	12.01	11.13	7.62	27.64	39.94	14.74	10.33	7.8
Cluster-29057.33960	0.67	0.27	0.83	0.43	0.34	0.47	0.73	0.82	0.22	0.61	0.61	0.92	1.65
Cluster-64880.3	0.27	0.13	0.29	0.62	0.55	0.69	0.53	0.45	0.02	0.46	0.02	0.35	0.36
Cluster-29057.15148	0	0.98	0.97	0	1.8	1.07	0.97	0.92	0	1.07	0	0	0.98
Cluster-29057.172882	0.11	0.18	0	0	0	0	0.14	0.29	0	0.11	0.24	0.11	1
Cluster-29057.109958	14.75	9.4	14.56	24.94	27.55	13.28	30.5	15.43	2.02	19.8	9.56	13.7	11.07
Cluster-29057.154701	1.06	0	0.54	1.27	1.87	1.21	0.75	0.27	0	1.14	0	0.61	0.55
Cluster-29057.46031	0.96	0.72	1.15	2.19	0.98	1.31	2.84	0.75	0.13	0.98	0.87	1.08	0.42
Cluster-29057.42806	0	0.48	0.98	1.11	1.69	0	1.19	0.06	0.06	0.27	0.19	0.07	0.47
Cluster-29057.164051	0	0	0	0.34	0.45	0	0.22	0	0	0	0	0	0
Cluster-29057.33354	0	0	0.14	0	0.29	0.11	0	0	0	0	0.28	0.17	0
Cluster-29057.38587	0	0	0.09	0	0	0.94	0.26	0.28	0	0	0.04	0	0.16
Cluster-29057.98326	0	0	2.73	4.75	0	0	0	1.24	0	0	0	0	0
Cluster-29057.147965	0.38	0	0	0	0.06	0	0	0	0.52	0.23	0	0.42	1.01
Cluster-29057.61945	0	0.25	0	0.28	0	0.21	0.29	0.91	0	0.18	0.76	0.5	0.31
Cluster-29057.140249	0.18	0	0.21	0	0	0	0	0.1	0	0.34	0	0.31	0.39
Cluster-29057.71779	0.69	0.58	0.42	1.12	0.74	2.17	1.36	2.42	0.22	1.07	0.42	0.65	0.44
Cluster-29057.143079	0.67	0.23	0.12	0.47	1.89	0.43	0.76	0.24	0.15	0.95	0.74	0.49	0.4
Cluster-29057.114139	0	0.27	0.06	0.32	0.44	0.3	0.02	0	0.13	0.24	0.04	0	0
Cluster-29057.68501	0.24	0	0	0.09	0.21	0	0.38	0	0	0	0	0.2	0.36
Cluster-29057.54722	0.8	0.98	0	3.41	0	0.52	0	1.26	0.66	0	0	0.05	0.18
Cluster-32513.0	0.07	0	0	0.08	0.12	0.08	0.22	0.54	0	0.23	0.21	0	0.17
Cluster-29057.119023	1.48	0.68	1.91	1.98	1.03	1.47	0.38	1.06	0.2	0.99	0.55	1.45	1.17
Cluster-29057.126598	0.22	0	0	0.09	0.38	0	0.74	0.77	0	0.27	0	0.1	0.11
Cluster-54838.0	0	0.1	0.5	0	0	0	0	0	0.25	0.33	0	0	0
Cluster-29057.112646	1.12	2.37	0.27	0	0.46	0	0.28	0	0.55	0.09	0.18	0.23	0
Cluster-29057.140285	0.21	0	1.23	0	0	0.45	0.14	1.81	0.45	0.33	0.9	1.33	0.47
Cluster-29057.156189	0.15	0.55	0	0	0	0	0	0.14	0	0	0	0.69	0.27
Cluster-29057.34599	0.3	0	0.44	0	0	0.41	0.83	0	0.11	0	0.28	0.24	0
Cluster-29057.54300	0.5	0	0	0	0.17	0.37	0	0.63	0.13	0.36	0.2	0	0
Cluster-29057.144660	0.5	0.07	1.06	0.37	0.44	0.94	2.57	0.49	0.15	0.89	0.25	0.94	0.81
Cluster-29057.10345	0.05	0.42	1.58	0.3	0.04	0	0.6	0.06	0	0	0	0	0.37
Cluster-29057.144661	0	0	0	0	0	0	0	0	0	0	0.01	0	0
Cluster-29057.27346	0	0	0	0	0	0	0	0	0	0	0.1	0	0
Cluster-29057.82444	1.62	2.03	1.6	3.34	2.33	4.02	5.79	5.84	1.29	2.45	2.98	2.21	1.56
Cluster-29057.52250	0	0	0	0	0	0	0	0.45	0	0	0.14	0	0.23
Cluster-29057.162332	0.52	0	0.11	0	0	0	0	0	0	0	0	0	0
Cluster-29057.104308	0	0	0.33	0	1.09	0.03	0.39	0.12	0.8	1.03	0	1.6	0.57
Cluster-29057.83654	0.11	0	0	0.15	0	9.16	1.36	3.35	0.04	6.8	0.1	4.65	7.4
Cluster-29057.26788	0	0.47	0	0	0	0	0.3	0	0.05	0	0.45	0.46	0
Cluster-29057.121630	0.24	0.13	0.18	0.27	0.23	0.1	0.05	0.19	0.04	0.06	0.07	0.14	0.28
Cluster-29057.119090	0.17	0	0.56	0.19	0.11	0.63	1.13	0.11	0.48	0.18	0.12	0.68	0.4
Cluster-29057.155339	0	0	0	0	0.46	0	0	0	0	0	0	0.11	0
Cluster-29057.167922	0.09	0.2	0	0	0.13	0.07	0	0	0	0.22	0.05	0.32	0.21
Cluster-29057.104503	0.75	0.64	0.48	0.9	0.52	0.91	4.98	12.9	0.21	1.17	0.05	0.44	0.75
Cluster-50335.1	0.17	0.09	0.06	0.12	0.11	0.18	0.21	0.57	0.07	0.03	0.17	0.49	0.3
Cluster-39436.0	0.14	0	0	0	0	0.67	0.56	0.39	0.39	0.59	1.24	0	0
Cluster-29057.164050	0	0	0	0	0	0.32	0	0.24	0	0.19	0.22	0	0.07
Cluster-29057.30706	0.3	0	0	0.17	0.13	0	0.15	0	0	0	0	0.68	0.12
Cluster-29057.106914	0	0	0	0	0	0.64	0	0	0	0	0	0	0.2
Cluster-29057.144788	0.64	0.85	0.35	0	0.32	0	0.19	1.12	0.16	0.51	0.39	0.36	0.44
Cluster-29057.25131	1.28	1.18	0.32	0.45	0	1.89	0.1	0.52	0.25	0	0	0.47	0
Cluster-29057.119024	0	0.28	0	0.35	0	0.24	0.27	0.28	0	0	0	0	0
Cluster-31129.0	0	0.21	0	0	0	0.25	0.35	0	0	0.35	0.08	0	0.03
Cluster-29057.138715	0	0.03	0.07	0	0	0	0	0	0	0.03	0.27	0	0
Cluster-29057.165275	0	0	0	0	0	0	0.33	0.31	0	0.69	1.25	0	0
Cluster-29057.132705	1.63	0.97	1.78	2.43	1.82	1.29	2.33	2.01	0.24	1.05	1.36	1.77	1.55
Cluster-29057.6507	0.27	0	0.24	0.01	0	0.16	0	0.21	0.08	0	0.23	0.29	0.08
Cluster-29057.107145	0	0	0.28	4.21	0	0	0	0	0	0	0	0	0
Cluster-29057.73990	0	0	0	0	0.07	0	0	0	0	0	0	0.08	0
Cluster-29057.95186	5.1	3.71	6.47	6.46	6.88	4.29	5.74	5.98	2.01	4.1	3.93	5.2	5.93
Cluster-29057.140287	0	0.11	0.52	0	0	0.26	0.28	0	0.2	0	0	0	0
Cluster-5193.0	0	0	0	0	1.05	0	0.04	0	0	1.68	0.25	0	0
Cluster-23300.0	0	0	0.03	0.02	1.12	0	0.02	0	0.02	0.89	0.12	0	0
Cluster-29057.115358	2.97	1.53	2.75	3.62	3.5	1.98	2.68	1.97	0.33	3.29	2.22	3.68	3.06
Cluster-29057.119092	5.18	0	0	0	3.1	0	0	4.2	2.29	2.92	0	0	3.62
Cluster-29057.154818	0.39	0	0.17	0	0	0	0.15	0	0	0	0	0.22	0
Cluster-29057.140286	1.22	0.43	1.5	0.8	0.48	1.47	0.16	0.32	0.13	0.87	1.2	0.47	0.53
Cluster-44083.1	0	0	0	0.45	0.44	0	0	2.67	0	0	0	0	0.74
Cluster-29057.67123	1.74	1.57	1.06	0.54	0.89	1.81	3.87	3.02	0.88	1.86	0.75	1.25	2.14
Cluster-29057.40282	0.09	0	0.1	0.16	0	0.38	0.13	0.04	0	0.05	0	0.08	0.32
Cluster-29057.26407	0	0	0	0.13	0	0	0.71	0.16	0	0.13	0	0.05	0.08
Cluster-29057.29304	0	0.13	0.05	0.45	0.18	0.52	0.35	0.38	0	0.08	0.18	0.09	0.61
Cluster-29057.95185	0	0.36	0.38	0	0.31	0	0.15	0	0.43	1.39	0.04	0.96	0
Cluster-29057.69746	0	0.32	0	0	0	0.39	0.22	0.57	0.13	0	0.14	0	1.45
Cluster-29057.35958	0.08	0.11	0	0	0.08	0	0	0	0.1	0	0.22	0	0.08
Cluster-29057.121071	0.15	0	0.08	0.24	0	0.11	0	0.23	0	0	0.09	0	0
Cluster-29057.65604	1.02	2.1	0.94	1.2	0.6	0.74	1.66	3.59	0.96	1.09	1.23	1.75	0
Cluster-29057.140282	0	0	0	0.18	0.13	0.05	0.07	0	0	0	0	0.23	0
Cluster-29057.114531	0	0	0	0.27	0	0	0	0	0.04	0	0	0	0
Cluster-29057.152671	0.66	0.8	0.44	1.47	0.51	0.65	0.25	1.35	0	0.65	0.46	1.07	1.29
Cluster-29057.88015	1.65	0.18	0	0.19	0	0.06	0	0.76	0	0.36	0.34	0.35	0.14
Cluster-29057.103316	0	1.21	0.5	1.2	0	0	0.45	1.51	0.15	0	1.02	0.99	0
Cluster-12467.0	0	0	0.07	0.25	0	0.24	0.15	0	0	0.08	0	0.07	0.12
Cluster-29057.15473	0	0	0	0.61	0	0	0	0	0	0	0.15	0	0.14
Cluster-29057.70288	0.08	0.81	0.86	2.69	0.47	1.33	1.05	0.65	0	0.65	0.57	1.17	0
Cluster-29057.66403	0.22	0.68	2.52	0	0	0.71	3.64	0.52	0	0	2.53	0.31	0.74
Cluster-29057.60897	0.21	0.39	1.47	1.35	0.64	1.56	0.94	0.39	0.12	1.79	1.54	1.5	1.06
Cluster-29057.43979	1.54	1.3	1.12	0.47	0.72	0.89	1.54	1.7	0	0	1.04	1.28	0.66
Cluster-29057.95268	8.53	7.31	7.98	8.53	14.41	6.32	4.89	2.84	4.9	12.77	11.2	9.58	10.52
Cluster-29057.63590	0.08	1.24	0	0.09	2.45	0.11	0.1	0.11	0	0.15	0.12	2.41	0.13
Cluster-29057.3912	1.17	0.1	0.48	0.79	0.32	1.18	0.97	0.54	0.2	0.6	0.7	0.02	0.79
Cluster-29057.152877	0.35	0.13	0.09	0.16	0.09	0	0.05	0.04	0	0.59	0.21	0.06	0.21
Cluster-29057.112470	0.97	0.13	0.77	1.91	0.9	0.52	0.64	1.72	0.17	1.3	0.72	0.45	0.47
Cluster-29057.125707	1.39	0	0.36	0	0	0	0.27	0.25	0.51	0.23	0.46	0	0
Cluster-29057.112315	0	0.41	0.23	0.38	0	0	1.04	0.19	0	0	0.29	0	1.08
Cluster-29057.66583	1.13	0.78	0	0.94	0.52	1.01	0.82	0.19	0.25	1.8	0.64	1.63	1.37
Cluster-29057.19076	0.04	1.19	0	0.39	0	0	1.17	0	0	0	0	0.29	0.56
Cluster-29057.140833	2.58	0.39	0.49	0.95	1.72	1.17	0.84	1.45	0.11	2.39	0.39	0.21	1.06
Cluster-29057.33355	1.27	1.59	0.6	0.76	0.79	1.28	0.9	2.99	0.6	1.07	0.94	1.59	1.71
Cluster-29057.143074	1.6	0.17	1.03	0.4	0	1.03	2.48	3.16	0.33	0	0.7	0	0
Cluster-22709.0	0	0	0	0	0.25	0	0	0	0	0.3	0.21	0	0
Cluster-29057.145151	0	0	0	0.44	0	0.33	0	0	0	0	0	0.04	0
Cluster-23524.1	0	0	0.13	0.25	0.14	0.16	0.15	0.2	0	0.07	0.11	0	0.58
Cluster-29057.143078	0	0	0.13	0.36	0.79	0.27	0	0	0	1.12	0.1	0.23	0
Cluster-59446.0	0.11	0	0.23	0.06	0.27	0.1	0.1	0.29	0	0	0	0.09	0.07
Cluster-49347.3	0.15	0	0	0	0	0.24	0.13	0.39	0	0	0.41	0	0.11
Cluster-29057.124488	0.76	0.19	0.2	0	0	0	0.23	0.27	0.03	0	0	0	0.72
Cluster-29057.92083	2.46	0	2.42	1.71	0	2.22	2.65	0	0.08	1.92	1.24	0	2.72
Cluster-29057.140288	1.05	0.29	0.73	0.55	0.39	0	0.99	0.66	0	0	0	0	2.97
Cluster-29057.53046	0.4	0.41	0.28	0	0.19	0	0.48	0.4	0.11	0.6	0.16	0.33	0.77
Cluster-49347.4	0.9	0	0	0	0	0.48	0	0.42	0	0.47	0.51	0	0.92
Cluster-29057.28084	0.12	0	0.2	0	0	0.13	0	0	0	0.56	0	0.13	0.15
Cluster-29057.82733	1.01	0	0.19	0.18	0	0.23	0.83	0.51	0	0.01	0.21	0	0.1
Cluster-29057.54186	0.63	0.19	0.07	0	0	0.11	0	0.73	0	0	0.27	0	0.44
Cluster-29057.121629	0	0	0.1	0	0	0	0.07	0	0.05	0.08	0.08	0.09	0
Cluster-29057.121072	1.7	4.11	3.58	2.77	2.07	3.88	3.54	2.9	2.29	2.43	3.08	3.42	2.66
Cluster-29057.79350	0.05	0.13	0	0	0.17	0	0.06	0.21	0	0.1	0.04	0.15	0.06
Cluster-29057.52559	0.18	0.77	0	0	0.35	0	0	0	0	0.18	0	0	0.87
Cluster-29057.142982	0.2	0.3	0	0.12	0.72	0	0	0.22	0	0	0.39	0.13	0.1
Cluster-58867.0	0.17	0	0.45	0	0	0.18	0.17	0	0.16	0.53	0	0	0.27
Cluster-29057.155241	0	0.11	0.04	0.11	0	0.2	0.13	0.03	0	0.15	0	0.18	0.06
Cluster-29057.81133	0.26	0.24	0.27	0.94	1.42	0.2	0.17	0.63	0.4	0	0.72	0.47	0.35
Cluster-29057.77209	0.88	0.22	0	0.74	0.94	0.56	0.25	0.39	1.1	0	0.48	0.78	0.73
Cluster-29057.143077	0.34	1.88	1.01	1.55	0	0	3.08	1.48	0.61	0	0	0.4	1.8
Cluster-29057.44750	0.29	0.19	0.42	0.46	0.06	0.79	0.2	0.6	0	0.07	0.15	0.61	0.05
Cluster-29057.27421	0	0.08	0.06	0.4	0	0.3	0.18	0.23	0.07	0	0.1	0	0.46
Cluster-29057.50410	0	0.21	0.34	0	0	0.14	0.5	0	0	0.78	0	0	0.45
Cluster-29057.63584	0.31	0	0	0.15	0.46	0	0	0.09	0	0.1	0	0	0.38
Cluster-29057.125591	0.51	0.04	0.1	0.06	0.12	0.14	0.22	0.36	0	0	0.14	0	0.19
Cluster-29057.9773	0.6	0.22	0	0.27	0.1	0.5	0.24	0.11	0	0.74	0.26	0.32	0
Cluster-64880.1	0	0.27	0	0	0	0.14	0	0	0	0.27	0.21	0	0
Cluster-29057.132703	0	0.2	0.19	0.32	0	0	0.5	0.42	0	0	0.2	0	0.22
Cluster-29057.143076	1.13	0.29	0.74	2.04	0.27	1.05	1.58	1.99	0.13	0.87	0	1.15	1.75
Cluster-8458.0	0	0.24	0	0.36	0	0	0.48	0.48	0	0	0	0	0.45
Cluster-29057.51046	0	0	0	0	0	0	0	0	0	0	0	0	0
Cluster-29057.70593	0	0	0	0	0	0	0	0	0	0	0	0	0
Cluster-29057.91179	0	0	0	0	0	0	0	0	0	0	0	0	0
Cluster-29057.40707	1.11	0.95	0.91	1.72	1.44	0.85	0.93	0.96	0	0	1.09	1.55	1.59
Cluster-29057.40708	0	0	0	0	0	0	0.12	0	0	0.54	1.34	0.33	0
Cluster-29057.65979	4.27	4.41	4.4	7.98	3.69	4.28	3.01	5.87	4.08	2.82	12.24	16.72	12.4
Cluster-29057.120211	0.17	0.29	0.15	0.36	0.28	0.18	0	1.01	0.6	0.98	0.12	0.42	0.13
Cluster-29057.112070	101.82	108.7	175.03	160.17	163.67	247.48	211.72	114.34	130.11	148.7	48.81	66.89	49.74
Cluster-29057.53383	0	0	0	0	0	0	0	0	0	0.12	0.21	0.11	0.26
Cluster-29057.109173	165.98	143.75	270.15	221.74	241.07	219.6	241.92	141.7	117.87	181.15	63.89	89.73	71.89
Cluster-29057.114512	2.62	3.04	1.63	2.7	1.2	5.12	5.65	12.43	7.19	8.91	6.91	9.18	7.02
Cluster-29057.111252	20.22	18.97	15.28	26.54	26.85	39.15	34.2	19.23	10.14	21.49	10.75	12.53	14.72
Cluster-29057.123685	2.59	3.54	2.83	4.36	4.56	4.16	5.66	2.68	2.21	2.55	2.13	2.76	2.96
Cluster-29057.99585	92.49	99.52	158.13	181.74	137.43	207.31	209.89	162.34	111.38	126.31	37.31	52.3	51.1
Cluster-29057.107716	172.73	126.97	130.55	167.46	204.31	176.16	229.32	242.3	151.94	278.25	84.18	90.1	97.94
Cluster-29057.120488	8.55	8.18	9.1	11.86	10.37	10.92	15.94	5.01	4.57	8.64	5.68	7.51	4.27
Cluster-54524.1	0.64	0.69	0.11	0.56	1.73	1.6	1.49	0.99	0.31	1.68	0.65	0.58	0.65
Cluster-29057.110621	2.55	2.63	2.97	3.43	3.15	3.95	3.19	2.31	0.8	2.71	1.55	2	1.83
Cluster-29057.137453	0.31	0.28	0.13	0.17	0.39	0.16	0	0.57	0.42	0.94	0	0.28	0
Cluster-29057.96855	55.97	57.23	84.08	120.08	159.04	99.71	94.41	61.8	82.55	148.48	14.34	17.5	18.46
Cluster-29057.80192	4.76	5.21	7.37	7.41	5.62	9.43	9.63	5.1	4.91	4.4	4.41	4.21	3.56
Cluster-29057.133837	1.64	1.5	2.85	2.15	2.45	3.08	2.68	3.11	1.66	1.77	0.73	1.2	1.24
Cluster-29057.120574	4.79	3.92	3.83	1.99	4.22	1.75	5.33	6.18	6.59	5.95	1.94	4.02	2.68
Cluster-29057.171797	0	0	0	0	0	0	0	0	0	0	0	8.55	6.2
Cluster-29057.35743	4.04	4.71	8.12	11.27	8.15	12.12	7.23	7.81	5.07	6.29	2.22	2.71	2.26
Cluster-29057.107624	0.65	1.13	0.72	1.32	0.85	0.52	1.47	1.43	0.86	2.52	1.81	2.94	2.19
Cluster-29057.171884	0	0	0	0	0	0.04	0	0	0	0	0	0.28	0.37
Cluster-29057.118492	1.77	1.47	2.11	1.77	1.65	2.45	1.77	2.38	1.51	2.27	1.01	1.32	1.14
Cluster-642.0	0	0	0	0	0	0	0	0	0	0	0	0.67	0.39
Cluster-29057.101966	33.68	32.24	48.59	50.02	35.39	46.6	30.56	33.98	51.33	32.21	19.14	21.08	23.78
Cluster-29057.145249	0.15	0.27	0	0	0.19	0.57	0.41	0	0.4	0.13	0	0	0
Cluster-54524.2	0	0	0	0	0	0.37	0.35	0.09	0.06	0	0.07	0.08	0
Cluster-29057.172160	0.08	0	0	0	0	0	0	0	0	0	0	0.67	0.36
Cluster-29057.81410	7.73	6.62	4.06	14.99	4.15	3.54	2.56	6.79	3.78	5.8	13.58	11.56	7.58
Cluster-29057.78867	0.87	0	0	0	0	0.51	0.7	0.6	0.79	0.67	0	0	0
Cluster-29057.167178	0	0.27	0	0	0	0.15	0	0	0.13	0.15	0	0.66	0.92
Cluster-29057.45359	0.57	0	0.96	0.14	0.79	1.7	0.5	1.34	0.77	0.86	0.5	0.12	0
Cluster-29057.17064	1.95	0	0	0	0	1.45	1.33	3.14	0.63	2.16	0	0	0
Cluster-29057.112523	4.77	4.58	8.61	5.76	9.38	6.17	5.16	1.96	3.67	4.6	5.71	5.68	5.37
Cluster-29057.92073	18.93	17.16	34.69	33.86	15.77	45.6	60.11	97.37	69.47	12.98	6.63	14.74	7.31
Cluster-29057.62380	0.15	0.36	0.78	0.19	1.07	0.76	1.52	1.63	0.17	0.45	0.16	0.47	0
Cluster-29057.76498	21.09	15.01	15.95	0	11.55	22.72	26.25	31.05	15.28	19.11	10.07	9.34	0
Cluster-29057.131489	0	0	0.3	0.43	0.99	0	2.24	0	0	0	0.37	0.17	0
Cluster-48043.0	0.07	0.09	0.02	0.13	0.13	0.19	0.34	0.2	0	0.03	0.13	0	0.09
Cluster-29057.146971	0.22	0.37	0.45	0	0	0	0.33	0	0.02	0	0.06	0	0
Cluster-20285.0	0	1.02	0.43	0.48	0.57	0	0	0	0	0	0	0	0
Cluster-29057.5517	0	0	0	0	0	0	0	0	0	0.13	0	1.41	0.39
Cluster-29057.107398	1.27	0.73	0.99	2.22	1.23	1.08	1.44	1.14	0.23	0.69	1.4	1.82	1.61
Cluster-29057.31631	0.68	0.09	0.17	0.44	0	0.21	0	0	0.18	0.2	0	0.09	0.08
Cluster-29057.112053	1.15	2.05	1.71	4.16	1.88	3.23	4.25	2.99	1.58	2.35	1.29	1.11	0.79
Cluster-29057.27850	0	0	0.13	0.17	0.43	0.46	0.35	0	0.18	0	0	0	0.7
Cluster-29057.100260	87.66	62.91	107.61	81.3	74.89	71.34	109.65	80.88	57.76	93.74	49.81	61.96	56.94
Cluster-29057.109013	0.6	0	0	0.64	1.06	1.2	0.14	0.15	0	0.26	0.34	0.53	0.71
Cluster-29057.44457	0.15	0.07	0.2	0	0.13	0.08	0.22	0.49	0.07	0.31	0	0.13	0.09
Cluster-29057.143709	0	0.11	0.64	0.43	0	0	0.15	0	0	0	0.1	0.16	0
Cluster-29057.83041	1.41	0	0	0	0	0	0	0	0	0	2.72	0.37	0.62
Cluster-25084.0	0	0.04	0	0.03	0.16	0	0.23	0.22	0	0.05	0	0	0
Cluster-29057.118655	0	0	0.05	0	0.05	0	0	0.23	0.11	0	0.07	0	0.09
Cluster-29057.34227	0	0.1	0	0	1.76	0.45	0	0.27	0	0.33	0.21	0	0
Cluster-29057.140461	0.18	0.56	0.08	0	0	0.09	0.09	0	0	0.09	0.26	0.54	0.14
Cluster-29057.145652	0.54	0	0	0	0.53	0	0.43	0.18	0	0	1.07	0.74	0
Cluster-29057.55266	0.08	0.17	0.13	0.62	0.65	0.39	0.51	1.26	0.24	0.34	0.12	0.19	0.1
Cluster-29057.80313	0.05	0	0.1	0	0	0.13	0.29	0	0.09	0	0	0	0.04
Cluster-29057.147213	0.97	0	1.03	0	1.77	1.23	0	0	0	0.77	0	0	0
Cluster-29057.57951	1.63	0.83	2.36	0.66	2.03	0.46	0.52	1.08	0.41	0.27	0.36	0.4	0.38
Cluster-29057.36113	0	0	0	0	0	0.42	1.5	1.37	0.1	0.99	0	0.98	0.44
Cluster-29057.140207	0.83	1.23	0.65	1.12	1.26	1.46	0.44	2.36	1.17	1.22	0.95	1.11	0.18
Cluster-29057.36112	0	0	0	0	0	0.34	0.92	0.62	0	0.16	0.23	0	0
Cluster-29057.35040	2	3.25	2.86	4.6	2.87	4.16	4.47	4.07	2.22	0.8	2.08	1.97	2.45
Cluster-29057.91688	10.18	6.35	8.78	4.89	5.49	6.53	11.32	10.38	4.13	7.34	5.85	4.72	0
Cluster-29057.86484	0.35	0.27	0.15	0	0.11	0.51	0	0	0	0	0.17	0.33	0.23
Cluster-29057.22318	0	0	0	0	0	0	0	0.39	0	0	0	0.46	0.14
Cluster-31323.0	0.87	0	0	0	0	0.38	0.93	1.07	0.2	0.52	0	0	0
Cluster-29057.110152	1.28	0	2.86	3.8	18.37	1	2.27	0.35	0.66	1.22	1.84	0	0
Cluster-29057.63523	1.15	1.11	0.82	3.98	15.45	1.61	6.52	2.63	1.06	10.81	2.95	2.1	3.51
Cluster-29057.113484	0.28	0	0.22	0.21	0	0	0	0.39	0	0.46	0	0.18	0.55
Cluster-29057.32293	0.73	0.22	0.24	0	0.35	0.18	0.41	1.78	0.43	0.41	0.51	0.15	0.46
Cluster-29057.72161	1.17	2.38	0.32	1.26	1.08	2.56	2.19	1.27	0.57	1.72	0.62	0.84	1.21
Cluster-29057.107023	14.35	7.29	0	8.92	0.52	0	6.04	8.27	0	3.22	3.77	11.93	9.29
Cluster-29057.138491	0.05	0.22	0.54	0.34	0.21	0.61	0.08	0.05	0.08	0.26	0.17	0	0
Cluster-29057.141865	0.52	0.55	0	0.76	0.88	1.39	0.15	0	0	0.24	0.34	0	1.22
Cluster-29057.136213	3.51	2.9	2.24	3.01	3.87	3.06	6.7	5.18	1.62	2.27	3.3	5.12	4.39
Cluster-29057.129922	0	0.26	2	1.62	0.01	1.11	1.37	0.58	0	0	0.05	0.18	0.34
Cluster-29057.99582	7.32	4.7	6.39	9.19	6.11	9.18	22.09	19.23	6.22	8.33	4.3	3.91	8.41
Cluster-29057.29883	0.44	0.11	0	0	0.53	0	0.22	0.08	0	0.2	0.28	0.66	0.22
Cluster-29057.66710	2.24	3.96	1.71	2.41	0.36	3.37	2.12	1.12	0.52	2.21	1.55	1.29	1.64
Cluster-431.0	0	0	0	0	0	0	0	0	0	0	0	2.1	0
Cluster-782.0	0	0	0	0	0	0	0	0	0	0	0	0.89	0
Cluster-29057.166290	0	0	0	0	0	0	0	0	0	0	3.11	0	0
Cluster-29057.121188	0	0	0	0	0	0.56	0	0	0	0	0	0	0
Cluster-29057.165200	0	0	0	0	0	0	0	0	0	0	0.01	0	0
Cluster-29057.23813	0	0	0	0	0	0	0	15.48	0	0	0	0	0
Cluster-29057.5516	0	0	0	0	0	0	0	0	0	0	1.9	0	0
Cluster-29057.59824	0	0	0	0	0.67	0	0	0	0	0	0	0	0
Cluster-29057.9134	0	0	0	0	1.07	0	0	0	0	0	0	0	0
Cluster-29057.164728	0	0	0	0	0.25	0	0	0	0	23.29	0	0	0
Cluster-29057.160281	0.33	1.01	1	0.08	0	1.3	1.03	1.67	0.71	0.2	0	0.07	0.25
Cluster-29057.136780	2.23	1.6	0	0	0	2.02	2.24	0	1	1.92	0.01	0	0
Cluster-29057.94866	5.51	6.49	7.81	12.96	9.14	8.72	26.8	21.68	7.69	9.08	8.38	5.65	6.73
Cluster-29057.161190	0	0.69	0	0.05	0.64	0	1.34	1.15	0	0.79	0	0.46	0.03
Cluster-29057.146551	0	0	0.13	0	0	0	1.13	0	0	0	0	0	0
Cluster-29057.8471	0	0	0	1.02	0.85	0	0.03	0	0	0.22	0.64	1.13	0.26
Cluster-29057.163757	0	0	0.28	0.26	0.08	0.48	0.3	0.29	0.25	0.53	0.07	0.41	0.39
Cluster-22443.0	0	1.12	0	4.22	1.03	0	0	0	0	0	0	0	0
Cluster-1294.0	0	0	0	0	0	0	0	0	0	2.08	0.38	0	0
Cluster-29057.160462	0.63	0.29	0.15	1.27	0.42	0.51	0.76	1.12	0.34	0.16	0	0.13	0.23
Cluster-52438.1	0.11	0	0.21	0.52	0.07	0.26	0	0.45	0	0.43	0.27	0.51	0.34
Cluster-66133.0	0.13	0.14	0	0.06	1.68	0.11	0.13	0.12	0.05	1.15	0.13	0	0.06
Cluster-29057.76035	0	0	0	0	0.95	0	0	0	0	0	0	0	2.63
Cluster-29057.69528	14.84	22.31	26.07	29.51	13.09	20.19	21	26.63	36.09	16.64	21.31	22.84	23.53
Cluster-29057.73416	4.16	2.63	3.04	12.21	203.19	9.55	11.98	7.57	9.86	153.97	13.7	1.38	9.12
Cluster-29057.111250	0.63	0	0	0	0.51	0.49	0	0.61	0.22	0.72	0.36	0.5	0
Cluster-29057.86485	0	0.03	0	0	0	0	0	0.24	0	0	0.06	0	0
Cluster-29057.112521	1.64	2.51	0.24	3.08	0.71	2.83	1.1	0	1.81	2.33	0.49	1.14	0
Cluster-29057.145162	0.13	0.12	0.65	0	0.06	0.07	0	0	0.06	0.21	0.1	0	0.05
Cluster-29057.92370	0	0	0	0	0	0	0	0	0	1.26	0.92	0	0
Cluster-52438.0	0.03	0	0	0	0.18	0	0.55	0.47	0	0	0	0.31	0
Cluster-29057.168215	0	0	0	0.56	0.24	0.67	0	0	0	0	0	0.18	0.29
Cluster-29057.160226	0.06	0.28	0.16	0.49	0.19	0.06	0.11	0.06	0.05	0.32	0.16	0.26	0.35
Cluster-29057.94387	0.06	0.06	0	0.58	0	0	0.3	0.17	0.38	0.79	0	0	0.67
Cluster-29057.35939	0.31	0	0.29	0.11	0	0.1	0	0.6	0.05	0.1	0.14	0	0.25
Cluster-29057.23246	0	0	0	0.51	0	0	0.2	0	0	0	0.34	0.29	0
Cluster-29057.145905	5.98	5.82	6.43	12.62	8.88	8.3	9.3	11.45	4.13	6.29	4.93	6.56	5.49
Cluster-29057.137604	0	0.11	0	0.94	0	0.27	0	0	0	0	0	0	0
Cluster-29057.29882	0.39	0	0	0	0	0.22	0	0.78	0	0.13	0.14	0	0
Cluster-29057.69529	1.66	1.85	1.94	1.99	1.43	4.59	1.84	1.37	0.74	2.63	1.9	1.51	1.82
Cluster-29057.109035	1.69	0.42	0	1.33	1.82	1	0	4.19	1.93	0	1.97	0	0
Cluster-29057.111251	0	0.01	0	0	0	0	0	0	0	0	0	0	0
Cluster-4537.0	0	0	0	0	0.05	0.16	0	0.28	0	0	0	0.21	0.05
Cluster-29057.10521	0.41	0.74	0.43	0.64	0.75	1.05	0.58	1.3	0.52	0.84	0.49	1.22	0.31
Cluster-29057.107024	0.49	0.15	0.14	0.36	0.25	0.51	0.63	0.89	0.3	0.34	0.12	0.57	0.38
Cluster-35172.0	0	1.15	0.42	0.11	0	1.02	0.23	0	0.44	1.56	0.14	0	0
Cluster-53905.0	0	0	0	0.11	0.09	0.05	0	0	0	0	0	0	0.27
Cluster-29057.129921	0	1.72	0.45	0	2.22	0	1.61	1.95	1.7	0.21	1.45	0.51	0
Cluster-29057.80194	0	0.48	0.41	0	0	0	0.37	0.74	0	0.44	0	0.34	0.12
Cluster-29057.57953	0.48	0.61	0.52	1.89	1.34	0.94	0.65	1	0.49	0.85	1.53	1.01	1.21
Cluster-29057.101022	0	0.32	0.21	0.28	0	0	0.32	0.19	0	0.14	0	0	0.21
Cluster-29057.131487	0	1.33	0.93	0.21	0	1.94	0	0.67	0.11	0	0.2	0	0
Cluster-39827.0	0	0	0	0	0	0	0.28	0	0	0.15	0	0.13	0
Cluster-29057.76499	0	0	0	12.09	0	0	0	0	0	0	0	0	3.05
Cluster-29057.107410	0	0	0.1	0.31	0	0	0.29	0	0	0.11	0	0	0
Cluster-29057.48169	0	0	0	0.06	0	0	0.05	0	0	0	0	0	0
Cluster-29057.91687	0	0	0	12.23	0	0	0	0	0.02	0	0	0	3.85
Cluster-29057.104384	170.31	3.59	4.35	166.02	168.77	5.47	162.21	153.69	13.17	277.77	78.82	0.33	78.01
Cluster-29057.57952	1.56	1.4	2.06	4.21	1.54	1.8	2.06	3.05	1.73	2.28	2.05	2.03	0.81
Cluster-29057.61328	0	0	0.25	0	0	0	0.05	0	0	0	0.26	0	0
Cluster-29057.36268	0.41	0	0.62	0.59	0.49	0.74	0	0	0.56	0	0.42	0	0.28
Cluster-29057.131488	0.18	0	0.77	0	0	0	0.25	0.16	0	0.08	0	0.23	0.59
Cluster-29057.18614	0.3	0	0	0.86	0.16	0.61	0.6	0.27	0.19	0.39	0.28	0.17	0.17
Cluster-29057.61035	0.19	0.06	0.06	0.26	0.16	0	0	0.43	0.07	0	0.12	0	0.14
Cluster-29057.81431	4.23	2.39	3.22	7.09	5.23	3.22	8.21	6.18	2.01	6.55	3.06	5.25	2.71
Cluster-29057.56521	0.05	0	0.08	0	0	0	0	0	0	0.13	0.15	0	0
Cluster-16274.0	0	6.57	0.09	0	0	0.05	5.36	0.05	0.05	0	0.04	1.5	0
Cluster-29057.138675	1.48	0.32	1.52	1.77	1.27	1.34	1.98	1.97	0.27	0.95	1.41	1.51	1.49
Cluster-29057.131486	0.92	0	0	0	0	0	0.79	0	0	0	0	0.25	0
Cluster-29057.94388	0	146.04	207.09	4.83	89.49	162.2	11.31	4.44	122.25	0	1.11	106.68	0.69
Cluster-29057.119760	0	0	0	0.44	0.42	0.2	0	0.19	0	0	0.24	0	0
Cluster-29057.123684	0.28	0	0.08	0	0	0	0.27	0.14	0.05	0	0	0	0.04
Cluster-29057.16681	0.3	0	0	0.46	0.28	0.45	0	0.25	0	0.29	0	0.14	0.14
Cluster-29057.48170	0.09	0	0	0	0	0	0	0.05	0	0	0	0	0.08
Cluster-29057.126914	0.27	0	0.36	0.07	0	0.53	0.19	0.27	0.03	0.05	0	0.12	0.24
Cluster-29057.139682	1.29	0.15	0.64	0.3	0.55	0.26	1.31	1.09	0	0.5	0.28	0.08	0.65
Cluster-29057.112520	0.12	0.37	0.17	0.61	0	0.3	0.96	0.7	0.11	0.14	0.29	0.09	0.15
Cluster-29057.70475	2.95	1.71	0.42	1.31	2.9	1.3	0	0	1.07	1.77	1.1	1.19	0.85
Cluster-29057.78773	3.84	1.72	4.54	0.02	1.18	13.35	0.12	6.08	2.48	3.59	2.55	2.87	2.28
Cluster-29057.126917	1.74	0.06	1.08	0	0	0.87	2.02	1.48	0.62	0.86	0.26	0.74	0.53
Cluster-29057.72817	0.12	0.11	0.12	0.27	0	0.21	0.19	0.58	0	0.12	0	0.12	0.22
Cluster-29057.48238	8.72	7.65	6.26	5.1	3.07	4.64	16.4	15.79	7.32	3.47	7.23	8.95	15.12
Cluster-29057.165199	0.08	0	0.22	0.31	0	0.34	0.34	0	0.08	0.59	0	0.16	0.14
Cluster-29057.94916	0.55	0	6.49	4.37	0.53	6.9	2.9	6.85	3.84	2.9	2.69	0.41	4.96
Cluster-29057.29881	0.62	0.25	1.16	0	0	0.36	0.34	0	0	0.84	0.08	0.82	0
Cluster-29057.29884	0	0.38	0	0.35	0	0.38	0.08	0.07	0.17	0	0	0	0.62
Cluster-32281.0	0	0	0.45	0	0	0.56	0.08	0	0.31	0	0.07	0.25	0.07
Cluster-29057.35041	0	0	0	0.28	0.15	0	0	0	0.16	0	0	0	0.36
Cluster-29057.72818	0.02	0.06	0.31	0.2	0.14	0.19	0.19	0.07	0.09	0.17	0.04	0.36	0.05
Cluster-29057.101965	0.57	0.8	0.52	0.78	0.31	0.99	0.71	1.35	0.26	0.34	0.51	1.05	0.9
Cluster-29057.42220	0	0	0	0.18	0.11	0	0	0	0	0.06	0.08	0	0.07
Cluster-29057.121343	1.86	1.45	1.14	2.06	0.79	2.84	2.68	3.36	0.09	2.4	1.02	0.08	5.31
Cluster-29057.2499	0.36	0	0.32	0	0	0	0.38	0	0.34	0.12	0.18	0.34	0
Cluster-29057.107333	0	0	0	0	0	0	0	0	0	0	0	0	0
Cluster-29057.11711	0	0	0	0	0	0	0	0	0	0	0	0	0
Cluster-49203.0	0	0	0	0	0	0	0	0	0	0	0	0	0
Cluster-29057.149017	0	0	0	0	0.17	0	0	0	0	0	0.25	0.17	0.27
Cluster-29057.120946	1.89	1.3	2.4	1.9	2.28	1.65	1.12	0.64	0.09	1.05	1.79	3.38	2.33
Cluster-29057.74730	0.38	0.6	0.29	0	0.96	0.83	0.14	0.26	0.08	0.52	1.03	1.94	1.03
Cluster-29057.88021	0.44	0.22	0	0.35	0	0	0	0	0	0	0.11	0	0
Cluster-61288.0	0	0.32	0	0	0	0	0	0.22	0.53	0.43	0	0.28	0.52
Cluster-29057.39370	0.3	0	0.15	0	0.09	0.3	0	0.53	0	0	0.42	0.74	0.45
Cluster-29057.104360	7.7	5.43	5.74	5.49	4.98	5.03	3.8	4.72	1.45	5.59	4.88	7.79	6.3
Cluster-29057.50504	0.33	0.53	1.12	1.02	0.86	0.39	0.27	0	0	0.57	0.3	2.95	1.37
Cluster-29057.76678	1.17	1.08	0.99	0	0.56	0.23	0	0.11	0	0.56	0.35	0.5	0.85
Cluster-29057.137564	0	0.31	0	1.18	0.42	0	0.48	0	0	0	1.25	0	1.27
Cluster-8389.0	0	0	0	0	0	0.16	0.62	0	0	0.16	0	0	0.25
Cluster-14254.0	0	0	0.19	0	0	0.23	0	0.2	0	0	0	0.41	0.35
Cluster-28523.0	0	0.29	0	0.15	0.12	0	0	0	0	0	0	0	0
Cluster-29057.100358	2.53	1.76	1.26	2.03	0.7	0.98	1.7	1.7	0.56	1.92	1.14	1.94	2.59
Cluster-29057.91823	0	0.39	0	0	0	0	0	1.06	0.58	0	0	1.22	0
Cluster-29057.62305	0.96	0.35	0.42	0	0.52	0.28	0.54	0	0	0.49	0.69	0.58	0.36
Cluster-29057.91562	0.69	0	0.1	0	0.16	0	0	0	0	0.4	0.39	0.28	0.4
Cluster-37784.0	0.57	0	0	0.33	0	0.92	0	0	0	0	0	0	0
Cluster-29057.149946	1.08	1.26	1.3	1.41	0.73	0.61	2.99	1.47	0.7	0.92	0.96	2.9	2.22
Cluster-29057.98639	3.48	0.78	1.55	1.68	1.2	1.72	0.67	1.49	0.66	2.49	1.92	2.47	2.28
Cluster-60456.2	1.52	0.04	0.19	0.51	0	0.63	0.64	0.64	0.21	0.24	0	0	0.17
Cluster-29057.170121	0.38	0.52	0.89	0.28	0	0.4	0.5	0.52	0.14	0.17	0.56	0.11	0.26
Cluster-29057.106074	0	0.08	0.16	0.11	0.12	0.16	0	0	0.36	0.13	0.03	0.09	0
Cluster-29057.54289	0.44	0.44	0	0	0.67	0	1.41	0.83	0.24	0	0.8	0.22	0.16
Cluster-29057.135384	0	0	0.29	0	0	0	0.14	0.26	0.08	0	0	0	0
Cluster-29057.91824	1.86	0.65	1.33	1.51	1.08	2.22	2.23	2.14	0.76	1.32	1.67	1.31	1.76
Cluster-29057.84290	13.7	5.93	8.12	1.11	5.98	11.84	6.78	0.63	14.11	16.59	7.47	3.03	5.21
Cluster-29057.152267	0	0	0	0.89	0	0	0	0	0	0.14	0	0.43	0
Cluster-29057.147821	0.5	0.18	0.37	0.6	0.17	0.55	0.38	0.36	0.07	0.73	0.63	0.32	0.67
Cluster-29057.84289	0.4	8.11	0.49	10.51	0.46	0.7	8.05	21.02	1	1.04	0.27	7.4	5.99
Cluster-29057.167764	0.41	0.04	0.11	0.1	0.07	0.18	0.13	0.24	0	0.02	0.09	0.04	0.23
Cluster-29057.120947	0.58	0	0	0	0	0	0.16	0.15	0	0	0.2	0	0
Cluster-29057.152268	0.28	0	0.25	0	0.13	0	0.22	0.36	0	0	0	0.32	0.25
Cluster-29057.98728	0	0.09	0.29	0.2	0.13	0	0.19	0.31	0	0.12	0.1	0.09	0.13
Cluster-29057.85505	0.11	0.45	0.34	0.47	0.68	0.47	0.43	0.05	0.15	0.31	1.13	1.59	1.05
Cluster-4027.0	0	0	0	0	0	1	0	1.75	1.74	1.98	1.18	0	0
Cluster-29057.115046	0.08	0.09	0.57	0.08	0.2	0.47	0.09	0.15	0	0.17	0.81	0.86	0.83
Cluster-29057.76168	11.05	11.06	14.31	12.35	12.82	17.37	7.73	3.6	4.92	12.04	17.35	25.93	20.31
Cluster-29057.105719	2.04	0.92	0.95	1.24	1.43	1.39	1.8	0.87	0.18	0.6	1.52	3.01	3.04
Cluster-29057.121319	29.59	17.2	35.59	47.44	33.68	50.05	42.02	46.64	52.74	46.02	76.85	57.32	60.38
Cluster-29057.92044	5.26	7.23	6.31	3.11	2.26	4.72	2.98	9.89	4.28	7.5	1.41	1.34	2.26
Cluster-29057.94208	1.48	0.64	0.36	0.91	0.44	0.09	0.31	1.13	0	0.55	1.55	2.15	1.29
Cluster-29057.119785	5.08	2.14	2	3.44	2.62	3.05	3.13	2.54	0.16	1.63	4.36	4.71	7.44
Cluster-29057.94207	7.15	5.8	6.68	13.79	8.25	6.62	4.96	6.85	1.07	4.54	14.35	14.07	10.27
Cluster-29057.92045	41.81	77.2	54.63	37.78	22.52	28.48	10.47	14.36	69.76	64.5	2.66	7.71	8.86
Cluster-29057.123293	4.89	2.17	3.97	6.07	3.44	2.25	2.62	3.32	0.25	2.59	4.62	6.69	5.59
Cluster-29057.85508	0	0	0	0	0	0	0	0	0	0	0.45	0	0.29
Cluster-11425.0	0	0	0.07	0.25	0	0.08	0	0	0	0.08	0.22	0.26	0.17
Cluster-29057.96227	3.95	5.5	13.28	6.01	5.89	2.05	0.19	0.14	4.17	2.27	0.08	0	0
Cluster-29057.106994	1.32	0.84	1.08	1.21	1.6	1.68	0.79	1.22	1.23	0.88	0.25	0.84	0.54
Cluster-29057.160269	0	0	0	0	0	0.26	0.49	0.46	0.57	1.03	0.73	0	0
Cluster-29057.47532	0.49	0	0.42	0.18	0.32	0.21	0.49	0.15	0.15	0.33	0.57	1.21	0.54
Cluster-29057.165230	0	0	0	0	0	1	0.46	0.43	0.86	0.49	0.36	0	0
Cluster-29057.168349	0	0	0	0	0	0.79	0.36	0.69	0.68	0.77	0.84	0	0
Cluster-29057.114947	5.88	5.92	6.51	9.67	8.55	7.33	9.84	6.16	3.53	5.73	4.6	6.99	5.25
Cluster-29057.157460	0	0	0	0	0	0.93	2.6	1.89	1.61	1.52	1.53	0	0
Cluster-29057.21339	0	0	0	0	0	1.31	0.49	2.29	0.68	1.8	1.65	0	0
Cluster-29057.99075	0.36	1.17	0	1.54	0	0	0	0	0	0	0	0	0
Cluster-29057.104809	5.88	6.35	7.21	5.11	3.75	5.08	1.12	2.12	1.45	6.67	1.08	2.65	3.11
Cluster-29057.106810	35.32	88.37	56.66	34.37	45.18	61.37	13.13	29.62	100.88	71.28	7.45	9.02	9.03
Cluster-29057.130972	1.7	1.82	1.83	3.21	3.02	2.69	2.39	1.54	0.66	2.07	2.11	2.98	3.03
Cluster-2335.0	0	0	0	0	0	0.62	1.13	1.07	0	1.22	0	0	0
Cluster-29057.110102	1.39	0.53	1.29	1.14	0.48	0.11	1.04	2.13	0.26	0.42	1.23	2.6	2.45
Cluster-29057.62464	0.23	0.13	0.34	0.11	0.12	0.15	0.07	0	0	0.22	0.29	1.73	0.51
Cluster-29057.89216	2.18	2.32	0	0.6	0.45	0	3.07	2.51	0	0.49	4.15	3.79	2.64
Cluster-3846.0	0	0	0	0	0	0	0.73	0.68	0.68	1.02	1.1	0	0
Cluster-29057.29843	0	0	0.09	0	0	0.65	0.25	0	0	0	0	0	0
Cluster-29057.38654	2.53	4.4	3.47	5.69	2.82	6.01	5.24	2.74	2.44	2.8	2.47	2.68	2.7
Cluster-29057.90603	0.25	0.14	0.24	0.25	0.48	0.13	0.27	0.18	0	0.18	0.29	0.3	0.5
Cluster-29057.102506	15.63	18.94	13.23	33.3	19.23	14.96	31.26	30.75	15.06	17.08	4.77	11.41	6.37
Cluster-29057.72378	1.18	0	1.37	1.98	1.19	0.9	1.17	1.02	0	1.22	1.69	2.09	2
Cluster-56736.0	0.43	0	0	0	0.12	0	0	0	0	0	0	0.52	0.68
Cluster-29057.121321	0.55	0.15	0.61	0	0.32	0	0.27	0	0.14	0.61	0.34	0.81	1.2
Cluster-53828.0	0.32	0.2	0.34	0.27	0.46	0.41	0.48	0.43	0.05	0.23	0.32	0.27	0.5
Cluster-29057.115055	2.72	2.08	2.12	3.57	3.2	3.01	4.4	4.06	0.42	1.87	1.23	1.7	1.63
Cluster-29057.125294	0.35	0.08	0.01	0.03	0.16	0.29	0.18	0.31	0	0.23	0.76	0.19	0.41
Cluster-29057.128228	1.52	0	1.31	2.57	1.59	1.22	0	1.38	0.28	2.07	2.2	3.22	2.31
Cluster-29057.110173	0	0.49	0.28	0.68	0.53	0.75	0.83	2.05	0.23	0.85	1.11	1.25	1.1
Cluster-29057.98161	1.64	0.94	1.38	3.14	0.55	0.69	0.88	1.3	0.94	1.11	0.85	1.34	1.52
Cluster-29057.84186	0.33	0	0.12	0	0.22	0.19	0.32	0	0	0.17	0.14	0	0
Cluster-29057.146976	0.51	0.41	0	0.68	0.1	0.18	0.12	0.06	0	0.15	0.68	0.16	0.25
Cluster-29057.160837	0	0	0	0	0	0.22	0.83	1.17	0.58	0.87	1.56	0	0
Cluster-29057.108923	5.34	3.35	4.07	6.19	5.08	4.14	4.05	5.57	1.55	4.55	4.24	9.88	7.32
Cluster-29057.155756	0	0.11	0.09	0	0	0.27	0.46	0.05	0	0	0	0.16	0.28
Cluster-29057.161878	0.44	0.97	0.35	0.88	1.7	1.01	0.56	0.96	0.14	0.9	0.28	0.43	0.31
Cluster-29057.146397	0.33	0	0.07	0.32	0	0	0.04	0.17	0	0	0.28	0.09	0.21
Cluster-29057.41248	0.29	0	0.63	0	0.88	0.28	1.2	0.37	0.2	0.38	0.5	0	0.65
Cluster-29057.47531	0.23	0.06	0.1	0.2	0.18	0.06	0.05	0.11	0.05	0.1	0.15	0.16	0.37
Cluster-29057.88219	0	0.49	0.18	0.4	0	0	0.32	0	0	0	0.3	0.11	0.17
Cluster-29057.92754	1.21	0	0	0.81	0	0	0	0	0	0	0.31	0.31	0.23
Cluster-29057.13164	0	0	0.1	0	0.15	0	0.93	0	0	0	0	0	0
Cluster-29057.77323	0.16	0	0	0	0	0.7	0.25	0.11	0	0	0.41	0	1.17
Cluster-29057.100859	0.12	0	0.44	0	0.78	0.43	0	0.5	0	0.29	1.09	0.37	0.46
Cluster-29057.157185	0	0	0	0	0	1.32	0.81	2.3	2.29	0.43	3.45	0	0
Cluster-29057.118900	5.57	6.02	12.52	7.6	5.25	9.62	3.38	4.04	3.97	4.15	7.28	4.85	8.17
Cluster-29057.49429	0.52	0.2	0	0.11	0	0	0.17	0.42	1.06	0	0.16	0.72	0.55
Cluster-29057.73747	0	0	0.14	0	0	0	0	0	0	0	0.2	0.07	0
Cluster-29057.152281	0.14	0.26	0.13	0	0.12	0	0.14	0.43	0	0.46	0.11	0.13	0.11
Cluster-29057.114946	0.07	0.12	0.3	0.23	0.23	0.23	0.93	0.38	0	0.08	0.11	0.17	0.23
Cluster-29057.42155	0.38	0.33	0	0.49	0.12	0	0	0.09	0	0.11	0.13	0.92	0.08
Cluster-29057.93902	0.1	0	0.12	0.18	0	0.12	0.07	0	0	0	0	0.11	0.34
Cluster-29057.113312	0.07	0	0.11	0.14	0.03	0	0.17	0	0	0	0.16	0.17	0
Cluster-29057.44890	0.27	0.11	0	0.17	0	0.96	0.23	0.05	0.03	0	0	0.12	0.16
Cluster-29057.153094	0.12	0	0.06	0.38	0.06	0.15	0.33	0.05	0	0	0.04	0.35	0.31
Cluster-29057.121424	0	0	0	0.44	0.31	0	1.52	0	0	0	0.17	0	0.46
Cluster-29057.51416	0.42	0	0	0.63	0.76	0.16	0.55	0.27	0.11	0.39	0.62	0.97	0.29
Cluster-29057.126973	2.54	2.56	2.32	3.38	1.95	1.38	3.3	3.12	1.53	2.01	1.37	1.88	1.88
Cluster-29057.72379	0	0.16	0	0	0.46	0	0	0.16	0	0	0	0.33	0.57
Cluster-29057.169368	0.06	0.65	0.63	0.52	1.14	0.79	0.51	0.56	0.09	0.54	0.21	0.86	0.29
Cluster-29057.160165	0	0	0	0	0	0	0	0	0	0	0	0.03	0
Cluster-29057.59113	0	0	0	0	0	0	0	0	0	0	0	0	0.03
Cluster-29057.115663	0.38	0.2	0.47	0.12	0.21	0.62	0	0.11	0	0.49	1.76	0.34	0.3
Cluster-29057.115662	0	1.7	0.69	0	0	0	0	0	0	0	0.67	0	0
Cluster-29057.109974	0.73	1.83	2.53	4.67	4.81	2.52	0.6	0.71	0	1.51	1.34	3.67	3.34
Cluster-29057.23531	0.15	0.04	0.11	0	0.19	0.27	0.29	0.42	0.09	0.12	0	0.03	0.36
Cluster-29057.103832	6.47	4.07	5.6	6.3	6.77	5.05	6.46	3.09	2.15	6.29	3.91	8.75	5.38
Cluster-29057.54012	3.77	2.92	5.03	5.22	2.72	6.92	9.83	9.19	4.46	5.19	2.77	4.92	4.45
Cluster-29057.113311	2.33	1.46	0.48	0.6	0.04	3.46	3.25	2.2	0.54	2.16	3.15	5.62	1.04
Cluster-29057.111067	1.54	0.04	1.05	3.21	4.17	0	0.5	0	0	0	0.73	3.7	1.8
Cluster-29057.41473	0	0.1	0.07	0.3	0	0	0.13	0	0	0	0	0.1	0.27
Cluster-29057.84185	1.3	0.48	0.35	0.29	0.52	0.26	0.93	0.63	0.43	0.12	0.13	0.23	0.2
Cluster-29057.157030	0	0	0.25	0.14	0	0	0	0.22	0.16	0.14	0	0	0.37
Cluster-29057.103834	6.17	9.24	6.13	7.52	5.47	10.58	13.91	20.08	6.79	8.69	5.23	8.27	7.54
Cluster-29057.98848	1.38	0.35	0.76	0.73	1.05	1.44	2.21	1.46	0	2.29	1.48	1.16	2.28
Cluster-29057.107987	0	0	0.16	0	0	0	0.74	0	0	0	0	0	0
Cluster-29057.154829	0	0	0	0	0	0	0.68	1.27	0.32	0.72	2.84	0	0
Cluster-29057.130455	1.33	0.21	0.32	0.47	0.55	2.22	0.98	0.99	0.54	0.68	0.57	1.01	0.72
Cluster-29057.4805	0.59	0	1.55	0	1.09	0	0.02	0	0	0	0	0	0
Cluster-29057.128227	7.35	4.88	6.4	12.6	12.38	3.67	7.79	9.06	1.94	8.87	2	5.15	4.39
Cluster-29057.84188	22.06	12.8	12.4	25.42	16.23	9.46	28.55	18.84	8.79	19.2	18.24	30.98	25.31
Cluster-34324.2	0	0	0	0	0	0	0.23	0.07	0.04	0.54	0.36	0	0
Cluster-29057.161027	0	0	0	0	0	0.37	0.69	0.32	0.64	0.37	1.58	0	0
Cluster-29057.167921	1.15	0.19	1.02	0.94	0.9	0.66	2.19	3.41	0	1.63	1.62	1.69	2.45
Cluster-34324.1	1.51	0.06	0.51	1.11	0.33	0.3	0	0.99	0.06	0.1	0	0.38	0.9
Cluster-29057.103554	3.24	0	0	0	0	0	8.15	0	0	0	0	0	0
Cluster-29057.112280	0	0.19	0.15	0	0	0	0	0.43	0	0	0.12	0.21	0.13
Cluster-29057.146894	0.38	0.18	0.68	0.43	0	0.8	0.38	0.88	0	0	0.14	0	0
Cluster-59815.0	0.15	0	0	0	0.43	0.08	0.02	0	0	0.13	0.23	0	0.13
Cluster-29057.110467	1.76	2.22	0	0.07	0.1	8.83	4.52	4.48	1.48	4.17	0.86	7.57	0.36
Cluster-29057.2434	0	0	0	0	0	0	0	0	0	0.07	0.1	0	0
Cluster-29057.94163	0.38	0.27	0.33	0.86	0.29	0.64	0.46	0.5	0.14	0.63	0.52	0.95	0.61
Cluster-29057.154079	0	0	0	0	1.98	0	0	0	0	1.6	0	0	0
Cluster-29057.106766	1.04	0.11	0.09	0	1.29	0.38	0.21	0.59	0	0.71	0	1.57	1.38
Cluster-29057.89215	0.18	0.27	0.16	0.82	0.42	0.26	0	0.69	0.59	0	0	0.03	0.28
Cluster-29057.133062	0.16	0.19	0.05	0.35	0.36	0.11	0.47	0.34	0.15	0.27	0.11	0.51	0.48
Cluster-2991.0	0	0	0	0	0	0	1.08	0.51	0.51	0	3.37	0	0
Cluster-29057.166519	0	0	0	0	0	1.16	0.72	1.01	0.34	0.38	3.3	0	0
Cluster-29057.105718	0.72	0.09	0.19	0.13	0.08	0.31	0	0.18	0	0	0.25	0	0.17
Cluster-29057.108676	0.16	0	0	0.2	0	0.1	0	0	0	0	0	0	0.17
Cluster-29057.109004	0	0	0	0	0	0.12	0	0.01	0	0	0.11	0	0
Cluster-29057.74263	0.39	0	0.13	0.16	0	0.19	0	0.01	0.03	0.32	0	0.03	0.05
Cluster-29057.115932	0.27	0.12	0.43	0.32	0.54	0.29	0.72	0.8	0.12	0.2	0.29	0.24	0.39
Cluster-29057.160164	0.72	0.03	0.16	0.04	0	0	0.04	0.35	0	0	0.18	0	0
Cluster-29057.147643	0	0	0	0	1.05	0	0	2.82	0	0.26	0	0	2.18
Cluster-29057.170200	0	0.22	0.31	0	0	0	0	0	0	0.22	0.19	0	0
Cluster-29057.77565	0.3	0	0.52	0.93	0.26	0.28	0	1.12	0.11	0.28	0.73	0.91	0.22
Cluster-29057.27349	0	0	2.41	0	0	0	0	0	0	0	0	0	0
Cluster-29057.72445	0.58	0.18	0.4	0.59	0.23	0.28	0.69	0.43	0.05	0.82	0.31	0.62	1.31
Cluster-29057.93986	23.76	12.88	27.38	31.52	32.18	24.47	17.68	15.5	21.66	37.65	18.4	14.77	18.13
Cluster-29057.109683	1.51	4.1	2.74	4	3.3	4.73	0.54	3.87	2.86	3.72	2.04	1.71	2.46
Cluster-29057.166283	0	0	0	0	0	0.55	0.51	0	0.95	0	1.97	0	0
Cluster-29057.84187	0.95	0.1	0.65	1.81	0.36	0.22	0.68	0.78	0.1	0.38	0.19	0.64	1.17
Cluster-29057.21954	0.15	0.18	0.04	0.31	0	0	0.29	0.14	0	0.1	0.15	0.04	0.56
Cluster-29057.113310	1.64	0	0.05	0	0	2.56	0	0.22	0	0.21	0.22	5.5	0
Cluster-34324.0	0	0.39	0	0	0	0	0.07	0	0	0.16	0.05	0.71	0
Cluster-29057.43293	0	0	0.51	0	0	0	0	0	0	0	0	0.61	0
Cluster-29057.104680	9.45	8.29	10.69	14.28	17.64	7.38	12.04	6.07	5.43	15.34	8.23	7.93	9.34
Cluster-29057.138790	0	0	0	0.12	0	0	0	0	0	0.13	0	0	0
Cluster-29057.142249	0	0	1.59	1.94	0.67	0.97	0.11	0	0	0.58	1.35	0.5	0.34
Cluster-29057.78853	0	0.13	0	0.13	0	0.24	0	0.64	0	0	0	0	0.05
Cluster-51174.0	0	0	0.11	0.1	0.07	0.05	0.09	0.2	0	0.13	0.06	0.04	0.33
Cluster-29057.2432	0.34	0	0	0.52	0	0.6	0	0	0	0	0.31	0	0
Cluster-29057.34260	0.55	0.53	0.54	0.37	1.33	0.33	0	1.05	0.24	1.58	0.34	1.16	0.72
Cluster-62953.0	0.32	0.2	0	0.12	0.09	0	0	0.4	0	0.11	0.08	0	0.65
Cluster-26934.0	0.24	0	0	0	0	0	0	0	0	0.02	0	0	0.05
Cluster-29057.147561	0.08	0.29	0.09	1.23	0.16	0	0.32	0.49	0	0.17	0.65	0.21	0.48
Cluster-29057.161075	0	0.93	0.45	0.57	0.43	1.04	0.48	0.91	0	0.51	1.12	1.6	0
Cluster-29057.110386	1.32	0.24	0.51	1.41	0.77	0.74	0.78	1.19	0.23	0.51	0.4	0.41	0.75
Cluster-29057.110089	0	0	0.38	0	0.19	0.14	0.52	1.18	0	0	0.49	0	0
Cluster-42012.0	0.21	0	0	0	0	0.15	0	0.29	0	0	0	0	0
Cluster-29057.17730	0.28	0.09	0.34	0.31	0.41	0.05	0.51	0.39	0	0	0.16	0	0.61
Cluster-29057.110466	0.04	0.17	0.11	0.38	0.28	0.19	0.27	0.17	0.09	0.22	0.18	0.39	0.1
Cluster-34228.0	0	0.01	0	0.17	0	0.14	0	0	0	0.05	0.01	0	0
Cluster-29057.74884	0.58	1.18	0.59	1.97	0.96	1.23	2.68	1.18	0	1.89	0.32	1.76	2.36
Cluster-29057.77477	9.19	3.52	9.66	10.67	10.56	0	7.35	5.35	1.48	7.7	7.08	0	12.75
Cluster-29057.72377	0	0.59	0	0	0.36	0	0	0.21	0	0	0	0	0
Cluster-29057.80063	1.77	0.09	0.17	0.42	0.28	0.64	0.9	1.59	0.21	0.39	0.24	0.21	0.43
Cluster-29057.167835	0.49	0.1	0	0.36	0.1	0.07	0.33	0.25	0.02	0.14	0	0.05	0.33
Cluster-34032.0	0	0.08	0.13	0.07	0.1	0.06	0.11	0.1	0	0.06	0	0.1	0.14
Cluster-47835.0	0.39	0.04	0.15	0.11	0.1	0.24	0.27	0.31	0.01	0.08	0.13	0	0.26
Cluster-29057.113384	1.02	0.04	0.17	0.17	0.07	0.58	0.35	0.47	0.04	0.2	0.06	0.27	0.33
Cluster-29057.147742	0	0.19	0	0	0	0.06	0	0	0	0.17	0	0.2	0
Cluster-29057.148263	2.64	0	0	0.18	0	2.03	0	0.69	2.39	0	0.34	0.28	0.85
Cluster-29057.131542	1.07	0.54	0.43	0.96	0.4	0.75	1.27	1.78	0.16	0.92	0.53	0.74	1.51
Cluster-29057.130422	0.11	0.22	0.13	0.45	0.21	0.26	0.4	0.31	0.41	0	0.09	0.44	0.29
Cluster-29057.159631	0.67	0.06	0.21	0.23	0.16	0.33	0.14	0.72	0	0	0.19	0.11	0.34
Cluster-29057.68822	0	0.48	0.3	0.96	0	1.34	0	0.81	0.47	0	0.38	0.49	0
Cluster-62038.0	0	0.04	0.01	0.16	0.1	0	0.04	0.13	0	0	0	0.1	0
Cluster-29057.103833	0	0	0	0	0	0	0	0	0	0	0	0	0
Cluster-29057.106425	0	0	0	0	0	0	0	0	0	0	0	0	0
Cluster-29057.102784	221.9	290.79	184.52	264.98	334.17	156.6	206.47	123	160.09	598.22	148.97	111.47	93.97
Cluster-29057.52491	1.47	0.19	0.49	0.85	0.59	0	0.21	0.65	0.06	1.08	0.25	0.31	0.27
Cluster-29057.99418	1.52	1.07	0.88	1.21	0.5	0.53	3.65	1.82	0.54	1.47	4.03	0.61	3.84
Cluster-29057.108102	0.22	0.33	0.7	0.24	0.05	0.26	0.86	1.26	0	0.16	0.13	0.51	1.15
Cluster-29057.29984	0.89	0.31	0.17	0.35	0	0	0.15	0	0.12	0.32	1.91	2.47	2.6
Cluster-29057.95326	1.3	1.27	0.87	1.22	1.48	0.78	1.73	0.86	0.21	2.6	5.27	6.3	6.42
Cluster-29057.46357	0	0	0	0	0	0.13	0	0	0	0	0.31	0.46	0.52
Cluster-29057.94726	6.74	5.39	7.22	5.1	1.49	4.62	2.8	4.02	5.61	4.01	20.13	12.64	18.59
Cluster-29057.113296	2.49	1.32	2.43	2.69	2.79	2.03	3.01	1.44	0.08	1.68	4.97	5.57	5.3
Cluster-29057.51204	0.3	0.23	0.47	0.26	0.24	0.23	0.24	0.32	0.05	0.2	0.78	0.71	0.93
Cluster-29057.65548	4.25	3.06	3.95	3.45	2.75	2.64	3.38	1.51	0.69	3.54	7.61	7.06	6.49
Cluster-29057.46359	0.43	0.45	0.97	0.34	1.51	0.13	1.04	0.68	0.45	0.7	2.82	2.42	2.77
Cluster-29057.117667	3.42	2.18	3.08	3.28	2.38	2.19	3.57	2.49	0.95	1.97	5.83	5.16	5.36
Cluster-29057.47243	0	0	0	0	2.1	1.24	0	0	0	0	2.7	3.06	2.29
Cluster-29057.141732	0.11	0	0	0.12	0.04	0.19	0	0	0.06	0	0.34	0.37	0.36
Cluster-3040.0	0	0	0	0	0	0.29	0.27	2.03	1.01	1.14	0.2	0	0
Cluster-29057.29776	4.57	3.83	9.05	10.94	4.82	3.95	5.26	13.81	4.95	13.36	24.85	23.33	18.37
Cluster-29057.131266	0.29	0.47	0.44	1.42	0.36	0.59	1.78	3.42	2.85	2.7	0.39	0.86	0.72
Cluster-29057.89156	1.53	1.24	1.38	1.94	0.93	0.57	1.57	2.18	0.2	2.03	3.56	4.69	5.62
Cluster-29057.118500	0.37	0.34	0	0	0.55	0	0.35	0	0	0	1.26	0.92	0.84
Cluster-29057.137540	0.83	0.39	0.87	0.64	0.06	0.14	0.1	0	0	0	0.48	1.04	0.69
Cluster-29057.90900	0.11	0.1	0.33	0.31	0.33	0.52	0.37	1.18	1.34	0.69	0.37	0.33	0.16
Cluster-29057.95573	0.29	0.44	0.6	0.49	1.28	0.69	1	0.24	0	0	0.53	0.34	0.3
Cluster-29057.87753	2.67	1.93	1.58	2.05	0.99	1.15	2.04	2.8	0.76	2.18	3.86	4.84	4.9
Cluster-29057.143063	1.74	1.62	2.76	2.33	5.35	3.67	4.84	4.67	2.82	3.58	1.59	1.58	1.91
Cluster-29057.24997	1.05	1.38	1.4	1.87	2.02	3.22	2.59	0.89	0.5	1.32	0.67	1.03	0.83
Cluster-29057.140999	1.77	0.96	2.26	1.02	1.44	1.14	1.57	0.79	0.26	1.23	3.67	3.1	2.6
Cluster-29057.115231	15.11	13.38	18.51	18.94	17.99	20.51	23.36	17.69	13.14	13.35	9.84	10.16	6.5
Cluster-29057.129791	0.53	0	0	0.24	0	0	0	0.36	0.21	0	0.61	1.1	0.98
Cluster-29057.66053	0.21	1	0.73	0.84	1.73	1.53	1.63	0.61	0.21	0	0.72	0.81	1.37
Cluster-29057.120440	0.27	0.31	0.33	0.39	0.34	0.63	0.62	0.31	0.21	0.21	0.54	0.69	0.77
Cluster-29057.157286	0	0	0	0	0	0.25	0.47	1.09	1.52	1.97	1.05	0	0
Cluster-29057.124598	1.05	1.09	0.49	1.13	0	1.33	0.1	3.12	2.67	1.72	0.6	0.25	0
Cluster-29057.130562	0.21	0.13	0	0	0	0.43	0.14	0.13	0.06	0.21	0.54	0.59	0.63
Cluster-29057.69364	2.09	1.5	2.02	1.09	0.59	0.42	0.23	0.09	0.24	0.78	1.11	0.84	0.51
Cluster-29057.57924	0.07	0	0.12	0.11	0.06	0.04	0.12	0	0	0	0.18	0.32	0.18
Cluster-29057.122022	2.15	2.22	1.24	1.32	0.68	0.45	1.88	0.47	0	0	2.93	1.81	2.78
Cluster-29057.91585	0.39	0.29	0.14	0.17	0.11	0.03	0.24	0.54	0.28	0.48	0	0	0
Cluster-29057.92948	9.56	12.82	18.43	16.22	20.51	22.38	19.6	10.52	8.08	11.72	15.2	17.01	16.79
Cluster-29057.66256	0	0	0	0.16	0.13	0.31	0.28	0	0	0.17	0.42	0.26	0.37
Cluster-29057.77682	0.95	0.87	0.83	0.58	0.82	0.55	0.73	0.29	0	0.11	1.36	4.17	4.45
Cluster-29057.86851	1.63	0.73	0.76	1.36	0.35	0.22	1	0.44	0.3	0.8	1.87	3.33	2.04
Cluster-29057.83467	67.24	94.25	98.89	95.53	95.51	138.69	101.18	78.95	84.26	119.21	39.21	43.78	40.31
Cluster-29057.123722	6.61	8.44	9.49	9.25	4.92	7.45	5.51	3.42	2.55	3.83	6.66	4.19	7.58
Cluster-29057.29711	0	0	0	0	0	0.31	0.36	0.23	0.39	0.41	0	0	0
Cluster-29057.122239	4.51	4.4	4.84	5.88	5.92	6.29	8.72	2.68	3.92	2.62	5.12	4.46	3.75
Cluster-29057.80569	19.56	22.76	25.47	32.7	25.52	39.37	46.59	27.71	26.96	31.1	11.75	13.05	11.62
Cluster-29057.20237	0	0	0	0	0	0	0	0	0	0	0.08	0.32	0.41
Cluster-29057.110531	7.74	4.27	6	8.69	7.91	4.62	7.03	7.16	0.66	6.17	12.15	12.72	15.17
Cluster-29057.87135	8.82	6.02	7.02	8.53	10.57	11.24	11.55	6.51	1.48	6.13	8.56	8.76	10.67
Cluster-29057.116239	0	0	0.04	0	0	0	0	0.27	0	0.28	0.38	0.21	0.27
Cluster-29057.130670	26.78	33.97	32.72	38.35	32.25	52.31	54.11	50.84	39.63	34.69	15.69	19.31	18.44
Cluster-29057.173502	0.21	0.8	0	0.54	0.33	0.41	0.33	0.09	0	0.53	1.98	1.54	0.9
Cluster-29057.46358	1.62	1.28	1.03	1.86	1.57	1.66	1.17	2.2	1.31	0.8	2.58	2.94	3.78
Cluster-29057.98617	0.54	0.24	0.41	0.5	0.69	0.34	0.54	0.45	0.07	0.3	0.75	0.96	0.87
Cluster-29057.5346	2.57	1.65	1.57	2.89	1.62	1.13	2.29	1.81	0.84	2.04	3.05	5.48	4.54
Cluster-4287.0	0	0	0	0	0	0.45	0.48	0.39	0.61	0.33	0	0	0
Cluster-29057.132121	4.89	2.72	6.42	9.43	8.27	9.73	9.92	7.33	3.56	8.01	1.25	1.92	1.07
Cluster-29057.141004	3.33	3.74	4.35	3.36	2.44	4.98	2.73	3.26	0.77	1.99	6.32	5.8	5.06
Cluster-29057.144651	1.27	2.14	5.58	2.12	0.02	0.17	2.17	1.92	1.54	0	5.45	7.35	4.83
Cluster-29057.132098	0.1	0.26	0.41	0.4	0.24	0.2	0.37	0.09	0.18	0	0.41	0.81	0.64
Cluster-29057.116928	9.47	9.1	16.59	16.1	15.06	16.55	14.46	11.9	8.28	15.53	4.18	5.09	4.71
Cluster-29057.67096	21.16	20.82	28.11	28.69	22.79	28.68	27.84	19.47	14.79	21.27	16.7	14.44	16.17
Cluster-29057.88515	1.12	1.09	0.76	1.95	2.51	2.62	2.21	0.8	0.06	1.45	0.77	1.38	1.27
Cluster-29057.137541	4.96	2.14	2.73	4.08	0.55	0	0.74	0.59	0	0.24	2.82	9.79	5.65
Cluster-29057.118529	11.53	5.68	8.79	10.75	7.93	5.37	11	7.93	2.33	17.87	23.3	22.2	19.94
Cluster-29057.106244	6.22	5.31	8.92	9.77	8.43	12.38	8.68	5.4	3.06	6.47	3.75	3.98	3.2
Cluster-29057.38284	0.19	0.21	0.17	0.47	0	0.13	0.39	0.12	0	0	0.75	1.36	0.51
Cluster-29057.132123	1.12	0.93	2.24	2.13	4.61	2.85	2.16	0.78	0.15	1.75	0.32	0.59	0.18
Cluster-29057.159264	2.9	3.08	3.07	3.13	4.41	3.77	4.32	4.24	1.61	2.52	1.61	1.41	2.05
Cluster-29057.86832	7.96	5.63	7.03	8.45	9.85	6.36	9.49	3.63	1.38	5.84	8.79	14.47	10.34
Cluster-29057.56847	0.96	0	0.8	0.74	1.62	1.26	1.19	0.23	0.47	1.1	1.57	2.37	1.54
Cluster-29057.74289	0.45	0.15	0.18	0.34	0.12	0.45	0.39	0.37	0.07	0.23	0.69	0.79	0.6
Cluster-29057.84536	2.88	1.09	2.41	2.82	2.64	1.31	0.24	0.29	0	1.55	4.75	3.25	3.5
Cluster-29057.69365	5.58	4.75	5.93	6.69	4.76	5.25	8.01	6.65	6.58	8.29	10.98	10.17	8.13
Cluster-29057.115167	0.42	0.04	0.26	0.36	0.89	0.62	0.76	0.64	0.37	0.6	0.52	0.75	0.54
Cluster-29057.60467	6.42	6.12	5.11	6.42	3.38	5.53	6.63	6.46	3.21	5.02	10.81	7.88	9.07
Cluster-29057.86599	1.75	1.23	0.95	0.94	0.7	0.25	0.76	3.15	0	1.89	2.47	5.11	6.73
Cluster-29057.102120	3.67	2.8	4.39	4.13	5	4.58	4.9	1.6	2.26	3.83	2.92	3.14	2.79
Cluster-29057.118025	27.56	28.65	36.35	36.46	26.92	29.86	36.43	24.06	23.99	27.12	17.71	23.39	20.44
Cluster-29057.95751	52.14	27.72	62.71	77.38	74.02	40.54	74.7	54.73	29.17	50.07	7.43	13.65	7.11
Cluster-29057.71265	38.2	27.49	45.06	58.49	41.76	39.2	49.72	43.01	47.63	45.73	22.39	19.52	20.7
Cluster-29057.80432	7.23	6.75	8.65	13.24	10.24	21.03	21.87	10.37	7.71	11.74	5.41	5.46	5.03
Cluster-29057.97990	98.34	100.43	111.7	105.88	86.72	148.71	113.41	83.77	71.81	93.26	57.33	72.61	61.79
Cluster-29057.117948	10.5	11.71	3.92	10.32	5.15	26.24	23.5	21.54	19.85	23.05	4.97	2.92	2.43
Cluster-29057.55673	3.88	9.04	12.04	7.72	8.29	8.74	9.34	7.57	6.64	8.8	2.49	2.67	2.44
Cluster-29057.94382	4.49	11.93	4.41	4.54	1.71	15.67	13.88	37	31.27	11.39	3.12	2.57	0
Cluster-29057.112411	3.14	1.92	2.73	3.88	3.52	3.69	3.73	2.81	0	2.11	3.74	5.78	5.28
Cluster-29057.119244	0.93	1.45	2.21	0.81	2.27	2.26	2.19	1.42	1.48	1.73	4.24	5.82	2.27
Cluster-29057.151882	0.03	0.11	0	0.05	0.35	0.27	0.64	0.42	0	0.28	0.39	0.59	0.43
Cluster-29057.111563	0.04	0.08	0.24	0	0.12	0.14	0.15	0.18	0	0.09	0.2	0.6	0.6
Cluster-29057.85500	36.33	34.03	56.44	42.36	43.52	42.99	41.31	26.25	36.58	45.26	17.95	24.86	18.53
Cluster-29057.119439	1.52	0.26	0.91	2.3	1.68	0.9	0.84	0.46	0.47	1.08	2.62	3.45	2.19
Cluster-44636.0	0.2	0.18	0	0.29	0	0.35	0.26	0	0.18	0.14	0.48	0.87	0.45
Cluster-29057.37034	3.26	2.42	5.94	3.9	4.71	3.96	2.21	2.09	0.97	3.1	7.36	6.13	5.36
Cluster-29057.82758	0	0	0	0.2	0.26	0	0	0	0	0	0.35	4.19	3.7
Cluster-29057.17462	0	0	0	0	0	0.67	1.1	1.18	0.58	1.65	0.47	0	0
Cluster-29057.102664	8.1	5.27	9.14	9.42	9.58	7.86	6.33	5.38	2.03	10.28	11.5	14.86	19.55
Cluster-29057.95047	7.03	8.95	7.88	15.73	6.54	3.44	4.25	3.1	2.63	1.68	6.39	7.01	9.14
Cluster-29057.98167	0.34	0.26	0.21	0	0.17	0	0	0.35	0.22	0	0.47	0.84	0.43
Cluster-29057.121959	0.07	0.07	0.04	0.17	0.07	0.05	0.08	0.16	0	0.04	0.15	0.35	0.49
Cluster-29057.151725	1.6	0.95	1.49	1.67	3.55	1.01	2.47	0.91	0.04	1.17	2.48	4.3	2.92
Cluster-29057.121527	0.59	0.21	0.71	0.64	0.31	0.38	0.13	0.25	0	0.28	0.52	0.97	1.4
Cluster-29057.35750	0.61	0.41	0.94	0.15	0.11	0.69	0	0	0	0.24	0.73	1.18	2
Cluster-29057.53307	0	0	0.28	1.29	1.97	1.5	2.79	0	0	0.2	1.42	2.54	0.27
Cluster-29057.130671	14.66	15.1	18.4	24.03	19.79	21.26	22.32	20.01	14.09	19.18	10.2	12.25	12.26
Cluster-29057.110922	2.75	1.18	1.67	2.27	1.95	1.57	1.99	1.42	0.07	1.2	2.75	5.77	3.1
Cluster-29057.72686	0.06	0.05	0.06	0	0.1	0	0	0.1	0	0	0.15	0.29	0.13
Cluster-29057.122852	6.16	3.37	6.59	7.3	4.73	2.39	3.61	3.09	1.87	3.15	4.65	8.35	8
Cluster-29057.55425	0.57	0.95	3.72	0.74	2.96	3.12	2.22	1.17	0	0	0	0	0
Cluster-29057.131274	0	0	0	0	0.55	0	0	0	0	0	0.5	0.34	0.41
Cluster-29057.87096	11.49	7.05	10.09	13.1	13.22	10.09	13.24	8.44	1.41	7.19	13.58	11.66	15.49
Cluster-29057.62796	0.74	0.27	0.24	0.24	0.1	0.26	0.17	0.43	0.05	0.12	0.57	1.21	0.74
Cluster-29057.96575	88.22	75.08	76.9	119.74	89.67	79.46	97.45	72.84	79.59	81.37	38.94	66.05	46.07
Cluster-29057.114307	5.04	3.47	5.35	5.7	5.93	2.47	3.65	3.37	1.44	3.09	5.29	6.72	7.19
Cluster-29057.95955	59.37	63.16	59.99	67.02	46.74	84.88	70.04	92.25	66.85	73.66	40.03	47.36	39.44
Cluster-29057.151788	0	0.31	0	0	0.06	0.08	0	0.27	0	0.23	0.43	0.3	0.43
Cluster-29057.66553	2.38	1.83	1.49	1.71	1.19	1	1.81	0.84	0.51	1.41	0.58	0.39	1.21
Cluster-29057.6212	0	0.67	1.14	0.47	0.72	0.89	0	1.02	0	0.62	2.23	1.14	2.26
Cluster-29057.159354	0	0	0	0	0	1.48	0.69	1.94	1.61	1.1	1.31	0	0
Cluster-29057.84342	1.79	1.29	1.48	2.85	3.01	2.67	3.75	1.69	0.62	1.85	1.72	2.26	2.02
Cluster-29057.128547	2.79	0.71	0.9	1.33	0.21	0.26	1.18	0.59	0.33	1.47	2.26	2.49	2.61
Cluster-29057.139695	2.54	2.5	2.71	3.8	2.87	4.34	5.36	2.13	0.71	2.2	2.98	3.49	2.76
Cluster-29057.119462	1.59	0.54	1.14	0.99	0.42	0	0.38	0.58	0.45	0	0.67	0.75	1.1
Cluster-29057.112278	8.84	9.85	10.11	11.53	10.85	14.7	10.13	9.19	4.47	8.58	6.25	6.08	8.35
Cluster-29057.82016	17.2	21.1	18.65	23.15	19.89	33.74	29.73	20.89	20.16	19.78	14.36	18.18	17.03
Cluster-29057.21936	0	0	0	0	0	0.53	0.59	1.2	0.64	1.13	1.02	0	0
Cluster-29057.101052	183.05	178.2	250.45	239.92	214.41	337.26	279.95	148.61	245.27	209.99	113.34	174.15	129.82
Cluster-29057.169913	0	0	0	0	0	0	0	0	0	0	0	10.52	9.88
Cluster-29057.173035	0.2	0.62	0.7	0.75	0.47	0.3	0.66	1.1	0.16	0.31	1.2	1.12	1.48
Cluster-1778.0	0	0	0	0	0	0	0	0	0	0	0	0.52	0.46
Cluster-29057.107638	0.58	0.13	0.13	0.65	0.62	0.77	0	0	0	0	0.76	3.07	1.38
Cluster-213.0	0	0	0	0	0	0	0	0	0	0	0	0.78	0.68
Cluster-29057.91898	0.78	0.91	1.18	1.75	1.26	2.42	2.54	3.76	1.79	4.3	1.7	2.05	1.24
Cluster-29057.86945	1.07	0.82	1.09	2.37	2.78	2.96	2.15	1.22	0.81	1.72	0.96	1.48	1.79
Cluster-29057.34033	0	0	0.21	0	0	0.66	1.04	0	0	0.47	0.72	1.06	0.66
Cluster-29057.112676	4.84	2.57	1.09	9.35	5.78	3.68	8.33	0	0	0	1.55	0.61	0
Cluster-29057.92885	1.87	1.45	2.83	4.11	1.97	3.49	2.52	1.95	0.59	1.05	0.38	0.5	0.99
Cluster-29057.50200	0.27	0.28	1.25	0.32	0.28	0.57	0.17	0.12	0.04	0.29	1.14	0.9	1.02
Cluster-792.0	0	0	0	0	0	0	0	0	0	0	0	0.42	0.51
Cluster-29057.58128	9.5	11.44	13.35	11.74	9.27	12.13	15.49	16.31	12.62	10.05	5.33	6.94	7.78
Cluster-29057.137539	0.68	0.17	0.7	0.83	0	0.06	0.05	0.2	0	0.14	0.23	1.49	1.08
Cluster-29057.125519	8.64	9.47	9.27	7.62	7.02	9.38	8.03	6.67	8	7.38	5.94	6.07	7.29
Cluster-29057.50411	6.1	7.83	7.17	8.51	8.86	6.53	9.02	4.73	5.5	5.66	6.92	8.01	6.32
Cluster-29057.123301	1.09	0.27	0.16	1.11	0.35	1.45	0	0	0.18	0.77	1.54	1.7	1.89
Cluster-29057.123602	2.57	1.92	2.98	4.22	3.87	3.46	3.33	1.38	0.58	3.04	2.03	1.16	0.87
Cluster-29057.111401	0.16	0.23	0	0.21	0	0.32	0.12	0.62	0.46	0.83	0	0.61	0.41
Cluster-29057.65544	13.04	6.58	13.06	15.47	11.96	16.67	17.34	11.79	5.75	10.67	4.35	9.29	4.5
Cluster-29057.96574	0	0	0	0	0	0	0	0	0	0	0.08	0.06	0
Cluster-29057.120167	0.19	0.17	0.38	0	0	0	0.14	0.56	0.45	0.29	0.26	0.26	0
Cluster-29057.42735	5.02	4.47	5.09	6.23	4.38	6.7	5.69	3.77	2.76	4.37	4.13	4.1	3.96
Cluster-29057.63532	0.61	0	0	0	0	0	0	1.3	2.06	0.17	0	0	0
Cluster-29057.83469	1.09	1.02	1.64	2.35	1.52	1.55	1.36	0.55	0.27	1.26	0.6	0.7	0.52
Cluster-29057.110780	8.24	5.79	5.67	13.12	9.75	16.51	24.18	26.08	12.27	15.29	5	5.82	6.6
Cluster-29057.71889	0	0	0.09	0	0.29	0.41	0.92	0.08	0	0.24	0.39	0.4	0
Cluster-29057.95560	0.1	0.09	0.43	0.27	0.01	0	0	0.05	0	0	0	0	0.09
Cluster-29057.91485	4.31	2.26	2.33	4.05	3.45	3.6	4.64	2.11	0.39	1.88	3.42	4.07	2.58
Cluster-294.0	0	0	0	0	0	0	0	0	0	0	0	1.49	1
Cluster-29057.116276	2.28	2.3	2.72	4.35	2.56	2.35	2.66	1.38	1.14	1.52	2.24	2.46	1.82
Cluster-29057.72464	1.61	0.9	1.61	0.98	1.91	0.92	0.66	0.71	0.1	0.34	1.56	2.11	1.27
Cluster-29057.111119	14.3	13.03	19.77	17.97	18.18	15.89	10.58	8.4	18.43	14.57	7.4	8.52	5.51
Cluster-29057.126842	0.37	0.26	0.28	0.31	0.45	0.34	0.35	0.54	0	0.31	0.35	1.3	1.49
Cluster-29057.109916	9.85	7.02	9.69	12.77	11.51	8.37	8.39	7.49	1.75	6.64	9.55	12.57	15.33
Cluster-29057.86788	0	0	0	0	0.24	0.41	0.05	0.2	0.1	0.13	0.1	0	0.09
Cluster-29057.18244	0.63	0.37	0	0.09	0	0.69	1.26	0.27	0.65	0.32	1.12	1.36	1.08
Cluster-63193.0	0.37	0	0	0.16	0.24	0.28	0.05	0.03	0	0	0.29	0.32	0.45
Cluster-29057.127727	0.7	0.61	0.31	0.74	0	0.25	0	0.58	0.05	0.5	0.48	0.34	0.55
Cluster-1821.0	0	0	0	0	0	0	0	2.61	1.31	3.03	3.29	0	0
Cluster-29057.79899	0.28	0	0.15	0	0.3	0.18	0.35	0.54	0.16	0.35	0.11	0	0
Cluster-29057.64056	0.76	0.29	0.43	1.07	0	0.01	0	0	0	0.37	0	0	0.53
Cluster-29057.153543	2.3	0.67	2.09	5.04	4.26	0.51	4.06	3.26	1.21	0.51	6.45	6.43	4.94
Cluster-29057.91970	32.05	32	35.8	46.19	30.46	43.53	59.54	45.53	45.15	40.71	25.53	23.66	25.72
Cluster-29057.25051	0.26	0.34	0.2	0.3	0.15	0.15	0	0.21	0.08	0	0.22	0.24	0.1
Cluster-29057.141002	0	0.39	0	0.76	0	0.12	0	0.68	0	0.13	0.6	0.89	0.9
Cluster-29057.102479	0.84	0.29	0.49	0.36	0	0	0.34	0	0	0	0.16	1.15	1.68
Cluster-29057.111160	4.73	4.78	7.25	6.63	4.04	5.79	4.94	4.94	0.83	3.31	6.76	7.52	5.46
Cluster-29057.87647	10.46	8.29	8.99	14.26	6.5	12.89	11.26	23.62	13.88	13.58	6.89	8.55	8.27
Cluster-101.0	0	0	0	0	0	0	0	0	0	0	0	0.86	0.49
Cluster-29057.23132	0.52	1.23	0.67	0.41	0.16	0.62	0.8	1.46	0.99	1.54	0.97	0.75	1.22
Cluster-29057.95956	8.66	5.55	9.12	9.57	8.66	10.94	8.14	6.68	4.1	6.82	5.88	5.45	6.92
Cluster-29057.143438	0.47	0.91	0.56	0.56	0.65	1.32	1.09	0.58	0.36	0.39	0.87	0.93	0.58
Cluster-29057.36083	2.1	0.83	0.79	1.37	0.51	0.74	0.91	1.23	0.25	0.67	1.43	2.3	1.76
Cluster-29057.121528	1.19	0.21	0.65	0.98	0.14	0.17	0.22	0.29	0	0.58	0.54	1.34	0.99
Cluster-29057.126543	0.11	0	0	0	0	0	0	0	0	0	0.07	0.12	0.36
Cluster-29057.92610	5.73	4.6	2.6	2.84	0.93	3.43	12.23	16.98	7.37	7.49	11.6	11.68	17.02
Cluster-29057.80514	77.08	83.64	113.07	120.01	103.64	122.63	153.28	92.83	84.95	125.18	60.81	88.43	57.34
Cluster-29057.91484	0.76	0.68	0.78	1.31	0.88	0.71	0.99	0.26	0.24	0.64	0.64	0.91	0.84
Cluster-29057.99623	748.71	484.67	668.68	589.24	692.47	770.04	1235.6	1462.35	800.72	1005.43	600	540.92	625
Cluster-496.0	0	0	0	0	0	0	0	0	0	0	0	0.82	0.44
Cluster-29057.125763	2.16	2.39	3.29	4.23	4.49	4.24	3.03	1.56	1.56	2.32	3.52	4.07	2.34
Cluster-29057.83741	0.32	0.48	0.61	0.31	0.5	0.75	2.07	5.47	0.9	3.02	1.88	2.37	3.2
Cluster-29057.87098	0	0	0	0	0	0	0	0	0	0.35	0.8	0.89	0
Cluster-29057.64607	0	1.76	0.6	1.53	0.29	0	0	0	0	0	0	0	0
Cluster-29057.54102	3.55	3.14	2.52	1.57	3.82	0	6.79	3.75	3.58	0.88	6.29	9.41	6.11
Cluster-62142.0	0	0	0	0	0	0	0	0.1	0	0	0.27	0.22	0
Cluster-29057.17536	1.12	0.82	1.12	1.42	1.65	1.48	1.79	1.35	0.75	0.85	1.36	1.98	1.2
Cluster-29057.28796	0.21	0.1	0.2	0.55	0	0	0	0	0	0	0.21	0.21	0
Cluster-29057.135499	2.96	1.95	2.07	1.68	0	0	0.27	6.02	0.77	2.94	1.04	0.19	1.14
Cluster-29057.31553	0.05	0.17	0.16	0.1	0.38	0.28	0.7	0	0.08	0.23	0.1	0.42	0.07
Cluster-29057.103311	0.18	0	0.05	0.15	0	0	0.07	0.05	0	0.06	0.34	0.13	0.15
Cluster-29057.72611	0.24	0.38	1.2	0.51	0	1.2	0.21	0.21	0	0	0.58	1.85	1.75
Cluster-29057.169184	0	0	0	0	0	0	0	0	0	0	0	4.32	2.17
Cluster-29057.91348	15.68	11.07	19.61	19.76	13.53	3.75	18.36	12.17	7.48	13.18	15.23	33.35	28.6
Cluster-29057.61540	0.37	0	0.38	0.76	0.94	0.48	0.26	0.14	0	0	0.07	0	0
Cluster-29057.110415	0	0.22	0.49	0.45	0.22	0	0.26	0.69	0.62	1.71	0	0.51	0.57
Cluster-29057.106713	3.7	4.36	2.38	5.72	17.8	12.47	5.02	0.76	9.56	2.07	1.52	2.63	3.83
Cluster-29057.87749	0.33	0.42	0.34	0.49	0.33	0.31	0.51	0.32	0.06	0.41	0.4	0.72	0.78
Cluster-29057.30662	1.07	0.56	1.1	2.69	1.87	1.28	2.86	0.42	0.19	0.65	0.69	0.82	0.67
Cluster-29057.121961	0.16	0.17	0.25	0.13	0.13	0.19	0.21	0	0	0.06	0.16	0.86	0.37
Cluster-29057.52534	0.04	0.07	0.11	0.06	0.05	0.04	0.09	0.11	0.04	0.06	0.01	0	0.02
Cluster-29057.91586	0.16	0.1	0.14	1	0.32	0.21	0.32	0	0	0.5	0.72	0.78	1.36
Cluster-29057.61820	0	3.42	2.98	2.32	2.2	0	0	0	0	0	0	0	0
Cluster-29057.130991	0	0.25	0.3	0	0.29	0.38	1.9	1.03	0	0	1.09	1.56	1.34
Cluster-29057.91249	0.61	0.55	0.44	0.88	0	0.43	0.31	0.36	0	0	0.15	0.7	0.61
Cluster-29057.97418	8.15	4.54	11.07	9.4	6.73	2.34	8.35	5.71	1.87	4.95	7.01	14.25	12.98
Cluster-29057.112277	0.07	0	0.24	0.07	0.39	0.19	0.2	0.1	0	0.07	0.1	0.16	0.1
Cluster-29057.100578	7.82	5.85	6.76	5.43	9.59	8.55	7.16	7.22	5.07	11.12	8.41	12.94	12.87
Cluster-29057.35086	0	0	0.1	0	0.15	0.33	0.19	0	0	0	0.19	0	0.43
Cluster-29057.109493	25.62	40.5	29.42	36.69	23.35	31.67	33.21	59.69	46.11	36.67	30.5	32.79	40
Cluster-29057.143423	0	0	0	0	0	0	0	0.42	0	0	0.28	0.15	0.37
Cluster-29057.13147	0.05	0.09	0.13	0.11	0.17	0.05	0.1	0.14	0	0.15	0.14	0.26	0.41
Cluster-29057.56119	2.65	1.29	1.76	4.04	1.02	2.51	2.72	0.81	0.57	0.25	1.66	3.77	3.29
Cluster-29057.109811	2.97	2.79	1.81	2.34	0.43	1.13	1.12	2.06	0.18	2.15	1	2.04	1.66
Cluster-29057.129458	6.96	6.63	10.97	14.19	6.45	10.1	8.74	5.51	4.17	8.32	11.31	12.48	12.99
Cluster-29057.82494	9.19	8.97	8.68	15.65	12.17	14.6	23.79	15.05	6.67	9.61	5.39	7.32	7.13
Cluster-15103.0	0	0	0.18	0	0	0.85	0.99	0.93	1.29	2.29	1.63	0	0
Cluster-29057.130723	1.37	0.42	0.4	1.11	0.32	0.17	0.04	0.16	0.05	0.21	0.19	0.76	0.22
Cluster-29057.100373	0	0.24	0	0	0.17	0	0.33	1.97	0	1.63	0.21	0.26	0.47
Cluster-29057.128549	0	0	0	0	0	0	0	0	0	0	0.11	0.05	0
Cluster-29057.138578	0.47	0.68	0.86	0	0.39	0.32	0	0	0.05	0	0	0	0.1
Cluster-29057.17276	0	0	0	0	0	1.53	1.28	0.75	2.37	1.84	1.67	0	0
Cluster-29057.55833	0.29	0.26	0.12	0.49	0.29	0	0	0	0	0.24	0.83	0.71	0.15
Cluster-29057.121550	0.22	0.17	0.2	0.3	0.57	0.27	0.57	0.41	0.25	0.4	0.42	0.26	0.28
Cluster-29057.98816	0	0	0.23	0.39	0.03	0.1	0.3	0.16	0	0.06	0.4	0.46	0.33
Cluster-39221.0	0	0	0.03	0	0	0	0	0.15	0	0	0.34	0	0.28
Cluster-29057.33013	0.52	0.38	0.38	0.96	0.75	1.13	1.59	0.62	0.11	0.64	0.44	0.64	0.84
Cluster-29057.103293	6.76	3.9	2.16	3.92	5.45	1.9	4.75	0.8	0	4.38	5.63	7.5	6.02
Cluster-29057.62795	2.01	1.45	1.56	2.41	1.16	2.47	3.24	1.53	0.59	1.88	2.32	4.74	3.15
Cluster-29057.167371	0	0	0	0	0	0	0	0	0	0	0.16	0.07	0
Cluster-29057.116437	8.3	7.38	5.93	6.52	12.86	4.71	10.68	8.57	5.33	4.95	4.31	4.28	2.06
Cluster-29057.17383	0	0	0	0	0.04	0.44	0.43	0	0	0.25	0	0	0.16
Cluster-29057.141000	0.32	0.17	0.19	0.14	0.49	0.37	0	0	0	0.02	0.66	0.32	0.25
Cluster-29057.88913	0	0	0	0	0	0.29	0	0	0	0	0.04	0.33	0.56
Cluster-29057.161841	0.16	0	0.04	0	0.04	0.43	0.29	0	0.04	0	0	0	0.12
Cluster-29057.123004	52.59	42.98	27.96	55.71	45.4	70.39	58.78	81.81	63.32	47.32	22.72	48.09	27.06
Cluster-29057.74905	7.58	7.04	7.01	9.13	8.19	11.94	10.86	9.2	4.68	7.24	6.19	7.36	7.42
Cluster-29057.162562	0	0	0	0	0	0	0	0	0	0	0.07	0.79	0.22
Cluster-29057.99460	9.38	5.54	13.8	14.34	4.83	6.48	8.24	7.6	3.5	2.73	8.88	14.16	9.05
Cluster-29057.63690	5.04	5.58	7.85	5.1	6.48	8.92	10.59	4.66	1.98	6.43	5.45	8.12	5.88
Cluster-29057.86944	0.1	0	0	0	0.19	0.21	0.13	0.22	0.06	0	0	0.11	0
Cluster-29057.17533	0	0	0	0	0	0	2.03	1.91	1.9	0.54	0.39	0	0
Cluster-29057.77583	5.17	3.58	5.1	7.7	5.89	4.48	7.14	3.43	3.01	3.78	3.25	4.63	2.49
Cluster-29057.151648	0	0	0	0	0.47	0	0.69	0	0	0.3	0	0	0
Cluster-29057.86658	0	0	0	0	0	0.36	0.15	0	0	0	0	0	0
Cluster-3216.0	0	0	0	0	0	0.36	1.01	0.95	0.63	1.07	1.03	0	0
Cluster-29057.93834	0	0.19	0.2	0	0.28	0.11	0	0.06	0	0.07	0.06	0.63	0.69
Cluster-29057.74733	58.14	58.09	71.11	96.22	71.06	97.89	118.43	71.99	62.18	72.64	51.23	69.5	48.9
Cluster-29057.77167	0	0	0	0	0	0	0	0	5.75	14.05	0	0	0
Cluster-29057.42734	0	0	0	0.17	0.06	0.24	0	0.09	0	0.08	0.06	0.44	0.49
Cluster-29057.95561	11.75	12.47	12.32	18.9	14.96	16.61	22.02	16.08	8.78	14.46	8.26	10.61	10.99
Cluster-29057.56117	0	0	0	0	0	0.99	0.4	0	0	0	0	0	0
Cluster-29057.70603	10.19	9.83	12.44	16.54	13.19	15.16	17.29	7.93	5.53	12.24	8.22	13.32	7.47
Cluster-29057.130114	0.16	0	0.44	0.12	0	0	0.02	0.02	0	0	0.12	0.23	0.34
Cluster-29057.87016	0.73	0.46	0.66	0	0	0.38	0.76	0	0	0	0	0	0
Cluster-29057.93255	7.44	6.73	10.23	7.78	11.75	12.76	6.33	3.42	1.31	9.36	9.08	13.49	10.7
Cluster-29057.93158	0.79	0.36	0.19	0.74	0.74	1.11	1.05	1.15	0.27	0.36	0.52	0	0
Cluster-29057.24996	1.06	0.79	1.14	1.69	2.02	3.16	4.44	3.17	0.59	2.22	0.95	2.42	1.21
Cluster-29057.118120	0.89	0.48	0.71	1.09	0.87	0.89	1.13	0.96	0.26	1.07	0.35	0.38	0.33
Cluster-29057.136938	2.09	2.31	3.16	7.19	10.4	3.81	7.51	2.65	1.4	7.38	1.49	1.24	0.64
Cluster-29057.133928	0.05	0.1	0.06	0.19	0.03	0	0.07	0	0	0	0.09	0	0
Cluster-48474.0	0.23	0.14	0.25	0	0.44	0	0.2	0	0	0.18	0.55	0.28	0.37
Cluster-8671.0	0	0	0	0	0	0	0.41	1.86	0	0.86	0	0	0
Cluster-29057.43108	0.45	0.09	0.12	0.1	0	0	0	0.09	0	0	0	0	0
Cluster-29057.32465	0.62	0.16	0.13	0.85	0.4	0.53	0.81	0	0	0	0.28	0.53	0
Cluster-29057.79554	4.34	3.69	7.48	8.2	5.18	11.71	6.39	5.43	1.93	5.01	2.56	2.94	2.55
Cluster-29057.100277	21.21	42.16	27.15	22.41	32.36	38.19	12.59	5.84	16.04	21.06	15.56	10.08	9.29
Cluster-29057.120267	0.06	0.17	0.24	0.11	0	0.18	0	0.07	0	0.21	0.33	0.41	0.14
Cluster-29057.116537	0.7	0.65	0.83	0.46	1.52	0.37	1.19	1.25	0.08	1.52	1.57	1.61	1.92
Cluster-29057.130242	0.38	1.34	0.79	2.87	0	1.43	1.47	3.14	1.78	2.25	1.07	0.09	0.13
Cluster-29057.147913	0.49	0.64	0.39	0.02	0.52	0.74	0.55	0	0.49	0.89	0	0	0
Cluster-29057.158050	0.14	0.04	0.04	0.1	0.04	0.1	0	0.13	0	0.09	0.1	0.2	0.42
Cluster-29057.18693	2.29	1.61	2.39	3.59	2.6	8.18	6.03	6.79	1.9	3.25	0.69	2.61	0.91
Cluster-29057.116139	0.27	0.04	0.41	0.34	0.27	0.83	0.57	0.22	0.87	0.68	0.22	0	0.19
Cluster-29057.137790	0.86	1.09	2.21	0	0.08	0.37	0.16	0.55	1.21	1.11	1.13	2.02	1.66
Cluster-29057.149102	0	0.86	1.65	0.52	0.4	0	0	0	0	0	0	0	0
Cluster-29057.40838	0	0.45	0.7	0.89	0.58	0	0	0	0	0	0	0	0
Cluster-29057.123542	0.5	0.62	0.56	1.43	0.74	0.62	1.68	2.27	1.51	1.29	0.71	0.2	1.04
Cluster-29057.48654	0.25	0.21	0.23	0.44	0.15	0.46	0.1	0.14	0	0.77	0.74	1.65	0.5
Cluster-29057.83742	0	0	0.09	0	0	0.09	0.08	0.44	0.17	0.09	0.07	0.19	0.35
Cluster-55922.0	0.53	0.14	0.33	0	0	0	0	0	0	0	0.22	0.07	0.23
Cluster-29057.10596	0	0	0.1	0.12	0	0	0.33	0.1	0.1	0	0.48	0.1	0.43
Cluster-29057.137085	0.25	0.08	0.23	0.35	0.07	0.38	0.32	0.76	0.08	0.5	0	0	0
Cluster-29057.153246	0.19	0.12	0.06	0.07	0.06	0.14	0.06	0.16	0	0.06	0.11	0.27	0.31
Cluster-29057.170941	0.35	0.04	0.19	0.28	0	0.02	0.01	0	0	0	0.01	0	0.31
Cluster-29057.154252	0	0	0.24	0.15	0.24	0.73	0.27	0	0.38	0.29	0	0	0.11
Cluster-29057.100279	0.69	0.47	0	0.23	0.76	0.14	0	0.09	0.12	0.13	1.17	0.27	1.86
Cluster-29057.54981	0.19	0.11	0.23	0.1	0	0.4	0.25	0.79	0.08	0.89	0.11	0.05	0.13
Cluster-29057.98935	9.58	7.13	4.78	10.45	0	3.14	0.05	7.6	4.63	0	8.63	3.93	0
Cluster-29057.152996	1.3	0	0	0	1.93	1.55	0.88	0.88	0	0.21	0.28	0.96	1.49
Cluster-12984.0	0	0	0.09	0	0.18	0	0.1	0	0	0	0	0.28	0.32
Cluster-29057.101991	4.11	2.18	4.74	4.29	5.57	8.74	2.61	1.33	1.98	2.01	4.42	1.79	1.1
Cluster-29057.105218	5.91	0.78	4.61	0	2.11	2.95	0	0.99	0	1	4.34	4.5	5.49
Cluster-29057.104502	70.84	66.67	95.6	86.72	70.69	79.26	83.25	60.5	59.47	79.44	50.89	61.13	66.41
Cluster-29057.105219	12.93	14.18	22.14	20.41	24.59	15.62	16.35	4.39	6.44	14.97	10.27	18.96	15.42
Cluster-26756.0	0.24	0	0.35	0	0.06	0	0.07	0.19	0	0.07	0.2	0.35	0.36
Cluster-29057.138404	0.16	0.15	0	0.7	0.28	0	0.48	0.26	0	0.33	0.62	0.86	0.55
Cluster-29057.81805	0	0	0.18	0.12	0.66	0.1	0	0	0	0	0.25	0.38	0.5
Cluster-29057.59168	0	0	0	0	0	0	0	1.11	0	0.48	0.3	0	0
Cluster-29057.105220	0	0	4.04	0	0	3.17	0	0.45	0.48	2.61	4.13	6.03	2.74
Cluster-29057.101566	18.76	8.54	8.47	15.84	18.5	8.32	16.91	29.23	13.02	21.63	11.67	6.73	7.47
Cluster-29057.161191	0.13	0.22	0	0.13	0	0.08	0	0	0	0	0	0	0.09
Cluster-29057.63477	0.32	0.32	0.63	0	0	0	0	0	0.11	0	1.38	0	0.8
Cluster-29057.116140	0	19.54	24.1	8.24	26.57	4.47	25.47	0	0.08	3.38	1.33	9.01	0
Cluster-29057.153615	0.97	0.63	0.79	1.42	1.77	0.51	2.24	1.68	0.81	0.91	1.74	2.33	2.03
Cluster-29057.106154	19.19	0	0	22.62	0	30.48	0	20.07	41.47	29.41	6.58	0	7.49
Cluster-29057.162500	0.13	0.01	0	0	0	0.04	0	0	0	0	0.2	0	0.36
Cluster-29057.93830	0	0.96	0.25	0.34	0.21	0.8	0.51	1.34	3.71	0.51	0.19	0	0.27
Cluster-29057.115229	1.07	0.25	1.12	0.87	0.55	0.42	0.21	0	0	0.36	0.16	0.18	0.96
Cluster-29057.38762	0	0	0.77	1.21	3.68	1.51	5.75	3.23	0	3.37	2.97	1.31	0.57
Cluster-29057.169024	0.04	0.07	0.04	0.23	0.06	0	0.04	0	0.03	0.05	0.07	0.34	0.18
Cluster-29057.54571	0.3	0.11	2.61	1.87	4.1	2.16	5.07	2.76	0	2.18	1.86	1.09	2.64
Cluster-29057.139843	3.23	3.97	4.45	5.2	3.38	4.14	7.13	5.43	3.18	2.19	2.38	2.45	1.06
Cluster-29057.84740	34.07	27.94	36.2	48.05	33.38	27.94	49.41	33.18	27.84	38.46	16.02	27.32	20.65
Cluster-29057.38764	0	0	0	0.66	0	0	0	0.83	0	1.16	0	0	0
Cluster-29057.144687	0.15	0	0.15	0.35	0.12	0.28	0	0.08	0	0.16	0.13	0.6	0.53
Cluster-29057.97853	0.16	0.22	0.1	0.25	0.35	0.07	0.62	0.36	0	0.47	0.44	0.52	0.89
Cluster-29057.144263	1.21	0	0.29	0	0	0	0	1.09	0.77	0.31	0	0	0
Cluster-35143.0	0.36	0.11	0.32	0	0.21	0.5	0	0.11	0	0.25	0.66	0.23	0.84
Cluster-29057.119437	0.3	0.3	0.23	0.75	0.51	0.85	1.41	0.64	0	0.43	0.57	0.75	1.02
Cluster-29057.166889	0.62	0	1	0	0	0.5	0	0.53	0	0	0.48	1.05	1.33
Cluster-29057.69705	5.75	6.13	9	4.12	3.93	6.73	4.21	0	3.28	4.04	3.88	8.92	6.84
Cluster-29057.126993	4.33	0	0.3	0	0.3	0	0	7.46	0	0	3.49	6.17	6.19
Cluster-29057.147566	1.02	0.29	0.14	0.3	0.03	0	0.39	0.3	0.2	0	0.35	0.86	1
Cluster-29057.82955	0.26	0.09	0.31	0.12	0.23	0.08	0.13	0.14	0.02	0.1	0.34	0.26	0.2
Cluster-29057.78728	0.97	0.61	0.68	0	0	0.98	1.69	1.77	2.07	1.12	1	0.94	1.39
Cluster-29057.41639	0.6	0.16	0.36	1.54	10.85	2.66	21.78	4.88	1.63	13.49	5.02	5.16	3.17
Cluster-29057.109391	0.9	0	1.76	0.54	5.6	0.07	0.58	2.31	42.98	0.11	53.94	57.08	0.02
Cluster-29057.103962	0	0	0.1	0	0	0	0	0.2	0	0.12	0	0	0
Cluster-29057.151928	0.79	0.57	0	0.61	1.26	0	0	0	0	2.24	1.8	2.55	1.38
Cluster-29057.110366	0.07	0	0	0.11	0.08	0.22	0	0	0.05	0.13	0.17	0.32	0.13
Cluster-29057.93831	0.37	2.25	3.59	1.24	4.38	2.87	1.48	1.18	1.21	1.33	0.19	1	0.77
Cluster-29057.108319	0.89	0	0.15	2.2	0	0	1	1.86	0.12	0.26	2.62	1.36	2.28
Cluster-29057.3436	0.68	1.21	0.39	4.47	0	0	0	0	0	0.96	1.42	2.39	2.41
Cluster-29057.129605	0.16	0	0	0.09	0.07	0.07	0.07	0	0	0	0.05	0.14	0.31
Cluster-29057.78842	2.91	2.75	7.81	4.87	3.67	8.07	2.48	7.18	5.53	8.84	2.53	3.63	0.99
Cluster-29057.162194	0	0	0	0	0	0	0	1.07	0	0.31	0	0	0
Cluster-29057.93057	3.22	1.17	1.92	3.58	1.02	1.76	4.69	9.24	3.34	3.88	0.75	1.19	2.46
Cluster-29057.155943	0	0	0	0	0	0.36	0.34	0.5	0.62	0.42	0.84	0	0
Cluster-29057.104629	4.96	5.12	5.95	8.44	8.1	9.18	15.58	12.82	4	7.98	3.99	6.06	4.65
Cluster-29057.94117	0.3	0.41	0.37	1.21	0.61	1.24	0.86	0.91	0.31	1.17	0.12	0.37	0
Cluster-29057.125476	5.27	2.79	3.76	4.67	2.37	4.81	7.09	2.42	1.35	2.5	2.58	3.56	3.08
Cluster-29057.100453	49.71	45.42	46.65	55.08	41.68	63.1	62.54	50.99	34.66	49.86	55.38	66.55	61.76
Cluster-29057.116424	0.08	0	0	0	0	0	0	0	0	0	0	0.09	0.16
Cluster-29057.58198	1.88	0.23	1.85	1.01	1.98	0.43	1.08	0	0	0.66	1.16	2.74	1.44
Cluster-29057.80912	0.1	0.21	0.18	0.15	0.12	0.37	0.1	0.23	0.03	0.25	0.31	0.34	0.37
Cluster-29057.10420	0	0	0	0	0	0	0	0	0.06	0	0	0.06	0.12
Cluster-29057.131645	1.65	1.02	0.91	1.92	1.83	1.99	2.48	1.64	1.57	1.32	1.29	1.92	1.83
Cluster-29057.87274	1.57	1.09	2.48	3.39	1.93	2.32	0.99	1.07	0.05	1.11	1.85	1.94	2.31
Cluster-29057.56115	0.47	0.43	0.31	1.05	0.5	0.25	0.23	0.22	0.22	0.36	0.52	0.63	1.19
Cluster-29057.153616	1.53	0.59	0.75	1.24	0.09	1.19	2.6	3.25	1.95	1.57	0.43	0.99	0.56
Cluster-29057.20151	0.42	0.35	0.28	0.22	0.1	0.16	0.05	0.62	0.04	0.11	0.51	0.3	0.65
Cluster-29057.61056	0	0.67	0.29	0.19	0.19	0	0	0	0	0	0	0	0
Cluster-29057.10422	0.43	0	0.99	0.76	0	0	0.44	0	0	0.23	0	0	0.18
Cluster-29057.94629	1.13	0.73	1.29	1.7	1.32	0.81	1.02	1.06	0	0.61	0.8	2.02	1.9
Cluster-61067.0	0.5	0.12	0.77	0.07	0	0	0	0	0	0.07	0.33	0	0.11
Cluster-29057.82014	5.75	9.19	6.63	9.28	6.38	20.4	21.97	26.13	14.46	11.44	6.89	10.52	12.12
Cluster-29057.116237	20.62	14.76	16.6	19.81	21.9	20.61	26.81	17.4	13.61	16.97	11.86	23.21	11.99
Cluster-29057.91346	2.64	0.56	1.99	2.22	0.39	2.69	2.87	7.45	1.34	3.64	1.98	7.35	10.27
Cluster-29057.171533	0	0	0.12	0.21	0	0	0.05	0	0	0	0.06	0.19	0.13
Cluster-29057.73650	4.16	3.14	1.96	2.26	8.72	4.66	1.62	0.66	4.05	0	0	0.99	1.58
Cluster-56638.1	0.18	0	0	0.1	0	0	0	0.25	0	0.19	0.2	0.08	0.21
Cluster-29057.47596	1.78	1.31	1.16	3.45	0.82	2.58	2.86	1.01	0.91	1.73	2.43	4.8	2.83
Cluster-29057.88768	2.71	2.48	2.58	1.86	1.93	4.82	4.27	1.2	2.33	1.41	3.08	1.31	3.34
Cluster-29057.111356	0.32	0.5	0.38	0.31	0.04	0.26	0.06	0.86	0.4	0.19	0.19	0.35	0
Cluster-29057.123579	1.87	3.11	4.15	3.91	1.46	4.28	3.06	1.69	0.42	2.14	2.51	3.58	3.86
Cluster-29057.94162	0.58	0.19	0.49	0.27	0.26	0	0	0.08	0.21	0.46	0.09	0.26	0
Cluster-29057.125471	0.81	0.29	0.18	0.91	0.29	0.4	0.67	0.45	0.43	0.7	0.93	1.92	0.69
Cluster-29057.93648	0	0.32	0.1	0.12	0	0.37	0	0	0	0.12	0.08	0.79	0.51
Cluster-29057.84344	1.94	0.24	1.07	2.3	0.67	0.52	0.45	0.11	0	1.01	0.91	1.31	2.07
Cluster-29057.56114	0	0.39	0.92	0.74	0.33	0.55	0.5	0.21	0	0.27	0.7	0.55	0.87
Cluster-29057.132236	0.66	0.34	0.55	0.07	0.11	0	0.46	0.21	0	0.18	0.38	0.49	0.62
Cluster-29057.74969	0	0	0	0.14	0.12	0.3	0	0.11	0	0.3	0.61	0.3	0.13
Cluster-29057.80242	1.99	2.98	3.86	2.37	2.87	5.87	5.84	4.68	2.38	2.38	2.94	2.77	3.12
Cluster-29057.157026	0.62	0.14	0.94	0	0.2	0	0	0.11	0.08	0.39	0.76	0.36	0.77
Cluster-29057.128546	0.78	0.4	0.05	0.29	0.37	0	0.05	0	0.13	0	0	1.14	1.16
Cluster-29057.106501	0.45	0.14	0.28	0	0.14	0	0	0	0	0.43	0.5	0.23	0.53
Cluster-29057.63489	1.26	1.93	3.02	0.51	1.4	1.74	0	0	0	0	1.72	0.67	3.72
Cluster-29057.120849	1.56	0.7	0.51	2.31	0.26	1.85	1.44	2.38	1.13	1.51	0.11	0.3	0.39
Cluster-29057.126846	4.12	2.55	1.4	2.7	0.87	0.83	3.43	6.4	0.27	1.96	4.18	4.79	9.01
Cluster-29057.9654	0	0.1	0	0	0	0	0	0	0	0.2	0	0.33	0.94
Cluster-34974.0	0.48	0	0.38	0	0.69	0	0.48	0.46	0.67	0.99	0.34	0	0.36
Cluster-29057.88912	0	0	0.08	0	0.01	0	0	0	0	0.01	0.01	0.55	0.15
Cluster-29057.48486	0	0	0.25	0.06	1.19	0.83	0	0.07	0	0.31	0.15	0.48	0
Cluster-29057.93688	1.18	1.69	0.86	2.7	0.53	0.52	1.55	2.09	0.47	0.53	0.4	0.11	0.26
Cluster-29057.95194	6.13	5.77	6.25	8.66	7.16	6.24	7.21	2.68	3.58	6.64	5.11	7.24	4.69
Cluster-29057.158443	0	0	0.19	0.11	0.36	0.18	0	0	0	0	0	0	0
Cluster-29057.111316	0.72	0.49	0.98	1.18	0.29	0	0.46	0.79	0.11	1.38	0.46	0.34	0.19
Cluster-29057.78401	0.04	0	0.14	0	0	0.28	0	0	0	0	0.34	0	0.63
Cluster-29057.97125	1.77	1.17	1.77	1.42	1.61	0.72	1.35	2.95	0.97	1.68	0.45	0.5	1.2
Cluster-29057.161842	0.07	0.19	0	0.08	0	0.31	0.06	0.35	0	0	0.53	0.11	1.57
Cluster-29057.77488	0.83	0.45	0	0.45	0.82	0.03	1.12	0.82	0	0.4	0.89	1.17	1.27
Cluster-29057.153325	0.1	0	0.31	0	0.46	0.23	1.18	0.37	0.07	0.08	0.45	0.94	0.18
Cluster-29057.150036	0.04	0	0.23	0.08	0.1	0.1	0.28	0.15	0.13	0.2	0.39	0.28	0.15
Cluster-29057.90263	5.05	3.9	0	5.98	1.29	1.96	0	0	0.95	1.93	0	1.81	2.02
Cluster-29057.121532	4.11	2.94	2.91	5.23	7.48	2.88	2.64	2.93	0.23	3.42	3.85	7.79	6.58
Cluster-29057.59167	0.13	0	0.24	0	0.05	0.15	0.22	0.36	0.07	0	0.15	0.82	0.38
Cluster-64281.1	0.35	0	0.58	0.17	0	0	0	0	0	0	1.85	0.1	0.49
Cluster-29057.83142	1.92	5.33	2.25	7.77	5.39	6.51	7.06	10.87	6.13	4.25	2.75	4.19	0.76
Cluster-29057.101672	0.27	0	0.1	0.18	0.17	0.24	0	0.81	0.19	0.2	0	0	0.08
Cluster-29057.68644	0	0	0.23	0	0.25	0.15	0.24	0.06	0	0	0.13	0.91	0.19
Cluster-29057.42477	0.07	0.1	0.13	0.13	0.04	0.05	0.14	0.34	0.08	0.21	0.13	0.24	0.15
Cluster-58407.0	0.64	0.15	0.42	0	0	0	0	0	0	0.17	0.06	0.07	0.19
Cluster-29057.52650	0	0	0.04	0	0.25	0	0.22	0.05	0.05	0	0.16	0.32	0
Cluster-29057.138580	0.61	0.37	0.4	0.63	0.15	0.3	0.26	0.6	0.09	0.74	0.66	0.74	0.46
Cluster-29057.55426	2.06	1.65	2.18	4.6	1.13	2.35	0.64	2.07	0.96	1.69	1.41	1.17	0
Cluster-29057.30893	0	0	0	0	0.44	0	0	0.49	0	0.81	0	1	0.65
Cluster-29057.48653	0.1	0.04	0	0.04	0.19	0.1	0.22	0.2	0	0.07	0.04	0.16	0.1
Cluster-29057.83452	28.73	23.36	32.94	36.7	33.45	24.6	46.48	33.94	20.21	40.65	17.14	23.44	18.83
Cluster-29057.34305	0.42	0.32	0.14	0	0	0	0	0	0	0.33	0	0	0
Cluster-3555.0	0	0	0	0	0	0.29	0.67	0.17	0	0	0.58	0.33	0
Cluster-29057.81652	0.16	0	0.1	0.11	0	0	0	0	0	0	0.17	0	0
Cluster-29057.95045	11.29	11.62	10.1	16.11	9.95	14.04	11.77	11.24	11.53	13.03	8.36	9.04	9.82
Cluster-29057.117947	5.49	4.14	6.48	16.6	2.19	9.74	9.75	6.76	10.1	6.98	1.88	1.82	0.88
Cluster-29057.139871	0.76	0.86	0.14	0.53	0.68	1.66	0.9	1.16	0.89	0.58	0.55	0.39	0.6
Cluster-29057.167751	0.23	0	0	0.29	0	0	0	0	0	0	0.23	0	0.46
Cluster-29057.121529	0.06	0	0	0.06	0	0	0.09	0	0	0	0.04	0.06	0.24
Cluster-29057.154642	0	0.13	0	0	0.12	0.07	0.14	0.21	0	0.07	0	0	0
Cluster-29057.126991	0.43	0.4	0.12	0.46	0.05	0.1	0	0.52	0	0.29	0.12	0.22	0.39
Cluster-29057.129191	0.67	0.44	0.32	0.87	0.25	0.23	0.42	1.14	0.16	0.14	0.99	0.6	1.29
Cluster-29057.58312	0.87	0.23	0.39	0.93	0.91	0.89	0.58	0.22	0.2	0.33	0.61	1.29	0.39
Cluster-29057.123721	0.28	0.32	0.54	0.28	0.12	0.14	0.07	0.38	0	0.21	0.13	0.5	1.1
Cluster-29057.81346	0.07	0.11	0	0	0	0	0	0	0	0	0	0	0
Cluster-29057.46820	0.93	0.65	0.73	1.34	1.33	1.49	3	0	0.39	2.25	0	1.26	0
Cluster-29057.94411	0.52	0	0.3	0.72	0.28	0.74	1.76	0.32	0	0.34	0.24	0.26	0.36
Cluster-29057.62797	0.28	0	0.13	0	0.11	0	0	0.15	0	0	0.2	0.5	0.1
Cluster-29057.142287	0.2	0	0.1	0.11	0	0.15	0.09	0.1	0	0.22	0.13	0.45	0.22
Cluster-29057.44714	0.54	0.22	0.15	0.15	0	0.24	0.25	0	0	0	0.1	0.32	0
Cluster-29057.108077	0	0	0.06	0.07	0.07	0.16	0.04	0.2	0	0.2	0.05	0.25	0.22
Cluster-29057.64395	0	0.47	0.21	0.81	0	0	0	0	0	0	0.52	0	0
Cluster-29057.141314	0.22	0.14	0.29	0.74	0.34	0.41	0.41	0.46	0	0	0.44	0.99	0.45
Cluster-29057.131270	0.55	0.21	0.15	0.08	0.27	0.32	0.31	0.4	0.19	0.66	0.19	0	0.1
Cluster-29057.53306	0	0.22	0	0	0.44	0	0.9	0.5	0	0	0	0	0
Cluster-29057.90842	4.81	3.88	8.89	13.55	18.17	10.99	11.46	4.1	3.83	14.05	6.06	7.6	4.98
Cluster-29057.79567	3.72	5.03	5.85	12.45	35.57	5.5	22.84	10.54	7.13	36.92	5.69	4.86	4.91
Cluster-29057.83065	0.65	0	0.24	0.18	0.43	0.56	1.71	0.48	0	0.31	0.27	0.83	1.01
Cluster-29057.5160	0.26	0.13	0.18	0.15	0.11	0.07	0.17	0.16	0	0.07	0.1	0.15	0.21
Cluster-29057.97256	159.32	181.12	155.44	174.82	136.25	197.73	227.27	204.14	171.81	191.81	116.58	164.25	152.53
Cluster-29057.74971	0.38	0.59	0.38	0.75	0.27	0.33	0.71	0.15	0.27	0.41	0.26	0.29	0.32
Cluster-29057.106584	8.31	2.81	2.43	2.23	5.53	8.35	9.7	12.04	4.54	5.71	3.92	3.8	5.22
Cluster-29057.105077	1.48	0.37	0.65	1.44	0.92	0.66	1.29	1.02	0.1	0.76	1.13	1.6	1.64
Cluster-29057.17382	0.19	0	0.05	0.5	0.61	0	0.46	0	0.26	0	0.25	0.85	0.48
Cluster-29057.85604	2.53	0.87	1.35	1.52	0.91	1.42	1.05	1.13	0	1.03	1.32	2.38	1.38
Cluster-29057.105509	1.02	0.75	0.61	1.18	0	0.48	0.84	2.03	0.69	0.37	0.28	0	0.42
Cluster-29057.121806	0.13	0.12	0.18	0.65	0	0	0	0.18	0	0.07	0.05	0.23	0.2
Cluster-29057.53785	0	0	0	0	0	0	0.16	0.22	0	0.34	0.2	0	0
Cluster-29057.147914	0.1	0.18	0	0	0.28	0	0.39	0	0	0	0	0.26	0.12
Cluster-29057.54562	0.19	0	0	0	0	0.2	0	0	0	0.2	0	0.35	0.61
Cluster-29057.38406	0	0.09	0.32	0.1	0.15	0.25	0.49	0	0.09	0.24	0.48	0.16	0.32
Cluster-27417.0	0	0	0	0	0.2	0.27	0	0.29	0.96	0	0.23	0.19	0.31
Cluster-44604.0	0	0	0	0	0	0	0.22	0.49	0.07	0.08	0	0.07	0
Cluster-29057.22520	0.17	0.13	0	0.16	0.14	0.46	0.21	0.31	0.34	0	0	0.14	0
Cluster-29057.90963	5.46	2.9	5.02	2.06	1.12	3.89	8.45	7.68	0.95	4.58	0.39	0.25	0.64
Cluster-29057.93698	0	0	0	0	0	0.26	0	0.46	0	0.26	0.19	0	0
Cluster-29057.155538	1.91	1.67	1.39	1.83	1.27	3.07	0.38	1.87	0.73	1.88	0.68	0	0.76
Cluster-29057.75548	36.8	23.43	35.69	44.13	44.59	30.04	58.63	19.16	20.12	42.75	35.67	55.4	46.32
Cluster-29057.132235	0.29	0.58	0.58	0.28	0	0.47	0	0	0	0.28	0.17	0.98	0.34
Cluster-29057.160160	0.18	0	0	0	0	0.27	0.51	0.12	0	0	0.13	0.12	0
Cluster-29057.49115	0.1	0.2	0.1	0.49	0.17	0	0.28	0.06	0	0	0.09	0.07	0.04
Cluster-29057.156108	0	0	0	0	0	0.56	1.04	1.71	0.73	0.82	1.96	0	0
Cluster-29057.150138	0.08	0	0	0	0.07	0	0	0	0	0.08	0.06	0.14	0.06
Cluster-29057.130409	0.15	0	0.22	0.11	0	0.19	0	0.46	0	0.23	0.44	0.13	0.38
Cluster-29057.138467	3.96	0	1.81	3.84	2.42	0	0	0	0	0	0.01	3.38	2.16
Cluster-29057.117733	5.82	0	8.6	0.44	0	0	0.37	0	0	0	0.19	0	2.79
Cluster-29057.134486	0	0.16	0	0.33	0.19	0	0.13	0.28	0.38	0.19	0.18	0.24	0.21
Cluster-29057.27944	2.42	3.29	0.48	2.06	0	0	0.71	0.4	3.51	2.04	2.56	0	0
Cluster-29057.77547	0.59	0.24	0.21	0.37	0.17	0	0	1.27	0	1.15	0	0	0.86
Cluster-29057.24417	0	0	0	0	0	0	0.31	0	0.29	0.97	0	0	0.22
Cluster-29057.130501	0.37	0	0.43	0	0	0	0.05	0	0	0.1	0	0	0
Cluster-29057.43078	1.74	1.22	2.01	1.89	1.55	0.66	3.27	0.51	1.57	1.66	2.06	3.22	2.61
Cluster-29057.119460	0	0	0	0	0	0	0.07	0.32	0.06	0	0.21	0	0.21
Cluster-29057.63821	2	0	2.25	0.28	0.23	0.95	0.21	0.48	3.54	1.63	0	5.29	4.97
Cluster-29057.131273	1.5	2.54	1.01	1.05	8.13	2	5.07	0.7	0.19	3.88	3.11	6.28	0
Cluster-29057.121871	9.26	9.39	12.77	12.78	6.85	16.35	18.76	11.7	5.53	11.89	6.04	10.07	5.63
Cluster-29057.150113	0.18	0.5	0.2	0.39	0.26	1.09	1.63	0.44	1.31	0.38	0.32	0.4	0.63
Cluster-29057.7963	0.1	0.16	0	0.18	0.17	0	0.83	0	0	0	0.2	0.28	1.37
Cluster-29057.102013	5.59	5.41	13.78	9.99	5.83	14.29	8.13	4.5	5.76	8.53	4.34	4.83	3.58
Cluster-29057.116277	5.24	4.41	6.47	6.59	4.99	6.18	6.13	6.67	4.1	5.02	5.73	8.62	7.22
Cluster-29057.122635	0	0.09	0.04	0.21	0.08	0.42	0.2	3.13	0.13	0.48	0.03	0.08	0.07
Cluster-29057.53013	0.33	0.04	1.01	0.21	0.04	0.09	0.13	0.08	0.04	0.15	0.34	0.4	0.43
Cluster-29057.39407	0.37	0.74	0.99	0.73	2.07	0.99	0	0.03	0	0.1	1.24	2.27	0.2
Cluster-29057.98059	0	0	0.76	1.11	0.57	0.21	0	0.45	0	0	1.6	1.76	0
Cluster-29057.110412	4.23	1.47	3.82	5.28	1.52	1.67	3.83	3.29	0	2.22	3.38	3.49	4.86
Cluster-29057.135149	3.12	2.94	4.39	5.9	3.51	3.67	9.99	5.68	3.02	4.04	1.52	2.23	2.53
Cluster-29057.135863	0.14	0	0	0	0.19	0	0.7	0.25	0	0.21	0	0	0
Cluster-29057.74054	4.08	5.68	9.61	5.57	6.2	10.69	7.16	4.54	4.58	6.83	5.05	5.48	4.1
Cluster-29057.113714	17.55	9.19	7.19	15.89	9.35	9.13	22.19	14.76	5.88	14.35	14.87	27.11	20.83
Cluster-29057.36117	0.2	0.95	0	0.45	0	0.32	0.17	0.15	0	0	0	0	0.1
Cluster-29057.101085	0.37	0	0.9	0.49	0.16	0	0.11	0.22	0.24	0.43	0.68	0.16	0.86
Cluster-29057.95046	8.06	7.38	9.27	12.49	10.7	10.97	19.64	11.82	9.33	10.31	7.73	11.22	9.43
Cluster-29057.23770	0	0	0.97	0	1.33	0.54	0	0	0	0	0.76	0.34	0.94
Cluster-29057.10421	0	0	0.16	0	0.31	0	0	0.27	0.34	0.19	0	0.34	0
Cluster-29057.61467	4.1	2.69	2.8	2.62	0	2.38	3.44	2.92	1.54	0.71	2.79	0	0
Cluster-29057.151105	1.84	1.08	0.66	1.19	2.2	1.32	1.02	0.98	0	1.92	1.71	2.16	2.09
Cluster-29057.103389	0	0	0	0	0	0	0	0.09	0.01	0	0	0	0
Cluster-29057.139055	1.46	1.3	3.12	3.46	2.44	0.27	2.6	0.89	0.74	0.95	1.67	1.63	1.6
Cluster-29057.39329	2.45	1.61	1.76	2.82	2.4	2.22	2.81	1.75	0.88	2.1	1.59	2.52	1.61
Cluster-29057.94910	8.22	7.59	10.24	11.29	9.32	8.71	9.49	6.68	6.74	11.33	6.54	7.81	5.95
Cluster-29057.50783	1.59	1.49	2.87	4.15	2.76	1.21	2.5	1.28	0.63	1.19	0.85	4.81	4.29
Cluster-29057.64081	0.3	0.18	0.76	1.06	0.42	0.34	0.56	0.29	0	0.21	0.47	0.51	0.46
Cluster-29057.79675	2.18	2.66	3.48	3.5	3.12	3.61	3.17	3.22	1.28	2.17	2.18	3.08	2.61
Cluster-29057.62429	0	0	0.11	0	0	0	0	0	0	0	0	2.93	0.34
Cluster-29057.89761	0	0.43	0	1.31	0	0	0	2.52	0.99	0	0.07	0	0.51
Cluster-29057.144992	0.9	0.42	0.4	0.88	0.8	0.6	0.46	0.42	0	0.23	0.34	0.2	0.97
Cluster-25775.0	0.5	0.39	0.44	0.71	0.48	0.3	0.42	0.26	0.13	0.73	0.26	1.93	0.93
Cluster-29057.151649	0	0	0	0	0.31	0.09	0	0.12	0	0	0.04	0	0.05
Cluster-29057.116427	0.43	0	0	0	0.1	0.4	0.19	0	0.13	0	0	0.91	0.48
Cluster-29057.83592	3.66	1.96	1.7	3.05	0.92	3.32	3.63	10.21	0.84	4.57	0.66	2.16	0
Cluster-29057.69253	0.41	0.15	0.69	0.82	0	0	0.32	0.32	0	0	0.18	0	0.85
Cluster-29057.94778	4.62	2.9	5.36	8.15	4.87	3.81	4.75	4.16	2.36	3.87	2.76	3.63	3.42
Cluster-53950.0	0	0	0	0.31	0.22	0.51	0	1.31	0	1.08	0.56	1.51	0
Cluster-29057.38901	0.38	0.16	0	0.39	0	0.54	0.27	0.39	0	0.1	0.34	0.58	0.57
Cluster-29057.83143	8.94	4.73	7.72	10.16	12.1	5.48	10.68	3.91	2.44	8.53	7.66	6.15	6.84
Cluster-29057.76529	4.43	0.94	1.82	2.27	0	2.56	1.61	0	0.7	0	3.4	2.52	0
Cluster-29057.85179	5.77	4.28	2.91	1.94	4.38	1.87	0.95	2.53	4.07	5.89	2.73	1.94	0.75
Cluster-29057.157539	0	0	0.35	0.51	0.06	0	0	0.07	0	0.07	0.22	0.11	0.44
Cluster-29057.87435	0.13	0.25	0.33	0.29	0.2	0.3	0.62	0.75	0.45	0.22	0.1	0.21	0.29
Cluster-29057.92461	2.49	1.78	1.58	2.98	1.68	4.44	2.27	6.18	3.28	3.97	0.65	4.93	0.99
Cluster-29057.144410	0	0	0	0.22	0.15	0.21	0.23	0.87	0.25	0	0	2.37	0.68
Cluster-29057.111318	34.64	22.87	33.18	30.89	41.11	28.98	53.47	36.96	9.63	28.98	26.42	43.65	48.93
Cluster-29057.98817	0.15	0.06	0.15	0.15	0.14	0.04	0.46	0.22	0	0.19	0.22	0.42	0.32
Cluster-29057.82757	0.87	1.64	0.9	0	0	1.34	1.15	0.72	0	0	0.84	1.03	2.48
Cluster-29057.156581	0.2	0.09	0.08	0.33	1	0.23	0.14	0.12	0.04	0	0.06	0.17	0.3
Cluster-29057.124242	2.82	1.75	0.93	2.3	0.2	0.98	2.14	6.66	0.78	1.85	2.5	3.71	5.54
Cluster-29057.125180	5.74	0	4.21	2.67	1.51	0	0.29	0.54	0.27	1.22	0.87	0	4.38
Cluster-29057.130113	0.01	0.12	0	0	0.12	0.18	0	0.03	0	0.03	0	0.04	0
Cluster-29057.101019	18.02	8.9	4.48	13.53	1.73	49.71	40.37	83.11	16.18	12.99	7.12	2.81	4.03
Cluster-29057.86900	0.23	0.71	0.73	0.33	0.46	0.21	2.4	1.63	0.55	0.52	0	0	0
Cluster-29057.89027	0.38	0.1	0.44	0.13	0	0	0	0.34	0	0	0	0.39	0.11
Cluster-29057.74849	0.11	0.05	0	0	0.1	0.35	0	0	0	0	0	0.09	0
Cluster-29057.123201	0	0.6	0.78	0.92	1.03	0.98	1.18	2.95	0.32	0.75	1.09	1.95	2.25
Cluster-29057.97559	7.59	4.13	5.21	11.87	10.46	3.82	19.13	6.88	2.09	12.35	11.46	19.88	12.41
Cluster-29057.30720	0.23	0.21	0.12	0	0.21	0.35	0	0	0	0.13	0	0	0.08
Cluster-29057.95055	0	0.42	0.26	0	0.35	0	0	0.28	0	0	0.3	0.25	0.64
Cluster-29057.67275	7.27	3.14	5.8	7.3	2.9	5.57	6.08	6.5	2.33	3.69	4.73	10.77	7.77
Cluster-29057.152135	0.2	0	0.17	0.11	0.73	0.58	0	0.35	0	0.55	0.56	1.6	0.17
Cluster-29057.120891	0.34	0	0	0.83	2.79	0.06	2.16	1.86	0	2.95	1.51	0	0
Cluster-29057.110994	13.47	8.17	12.01	14.73	10.51	16.89	17.59	12.81	7.39	14.16	10.04	11.15	8.44
Cluster-29057.28747	0.96	0.25	0.73	0.62	0	1.02	0	0	0.25	0.14	0.52	0.38	0.97
Cluster-29057.167229	0.2	0.19	0.39	0	0.97	0.24	0.85	0.86	0	0.22	0.17	0.4	0.56
Cluster-29057.10226	0	0	0	0	0	1.62	0	2.83	0.94	0.27	1.33	0	0
Cluster-29057.107453	2.38	1.65	1.93	2.95	1.25	2.2	1.64	2.03	0.65	1.38	2	1.79	0.86
Cluster-29057.87001	0.24	0.45	0.19	0	0	0.27	0.44	0.24	0.96	0.27	0.12	0	0.12
Cluster-29057.91490	0.74	0.35	0.81	0.31	0	1.59	1.1	0.24	0	0	1.2	0.26	0.33
Cluster-29057.59066	3.35	2.19	2.04	3.87	3.41	3.49	3.25	2.69	0.56	2.66	2.17	3.59	2.81
Cluster-29057.44776	0.54	0.9	1.51	3.17	2.95	2.73	2.15	2.35	0.56	1.25	2.06	3.53	1.81
Cluster-29057.50133	0	0.33	0.32	0	0	1.08	0.76	0.36	0	0	0	0.33	0.55
Cluster-29057.105867	2.34	4.84	0.55	4.11	0.92	12.37	15.71	13.84	2.89	31.23	0.95	0.61	14.52
Cluster-29057.147115	0	0	0.19	0	0	0	0	0.64	0	0.12	0	0.05	0
Cluster-29057.20055	0	0	0	0.15	0	0	0.37	0	0	0	0.09	0.25	0.18
Cluster-29057.105944	0	1.19	0.78	2.18	0	1.91	0	0	0	1.53	1.23	3.27	1.57
Cluster-29057.90837	1.42	0.71	2.17	3.26	0.78	0.86	3.39	3.39	1.72	6.61	1.49	2.45	1.96
Cluster-29057.53200	0.09	0.07	0.23	0.17	0	0.05	0.07	0.08	0	0.1	0.26	0	0.18
Cluster-29057.118527	0.03	0.26	0	0	0.38	0	0.42	0.65	0	0.18	0	0	0
Cluster-29057.31626	0.58	0.45	0.43	0.52	0.48	0.7	1.26	1.61	0.36	0.88	0.33	0.5	0.56
Cluster-29057.121533	0.27	0.26	1	0.42	0.23	0.2	0.08	0.19	0	0.46	0.57	0.97	0.19
Cluster-29057.127359	0	0	0.06	0	0.36	0.23	0	0.77	0.01	0.1	0	0	0
Cluster-29057.76388	0	0.14	0	0.14	0	0	0	0	0	0.09	0	0	0
Cluster-29057.93594	4.5	1.67	3.7	3.16	4.62	5.74	7.68	8.19	0.93	1.79	1.51	4.29	1.53
Cluster-29057.28292	0	0.18	0.66	0.12	0	0.64	1.04	0.2	0	0.31	0	0.19	0
Cluster-21059.0	0	0	0.09	0	0.08	0.2	0.19	0.09	0.18	0	0	0	0.23
Cluster-29057.41443	0.14	0.02	0.08	0	0.07	0	0	0	0	0	0.05	0.04	0.06
Cluster-29057.37589	0.15	0.23	0	0.57	0.26	0	0	0	0	0.09	0.12	1	0.23
Cluster-29057.117342	0	0.77	0.57	0	1.13	4.01	0	1.36	1.16	1.43	1.46	1.29	2.19
Cluster-29057.85316	7.42	10.05	9.9	20.58	19.72	10.85	38.09	14.46	7.74	24.75	9.84	12.08	8.13
Cluster-29057.143062	0.11	0.36	0	0	0.15	1.06	0.75	1.09	0	0	0.11	0.15	0.13
Cluster-29057.128272	0	0	0.62	0.65	0.6	0	0.64	0	0	0	0.77	0	1.06
Cluster-29057.58127	0.31	0.56	0.6	0.16	0.43	0.16	0.51	1.19	0.13	0.15	0	0	0
Cluster-29057.64420	3.12	2.39	1.89	4.22	3.68	3.14	3.35	2.83	0.82	3.02	3.15	3.78	3.45
Cluster-29057.91491	0.33	0.81	0.85	0.51	0.1	0.76	0.45	0.98	0.81	0.67	0	0.17	0.87
Cluster-54199.1	1.01	0	0.58	0	0	0	0	0	0	0	0	0	0.4
Cluster-29057.53706	0	0	0	0.41	0.79	0	1.1	1.53	0	1.04	1.39	0	1.36
Cluster-29057.101107	192.16	67.01	95.59	97.37	44.94	71.67	184.7	199.91	116.9	55.32	208.83	114.53	299.16
Cluster-29057.48804	6.37	4.38	12.84	3.4	5.92	4.27	0.35	0.17	3.05	3.99	4.43	2.73	4.86
Cluster-29057.24681	7.17	14.84	11.16	11.25	7.54	13.35	14.08	12.27	13.05	9.33	7.17	10.39	5.04
Cluster-29057.119596	0.48	0.14	0.41	0.55	0.21	0.3	0.32	0.64	0.03	0.1	0.11	0.05	0.14
Cluster-29057.58996	0.15	0	0	0	0	0	0.03	0.06	0	0	0	0.12	1.11
Cluster-29057.79052	0.83	0.58	0.37	1.65	1.08	1.55	1.04	3.49	1.16	0.65	0.31	0.59	0.68
Cluster-29057.164877	0	0	0	0	0	0.54	1.49	0.94	0	0.53	0.77	0	0
Cluster-29057.123903	0.31	0.88	0.74	1.21	0.69	0.94	0	0.92	0	1.63	1.47	1.16	1.4
Cluster-29057.146118	0.28	0.07	0.13	0.15	0.28	0.19	0.03	0.24	0.07	0.03	0.14	0.4	0.33
Cluster-29057.58129	0.86	0.48	1.03	0.65	0.14	0.53	0.82	0.61	0.42	0.23	0.42	0.67	0.45
Cluster-29057.86659	0	0	0.07	0.11	0.07	0.17	0.15	0	0	0.09	0.25	0	0.09
Cluster-29057.61469	0	0	0	0	1.87	0	0.09	0	0	0	0	0.67	1.14
Cluster-29057.126841	5.39	0	2.56	5.1	2.32	8.81	7.04	0	2.85	1.26	0	8.04	4.9
Cluster-29057.48231	0.65	0.65	0.34	1.23	0.8	1.49	1.21	0.64	0.18	1.29	0.66	0.67	0.47
Cluster-29057.137557	0	0	0.88	0	0	0.15	0	0	0	0	0.66	0.77	0
Cluster-29057.139722	6.43	4.44	9.7	9.6	6.82	10.63	5.67	6.83	0.69	6.08	5.32	4.26	5.94
Cluster-29057.163614	0	0	0	0	0	0.32	0.59	0.83	0.82	1.56	2.91	0	0
Cluster-29057.19979	0.14	0.07	0.63	0.16	0.37	0.61	1.36	2.34	0.2	0.67	0.63	0.95	1.83
Cluster-29057.135497	0	0	0	0	0.86	1.48	0	0	1.75	0	0.22	0.12	0
Cluster-29057.109566	0	0	0	0	0.31	0	0.02	0	0	0	0	0.01	0.03
Cluster-29057.54144	1.15	0.87	0.14	0.25	0.73	0.12	0	1.1	0.35	0.72	0.07	0.47	0
Cluster-29057.122331	0	0.05	0.35	0.07	0	0	0	0	0	0.11	0.18	0.12	0.09
Cluster-29057.154284	0	0	0	1.49	0	0.21	0.5	0	0	0.14	0.27	1.73	0.75
Cluster-29057.90843	0	0.71	0	0.61	0	0.92	1.2	0.6	0.5	0	0	0.19	0
Cluster-29220.0	0.36	0	0.49	0	0	0	0.18	0	0	0	0.27	0	0.73
Cluster-29057.131396	2.88	2.23	4.05	1.08	0.7	2.65	0.89	1.48	0	1.71	1.36	2.45	0.21
Cluster-29057.97487	0.63	0	0	0.31	0.45	0	1.73	2.94	0.77	0	0	0	0
Cluster-29057.138767	0.75	0	0.12	0	0.99	0.19	1.83	1.34	0	0.79	0.81	1.18	0.5
Cluster-29057.73230	6.27	5.24	0	6.06	0	14.98	6.87	16.8	7.38	0	0	0	0
Cluster-29057.123603	0	0.85	2.1	1.4	1.93	1.41	2.97	2.28	0.55	1.34	1.32	0.88	0.95
Cluster-29057.56118	0	0	0	2.91	0	1.48	3.05	0	0	0	0	0	0
Cluster-29057.93058	1.03	0.67	0.69	0.4	1.58	1.22	0.59	0.77	0.29	1.57	0.6	0.56	0.3
Cluster-29057.157772	0	0	0	0	0	0.97	1.11	0.76	1.97	0.74	2.54	0	0
Cluster-29057.52208	0.05	1.11	0.28	0	0	2.04	0.16	1.51	0.94	0.47	0	0	0
Cluster-29057.132060	0.29	0.36	0.83	1.71	1.23	0.94	1	0.28	0.33	0.49	1.42	0.4	0.92
Cluster-29057.114111	0	0	0.5	1.03	0	0	0	0.24	0	0.13	0	0	0.11
Cluster-29057.38319	0	1.13	0.75	3.41	3.34	3.99	1.7	1.36	0.56	2.53	2.24	0.39	2.2
Cluster-29057.167666	0	0	0	0	0	0.71	0.67	1.04	0.21	0.47	1.17	0	0
Cluster-29057.119459	0.79	0	1.33	0.37	0	0	0	0.81	0	0.34	0.72	0	0
Cluster-29057.118716	0	0	0.76	0	2.02	0	0	0.36	0	0.59	0.88	1.52	0.81
Cluster-29057.22207	0.47	0.24	0.43	0	0	0.28	0	1.26	0	0.68	0	1.08	0.83
Cluster-29057.161685	0	0	0	0	0	0	0	0.05	0	0.13	0	0	0.15
Cluster-29057.73459	0.33	0.12	0.41	0	0.35	0.07	0.46	0.24	0.12	0.2	0.29	0.4	0.55
Cluster-29057.109494	1.41	0.67	0	0	0	0	0	0	0	0	0	0	0.54
Cluster-29057.167530	0.57	0.47	1.24	0	0	1.75	0.56	1.46	1.25	0.49	0	0	0.5
Cluster-29057.96570	0.2	0.13	0	0.35	0.15	0.22	0.17	0.23	0	0	0.05	0	0.08
Cluster-29057.136778	0	0	0	0	0.11	0.22	0	0.12	0	0.83	0.16	0	0
Cluster-29057.115120	0	0	0	0	0	1.19	0.1	3.79	0.05	1.48	3.03	0	0
Cluster-29057.7351	0.37	0	0	0.42	0	0	0	0.17	0	0	0.14	0	0
Cluster-54199.0	1.54	0	0.57	0	0	0	0	0	0	0	0.24	0	0.26
Cluster-29057.83682	0	0.32	0	0.17	0	0	0.14	0	0.26	0	0.31	0.29	0.12
Cluster-29057.146119	0.09	0	0.14	0.57	0	0	0.1	0	0	0	0.08	0.2	0.1
Cluster-29057.63347	0.95	0.69	2.64	0	0.74	0.44	1.49	0.12	0	0	1.2	0.52	0.34
Cluster-29057.127947	0.29	0	0.18	0.64	0.13	0.33	0.71	0.31	0.25	0.32	0	0	0.19
Cluster-29057.94785	34.1	33.13	32.44	51.99	44.16	51.12	80.72	63.83	22.91	50.47	26.63	52.64	33.78
Cluster-29057.137087	0.21	0.15	0.24	0.73	0.35	0.82	1.34	1.5	0.24	0.19	0.39	0.15	0.11
Cluster-29057.86600	3.17	0.76	1.66	3.42	0.55	1.2	3.67	6.98	0.17	1.54	3.6	3.75	7.9
Cluster-29057.93411	0.36	0	0.23	0.33	0.92	0.09	0	0	0	0	0	0.57	1.12
Cluster-29057.80563	4.7	4.09	5.91	5.14	2.19	4.89	7.32	2.38	3.36	4.09	3.5	3.68	3.93
Cluster-29057.132059	0	0	0.35	0	0	0.75	0.24	0.14	0	0.18	0.21	0.4	0.35
Cluster-29057.103245	25.02	18.52	15.7	31.38	23.47	30.27	30.55	31.13	18.01	23.4	19.49	22.05	17.52
Cluster-29057.128939	2.05	2.26	3.47	2.95	3.66	4.67	2.96	3.84	2.48	0	3.06	2.44	3.19
Cluster-29057.90840	7.45	5.51	10.58	8.8	12.97	9.32	6.79	4.38	4.46	9.77	6.81	6.94	7.05
Cluster-29057.118530	0.31	0	0.37	0.28	0	0.36	0	0	0.03	0	0.1	0.34	0
Cluster-29057.67274	1.36	0	0	0.63	0.24	0	0	0	0	0	0.41	0.27	0.23
Cluster-29057.158526	3.06	1.71	0.98	1.97	1	0.77	3.58	1.53	0.89	1.35	1.3	4.76	3.19
Cluster-29057.22317	0	0	0	0	0.16	0	0.38	0.09	0	0.31	0.48	0.17	0
Cluster-29057.79570	4.98	8.99	11.67	23.98	95.05	8.03	42.19	9.38	6.43	77.73	13.94	8.57	12.51
Cluster-29057.127788	0.23	0.11	0.19	0	0.08	0	0.15	0	0.14	0	0.04	0.32	0.22
Cluster-29057.37720	0	0	0.13	0	0.1	0.15	0.1	0.22	0	0.13	0.27	0.22	0
Cluster-29057.60512	3.89	2.12	1.99	4.23	2.67	2.07	9.42	19.44	4.25	4.31	1.73	1.97	6.12
Cluster-29057.32395	0	0.26	0	0.1	0	0	0	0	0	0.08	0	0	0
Cluster-36417.0	0.48	0.13	0.24	0.53	0	0.43	0.96	0.51	0.06	0.43	0.05	0	0.11
Cluster-29057.126844	2.92	2.45	3.27	5.9	4.18	4.49	4.24	4.53	1.55	2	1.87	3.32	3.1
Cluster-29057.29693	0.68	0.93	0.41	0.7	0.95	0.29	0.49	0.41	0	0.65	0.65	0.51	1.82
Cluster-29057.127946	0	2.88	2.08	2.95	1.11	2.8	0.46	1.32	1.42	0	2.07	2.64	2.6
Cluster-29057.66554	0.25	0.05	0.32	0.32	0.36	0.06	0.37	0	0	0.24	0.12	0.25	0.1
Cluster-29057.52737	0	0.13	0	0.21	0	0	0	0	0.14	0	0	0	0
Cluster-29057.80978	0.86	0	0.98	1.59	1.58	0.25	0.86	0	0	0.63	0.51	0.7	0.43
Cluster-29057.43077	0.41	0.87	0.71	0.36	0	1.66	0.86	3.09	0.14	1.02	0.14	0	0.41
Cluster-29057.24285	1.48	1.08	0.71	2.79	1.58	0.64	1.43	1.35	0	0.85	1.15	0.56	0.33
Cluster-29057.82530	0	0	0.58	0.33	0.6	0	1.38	0.95	0	1.86	0	0.47	0.2
Cluster-29057.63466	0	0	0	0	0	0	0	0	0.15	0	0	0	0
Cluster-29057.10622	0	0	0	0	0	0	0	0.19	0	0	0	0	0
Cluster-29057.169904	0	0	0	0	0	0	0	0	0	0	0	0	6.94
Cluster-29057.94779	0	0	0	0	0	0	0.53	0	0	0	0	0	0
Cluster-29057.99376	0	0	0	0	0	0	0	0	0	0	0	0	0.32
Cluster-35847.0	0	0	0	0	0	0	0	0	0.19	0	0	0	0
Cluster-6466.0	0	0	0	0	0	0	0	0	0	0	0	0.19	0
Cluster-959.0	0	0	0	0	0	0	0	0	0	0	1.89	0	0
Cluster-29057.147916	0	0	0	0	0	0	0	0	0	0	0	0.83	0
Cluster-29057.135618	0	0	0	0	0	0	0	0	0	0	0	0	0.1
Cluster-29057.138787	0	0	0	0	0	0	0	0	0	0	0.13	0	0
Cluster-29057.143430	0	0	0	0	0	0	0	0	0	0	0	0	0.43
Cluster-29057.34090	0	0	0	0	0	0	0	0	0	0	3.1	0	0
Cluster-29057.36082	0	0	0	0	0	0	0	0	0	0	0	0	0.3
Cluster-29057.45623	0	0	0	0	0	0	0	0	0	0	0	0.95	0
Cluster-29057.83744	0	0	0	0	0	0	0	0	0	0	0.37	0	0
Cluster-29057.97267	0	0	0	0	0	0	0	0	0	0	0.27	0	0
Cluster-41897.0	0	0	0	0	0.27	0	0	0	0	0	0	0	0
Cluster-5774.0	0	0	0	0	12.83	0	0	0	0	0	0	0	0
Cluster-29057.166616	0	0	0	0	0	0	0	0	0	0	1.09	0	0
Cluster-35670.0	0.28	0.04	0.1	0.3	0.07	0.04	0.31	1.38	0.14	0.28	0.23	0.14	0.42
Cluster-29057.118714	36.45	49.05	32.38	42.09	30.56	41.67	40.53	42.79	43.66	32.14	40.96	61.79	43.2
Cluster-64437.0	0	0	0	0.04	0	0.18	0	0	0	0	0.12	0	0.09
Cluster-29057.22040	0.14	0.1	0.13	0	0.07	0	0.08	0.06	0	0	0	0.09	0.1
Cluster-29057.95674	60.52	50.68	56.95	72.87	51.85	61.4	102.12	69.32	48.35	59.96	31.6	52.82	58.52
Cluster-29057.116975	2.32	1.71	1.31	1.38	0.32	0.97	1.79	2.1	1.36	1.08	0.57	0.28	1.87
Cluster-29057.80979	0.7	0.69	0.14	0	0.8	0.25	0.2	0	0	0.28	0.36	0.96	0.36
Cluster-29057.147917	0.27	0	0.3	0.51	0.36	0	0.3	0.14	0	0	0.15	1.16	0.21
Cluster-29057.32464	2.26	0	0.89	0.28	0.07	0	0	0	0.14	0.51	0	0	0.89
Cluster-29057.125518	0.46	0	0.2	0.54	0.22	0.3	0.17	1.63	0.27	0.45	0.67	0	0.44
Cluster-29057.131497	0.17	0	0.28	0.25	0.49	0.31	0.11	0.24	0	0.29	0.19	0.08	0
Cluster-29057.119436	1.87	1.03	1.59	2.44	2.84	0.7	2.96	0.31	0	2.13	1.91	4.01	1.14
Cluster-29057.168617	0.5	0.31	0	0	0	0.09	0	0	0	0	0	0.4	0.12
Cluster-29057.70748	0.73	0.41	0	0	0	0	0	0.49	0	0	0	0	0
Cluster-29057.122490	0.75	0.31	0.28	1.47	0.4	0.62	0.51	0.91	0	0	0.44	1.79	0.92
Cluster-29057.162341	0.88	0	0.22	0	0.21	0.4	0.5	0	0	0	0.18	0.23	0.98
Cluster-29057.131731	1.67	0.82	1.23	2.79	3.61	1.16	4.54	1.84	0.26	2.95	2.12	2.89	2.07
Cluster-29057.129617	4.72	3.01	4.05	5.52	2.18	1.87	8.04	2.9	1.41	2.82	4.56	6.38	4.26
Cluster-25685.0	0.9	0	0.5	0	0	0	0	0	0	0	0.61	0	0
Cluster-29057.130688	1.59	0.83	0.35	1.01	0	1.54	0.54	0.56	0.84	1.23	0.2	0.31	0.36
Cluster-29057.113121	3.35	2.87	3.16	4.23	3.04	2.49	5.67	3.69	0.49	2.8	2.99	4.51	4.77
Cluster-29057.83141	2.73	1.8	1.4	3.8	1.91	4.28	2.05	3.39	1.97	0.47	0.25	0.54	2.35
Cluster-29057.118145	9.28	9.8	11.02	14.5	17.58	11.12	17.75	9.03	5.45	17.55	8.67	12.95	10.97
Cluster-29057.125516	7.22	3.84	12.12	10.16	6.86	13.31	8.54	10.46	15.07	6.84	4.11	7.99	5.89
Cluster-29057.75810	6.27	6.4	7.64	7.98	5.98	8.76	4.25	3.98	3.75	7.44	6.61	6.37	7.96
Cluster-29057.59164	0	0.25	0.05	0	0	0	0.28	0	0	0	0	0.51	0.18
Cluster-29057.100433	0.06	0.12	0.22	0.42	0.44	0.19	0.06	0.29	0.24	0.08	0.04	0	0.1
Cluster-29057.41640	0	0	0	0.31	0	0.2	2.27	0	0	0.53	0	0	0.15
Cluster-30033.0	0.48	0	0	0.3	1.1	0.67	0.55	1.31	0	0	0	1.92	0.96
Cluster-29057.71263	0	0.27	0.23	0	0	0	0.78	0.5	0.49	0.29	0.07	0.08	0.27
Cluster-29057.99166	0.56	0	0.28	0	0	0	0	0.14	0	0	0	0.07	0.18
Cluster-29057.97268	3.12	1.56	3.9	9.19	3.16	9.14	15.27	32.62	1.66	12.18	5.59	5.59	10.15
Cluster-24761.0	0	0.25	0.24	0	0	0.28	0.26	0.24	0	0	0	0	0
Cluster-48289.0	0.15	0.1	0.13	0.42	0.13	0.2	0.08	0.31	0.03	0.12	0.16	0.42	0.34
Cluster-29057.54143	11.82	14.32	13.81	19.72	14.41	16.95	22.55	17.74	10.45	16.82	13.58	14.3	11.34
Cluster-29057.14300	5.17	0.29	1.96	0	0.27	0	0	0	1.14	2.27	2.33	0.93	3.12
Cluster-29057.97120	24.06	11.2	19.72	36.33	43.27	14.92	25.83	0	1.42	34.44	21.99	33.93	31.33
Cluster-29057.116958	5.15	2.97	6.69	6.48	4.3	5.5	3.25	3.66	1.34	4.92	5.47	3.42	4.73
Cluster-37878.0	0.28	0.52	0	0	0.24	0	0.56	0	0	0	0	0	0.23
Cluster-29057.95831	1.41	1.23	0.63	1.44	0.74	1.29	0.33	2.26	0.46	0.59	0.44	0.62	0.35
Cluster-29057.55204	0	0	0.39	0.48	0	0.24	0.34	0	0	0	0.33	0	0.55
Cluster-29057.70156	1.92	1.88	1.47	3.4	1.81	1.91	3.8	3.68	2.22	4.44	2.11	2.56	3.62
Cluster-29057.72267	2.61	0.92	1.85	3.37	0	2.72	2.71	0.77	0.9	0.88	1.01	2.33	1.15
Cluster-29057.119440	8.94	8.16	6.42	9.96	6.64	5.72	8.66	9.61	6.07	6.34	7.58	12.11	8.48
Cluster-29057.133930	0.15	0	0	0.07	0	0.08	0	0.49	0.1	0	0	0.44	0.2
Cluster-29057.116236	0.25	0	1.35	0.26	0.19	0	0.28	0.39	0	0	0	0	0
Cluster-29057.35340	0.54	0	0	0.67	0.23	0	0.52	0.73	0.3	0.85	0.32	0.29	0.67
Cluster-29057.74968	0	0	0.28	0.31	0.12	0	0.2	0.2	0	0.47	0.31	0.32	0.3
Cluster-29057.112276	4.45	4.17	4.37	9.31	4	3.98	8.79	8.93	6.01	7.67	3.7	5.37	4.82
Cluster-29057.78553	5.77	4.1	2.6	9.19	4.76	9.39	7.22	8.61	3.64	3.42	3.43	2.55	4.87
Cluster-29057.56732	0	0	0	0	0.09	0.03	0.24	0.7	0.08	0.02	0.03	0.3	0
Cluster-29057.151047	0	0.27	0.23	0.23	0.86	0.52	0	0.07	0	0.54	0	0	0.3
Cluster-29057.43334	2.61	2.38	0.55	2.22	2.21	4.71	2.64	4.1	0.38	2.74	0.8	2.4	1.18
Cluster-29057.95675	0.36	0.32	0.08	0.99	0.27	0.08	0.67	0.27	0	0.09	0.74	0.27	0.51
Cluster-29057.132122	0.99	0.34	1.71	3.66	2.32	1.14	2.57	1.37	0.36	2.38	0.55	0.69	0.67
Cluster-29057.103010	0.25	0	0	0.55	0.14	0	0	0.35	0.06	0	0.15	0.26	0.59
Cluster-29407.0	0	0	0.51	0	0.33	0	0	1.05	0.21	0	0.78	0.84	0
Cluster-29057.93833	1.7	0.81	0.41	2.13	0.42	0.34	0.72	2.21	0.24	0.38	0.92	1.55	1.84
Cluster-29057.81856	1.47	0.85	0.06	2.78	0.47	1.1	0.14	2.06	0.83	1.73	0.19	0.81	1.24
Cluster-29057.35311	0	0	0	0.46	0.55	0.3	0	0	0	0	0	0.2	0.64
Cluster-29057.123838	0.13	0.15	0.45	0.4	0	0.13	0.12	0.66	0.11	0.29	0	0.47	0.26
Cluster-29057.61060	0	0.29	0.08	0	0	0.54	0.29	0.27	0	0.28	0.11	0	0.09
Cluster-29057.128548	0	0	0	0	0	0.11	0	0	0	0	0	0	0.43
Cluster-29057.101836	29.15	33.12	27.79	44.8	17.8	26.28	54.18	93.31	29.83	30.46	19.26	24.74	27.44
Cluster-29057.14006	0	0	0.35	0.54	9.42	0.19	0.79	0.52	0.55	6	0.67	0.24	0.26
Cluster-29057.17692	0	0.05	0.06	0.12	0.85	0	0	0.21	0.05	1.5	0.22	0	0
Cluster-29057.131824	0	1.74	0	0	0	0	0	0	0	11.28	0.91	0	0
Cluster-29057.126843	6.5	3.05	7.07	11.62	4.46	1.87	7.66	17.3	3.92	0	0	3.04	0.62
Cluster-29057.49671	0.04	0.05	0.11	0.11	0	0.04	0	0	0	0	0	0	0.33
Cluster-29057.58642	0.39	0.26	0.78	0.06	0.09	1.46	1.62	0	0.9	0	0	0	1.34
Cluster-29057.65874	1.25	2.15	2.21	2.84	3.08	2.46	1.42	1.88	1.35	1.94	1.94	2.91	2.81
Cluster-29057.83743	1.03	0.17	0.5	0.97	0.28	0	0.21	0	0	1.14	0.43	0.34	0.35
Cluster-29057.144999	0.37	0.15	0.06	0	0.11	0.48	0.86	0.69	0	0.07	0.05	0.18	0.32
Cluster-29057.56409	0	0	0.12	0.15	0.2	0	0	0	0	0	0	0	0
Cluster-39674.0	1.64	0	1.75	0	0	0	0	0	0	0	0	2.58	0
Cluster-29057.70786	0.21	0	0	0	0	0	0	0.84	0	0	0	0	0
Cluster-29057.76304	0.73	4.33	0.27	3.76	0.53	0	1.96	4.05	5.03	1.74	0.13	0	5.14
Cluster-29057.59163	0.13	0.36	0	0	0	0	0	0	0	0	0.21	0	0
Cluster-42584.0	0.18	0	0.32	0	0.31	0	0.18	0.17	0	0.19	0	0	0
Cluster-29057.101108	21.88	24.67	26.85	72.29	30.27	16.26	29.31	67.63	14.1	42.75	17.3	20.71	15.97
Cluster-29057.100099	1.05	1.06	1.55	1.24	0.92	1.81	1.84	1.78	0.73	1.66	1.49	1.71	2.02
Cluster-29057.105869	5.44	2.3	5.09	5.12	8.84	8.56	18.3	7.15	2.24	29.49	2.5	8.03	10.15
Cluster-29057.112410	0	0.47	0	0.49	0	0.27	0.14	0	0.32	0.85	0.57	0.71	0.23
Cluster-29057.97234	16.66	5.44	46.03	61.01	19.95	68.89	57.5	53.83	52.14	67.26	41.28	54.63	27.1
Cluster-29057.62593	0.44	0.76	0.37	0	0.58	2.78	0	1.52	0	0	0	0	0
Cluster-29057.83381	10.33	7.06	6.37	10.71	12.33	8.79	15.86	7.41	3.66	11.99	7.32	19.05	8.92
Cluster-29057.152511	0.28	0	0.28	0	0.24	0	0.09	0	0	0	0	0.14	0.04
Cluster-29057.108044	6.62	4.1	5.88	11.24	8.97	4.25	9.65	4.22	1.38	6.84	5.26	8.99	6.1
Cluster-29057.106208	1.52	1.36	0.65	1.68	0.92	1.43	5.54	10.08	0.64	3.67	1.32	1.91	4.7
Cluster-50651.0	0.19	0	0	0	0	0	0	0.71	0	0	0	0	0
Cluster-3062.0	0	0	0	0	0	0.83	0.26	0.49	0.48	0.82	1.95	0	0
Cluster-29057.52331	1.39	0.4	0.35	0.34	0.05	0.1	0.54	0.38	0.23	0.35	0.33	0.53	0.61
Cluster-29057.164126	0	0	0	0	0	0.19	0.18	0.17	0.33	0.76	1.88	0	0
Cluster-29057.143060	1.5	1.17	1.77	2.91	4.53	2.05	2.91	2.36	0.89	3.79	2.13	3.17	2.24
Cluster-29057.126542	0.2	0	0	0	0	0	0	0	0	0	0.07	0	0.16
Cluster-29057.12524	0	0	0	0	0	2.65	0	0	0	0	7.59	0	0
Cluster-29057.33652	0	0	0	0	0	0.42	0	0	0	0	0.15	0	0
Cluster-29057.166813	0.27	0.25	0.12	0	0	0	0	0.13	0	0.28	0	0	0.32
Cluster-29057.132097	2.06	1.72	1.34	1.91	1.82	1.89	3.2	3.62	0.45	1.2	2.13	2.74	3.58
Cluster-29057.88705	15.44	13.26	20.37	21.65	27.26	9.34	23.7	9.05	7.28	24.5	11.38	12.79	12.01
Cluster-29057.3808	0	0	0	0	0	0	1.14	0	0	0	0	0	2.96
Cluster-46667.0	0.07	0	0.25	0.3	0.06	0	0	0	0	0.15	0	0.24	0
Cluster-2349.0	0	0	0	0	0	1.05	0	0	0	0.41	0	0	0
Cluster-29057.74903	0	0	0	0	0	0	0	0	0	0.32	0	0	0.13
Cluster-29057.97767	3.9	2.14	0	2.84	1.48	0	2.96	1.28	0	0	0.61	0.34	3.1
Cluster-29057.90472	0.62	0	0	0.67	0.13	0.7	0	0.55	0.14	0.34	0	0	0
Cluster-29057.78195	4.95	0	9.19	11.54	10.02	13.63	19.02	21.76	0	7.79	14.02	7.82	14.84
Cluster-29057.159469	0	0.33	0.43	1.4	1.14	0.95	0.54	1.1	0.86	1.07	0.74	0.97	0.58
Cluster-29057.123005	0.46	0	1.18	0	0	0	0	0	0	0.92	0	0	0
Cluster-29057.17380	0	0.19	0	0	0	0.37	0.26	0.46	0	0.53	0.55	0	0
Cluster-29057.116931	2.57	1.27	1.28	3.42	2.01	2.97	2.53	2.46	0.89	2.18	1.01	1.76	1.72
Cluster-29057.104159	5.7	2.64	0.7	1.71	0.33	0.18	1.92	1.6	0.05	0	0.31	0.86	6.74
Cluster-29057.139604	0.2	0	0.11	0.6	0	0.35	0.19	0.57	0.08	0.71	0.2	0.13	0.26
Cluster-29057.164123	0.38	0.09	0.08	0	0.16	0	0.09	0.09	0.18	0.2	0	0.08	0
Cluster-29057.23908	0.55	0.29	0.48	0.96	0.32	0.23	1.05	0.86	0.29	0.67	0.12	0.29	0.33
Cluster-29057.155565	0.89	0.17	0.1	1.29	0.26	0.4	0.05	0.3	0	0.42	0.14	0.5	0.19
Cluster-56716.0	0.91	0.26	0.18	0.49	0.18	0.56	0.3	0.52	0.15	0.26	0.19	0.08	0.25
Cluster-29057.63348	0.11	0	0.15	0	0	0	0	0	0	0	0	0	0.28
Cluster-29057.143592	0.91	0	1.84	2.58	1.44	0	1.34	0	0.41	0.93	0.57	0	0.99
Cluster-29057.110782	0	0	0.69	1.25	0.48	0	0	1.8	0.28	0.69	0	1.48	0.91
Cluster-29057.35084	0.86	0	0	0	0.87	0	0.99	0.84	0	0.38	0	1.2	1.34
Cluster-57868.0	0.24	0.22	0.21	0.13	0.41	0.13	0.3	0.84	0	0.19	0.09	0.11	0
Cluster-29057.155941	0.06	0	0	0.35	0	0	0	0	0	0	0	0	0.08
Cluster-10886.0	0	0	0	0	0	0.48	0	0.93	0	0	0	0	0
Cluster-29057.89080	9.36	4.75	4.16	8.47	0	0	34.19	80.43	0	9.61	3.59	0	4.26
Cluster-29057.169717	0.22	0	0	0	0.44	0	0	1	0	0	0.28	0.35	0.54
Cluster-37364.0	0	0	0	0	0	0	0	0	0	0.19	0	0	0.35
Cluster-29057.135366	6.4	6.89	8.66	12.73	7.95	19.98	15.21	19.34	6.56	7.15	9.44	16.93	13.18
Cluster-30405.0	0	0	0	0	0	0	0.1	0	0	0.18	0	0	0
Cluster-29057.36084	0.21	0.14	0.17	0.06	0.11	0.11	0.14	0.4	0	0.07	0.16	0.14	0.7
Cluster-29057.38935	0	0	0	0	0.17	0	0	0	0	0	0	0	0.3
Cluster-29057.32396	0	0.24	0.56	0	0	0	0	0	0	0	0.63	0	0
Cluster-29057.117719	0	0	0	0	0	0	0.32	0.19	0	0	0	0	0
Cluster-29057.70932	0	0	0	0	0	0	0	5.01	0	0	4.07	0	0.15
Cluster-29057.113439	0.4	0	0.3	0.26	0.55	0.08	0.48	0.53	0.16	0.77	0.42	0.51	0.35
Cluster-29057.162417	0	0	0	0	0	1.7	1.04	0.98	0.98	1.12	4.46	0	0
Cluster-29057.131272	0.3	0	0	0	0	0	0.19	0	0	0.35	0.43	0.36	0
Cluster-29057.110614	9.76	5.34	10.21	9.39	8.81	7.54	9.48	6.87	2.33	10.29	7.03	6.19	6.73
Cluster-29057.102644	3.66	1.92	2.02	2.77	3.23	4.04	3.95	1.9	1.71	4.86	2.96	2.38	3.06
Cluster-29057.75114	0.15	0	0	0	0	0	0	0	0	0	0	0	0.37
Cluster-29057.21396	0.14	0.1	0.29	0.21	0.45	0	0.14	0.36	0.16	0.8	0.56	0.05	0.26
Cluster-29057.142707	0.21	0	0	0.66	0.35	0	0.28	0	0	0	0	0.45	0.38
Cluster-65169.1	0.46	0	0	0.07	0	0	0	0.1	0	0.15	0	0	0
Cluster-29057.118619	4.06	2.62	4.03	11.01	4.09	6.98	15.87	31.67	0.2	15.38	6.84	7.08	15.15
Cluster-29057.114332	0.13	0	0	0	0	0	0.64	0	0.08	0	0	0.17	0.54
Cluster-29057.123869	0.21	3.08	1.92	0.41	1.24	2.13	2.96	0.21	0.21	5.91	2.68	4.56	3.58
Cluster-29057.100972	116.75	118.06	144.51	176.03	89.47	83.38	158.38	163.19	65.59	119.92	87.86	121.32	83.08
Cluster-29057.131267	4.35	0	3.99	4.56	0	4.19	1.69	2.2	1.21	0	0	0	3.85
Cluster-29057.101835	1126.6	986.43	1382.84	1344.31	1480.72	832.36	1443.33	642.91	801.83	1483.15	1362.32	1443.59	1222.55
Cluster-29057.95951	16.16	2.61	0	10.78	0	0	24.39	8.12	1.18	0.89	2.53	46.5	10.94
Cluster-29057.97765	0.57	0.23	0.26	0.32	0.28	0	0	0.18	0.14	0.86	0	0.33	0.5
Cluster-36217.1	1.69	0.65	0.25	0	0.38	0.3	0	0	0.13	0.14	0.21	0	0.89
Cluster-29057.96573	2.41	3.53	5.5	7.6	4.46	3.69	11.39	3.72	1.55	5.7	4.87	8.83	6.13
Cluster-29057.125520	0.19	0	0.19	0.23	0	0.66	0	0.95	0.48	0	0	0.38	0
Cluster-29057.74970	0	0.63	0	1.06	1.74	0.85	2.53	3.46	0	0.25	0.68	0.5	1.93
Cluster-29057.129233	0.22	0	0.19	0	0	0	0	0.25	0	0	0.26	0.09	0.05
Cluster-29057.139825	0.91	0.57	0.4	0	0	0.29	0.13	0.61	0	0	0.46	0.07	0.67
Cluster-29057.4798	0.22	0.07	0.28	0.58	0.28	0.39	0.99	0.74	0.16	0.18	0.38	0.58	0.72
Cluster-29057.137084	2.08	2.04	0.8	1.31	0.24	0.61	1.61	1.08	1.69	0.73	0.93	0.99	2.24
Cluster-29057.121437	0.19	0	0.21	0	0	0	0.09	0.68	0	0.1	0.15	0.1	0
Cluster-29057.50465	0.89	1.77	1.61	1.22	1.09	1.66	2.27	1.64	0.27	0.78	1.52	3.41	0.69
Cluster-29057.130612	0.29	0	0	0.22	0.52	0	0.73	0.35	0	0	0	0	0.6
Cluster-29057.39409	0	0.13	0.21	0.79	0	0.21	0.15	0.26	0	0.53	0.08	0	0
Cluster-29057.141803	0	0	0	0	0	0	0	0	0	0.46	0	0	0.51
Cluster-29057.126845	0.38	0	0	0	0	0.08	0.06	0.1	0	0.17	0.05	1.34	0
Cluster-29057.48152	0	0	0	0	0	0.42	0	0	0	0	0	0.42	0
Cluster-29057.20965	0	0	0	0	0.11	0	0	0	0	0	0	0.11	0
Cluster-29057.86850	4.38	2.73	2.95	4.1	1.07	0.9	5.32	2.53	1.73	2.01	2.01	4.3	3.56
Cluster-29057.112675	0	0.19	0.14	0.13	0	0.06	0	0	0	0.19	0.07	0	0.16
Cluster-29057.35085	0.92	0.33	0.25	1.19	0	0.62	0.28	0.68	0.27	0.85	0.44	0.65	0
Cluster-29057.153617	0	0.5	0	0	0	0	0	0	0	0	0.4	0	0.12
Cluster-29057.164052	0	0	0	0	0	0.58	0.68	0.76	0.13	0.57	2.22	0	0
Cluster-29057.90896	0	0.44	0	0.51	0.21	0.63	0.69	1.73	0	0.23	0.16	0.17	0
Cluster-29057.92279	0	0	0.11	0.14	0.13	0.14	0	0.11	0	0	0.04	0	0
Cluster-29057.81247	2.63	1.89	4.9	9.22	6.61	5.52	22.1	10.45	2.47	11.92	0.21	12.59	4.39
Cluster-29057.54346	3.3	2.7	2.2	6.23	3.14	0	6.4	3.33	0.85	0	5.19	7.18	0.92
Cluster-29057.118119	0	0.14	0	0	0	0.12	0.31	0.26	0	0	0	0	0.06
Cluster-29057.91395	0.25	0	0.05	0.27	0.21	0	0.12	0.47	0	0.19	0.18	0.57	0.19
Cluster-29057.74909	0.22	0.09	0	0.11	0.08	0.16	0.13	0.19	0	0.23	0.06	0	0.07
Cluster-29057.77884	3.64	1.77	3.65	2.49	1.63	3.3	3.6	3.51	2.41	2.6	2	6.39	4.13
Cluster-29057.137526	1.54	0.17	0.73	0.87	1.69	2.48	0.87	1.68	0.34	0.84	0.62	2.52	0.71
Cluster-29057.99167	4.66	4.31	4.03	5.74	4.8	6.23	7.18	6.01	3.46	7.87	5.12	5.82	5.24
Cluster-29057.163096	0.14	0	0.25	0.16	1.93	0.3	0.14	0.13	0	1.75	0.21	0	0.33
Cluster-29057.164026	0	0	0	0	0	2.02	1.12	1.41	0	0.8	3.73	0	0
Cluster-29057.133013	0	0.15	1.02	0.62	0.11	1.65	0	0	0.12	0.2	0.09	0	0.09
Cluster-29057.119438	0.13	0.39	0.14	0.17	0.3	0	0.33	0	0	0.46	0	0	0.09
Cluster-29057.144380	0	0	1.48	1.59	0	0.35	0	0	0	0.85	0.47	0.67	0
Cluster-29057.114301	1.66	0.52	0	0.15	0.47	1.94	0.81	0.91	0	1.42	0.14	0.54	0.12
Cluster-29057.68437	0.77	0.73	0.69	0.99	2.48	1	0	1.49	0.41	2.26	1.39	2.08	1.44
Cluster-29057.134090	0	0	0.45	0	0.37	0.43	0.17	0.25	0	0.48	0	1.15	0.33
Cluster-29057.128044	0	0.28	0	0.77	0.28	1.1	0.56	3.13	0.64	0	0.24	1.13	0.59
Cluster-29057.58643	1.13	0.94	0.77	0.73	0.6	0.29	0.94	0.32	0.08	1.09	0	1.18	0.15
Cluster-29057.99346	15.64	18	10.21	19.1	5.99	12.93	28.67	10.52	11.82	8.33	13.7	0	14.53
Cluster-29057.101795	227.2	103.65	229.25	288.07	363.06	150.96	257.28	173.28	163.37	190.94	252.4	228.01	214.62
Cluster-29057.101536	0.66	0.24	0.84	0.46	0.27	0.45	1.59	2.9	0.66	0.57	0.97	0.69	1.24
Cluster-29057.134586	0.06	0	0.08	0	0	0.15	0	0	0	0.07	0.08	0.26	0
Cluster-29057.98166	3.68	2.29	3.73	4.46	6.53	3.18	3.81	1.71	1.06	6.78	3.65	8.17	4.64
Cluster-29057.150097	0.09	0	0.17	0	0	0	0	0	0.22	0	0.03	0	0
Cluster-29057.92733	1.42	0.85	1.07	0.89	0.69	0.19	1.18	1.41	0	0.83	0.6	0.4	0.77
Cluster-29057.91171	0.33	0.1	0.09	0.11	0	0.1	0.12	0.7	0	0	0	0	0
Cluster-29057.131498	1.13	0.3	1.17	0.57	0.85	0.52	0.47	0.46	0.05	1.35	0.83	1.34	1.04
Cluster-29057.131271	0	1.36	3.74	1.54	0	0.71	3.29	3.2	1.56	0	0	0	0.47
Cluster-29057.119245	3.36	1.49	2.52	3.41	0.56	0.43	2.91	3.39	0	0.54	0.8	0.91	3.76
Cluster-29057.93832	5.04	5.01	6.96	7.21	6.4	7.13	5.3	2.88	0.82	8.13	6.13	8.36	3.8
Cluster-29057.81424	10.5	4.39	3.9	4.37	2.2	4.54	4.19	11.68	2.51	3.04	1.9	4.1	2.4
Cluster-29435.0	0.43	0	0.13	0.16	0	0.15	0	0.27	0	0	0	0.13	0
Cluster-29057.55832	0.05	0	0.7	0.12	0.14	0.05	0.08	0.2	0	0.05	0.09	0.46	0.36
Cluster-29057.156906	0	0.11	0.03	0.56	0.15	0	0.08	0	0	0	0.06	0.12	0.13
Cluster-29057.145198	0	0	0.14	0	0.88	0	0	0	0	0	0	0.45	0
Cluster-29057.65590	5.18	4.93	0	3.34	1.37	7.03	4.57	3.87	1.15	4.14	0.3	0	4.25
Cluster-29057.66243	1.95	0.32	0.09	0.97	0.11	0.5	0.08	0.62	0.76	1.15	0.04	1.35	0.73
Cluster-29057.129792	0.56	0.25	0.49	0.28	0.3	1	0.43	0	0.88	0.41	0.06	0.35	0.26
Cluster-29057.163141	0.64	0.29	0.64	0.21	0.09	0.85	0	0.97	0	1.66	0.2	0.81	0.67
Cluster-29057.30571	0.38	0.18	0.17	0	0	0.61	0	1.25	0	0.2	0	0	0.15
Cluster-29057.111803	0.17	0.08	0.08	0.3	0.15	0.13	0.5	0.26	0	0	0	0.1	0.28
Cluster-29057.53709	0	0	0	0	0.12	0.29	0	0	0.33	0	0	0.25	0
Cluster-29057.109671	2.32	1.86	2.03	2.58	1.33	1.51	2.46	2.88	0.26	1.02	1.76	1.76	2.23
Cluster-29057.143955	0	0.07	0	0	0	0.31	0	0	0	0	0.48	0	0
Cluster-29057.89372	11.83	2.89	9.32	13.48	3.18	5.02	8.32	7.44	2.14	5.41	3.5	23.51	5.89
Cluster-61068.0	0	0	0	0.49	0	0	0	0	0	0.13	0.06	0	0.77
Cluster-29057.29778	0.15	0.52	0.31	0.61	0.21	0.56	0.53	0.44	0.15	0.11	0.24	0.41	0.75
Cluster-29057.143136	0	0	0.3	0.43	0	0.07	0	1.63	0	0	0.55	0	0.86
Cluster-29057.7964	0	0.16	0.1	0	0	0.5	0	0	0	0	0	0	1.09
Cluster-29057.152779	0.25	0	0	0.11	0	0	0.09	0.15	0	0	0	0	0
Cluster-29057.119347	0	0	22.23	3.8	40.07	0.03	30.75	54.49	13.49	0.03	27.3	0.07	0
Cluster-44604.1	0.09	0	0	0.24	0	0	0	0.11	0	0	0.12	0.07	0
Cluster-29057.107770	0	0	0	0.3	0	0	0	0	0	0	0.11	0	0.11
Cluster-29057.143591	0.96	0.19	0.18	0	0	0.58	0.47	0.26	0	0.39	0.23	0.87	0.72
Cluster-29057.90838	1.35	0.73	1.89	2.44	2.79	1.74	2.24	1.95	0.17	2.27	1.49	2.34	2.05
Cluster-29057.90151	5.25	0.52	1.23	3.91	6.1	0	7.33	0	4.23	3.49	2.25	0.81	1.62
Cluster-29057.132124	0.23	0.17	0.5	1.1	0.32	0.33	0.56	1.83	0	0.17	0	0	0.16
Cluster-29057.78010	0	0	1.74	0	2.08	0	15.45	9	0	6.48	0	2.31	17.29
Cluster-29057.110410	0	0	0.28	0	0	0	0	0	0	0	0	0	0
Cluster-29057.112705	0	0	0.04	0	0	0	0	0	0	0	0	0	0
Cluster-29057.135430	0	0	0	0.3	0	0	0	0	0	0	0	0	0
Cluster-29057.32319	1.04	0	0	0	0	0	0	0	0	0	0	0	0
Cluster-29057.58840	0	0	0	0.12	0	0	0	0	0	0	0	0	0
Cluster-29057.62467	0	0	0.11	0	0	0	0	0	0	0	0	0	0
Cluster-29057.64019	0	0.08	0	0	0	0	0	0	0	0	0.12	0	0
Cluster-29057.69613	0	0	0.16	0	0	0	0	0	0	0	0	0	0
Cluster-55273.0	0	0	0	0.18	0	0	0	0	0	0	0	0	0
Cluster-61570.0	0	0	0	1.54	0	0	0	0	0	0	0	0	0
Cluster-29057.151183	0.36	0	0	0	0	0	0	0	0	0	0	0	0
Cluster-29057.82529	1.96	0	0	0	0	0	0	0	0	0	0	0	0
Cluster-29057.64061	0.2	0.07	0.19	0	0.29	0	0.13	0	0	0.1	0.06	0.09	0.33
Cluster-34974.2	0	0	0	0.29	0	0	0	0.43	0	0	0	0	0
Cluster-29057.140856	0.92	0.28	0.63	0.97	0.56	0.55	1.76	0.73	0.34	0.15	0.34	0.5	1.32
Cluster-29057.56397	0.29	0.32	0.26	0.16	0.31	0.35	0.93	0.55	0	0.59	0.35	0.6	0.19
Cluster-29057.43076	0.91	0	0.57	0.77	0.1	0.43	0.6	1.3	0.5	0.49	0.2	0.81	0.16
Cluster-29057.116578	4.65	8.38	9.18	6.28	2.77	16.83	3.37	3.59	7.7	10.33	4.19	0.74	4.77
Cluster-29057.159995	0	0	0	0.45	0.34	0	0	0	0	0	0	1.23	0
Cluster-29057.28394	1.13	0.24	0.39	0	0	0.26	0.38	0	0	0.76	0	0	0.15
Cluster-29057.53705	0	0.38	0.26	0.59	1.35	0	0.25	0	0.31	1.35	0	0	0.15
Cluster-29057.126541	1.37	0.06	1.12	0	0.06	0.44	0.17	0.58	0.34	0.27	0.27	0	0.46
Cluster-29057.141907	3.4	3.15	2.9	8.01	3.17	4.45	4.43	6.3	2.58	1.85	2.36	2.44	2.54
Cluster-29057.59162	0.17	0.2	0.84	0.87	0.17	0.67	0.21	0.42	0.43	0.88	0.47	0	0.34
Cluster-29057.61465	0	0.4	0.4	0	0.35	0.77	0.3	1.2	0.31	0.23	0	0.3	0.83
Cluster-29057.141365	0.12	0.17	0	0.2	0.19	0	0.8	0.73	0	0.08	0	0	0.14
Cluster-29057.80506	0	0.7	0.84	1.6	1.11	0	4.42	3.4	0	1.65	0.6	0.95	0
Cluster-29057.155085	0	0.65	0.18	0	0.11	0.2	0	0.18	0	0.09	0	0.88	0.26
Cluster-21005.0	0	0.55	0	0	0	0	1.52	0	0	0	0.1	0.46	0
Cluster-29057.98717	80.51	56.79	83.75	64.31	54.65	74.48	64.08	50.07	113.52	101.72	60.37	114.93	68.84
Cluster-29057.122791	0	0	0.36	2.18	0.47	0	0.95	0	0	0	0.46	0	0
Cluster-29057.49353	1.06	0.88	0.57	1.53	0.29	1.38	1.66	2.71	0.78	1.18	0.55	0.96	1.06
Cluster-29057.19102	0.48	0	0.44	0.23	0.47	0.38	0.03	0.09	0	0.29	0.39	0.11	0.6
Cluster-29057.97766	8.02	6.49	6.34	8.64	2.54	5.97	9.62	8.84	2.33	7.72	5.42	10.34	11.14
Cluster-29057.102070	0.35	4.32	4.19	1.73	0.2	4.69	3.6	6.58	2.47	3.58	2.96	2.12	1.32
Cluster-29057.61750	0.14	0.17	0.46	0.71	0.06	0.18	0.16	0.48	0.18	0.15	0	0.61	0.39
Cluster-29057.106061	1.48	2.41	1.83	2.27	0.71	3.59	0	1.46	0.72	1.68	1.71	0	1.05
Cluster-29057.112674	0.56	0.19	0.43	0.49	0.36	0.59	0.07	0.46	0	0.07	0.07	0.1	0.6
Cluster-44955.0	0.53	0	0.46	0	0	0.24	0	0	0	0.22	0.08	0.38	0.16
Cluster-29057.60365	0.06	0.44	0.28	0	0.27	0.39	0	0.12	0.04	0	0	0.21	0.76
Cluster-29057.101099	153.45	70.3	20.69	8.96	0	0.36	186.44	169.38	0.19	0.99	71.12	69.62	331.87
Cluster-29057.118158	0.44	0.77	0.45	0.74	0.34	0.29	0.44	0.91	0.05	0.55	0.23	0.94	0.82
Cluster-29057.58646	0	0	0	0	0.36	0	0.15	0.93	0.01	0	0.51	0	0
Cluster-29057.24677	0	0	0.17	0.32	0	0	0	0.29	0	0	0.19	0	0.18
Cluster-29057.162504	0	0	0	0	0	1.24	2.24	0	4.3	0	2.7	0	0
Cluster-29057.85745	2.34	0.66	1.3	1.53	2	1.13	0.77	1.52	0.18	0.99	1.36	1.38	1.7
Cluster-29057.101767	0.22	0.47	1.5	0	0	2.01	0	1.25	0.48	0.34	0	0	0
Cluster-29057.101024	0.24	0	0	0.14	0	0	0.58	0.83	0.22	0	0.2	0.31	0.42
Cluster-29057.120308	14.84	7.44	10.41	15.94	6.47	10	31.43	27.18	18.06	14.89	7.22	21.88	8.12
Cluster-29057.77698	43.8	24.87	149.48	27.86	20.34	76.49	70.66	24.97	119.53	100.42	0.63	78.63	4.24
Cluster-17491.0	0	1.02	0	0	0	0	2.22	0	0.12	0	0	0.4	0
Cluster-29057.53704	1.76	1.07	0.41	1.17	0.86	1.52	1.85	2.32	0.35	0.63	0.26	1.02	0.73
Cluster-64005.1	0.91	0	0	0	0	0.5	0.46	0.43	0.43	0	0	0	0
Cluster-29057.111317	0.32	0.26	0.85	1.67	0.95	0.95	1.48	0	0.18	3.18	0.49	0.15	0
Cluster-64005.0	0.78	0	0	0	0	0.21	0.59	0.55	0.36	0	0	0	0
Cluster-29057.131975	4.85	3.1	5.98	6.21	5.47	6.92	5.64	7.1	1.22	4.91	2.29	5.39	4.7
Cluster-29057.48969	0.15	0.12	0.34	0	0.28	0	0.65	0.26	0	0.12	0.4	0	0.55
Cluster-29057.66552	0	0.27	0	0	0	0.9	0	0.14	0	0	0	0.21	0
Cluster-29057.142038	0	0	0	0.24	0	0.28	0.16	0.19	0	0	0	0	0.09
Cluster-29057.29611	0	0	0	0.22	0	0	0	0	0	0	0	0	0.24
Cluster-29057.101101	0.11	0.1	0.1	0.15	0.22	0.09	0.32	0.59	0.19	0.12	0.04	0.12	0.56
Cluster-29057.134485	0.18	0.12	0.16	0.16	0.08	0.14	0.46	0.5	0	0.13	0	0	0.19
Cluster-29057.100461	0	0.51	0.88	1.68	3.11	0	2.39	4.48	0	2.3	0	2.41	3.57
Cluster-29057.49471	0	0.57	0.43	1.04	0.53	0.64	0.88	0.64	0.25	0.73	0.52	0.77	1.14
Cluster-29057.74904	0.41	0.12	0.1	0.32	0.09	0	0.27	0.41	0	0.57	0.16	0.15	0.42
Cluster-29057.126851	0	1.82	0	0	0	0	0	0	0	1.62	1.69	0	0.87
Cluster-29057.6196	0.13	0.08	0.11	0.21	0.06	0.02	0.13	0.24	0.02	0.18	0.53	0.15	0
Cluster-29057.53308	1.89	0.33	0.5	1.52	1.76	0	1.82	0	0	1.12	0	1.59	1.63
Cluster-29057.33049	1.44	0.76	0.52	1.66	0.9	0.85	1.3	0.67	0.27	1.15	0.46	1.78	1.42
Cluster-29057.141943	0	0	0.25	0	0	0	0	0	0	0	0	0	0.25
Cluster-29057.50719	0.56	0.2	0.28	0.78	0.26	0.34	0.12	0.59	0.02	0.37	0.14	0.49	0.24
Cluster-29057.21190	0.59	0	0.12	0.13	0.21	0.28	0.11	0.17	0.03	0.07	0.58	0.09	0.24
Cluster-29057.62268	0.05	0.11	0.17	0	0	0.21	0.12	0	0	0.09	0	0	0.15
Cluster-29057.83714	3.19	3.83	3.42	3.52	1.42	6.09	6.59	8.45	8.35	2.35	8.4	4.5	0
Cluster-29057.89386	0.93	0.67	0.26	0.53	0.83	0.41	0.75	0.4	0.21	0.58	0.25	0.9	0.55
Cluster-29057.47317	0	0	0	0.75	0	0.48	0	0.88	0.38	0	0.1	0.16	0
Cluster-29057.167370	0	0.01	0	0.1	0	0.15	0	0.28	0	0	0	0	0
Cluster-29057.71268	0	0	0	0.37	0.33	0	0.19	0.21	0.09	0.25	0.06	0.12	0
Cluster-29057.124480	9.18	3.75	3.82	2.1	2.54	3.35	5.64	8.81	1.76	5.03	5.26	11.08	4.62
Cluster-29057.126302	1	0.93	1.02	1.18	0	0.77	1.61	1.03	0.6	0.21	1.39	1.2	0.51
Cluster-29057.78673	1.49	0.68	0.6	1.52	0.93	0.43	1.65	0.69	0.23	1.25	0.86	1.51	1.37
Cluster-29057.125517	0.09	0	0.14	0	0.07	0.1	0.25	0.25	0.15	0	0.18	0	0.25
Cluster-29057.110046	0	0	0	0.25	0	0	0.3	0.18	0	0	0.36	0	0.22
Cluster-66364.0	0	0	0.26	0	0.21	0	0	0	0.08	0.23	0	0.3	0.26
Cluster-29057.53708	0.46	0	0.43	0	0	1.02	0.3	0.27	0.14	0	0	0.96	0.4
Cluster-29057.110090	0	0	0	1.11	0	0	0.32	0	0	0	0	0	0
Cluster-29057.80515	0.6	0.48	0.13	1.55	0	0.39	0.4	0.9	0	0.52	0.31	0.55	0.82
Cluster-29057.66252	3.74	0	0	0	0	0	0	0	0	0	3.2	0	0
Cluster-29057.151107	0	0	0	0	0	0	0.25	0	0.49	0	0	0.28	0
Cluster-29057.123540	4.53	3.45	3.34	3.53	1.32	2.56	7.01	5.79	5.51	3.63	1.84	3.1	4.97
Cluster-56106.0	0	0	0	0	0	0	0.42	0.39	0	0	0	0	0.74
Cluster-29057.122330	3.16	1.25	1.87	3.15	2.47	1.68	4.03	2.99	0.38	1.65	1.78	2.27	4.11
Cluster-29057.131972	11.93	10.42	9.24	14.01	8.97	15.31	18.07	22.01	8.56	9.79	7.78	12.32	9.97
Cluster-29057.104404	11.32	15.11	60.6	0	0	13.79	143.1	73.73	74.6	42.83	46.54	0	78.56
Cluster-29057.107097	1.37	0.45	0.44	0.4	0	0.17	0.95	0.86	0.47	0	0.35	0.45	0
Cluster-33085.0	0.48	0	0	0	0.09	0.12	0.16	0.21	0.2	0	0	0	0
Cluster-29057.43320	0	0	0	0.15	0	0	0.56	0.15	0	0	0	0.15	0
Cluster-29057.94630	0	0	0.1	0	0	0.08	0	0	0	0	0	0	0
Cluster-29057.27492	0	0	0.13	0.09	0.16	0.07	0	0	0	0.07	0.09	0	0.2
Cluster-29057.53309	0	0.44	0	0	0	0	0	0	0.15	0	0	0	0
Cluster-29057.152997	0	0	0.14	0	0	0	0.11	0	0	0	0	0	0
Cluster-29057.134280	0.14	0.14	0	0.25	0.1	0	0	0	0	0.29	0.05	0	0.14
Cluster-29057.53305	0.64	0	0	0	0	0	0	0	0	0.23	0	0	0
Cluster-29057.105716	0.34	0.19	0.23	0.66	0.23	0.38	0.39	0.31	0.05	0.56	0.16	0.58	0.86
Cluster-29057.145906	1.65	1.23	0.4	1.22	2.13	0.48	2.08	2.17	0	1.17	1.07	1.85	2.42
Cluster-29057.34577	0.39	0.72	0	0.15	0.56	0.41	0.39	0.36	0	0.27	0.1	1.18	0.31
Cluster-29057.167392	0	0	0.43	0	0	0	0	0	0	0	0.32	0	0
Cluster-29057.59866	0	0.62	0	0	0.24	1.85	0.35	3.66	0	0	0.64	0.22	1.22
Cluster-29015.0	0.68	0.08	0.13	0.25	0.11	0.14	0.65	0.63	0	0.15	0.12	0	0.07
Cluster-29057.118233	3.8	2.04	2.94	3.73	4.82	2.75	2.68	1.93	0.96	4.35	2.86	4.79	3.07
Cluster-29057.99766	0	0.13	0.08	0.4	0.09	0.41	0.16	0	0.14	0	0	0.06	0.42
Cluster-29057.80456	0.62	1.43	0.53	0.41	0.45	0	1.08	1.54	0.51	0	0	0.48	0.31
Cluster-29057.164188	0	0	0.27	0.37	0.08	0	0.26	0	0.19	0.1	0	0.09	0
Cluster-29057.154092	0	0.17	0	0	0.13	0	0	0	0	0	0	0.07	0.14
Cluster-29057.79552	3.01	1.08	1.93	1.52	0.71	2.96	1.81	2.52	0.55	2.42	0.77	1.28	1.28
Cluster-58878.0	0.36	0	0.06	0.33	0	0.46	0.22	0.04	0	0.1	0	0	0.4
Cluster-29057.101383	3.91	2.46	4	3.52	1.7	3.11	4.97	5.66	1.91	2.52	3.2	5.59	4.8
Cluster-29057.47968	0.3	4.96	5.09	6.95	0.75	13.31	9.59	8.58	5.91	0.6	3.25	8.14	0.08
Cluster-29057.97874	0	2.91	0	0	0	1.35	0	0	0	0	0	0	0
Cluster-29057.96644	41.79	39.03	74.4	48.26	95.72	42.57	30.87	13.25	19.98	68.71	51.68	50.98	53.19
Cluster-29057.160236	0	0	0	0.55	0	0	0	0	0	0	0	0	0.28
Cluster-29057.145491	0	0	0.31	0	0	0	0	0	0	0	0	0.16	0
Cluster-29057.133738	0.23	0.1	0.15	0.59	0.2	0	0.25	0.25	0.04	0	0	0.17	0.44
Cluster-29057.100078	10.27	9.76	12.27	11.74	7.47	7.75	43.5	57.74	8.29	16.3	16.69	5.03	33.79
Cluster-26515.0	0.9	0	0	0	0	0	0	0	0	0.16	0	0	0.11
Cluster-29057.154353	1.9	0.07	0.26	0.2	0	0.34	0.26	0.08	1.22	0.16	0.26	2.36	0.41
Cluster-29057.101104	2173.64	1885.46	2400.69	2430.27	1950.1	2142.36	3311.82	2839.83	2141.5	3007.82	2165.49	2925.16	2375.93
Cluster-29057.69492	0.53	0.94	1.57	0.95	1.28	0	2.39	0.75	0.71	1.88	0.55	0	1.04
Cluster-29057.120397	0	0	0	0.62	0.16	0	0.28	0.1	0	0.22	0.2	0.13	0.66
Cluster-29057.93301	1.08	0.59	0.24	0.65	0.14	0.55	0.37	1.09	0.21	0.55	0.43	1	0.47
Cluster-65169.2	0.42	0.09	0.08	0.25	0.08	0.25	0.38	0.3	0	0	0.24	0.12	0.25
Cluster-29057.54347	0.89	0	0	0	0	1.74	0	0	0.32	3.16	0	0	5.4
Cluster-29057.143203	0.29	0.03	0.15	0	0.27	0	0.15	0.29	0.12	0.04	0.16	0.12	0.47
Cluster-29057.26399	0.28	0	0	0.08	0	0	0.11	0.05	0	0	0.09	0	0
Cluster-29057.71638	0.39	0.58	1.47	0	0	0	0	2.97	0	0	1.72	0	0
Cluster-29057.79676	0.4	0.15	0	0.15	0	0.22	0.41	0	0	0.17	0	0	0.33
Cluster-29057.86607	1.18	0	0	0	0	0	0.57	0	0	0	0.39	0.27	0.35
Cluster-29057.40504	0.05	0	0	0.15	0.14	0.1	0	0.08	0	0	0	0.1	0.16
Cluster-29057.79566	0.13	0	0	0.57	0.22	0.41	0.13	0	0	0.4	0.3	0.46	0.21
Cluster-29057.96007	0.75	0.23	0.78	1.57	0.38	0.44	0.9	1.23	0.46	0.72	0.58	0.26	0.72
Cluster-29057.70609	3.29	1.25	1.13	0.65	0.35	1.42	0.94	3.26	0.56	1.05	1.96	1.54	2
Cluster-29057.53702	0.6	0	0	0	0.07	0.99	0.45	0.79	0	0	0.64	0	0.23
Cluster-29057.21550	5.9	0	0	0	0	3.33	0.76	2.15	2.16	0.82	0	0	0
Cluster-29057.53230	1.2	1.62	1.19	0	0.88	0.86	0	0.13	0.69	0	0	0	2.37
Cluster-29057.72148	1.94	1.72	3.7	3.36	1.15	2.31	2.53	6.49	1.08	0.31	0.04	0	3.15
Cluster-29057.57593	0.02	0	2.01	0.65	2.08	1.14	0.25	0	0.09	1.07	1.55	1.39	0
Cluster-29057.131500	0	0	0.47	0.36	1.75	0	0	0	0.17	0	0	0.89	0
Cluster-29057.52736	0.82	0	0	0	0.03	0	0	0	0	0.16	0	0	0.1
Cluster-63470.0	0.08	0	0.07	0.18	0.07	0	0.16	0.15	0	0	0.23	0	0.18
Cluster-29057.51365	0	0.08	0.23	0.29	0	0.06	0.28	0.35	0	0	0.21	0.49	0.08
Cluster-29057.157740	1.84	0	0	0	0	0	1.32	3.08	0	0	0	0	0
Cluster-29057.55674	0.81	0.43	0.53	0	1	0	0	0	0.7	0	0	0	0.29
Cluster-29057.105611	48.79	57.96	73.91	86.26	45.47	36.64	240.2	307.89	40.57	100.62	116.85	40.31	236.78
Cluster-29057.35087	0	0.34	0	0	0	0.09	0	0	0.05	0	0	0	0
Cluster-29057.131692	0	0	0.37	0.93	0.35	0.85	0	0	0	0.43	0.3	0.42	0.7
Cluster-29057.89373	2.53	1.36	2.47	6.11	0.82	0.63	3.53	2.16	0.81	2.69	1.48	6.97	1.27
Cluster-29057.143439	0	0	0	0.29	0	0	0.16	0	0	0	0	0	0.43
Cluster-29057.39413	0.45	0.31	0.24	0.66	0.37	0.48	0.12	0.64	0.15	0.37	0	0.21	0.49
Cluster-57822.1	0.66	0	0	0	0	0	0.66	2.18	0	0	0.51	0	0.57
Cluster-29057.25067	0.09	0	0	0.23	0.05	0	0	0	0	0.13	0	0.04	0.28
Cluster-29057.4872	0.57	0	0.35	0	0	0.2	0.28	0.26	0	0	0	0.6	0.3
Cluster-29057.96571	0.69	0.25	0.24	0.77	0.69	0.87	0.55	0	0.76	1.16	0.5	0.48	0.31
Cluster-29057.131264	4.6	2.75	2.44	3.9	2.96	4.91	0.96	3.63	1.73	9.02	4.77	5.01	2.95
Cluster-29057.147296	0.46	0	0.06	0.73	0.27	0	0	0.48	0.2	0	0.37	0	0.17
Cluster-29057.86786	2.08	1.08	0.04	1.92	1.15	0	0.99	2.01	0	1.15	0.87	2.5	1.14
Cluster-29057.131268	0	0.13	0.07	0.68	0.43	0.12	0.23	0.36	0.31	0.12	0	0	0.26
Cluster-29057.96645	48.45	49.16	73.79	61.11	83.12	75.15	42.54	31.53	38.09	97.66	45.64	46.84	49.46
Cluster-26119.0	0.48	0.2	0.18	0.15	0.34	0.07	0.81	0.32	0.61	0.07	0.16	0	0.4
Cluster-29057.61468	0	2.76	5.94	15.24	4.8	4.57	14.13	2.1	8.83	0	7.68	0	3.05
Cluster-29057.80812	0	0.08	0.23	0.17	0.06	0.09	0	0.62	0	0	0.09	0.31	0.16
Cluster-29057.151406	0.19	0	0	0	0	0	0	0	0	0.21	0	0	0.32
Cluster-29057.88990	0	0.25	0	0	0	0	1.31	0	0	1.38	0.59	0	0.65
Cluster-29057.63228	0	0.83	1.4	0.84	0.12	2.52	0	5.88	0.16	0.31	0.75	1	0.97
Cluster-29057.151106	0	0	0.18	0.45	0.23	0	0	0	0	0.12	0.12	0.12	0.09
Cluster-29057.155935	0	0	0	0.25	0	0	0	0.27	0	0	0.12	0	0.13
Cluster-29057.27332	3.35	5.41	4.65	7.62	3.06	5.03	8.23	5.97	2.65	3.23	4.88	7.03	4.46
Cluster-29057.112678	0.1	0	0.09	0.12	0.08	0	0.44	0.09	0.09	0.1	0	0	0.85
Cluster-29057.101926	1.1	0.66	1.94	0.86	0.51	1.15	3.07	2.57	0.22	0.49	0.97	1.45	3.5
Cluster-29057.90078	0	0.05	0	0.27	0.15	0	0	0.07	0	0.38	0	0	0.12
Cluster-29057.76425	12.28	9.38	13.38	12.63	8.51	17.77	14.56	14.02	16.75	5.6	13.12	13.98	17.55
Cluster-29057.134180	1.54	0.79	0.78	2.35	0.82	0.89	4.12	2.85	0.3	0.91	0.21	0.99	1.31
Cluster-29057.59166	0	0	0.22	0.09	0	0.41	0	0.28	0.21	0.09	0	0.26	0.3
Cluster-29057.67859	0	0	0	0.37	0.08	0	0	0.11	0	0	0	0	0
Cluster-29057.121960	1.89	1.09	5.3	3.14	2.7	0.41	4.59	1.44	0.36	2.44	0.59	4.02	2.34
Cluster-8671.2	0.26	0	0.21	0.62	0.2	0.34	0.28	0.34	0.07	0	0.12	0.28	0.23
Cluster-29057.150130	0.8	0.55	0.02	0.74	1.28	0.3	0.82	0.42	0.83	0.25	0	1.13	1.36
Cluster-58570.0	0.04	0	0.2	0	0	0.11	0	0	0	0	0	0.21	0
Cluster-29057.143185	2.09	1.08	1.33	1.44	1.36	1.42	1.73	1.63	0.2	1.43	0.82	1.43	2.01
Cluster-29057.68290	5.58	8.11	3.36	4.71	5.23	7.84	3.37	5.71	3.14	8.36	5.26	9.6	6.65
Cluster-29057.77489	0.09	0.08	0.07	0.5	0	0.2	0.77	0.25	0.09	0.16	0.06	0.25	0.06
Cluster-29057.69736	0	0.13	0.09	0.11	0	0.21	0.05	0	0	0.48	0.07	0.07	0.55
Cluster-29057.24286	0.11	0.03	0	0.08	0	0.05	0.41	0.14	0.14	0.04	0.11	0.18	0.04
Cluster-29057.41996	0	0	0.18	0	0	0.23	0	0.61	0	0	0.11	0	0.26
Cluster-56638.0	0.14	0	0	0	0	0	0.28	0	0	0.29	0	0.13	0.33
Cluster-29057.103906	1.62	0	0	0.88	0	1.85	0	0	0	0.89	0	1.35	1.82
Cluster-29057.83466	0.85	0.49	0.47	0.62	0.28	0.69	1.01	0.61	0.24	2.2	1.05	0.55	1.07
Cluster-29057.121531	0.27	0	0.17	0	0.08	0	0.16	0.06	0	0	0	0	0.23
Cluster-29057.89233	0	0.75	0	2.49	0	0	3.01	1.24	0	0	0.3	0	0
Cluster-29057.44715	0	0	0	1.67	0	0	0	0	0	0.48	0	0	1.53
Cluster-29057.70775	0.31	0	0	0.32	0.41	0	0.36	0	0.36	0.67	0.38	0.23	0.16
Cluster-29057.115416	6.44	3.94	3.23	6.49	4.71	2.55	12	3.84	3.92	6.57	5.58	9.07	5.69
Cluster-29057.62267	0.14	0	0.27	0.83	0.7	0.01	1.21	0.72	0	0.3	0.18	0.78	0.11
Cluster-29057.123495	0.27	0	0.16	0.42	0	0	0.27	0.2	0	0.13	0	0.12	0.4
Cluster-29057.42479	0.05	0	0	0	0	0	0	0.04	0	0	0	0	0.07
Cluster-29057.86497	0	0	1.91	0	2.34	0	0.49	0	0	0.59	0	0	1.14
Cluster-29057.151184	0	0	0.55	1.4	0.52	0	1.16	0.22	0.55	0	0	0	0.54
Cluster-29057.36139	0.39	0.02	0	0.06	0	0	0.06	0.24	0	0.11	0.19	0	0.08
Cluster-29057.169074	0.08	0	0.14	0	0	0.34	0	0.67	0	0	0.06	0.14	0.06
Cluster-43879.0	0	0	0.36	0	0.18	0	0	0	0	0.42	0	0	0
Cluster-29057.124744	0	0	0	0.19	0	0	0	0.17	0	0	0	0	0.27
Cluster-29057.109685	0	0.44	0.04	0.18	0.19	0	1.04	0.78	0	0	0	0.34	0
Cluster-29057.152254	0.19	0	0	0	0	0	0.2	0	0	0.2	0	0.55	0
Cluster-58154.0	0.16	0	0	0.06	0	0.16	0.21	0.1	0	0.05	0	0	0.44
Cluster-29057.84893	0	0	0	0.6	0	0.14	0	0	0.26	0	0	0	0
Cluster-29057.131265	0.1	0	0.35	0.61	0.25	0.11	0.2	0.44	0	0	0.41	0.39	0.14
Cluster-29057.126527	0	0.34	0.57	0.17	0	1.14	0.51	1.31	0.07	0.07	0.06	1.11	0.88
Cluster-29057.129082	0.13	0	0.21	0.34	0.16	0	0.13	0.49	0	0.07	0	0.08	0.14
Cluster-29057.39410	0.26	0	0.21	0.2	0.16	0	0.35	0.26	0	0.68	0	0.24	0.27
Cluster-29057.143422	1.79	1.86	1.32	1.31	1.19	1.14	4.14	3.31	1.21	1.75	1.26	1.14	2.08
Cluster-29057.99558	5.05	4.36	21.51	33.9	9.07	24.71	26.78	4.62	3.3	23.9	6.92	21.03	14.98
Cluster-29057.147039	0.05	0.05	0.04	0	0.04	0.12	0	0.11	0.04	0	0.1	0.04	0.07
Cluster-29057.111123	0.18	0	0.33	0.21	0.16	0	0	0.17	0	0.58	0.69	0	0
Cluster-29057.150522	0	0	0.08	0.1	0	0	0.26	0.16	0	0	0.19	0.08	0.07
Cluster-29057.104942	10.31	61.86	76.26	14.34	28.34	123.2	4.63	27.06	103.57	55.54	79.88	55.66	77.87
Cluster-62313.0	0.54	0	0	0.13	0	0.13	0.18	0.11	0	0.06	0	0.05	0.14
Cluster-29057.142241	0	0.45	0	0	0	0	0.45	0	0.21	0	0	0	0
Cluster-29057.52734	1.44	0.39	0.66	0.65	0.16	0.75	0.75	2.31	0.04	0.93	0.88	0.24	1.05
Cluster-29057.25959	0.12	0.11	0	0.55	0.11	0	0.25	0.24	0.12	0.53	0	0.67	0.19
Cluster-30958.0	2.19	2.59	0.65	1.08	1.22	0.44	2.12	1.29	1.57	0.81	1.25	1.01	1.2
Cluster-29057.34306	0.25	0.28	0	0	0.12	0	0.34	0.37	0.12	0	0.18	0.62	0.05
Cluster-29057.84571	0.61	0.47	0.92	1.27	0.55	1.02	1.56	3.75	0.23	0.64	0.38	1.51	0.71
Cluster-29057.136036	0	0	1.14	0	0	0.5	0	0	0	0	0	0	0.39
Cluster-29057.82193	0.94	0.13	10.23	0	8.33	17.88	0	13.65	0	7.93	0	20.25	0
Cluster-29057.43953	0.33	0	0.13	0.1	0	0.19	0.31	0.4	0.02	0	0	0	0.14
Cluster-29057.99129	1.77	0.37	0.79	1.54	0	1.41	0.8	1.65	0.19	0.75	0.8	0.16	1.03
Cluster-29057.119198	0.29	0	0	0	0	0	0.1	0.2	0	0	0	0	0
Cluster-29057.119246	0.79	2.26	1.8	5.09	3.61	5.01	3.01	7.25	2.75	0.77	3.19	2.54	5.33
[truncated: 247,090+ more rows]
