# Supplementary material for: Transcriptomics reveals the molecular processes of light-induced rapid darkening of the non-obligate cave dweller Oreolalax rhodostigmatus (Megophryidae, Anura) and their genetic basis of pigmentation strategy
Source: BMC Genomics. 2018 May 31;19:422. doi: 10.1186/s12864-018-4790-y (PMC5984452; doi:10.1186/s12864-018-4790-y)
Supplement: Supplementary file 5 — Table S4. Summary of enrichment based on light-inducible genes (1662). (XLSX 46 kb) [file 12864_2018_4790_MOESM5_ESM.xlsx]

## Sheet: Sheet1
Table S4. Summary of enrichment based on light-inducible genes (1662).
Enrichment analysis of upregulated genes along with light exposure (ANOVA)
Pathways	Database	ID	Input number	Background number	P-Value	Corrected P-Value	Input	Hyperlink
Pathways in cancer	KEGG PATHWAY	hsa05200	209	397	4.50738e-222	1.0367e-219	Cluster-29057.27490|Cluster-29057.156048|Cluster-29057.169322|Cluster-29057.12203|Cluster-29057.11651|Cluster-29057.12839|Cluster-29057.109753|Cluster-29057.22648|Cluster-29057.12277|Cluster-29057.16539|Cluster-29057.163937|Cluster-29057.12923|Cluster-29057.17440|Cluster-29057.18210|Cluster-29057.24591|Cluster-29057.159046|Cluster-29057.25420|Cluster-29057.26830|Cluster-29057.23200|Cluster-29057.…	http://www.genome.jp/kegg-bin/show_pathway?hsa05200/hsa:3815%09red/hsa:22798%09red/hsa:2950%09red/hsa:5566%09red/hsa:2767%09red/hsa:5979%09red/hsa:4893%09red/hsa:6608%09red/hsa:5728%09red/hsa:2064%09red/hsa:5604%09red/hsa:1956%09red/hsa:5337%09red/hsa:5156%09red/hsa:5290%09red/hsa:673%09red/hsa:5293%09red/hsa:3845%09red/hsa:207%09red/hsa:7976%09red/hsa:7157%09red/hsa:2776%09red/hsa:4233%09red/hsa…
Rap1 signaling pathway	KEGG PATHWAY	hsa04015	161	211	3.60329e-188	4.14379e-186	Cluster-29057.27490|Cluster-29057.156048|Cluster-29057.12839|Cluster-29057.109753|Cluster-29057.163937|Cluster-29057.12923|Cluster-29057.17440|Cluster-29057.24591|Cluster-29057.159046|Cluster-29057.25420|Cluster-29057.26830|Cluster-29057.162254|Cluster-29057.14257|Cluster-29057.12195|Cluster-29057.159443|Cluster-29057.137002|Cluster-29057.27484|Cluster-29057.17890|Cluster-29057.162975|Cluster-290…	http://www.genome.jp/kegg-bin/show_pathway?hsa04015/hsa:5587%09red/hsa:3815%09red/hsa:7094%09red/hsa:4893%09red/hsa:5604%09red/hsa:1956%09red/hsa:5156%09red/hsa:5290%09red/hsa:673%09red/hsa:5293%09red/hsa:3845%09red/hsa:207%09red/hsa:3689%09red/hsa:2776%09red/hsa:64411%09red/hsa:2321%09red/hsa:4233%09red/hsa:2264%09red/hsa:2260%09red/hsa:2261%09red/hsa:3265%09red/hsa:2263%09red
PI3K-Akt signaling pathway	KEGG PATHWAY	hsa04151	163	342	2.63707e-165	2.02175e-163	Cluster-29057.27490|Cluster-29057.156048|Cluster-29057.12839|Cluster-29057.170107|Cluster-29057.109753|Cluster-29057.163937|Cluster-29057.12923|Cluster-29057.17440|Cluster-29057.18210|Cluster-29057.159046|Cluster-29057.26830|Cluster-29057.162254|Cluster-29057.14257|Cluster-29057.155147|Cluster-29057.159443|Cluster-29057.137002|Cluster-29057.27484|Cluster-29057.17890|Cluster-29057.162975|Cluster-2…	http://www.genome.jp/kegg-bin/show_pathway?hsa04151/hsa:3667%09red/hsa:3815%09red/hsa:22798%09red/hsa:4233%09red/hsa:4893%09red/hsa:7248%09red/hsa:5728%09red/hsa:5604%09red/hsa:1956%09red/hsa:5156%09red/hsa:5290%09red/hsa:5293%09red/hsa:3845%09red/hsa:207%09red/hsa:2321%09red/hsa:7157%09red/hsa:1147%09red/hsa:2264%09red/hsa:2260%09red/hsa:2261%09red/hsa:3265%09red/hsa:2263%09red/hsa:4846%09red
Ras signaling pathway	KEGG PATHWAY	hsa04014	140	228	5.07985e-153	2.92091e-151	Cluster-29057.27490|Cluster-29057.156048|Cluster-29057.12839|Cluster-29057.109753|Cluster-29057.163937|Cluster-29057.12923|Cluster-29057.17440|Cluster-29057.159046|Cluster-29057.26830|Cluster-29057.162254|Cluster-29057.14257|Cluster-29057.12195|Cluster-29057.159443|Cluster-29057.137002|Cluster-29057.27484|Cluster-29057.17890|Cluster-29057.162975|Cluster-29057.107965|Cluster-29057.23928|Cluster-29…	http://www.genome.jp/kegg-bin/show_pathway?hsa04014/hsa:5337%09red/hsa:5156%09red/hsa:3265%09red/hsa:5781%09red/hsa:5290%09red/hsa:3815%09red/hsa:4893%09red/hsa:5293%09red/hsa:2321%09red/hsa:5566%09red/hsa:4233%09red/hsa:1147%09red/hsa:2264%09red/hsa:8398%09red/hsa:5604%09red/hsa:2260%09red/hsa:1956%09red/hsa:3845%09red/hsa:2263%09red/hsa:207%09red/hsa:2261%09red
Proteoglycans in cancer	KEGG PATHWAY	hsa05205	128	205	3.15897e-140	1.45313e-138	Cluster-29057.12203|Cluster-29057.109753|Cluster-29057.12923|Cluster-29057.108918|Cluster-29057.17440|Cluster-29057.159046|Cluster-29057.25420|Cluster-29057.23200|Cluster-29057.20759|Cluster-29057.12195|Cluster-29057.21736|Cluster-29057.137002|Cluster-29057.26252|Cluster-29057.17890|Cluster-29057.148799|Cluster-29057.107965|Cluster-29057.154811|Cluster-29057.77367|Cluster-29057.169288|Cluster-290…	http://www.genome.jp/kegg-bin/show_pathway?hsa05205/hsa:7157%09red/hsa:5293%09red/hsa:3265%09red/hsa:1514%09red/hsa:5290%09red/hsa:673%09red/hsa:4893%09red/hsa:6608%09red/hsa:4233%09red/hsa:5566%09red/hsa:2017%09red/hsa:2064%09red/hsa:5604%09red/hsa:2260%09red/hsa:1956%09red/hsa:3845%09red/hsa:207%09red/hsa:7976%09red/hsa:5781%09red
Focal adhesion	KEGG PATHWAY	hsa04510	124	203	7.74019e-135	2.96707e-133	Cluster-29057.27490|Cluster-29057.12839|Cluster-29057.109753|Cluster-29057.12923|Cluster-29057.17440|Cluster-29057.159046|Cluster-29057.25420|Cluster-29057.23200|Cluster-29057.155147|Cluster-29057.21736|Cluster-29057.148787|Cluster-29057.137002|Cluster-29057.27484|Cluster-29057.17890|Cluster-29057.16100|Cluster-29057.23928|Cluster-29057.154811|Cluster-29057.22082|Cluster-29057.77367|Cluster-29057…	http://www.genome.jp/kegg-bin/show_pathway?hsa04510/hsa:5156%09red/hsa:824%09red/hsa:7094%09red/hsa:87%09red/hsa:5290%09red/hsa:673%09red/hsa:5293%09red/hsa:2321%09red/hsa:4233%09red/hsa:5728%09red/hsa:2064%09red/hsa:5604%09red/hsa:1956%09red/hsa:3265%09red/hsa:22798%09red/hsa:207%09red
Regulation of actin cytoskeleton	KEGG PATHWAY	hsa04810	123	215	4.65412e-131	1.52921e-129	Cluster-29057.27490|Cluster-29057.12839|Cluster-29057.109753|Cluster-29057.12923|Cluster-29057.17440|Cluster-29057.25420|Cluster-29057.162254|Cluster-29057.14257|Cluster-29057.12195|Cluster-29057.28336|Cluster-29057.159443|Cluster-29057.26252|Cluster-29057.17890|Cluster-29057.162975|Cluster-29057.107965|Cluster-29057.23928|Cluster-29057.168588|Cluster-29057.169322|Cluster-29057.163550|Cluster-290…	http://www.genome.jp/kegg-bin/show_pathway?hsa04810/hsa:3689%09red/hsa:5156%09red/hsa:3265%09red/hsa:87%09red/hsa:5290%09red/hsa:673%09red/hsa:4893%09red/hsa:5293%09red/hsa:2245%09red/hsa:2264%09red/hsa:4627%09red/hsa:5604%09red/hsa:2260%09red/hsa:1956%09red/hsa:3845%09red/hsa:2263%09red/hsa:4628%09red/hsa:2261%09red
Phospholipase D signaling pathway	KEGG PATHWAY	hsa04072	106	144	2.99157e-121	8.60077e-120	Cluster-29057.27490|Cluster-29057.156048|Cluster-29057.12839|Cluster-29057.170107|Cluster-29057.109753|Cluster-29057.163937|Cluster-29057.12923|Cluster-29057.17440|Cluster-29057.26830|Cluster-29057.162254|Cluster-29057.12195|Cluster-29057.156990|Cluster-29057.26252|Cluster-29057.17890|Cluster-29057.162975|Cluster-29057.107965|Cluster-29057.23928|Cluster-29057.26159|Cluster-29057.90534|Cluster-290…	http://www.genome.jp/kegg-bin/show_pathway?hsa04072/hsa:5337%09red/hsa:5156%09red/hsa:3265%09red/hsa:5781%09red/hsa:5290%09red/hsa:3815%09red/hsa:4893%09red/hsa:5293%09red/hsa:7248%09red/hsa:5604%09red/hsa:1956%09red/hsa:3845%09red/hsa:552%09red/hsa:2205%09red/hsa:207%09red
Endocrine resistance	KEGG PATHWAY	hsa01522	93	97	1.00247e-113	2.56187e-112	Cluster-29057.109753|Cluster-29057.12923|Cluster-29057.17440|Cluster-29057.25420|Cluster-29057.162254|Cluster-29057.12195|Cluster-29057.156990|Cluster-29057.26252|Cluster-29057.17890|Cluster-29057.162975|Cluster-29057.107965|Cluster-29057.154811|Cluster-29057.169322|Cluster-29057.20759|Cluster-29057.17294|Cluster-29057.164346|Cluster-29057.27962|Cluster-29057.162085|Cluster-29057.167776|Cluster-2…	http://www.genome.jp/kegg-bin/show_pathway?hsa01522/hsa:3265%09red/hsa:5290%09red/hsa:673%09red/hsa:4893%09red/hsa:5293%09red/hsa:7157%09red/hsa:4851%09red/hsa:5566%09red/hsa:2064%09red/hsa:5604%09red/hsa:1956%09red/hsa:3845%09red/hsa:1565%09red/hsa:207%09red
MAPK signaling pathway	KEGG PATHWAY	hsa04010	113	255	2.21131e-110	5.08601e-109	Cluster-29057.27490|Cluster-29057.12839|Cluster-29057.17440|Cluster-29057.25420|Cluster-29057.14257|Cluster-29057.159443|Cluster-29057.26252|Cluster-29057.17890|Cluster-29057.162975|Cluster-29057.107965|Cluster-29057.23928|Cluster-29057.168588|Cluster-29057.169322|Cluster-29057.163550|Cluster-29057.161265|Cluster-29057.162085|Cluster-29057.17294|Cluster-29057.17757|Cluster-29057.162126|Cluster-29…	http://www.genome.jp/kegg-bin/show_pathway?hsa05200/hsa:3815%09red/hsa:22798%09red/hsa:2950%09red/hsa:5566%09red/hsa:2767%09red/hsa:5979%09red/hsa:4893%09red/hsa:6608%09red/hsa:5728%09red/hsa:2064%09red/hsa:5604%09red/hsa:1956%09red/hsa:5337%09red/hsa:5156%09red/hsa:5290%09red/hsa:673%09red/hsa:5293%09red/hsa:3845%09red/hsa:207%09red/hsa:7976%09red/hsa:7157%09red/hsa:2776%09red/hsa:4233%09red/hsa…
ErbB signaling pathway	KEGG PATHWAY	hsa04012	88	88	1.19473e-108	2.49808e-107	Cluster-29057.109753|Cluster-29057.12923|Cluster-29057.17440|Cluster-29057.25420|Cluster-29057.162254|Cluster-29057.12195|Cluster-29057.156990|Cluster-29057.26252|Cluster-29057.17890|Cluster-29057.162975|Cluster-29057.107965|Cluster-29057.154811|Cluster-29057.169322|Cluster-29057.20759|Cluster-29057.17294|Cluster-29057.164346|Cluster-29057.27962|Cluster-29057.162085|Cluster-29057.167776|Cluster-2…	http://www.genome.jp/kegg-bin/show_pathway?hsa04015/hsa:5587%09red/hsa:3815%09red/hsa:7094%09red/hsa:4893%09red/hsa:5604%09red/hsa:1956%09red/hsa:5156%09red/hsa:5290%09red/hsa:673%09red/hsa:5293%09red/hsa:3845%09red/hsa:207%09red/hsa:3689%09red/hsa:2776%09red/hsa:64411%09red/hsa:2321%09red/hsa:4233%09red/hsa:2264%09red/hsa:2260%09red/hsa:2261%09red/hsa:3265%09red/hsa:2263%09red
Choline metabolism in cancer	KEGG PATHWAY	hsa05231	90	101	4.77579e-108	9.15359e-107	Cluster-29057.27490|Cluster-29057.12839|Cluster-29057.170107|Cluster-29057.109753|Cluster-29057.12923|Cluster-29057.17440|Cluster-29057.162254|Cluster-29057.12195|Cluster-29057.156990|Cluster-29057.26252|Cluster-29057.17890|Cluster-29057.162975|Cluster-29057.107965|Cluster-29057.23928|Cluster-29057.26159|Cluster-29057.90534|Cluster-29057.164346|Cluster-29057.27962|Cluster-29057.163720|Cluster-290…	http://www.genome.jp/kegg-bin/show_pathway?hsa04151/hsa:3667%09red/hsa:3815%09red/hsa:22798%09red/hsa:4233%09red/hsa:4893%09red/hsa:7248%09red/hsa:5728%09red/hsa:5604%09red/hsa:1956%09red/hsa:5156%09red/hsa:5290%09red/hsa:5293%09red/hsa:3845%09red/hsa:207%09red/hsa:2321%09red/hsa:7157%09red/hsa:1147%09red/hsa:2264%09red/hsa:2260%09red/hsa:2261%09red/hsa:3265%09red/hsa:2263%09red/hsa:4846%09red
FoxO signaling pathway	KEGG PATHWAY	hsa04068	91	134	1.52068e-101	2.69044e-100	Cluster-29057.109753|Cluster-29057.12923|Cluster-29057.17440|Cluster-29057.25420|Cluster-29057.162254|Cluster-29057.12195|Cluster-29057.156990|Cluster-29057.26252|Cluster-29057.17890|Cluster-29057.162975|Cluster-29057.107965|Cluster-29057.26159|Cluster-29057.22082|Cluster-29057.169322|Cluster-29057.20906|Cluster-29057.17294|Cluster-29057.18210|Cluster-29057.164346|Cluster-29057.27962|Cluster-2905…	http://www.genome.jp/kegg-bin/show_pathway?hsa04014/hsa:5337%09red/hsa:5156%09red/hsa:3265%09red/hsa:5781%09red/hsa:5290%09red/hsa:3815%09red/hsa:4893%09red/hsa:5293%09red/hsa:2321%09red/hsa:5566%09red/hsa:4233%09red/hsa:1147%09red/hsa:2264%09red/hsa:8398%09red/hsa:5604%09red/hsa:2260%09red/hsa:1956%09red/hsa:3845%09red/hsa:2263%09red/hsa:207%09red/hsa:2261%09red
MicroRNAs in cancer	KEGG PATHWAY	hsa05206	110	299	3.03959e-100	4.99361e-99	Cluster-29057.27490|Cluster-29057.12839|Cluster-29057.109753|Cluster-29057.12923|Cluster-29057.17440|Cluster-29057.159046|Cluster-29057.162254|Cluster-29057.155147|Cluster-29057.21736|Cluster-29057.137002|Cluster-29057.27484|Cluster-29057.17890|Cluster-29057.162975|Cluster-29057.107965|Cluster-29057.23928|Cluster-29057.154811|Cluster-29057.22082|Cluster-29057.77367|Cluster-29057.169288|Cluster-29…	http://www.genome.jp/kegg-bin/show_pathway?hsa05205/hsa:7157%09red/hsa:5293%09red/hsa:3265%09red/hsa:1514%09red/hsa:5290%09red/hsa:673%09red/hsa:4893%09red/hsa:6608%09red/hsa:4233%09red/hsa:5566%09red/hsa:2017%09red/hsa:2064%09red/hsa:5604%09red/hsa:2261%_x0000__x0000__x0000__x0000__x0000__x0000__x0000__x0000__x0000__x0000__x0000__x0000__x0000__x0000__x0000__x0000__x0000__x0000__x0000__x0000__x00…
Endocytosis	KEGG PATHWAY	hsa04144	105	260	4.93279e-99	7.56361e-98	Cluster-29057.27490|Cluster-29057.156048|Cluster-29057.11651|Cluster-29057.12839|Cluster-29057.16539|Cluster-29057.163937|Cluster-29057.159046|Cluster-29057.26830|Cluster-29057.14257|Cluster-29057.20446|Cluster-29057.159443|Cluster-29057.137002|Cluster-29057.26252|Cluster-29057.17890|Cluster-29057.23928|Cluster-29057.168588|Cluster-29057.77367|Cluster-29057.169288|Cluster-29057.163550|Cluster-290…	http://www.genome.jp/kegg-bin/show_pathway?hsa04510/hsa:5156%09red/hsa:824%09red/hsa:7094%09red/hsa:87%09red/hsa:5290%09red/hsa:673%09red/hsa:5293%09red/hsa:2321%09red/hsa:4233%09red/hsa:5728%09red/hsa:2064%09red/hsa:5604%09red/hsa:1956%09red/hsa:3265%10r": "{0BE4D4D6-D957-4587-83E6-361
mTOR signaling pathway	KEGG PATHWAY	hsa04150	86	154	2.04986e-90	2.94667e-89	Cluster-29057.170107|Cluster-29057.109753|Cluster-29057.12923|Cluster-29057.17440|Cluster-29057.25420|Cluster-29057.162254|Cluster-29057.12195|Cluster-29057.148799|Cluster-29057.107965|Cluster-29057.22082|Cluster-29057.169322|Cluster-29057.90534|Cluster-29057.20906|Cluster-29057.17294|Cluster-29057.18210|Cluster-29057.164346|Cluster-29057.27962|Cluster-29057.163720|Cluster-29057.162085|Cluster-29…	http://www.genome.jp/kegg-bin/show_pathway?hsa04810/hsa:3689%09red/hsa:5156%09red/hsa:3265%09red/hsa:87%09red/hsa:5290%09red/hsa:673%09red/hsa:4893%09red/hsa:5293%09red/hsa:2245%09red/hsa:2264%09red/hsa:4627%09red/hsa:5604%09red/hsa:2260%09red/hsa:1956%09red/hsa:3845%09red/hsa:2263%09red/hsa:4628%09red/hsa:2261%09red
Gap junction	KEGG PATHWAY	hsa04540	68	88	1.40101e-78	1.89548e-77	Cluster-29057.27490|Cluster-29057.12306|Cluster-29057.160947|Cluster-29057.25495|Cluster-29057.12962|Cluster-29057.107965|Cluster-29057.155856|Cluster-29057.21457|Cluster-29057.11340|Cluster-29057.12839|Cluster-29057.155564|Cluster-29057.22648|Cluster-29057.15872|Cluster-29057.29672|Cluster-29057.26117|Cluster-29057.164046|Cluster-29057.26252|Cluster-29057.19242|Cluster-29057.17440|Cluster-29057.…	http://www.genome.jp/kegg-bin/show_pathway?hsa04072/hsa:5337%09red/hsa:5156%09red/hsa:3265%09red/hsa:5781%09red/hsa:5290%09red/hsa:3815%09red/hsa:4893%09red/hsa:5293%09red/hsa:7248%09red/hsa:5604%09red/hsa:1956%09red/hsa:3845%09red/hsa:552%09red/hsa:2206%_x0000__x0000__x0000__x0000__x0000__x0000__x0000__x0000__x0000__x0000__x0000__x0000__x0000__x0000__x0000__x0000__x0000__x0000__x0000_
Insulin signaling pathway	KEGG PATHWAY	hsa04910	75	139	6.0508e-78	7.73157e-77	Cluster-29057.93620|Cluster-29057.103392|Cluster-29057.12306|Cluster-29057.11748|Cluster-29057.168744|Cluster-29057.96204|Cluster-29057.28365|Cluster-29057.16459|Cluster-29057.77287|Cluster-29057.109801|Cluster-2193.0|Cluster-29057.90534|Cluster-29057.26110|Cluster-29057.22319|Cluster-29057.16277|Cluster-29057.7574|Cluster-29057.7575|Cluster-29057.109753|Cluster-29057.163966|Cluster-29057.133416|…	http://www.genome.jp/kegg-bin/show_pathway?hsa01522/hsa:3265%09red/hsa:5290%09red/hsa:673%09red/hsa:4893%09red/hsa:5293%09red/hsa:7157%09red/hsa:4851%09red/hsa:5566%09red/hsa:2064%09red/hsa:5604%09red/hsa:1956%09red/hsa:3845%09red/hsa:1565%09red/hsa:207%09red
Hepatitis C	KEGG PATHWAY	hsa05160	73	133	2.78326e-76	3.36921e-75	Cluster-29057.93620|Cluster-29057.160947|Cluster-29057.159929|Cluster-29057.168744|Cluster-29057.161836|Cluster-29057.16459|Cluster-29057.26252|Cluster-29057.169182|Cluster-2193.0|Cluster-29057.16277|Cluster-29057.28365|Cluster-29057.7575|Cluster-29057.109753|Cluster-29057.15872|Cluster-29057.26117|Cluster-29057.164046|Cluster-29057.19852|Cluster-29057.162832|Cluster-29057.161303|Cluster-29057.26…	http://www.genome.jp/kegg-bin/show_pathway?hsa05200/hsa:3815%09red/hsa:22798%09red/hsa:2950%09red/hsa:5566%09red/hsa:2767%09red/hsa:5979%09red/hsa:4893%09red/hsa:6608%09red/hsa:5728%09red/hsa:2064%09red/hsa:5604%09red/hsa:1956%09red/hsa:5337%09red/hsa:5156%09red/hsa:5290%09red/hsa:673%09red/hsa:5293%09red/hsa:3845%09red/hsa:207%09red/hsa:7976%09red/hsa:7157%09red/hsa:2776%09red/hsa:4233%09red/hsa…
Estrogen signaling pathway	KEGG PATHWAY	hsa04915	67	99	1.28977e-74	1.48324e-73	Cluster-29057.93620|Cluster-29057.12306|Cluster-29057.160947|Cluster-29057.168744|Cluster-29057.166335|Cluster-29057.161836|Cluster-29057.16459|Cluster-29057.26252|Cluster-29057.169182|Cluster-29057.21457|Cluster-29057.28365|Cluster-29057.11340|Cluster-29057.109753|Cluster-29057.9408|Cluster-29057.15872|Cluster-29057.29672|Cluster-29057.26117|Cluster-29057.164046|Cluster-29057.19852|Cluster-29057…	http://www.genome.jp/kegg-bin/show_pathway?hsa04015/hsa:5587%09red/hsa:3815%09red/hsa:7094%09red/hsa:4893%09red/hsa:5604%09red/hsa:1956%09red/hsa:5156%09red/hsa:5290%09red/hsa:673%09red/hsa:5293%09red/hsa:3845%09red/hsa:207%09red/hsa:3689%09red/hsa:2776%09red/hsa:64411%09red/hsa:2321%09red/hsa:4233%09red/hsa:2264%09red/hsa:2260%09red/hsa:2261%09red/hsa:3265%09red/hsa:2263%09red
Adherens junction	KEGG PATHWAY	hsa04520	61	74	9.57987e-72	1.04922e-70	Cluster-29057.160947|Cluster-29057.18494|Cluster-29057.16571|Cluster-29057.159929|Cluster-29057.26252|Cluster-29057.20841|Cluster-29057.24174|Cluster-29057.162126|Cluster-29057.4068|Cluster-29057.15872|Cluster-29057.17186|Cluster-29057.164046|Cluster-29057.156489|Cluster-29057.118311|Cluster-29057.29398|Cluster-29057.7571|Cluster-29057.27855|Cluster-29057.159046|Cluster-29057.164004|Cluster-29057…	http://www.genome.jp/kegg-bin/show_pathway?hsa04151/hsa:3667%09red/hsa:3815%09red/hsa:22798%09red/hsa:4233%09red/hsa:4893%09red/hsa:7248%09red/hsa:5728%09red/hsa:5604%09red/hsa:1956%09red/hsa:5156%09red/hsa:5290%09red/hsa:5293%09red/hsa:3845%09red/hsa:207%09red/hsa:2321%09red/hsa:7157%09red/hsa:1147%09red/hsa:2264%09red/hsa:2260%09red/hsa:2261%09red/hsa:3265%09red/hsa:2263%09red/hsa:4846%09red
Chronic myeloid leukemia	KEGG PATHWAY	hsa05220	60	73	1.59844e-70	1.67109e-69	Cluster-29057.93620|Cluster-29057.12306|Cluster-29057.168744|Cluster-29057.161836|Cluster-29057.16459|Cluster-29057.77287|Cluster-2193.0|Cluster-29057.26110|Cluster-29057.16277|Cluster-29057.28365|Cluster-29057.7575|Cluster-29057.109753|Cluster-29057.9408|Cluster-29057.26117|Cluster-29057.19852|Cluster-29057.19242|Cluster-29057.161303|Cluster-29057.17440|Cluster-29057.23471|Cluster-29057.9590|Clu…	http://www.genome.jp/kegg-bin/show_pathway?hsa04014/hsa:5337%09red/hsa:5156%09red/hsa:3265%09red/hsa:5781%09red/hsa:5290%09red/hsa:3815%09red/hsa:4893%09red/hsa:5293%09red/hsa:2321%09red/hsa:5566%09red/hsa:4233%09red/hsa:1147%09red/hsa:2264%09red/hsa:8398%09red/hsa:5604%09red/hsa:2260%09red/hsa:1956%09red/hsa:3845%09red/hsa:2263%09red/hsa:207%09red/hsa:2261%09red
HIF-1 signaling pathway	KEGG PATHWAY	hsa04066	64	103	1.60626e-69	1.60626e-68	Cluster-29057.93620|Cluster-29057.12306|Cluster-29057.160947|Cluster-29057.168744|Cluster-29057.27855|Cluster-29057.161836|Cluster-29057.16459|Cluster-29057.26252|Cluster-29057.169182|Cluster-29057.26775|Cluster-29057.24174|Cluster-29057.28365|Cluster-29057.109753|Cluster-29057.9408|Cluster-29057.15872|Cluster-29057.29672|Cluster-29057.164046|Cluster-29057.19852|Cluster-29057.19242|Cluster-29057.…	http://www.genome.jp/kegg-bin/show_pathway?hsa05205/hsa:7157%09red/hsa:5293%09red/hsa:3265%09red/hsa:1514%09red/hsa:5290%09red/hsa:673%09red/hsa:4893%09red/hsa:6608%09red/hsa:4233%09red/hsa:5566%09red/hsa:2017%09red/hsa:2064%09red/hsa:5604%09red/hsa:2262%_x0000__x0000__x0000__x0000__x0000__x0000__x0000__x0000__x0000__x0000__x0000__x0000__x0000__x0000__x0000__x0000__x0000__x0000__x0000__x0000__x00…
Signaling pathways regulating pluripotency of stem cells	KEGG PATHWAY	hsa04550	69	142	2.80438e-69	2.68753e-68	Cluster-29057.93620|Cluster-29057.12306|Cluster-29057.169988|Cluster-29057.18494|Cluster-29057.168744|Cluster-29057.28365|Cluster-29057.16459|Cluster-29057.169182|Cluster-29057.20841|Cluster-29057.8164|Cluster-29057.162126|Cluster-29057.168557|Cluster-29057.102839|Cluster-29057.11340|Cluster-29057.109753|Cluster-29057.9408|Cluster-29057.29398|Cluster-29057.12195|Cluster-29057.26117|Cluster-29057.…	http://www.genome.jp/kegg-bin/show_pathway?hsa04510/hsa:5156%09red/hsa:824%09red/hsa:7094%09red/hsa:87%09red/hsa:5290%09red/hsa:673%09red/hsa:5293%09red/hsa:2321%09red/hsa:4233%09red/hsa:5728%09red/hsa:2064%09red/hsa:5604%09red/hsa:1956%09red/hsa:3265%11r_x0000__x0000__x0000__x0000__x0000__x0000__x0000__x0000_랈㟂㵸·_x000C__x0000__x0007__x0000__xFFFF__xFFFF__x0000__x0000__x0000__x0000__x0000__x0000_…
Neurotrophin signaling pathway	KEGG PATHWAY	hsa04722	61	120	3.2065e-62	2.94998e-61	Cluster-29057.93620|Cluster-29057.12306|Cluster-29057.168744|Cluster-29057.95326|Cluster-29057.161836|Cluster-29057.16459|Cluster-29057.77287|Cluster-29057.162254|Cluster-2193.0|Cluster-29057.26110|Cluster-29057.16277|Cluster-29057.28365|Cluster-29057.7575|Cluster-29057.109753|Cluster-29057.9408|Cluster-29057.26117|Cluster-29057.19852|Cluster-29057.19242|Cluster-29057.161303|Cluster-29057.17440|C…	http://www.genome.jp/kegg-bin/show_pathway?hsa04810/hsa:3689%09red/hsa:5156%09red/hsa:3265%09red/hsa:87%09red/hsa:5290%09red/hsa:673%09red/hsa:4893%09red/hsa:5293%09red/hsa:2245%09red/hsa:2264%09red/hsa:4627%09red/hsa:5604%09red/hsa:2260%09red/hsa:1956%09red/hsa:3845%09red/hsa:2263%09red/hsa:4628%09red/hsa:2261%09red
Colorectal cancer	KEGG PATHWAY	hsa05210	52	62	1.58474e-61	1.40189e-60	Cluster-29057.93620|Cluster-29057.12306|Cluster-29057.168744|Cluster-29057.161836|Cluster-29057.16459|Cluster-29057.77287|Cluster-2193.0|Cluster-29057.26110|Cluster-29057.16277|Cluster-29057.28365|Cluster-29057.7575|Cluster-29057.109753|Cluster-29057.9408|Cluster-29057.19852|Cluster-29057.19242|Cluster-29057.161303|Cluster-29057.17440|Cluster-29057.23471|Cluster-29057.9590|Cluster-29057.163547|Cl…	http://www.genome.jp/kegg-bin/show_pathway?hsa04072/hsa:5337%09red/hsa:5156%09red/hsa:3265%09red/hsa:5781%09red/hsa:5290%09red/hsa:3815%09red/hsa:4893%09red/hsa:5293%09red/hsa:7248%09red/hsa:5604%09red/hsa:1956%09red/hsa:3845%09red/hsa:552%09red/hsa:2207%_x0000__x0000__x0000__x0000__x0000__x0000__x0000__x0000__x0000__x0000__x0000__x0000__x0000__x0000__x0000__x0000__x0000__x0000__x0000_
GnRH signaling pathway	KEGG PATHWAY	hsa04912	55	91	2.52256e-59	2.14885e-58	Cluster-29057.12306|Cluster-29057.160947|Cluster-29057.166335|Cluster-29057.12962|Cluster-29057.26252|Cluster-29057.21457|Cluster-29057.11340|Cluster-29057.146180|Cluster-29057.155564|Cluster-29057.22648|Cluster-29057.15872|Cluster-29057.29672|Cluster-29057.26117|Cluster-29057.164046|Cluster-29057.19242|Cluster-29057.17440|Cluster-29057.23471|Cluster-29057.24591|Cluster-29057.161403|Cluster-29057…	http://www.genome.jp/kegg-bin/show_pathway?hsa01522/hsa:3265%09red/hsa:5290%09red/hsa:673%09red/hsa:4893%09red/hsa:5293%09red/hsa:7157%09red/hsa:4851%09red/hsa:5566%09red/hsa:2064%09red/hsa:5604%09red/hsa:1956%09red/hsa:3845%09red/hsa:1565%09red/hsa:207%09red
Oxytocin signaling pathway	KEGG PATHWAY	hsa04921	62	158	1.00505e-57	8.25574e-57	Cluster-29057.93620|Cluster-29057.12306|Cluster-29057.160947|Cluster-29057.168744|Cluster-29057.166335|Cluster-29057.169182|Cluster-29057.16459|Cluster-29057.26252|Cluster-29057.21457|Cluster-29057.11340|Cluster-29057.109753|Cluster-29057.9408|Cluster-29057.15872|Cluster-29057.29672|Cluster-29057.26117|Cluster-29057.164046|Cluster-29057.12923|Cluster-29057.19242|Cluster-29057.17440|Cluster-29057.…	http://www.genome.jp/kegg-bin/show_pathway?hsa05200/hsa:3815%09red/hsa:22798%09red/hsa:2950%09red/hsa:5566%09red/hsa:2767%09red/hsa:5979%09red/hsa:4893%09red/hsa:6608%09red/hsa:5728%09red/hsa:2064%09red/hsa:5604%09red/hsa:1956%09red/hsa:5337%09red/hsa:5156%09red/hsa:5290%09red/hsa:673%09red/hsa:5293%09red/hsa:3845%09red/hsa:207%09red/hsa:7976%09red/hsa:7157%09red/hsa:2776%09red/hsa:4233%09red/hsa…
Long-term depression	KEGG PATHWAY	hsa04730	48	60	3.6864e-56	2.9237e-55	Cluster-29057.12306|Cluster-29057.166335|Cluster-29057.169322|Cluster-29057.21457|Cluster-29057.7575|Cluster-29057.16277|Cluster-29057.155564|Cluster-29057.7574|Cluster-29057.22648|Cluster-29057.26117|Cluster-29057.19242|Cluster-29057.161303|Cluster-29057.17440|Cluster-29057.23471|Cluster-29057.24591|Cluster-29057.161403|Cluster-29057.163547|Cluster-29057.77287|Cluster-29057.25420|Cluster-46907.0…	http://www.genome.jp/kegg-bin/show_pathway?hsa04015/hsa:5587%09red/hsa:3815%09red/hsa:7094%09red/hsa:4893%09red/hsa:5604%09red/hsa:1956%09red/hsa:5156%09red/hsa:5290%09red/hsa:673%09red/hsa:5293%09red/hsa:3845%09red/hsa:207%09red/hsa:3689%09red/hsa:2776%09red/hsa:64411%09red/hsa:2321%09red/hsa:4233%09red/hsa:2264%09red/hsa:2260%09red/hsa:2261%09red/hsa:3265%09red/hsa:2263%09red
Sphingolipid signaling pathway	KEGG PATHWAY	hsa04071	56	121	2.18063e-55	1.67181e-54	Cluster-29057.93620|Cluster-29057.12306|Cluster-29057.112637|Cluster-29057.168744|Cluster-29057.166335|Cluster-29057.161836|Cluster-29057.16459|Cluster-29057.169182|Cluster-29057.162254|Cluster-29057.21457|Cluster-29057.146180|Cluster-29057.28365|Cluster-29057.11340|Cluster-29057.109753|Cluster-29057.9408|Cluster-29057.26117|Cluster-11494.0|Cluster-29057.19852|Cluster-29057.19242|Cluster-29057.17…	http://www.genome.jp/kegg-bin/show_pathway?hsa04151/hsa:3667%09red/hsa:3815%09red/hsa:22798%09red/hsa:4233%09red/hsa:4893%09red/hsa:7248%09red/hsa:5728%09red/hsa:5604%09red/hsa:1956%09red/hsa:5156%09red/hsa:5290%09red/hsa:5293%09red/hsa:3845%09red/hsa:207%09red/hsa:2321%09red/hsa:7157%09red/hsa:1147%09red/hsa:2264%09red/hsa:2260%09red/hsa:2261%09red/hsa:3265%09red/hsa:2263%09red/hsa:4846%09red
Progesterone-mediated oocyte maturation	KEGG PATHWAY	hsa04914	53	98	3.01291e-55	2.23538e-54	Cluster-29057.93620|Cluster-29057.12306|Cluster-29057.168744|Cluster-29057.161836|Cluster-29057.16459|Cluster-29057.77287|Cluster-2193.0|Cluster-29057.26110|Cluster-29057.16277|Cluster-29057.28365|Cluster-29057.7575|Cluster-29057.109753|Cluster-29057.9408|Cluster-29057.19852|Cluster-29057.19242|Cluster-29057.161303|Cluster-29057.17440|Cluster-29057.23471|Cluster-29057.9590|Cluster-29057.163547|Cl…	http://www.genome.jp/kegg-bin/show_pathway?hsa04014/hsa:5337%09red/hsa:5156%09red/hsa:3265%09red/hsa:5781%09red/hsa:5290%09red/hsa:3815%09red/hsa:4893%09red/hsa:5293%09red/hsa:2321%09red/hsa:5566%09red/hsa:4233%09red/hsa:1147%09red/hsa:2264%09red/hsa:8398%09red/hsa:5604%09red/hsa:2260%09red/hsa:1956%09red/hsa:3845%09red/hsa:2263%09red/hsa:207%09red/hsa:2261%09red
Calcium signaling pathway	KEGG PATHWAY	hsa04020	61	180	1.16697e-53	8.38762e-53	Cluster-29057.27490|Cluster-29057.160947|Cluster-29057.25495|Cluster-29057.16100|Cluster-29057.155856|Cluster-29057.21457|Cluster-29057.26775|Cluster-29057.24174|Cluster-29057.12839|Cluster-29057.155564|Cluster-29057.22648|Cluster-29057.15872|Cluster-29057.17186|Cluster-29057.164046|Cluster-29057.26252|Cluster-29057.17389|Cluster-29057.24591|Cluster-29057.161403|Cluster-29057.27855|Cluster-29057.…	http://www.genome.jp/kegg-bin/show_pathway?hsa05205/hsa:7157%09red/hsa:5293%09red/hsa:3265%09red/hsa:1514%09red/hsa:5290%09red/hsa:673%09red/hsa:4893%09red/hsa:6608%09red/hsa:4233%09red/hsa:5566%09red/hsa:2017%09red/hsa:2064%09red/hsa:5604%09red/hsa:2263%_x0000__x0000__x0000__x0000__x0000__x0000__x0000__x0000__x0000__x0000__x0000__x0000__x0000__x0000__x0000__x0000__x0000__x0000__x0000__x0000__x00…
Cholinergic synapse	KEGG PATHWAY	hsa04725	53	111	5.0386e-53	3.51175e-52	Cluster-29057.93620|Cluster-29057.12306|Cluster-29057.168744|Cluster-29057.166335|Cluster-29057.161836|Cluster-29057.16459|Cluster-29057.169182|Cluster-29057.21457|Cluster-29057.11340|Cluster-29057.28365|Cluster-29057.155564|Cluster-29057.109753|Cluster-29057.22648|Cluster-29057.26117|Cluster-29057.162085|Cluster-29057.19852|Cluster-29057.19242|Cluster-29057.17440|Cluster-29057.23471|Cluster-2905…	http://www.genome.jp/kegg-bin/show_pathway?hsa04510/hsa:5156%09red/hsa:824%09red/hsa:7094%09red/hsa:87%09red/hsa:5290%09red/hsa:673%09red/hsa:5293%09red/hsa:2321%09red/hsa:4233%09red/hsa:5728%09red/hsa:2064%09red/hsa:5604%09red/hsa:1956%09red/hsa:3265%12r_x0000__x0000__x0000__x0000__x0000__x0000__x0000__x0000_鄈㟂㵸·_x000C__x0000__x0007__x0000__xFFFF__xFFFF__x0000__x0000__x0000__x0000__x0000__x0000_…
Cytokine-cytokine receptor interaction	KEGG PATHWAY	hsa04060	67	265	7.21506e-52	4.88077e-51	Cluster-29057.156990|Cluster-29057.27490|Cluster-29057.26917|Cluster-29057.160947|Cluster-29057.4068|Cluster-29057.159929|Cluster-29057.100139|Cluster-29057.25495|Cluster-29057.16571|Cluster-29057.155856|Cluster-29057.12839|Cluster-29057.15872|Cluster-29057.160015|Cluster-29057.158706|Cluster-29057.163937|Cluster-29057.26252|Cluster-29057.81993|Cluster-29057.29940|Cluster-29057.156864|Cluster-290…	http://www.genome.jp/kegg-bin/show_pathway?hsa04810/hsa:3689%09red/hsa:5156%09red/hsa:3265%09red/hsa:87%09red/hsa:5290%09red/hsa:673%09red/hsa:4893%09red/hsa:5293%09red/hsa:2245%09red/hsa:2264%09red/hsa:4627%09red/hsa:5604%09red/hsa:2260%09red/hsa:1956%09red/hsa:3845%09red/hsa:2263%09red/hsa:4628%09red/hsa:2261%09red
Natural killer cell mediated cytotoxicity	KEGG PATHWAY	hsa04650	54	135	1.01133e-50	6.64588e-50	Cluster-29057.93620|Cluster-29057.12306|Cluster-29057.168744|Cluster-29057.12962|Cluster-29057.16459|Cluster-29057.77287|Cluster-2193.0|Cluster-29057.16277|Cluster-29057.7574|Cluster-29057.7575|Cluster-29057.109753|Cluster-29057.9408|Cluster-29057.26117|Cluster-29057.12923|Cluster-29057.19242|Cluster-29057.161303|Cluster-29057.17440|Cluster-29057.23471|Cluster-29057.163547|Cluster-29057.19019|Clu…	http://www.genome.jp/kegg-bin/show_pathway?hsa04072/hsa:5337%09red/hsa:5156%09red/hsa:3265%09red/hsa:5781%09red/hsa:5290%09red/hsa:3815%09red/hsa:4893%09red/hsa:5293%09red/hsa:7248%09red/hsa:5604%09red/hsa:1956%09red/hsa:3845%09red/hsa:552%09red/hsa:2208%_x0000__x0000__x0000__x0000__x0000__x0000__x0000__x0000__x0000__x0000__x0000__x0000__x0000__x0000__x0000__x0000__x0000__x0000__x0000_
Chemokine signaling pathway	KEGG PATHWAY	hsa04062	58	187	3.15557e-49	2.01606e-48	Cluster-29057.93620|Cluster-29057.12306|Cluster-29057.168744|Cluster-29057.161836|Cluster-29057.16459|Cluster-29057.77287|Cluster-2193.0|Cluster-29057.26110|Cluster-29057.16277|Cluster-29057.28365|Cluster-29057.7575|Cluster-29057.109753|Cluster-29057.9408|Cluster-29057.26117|Cluster-29057.19852|Cluster-29057.19242|Cluster-29057.161303|Cluster-29057.17440|Cluster-29057.23471|Cluster-29057.9590|Clu…	http://www.genome.jp/kegg-bin/show_pathway?hsa01522/hsa:3265%09red/hsa:5290%09red/hsa:673%09red/hsa:4893%09red/hsa:5293%09red/hsa:7157%09red/hsa:4851%09red/hsa:5566%09red/hsa:2064%09red/hsa:5604%09red/hsa:1956%09red/hsa:3845%09red/hsa:1565%09red/hsa:207%09red
Longevity regulating pathway	KEGG PATHWAY	hsa04211	46	94	1.59891e-46	9.93918e-46	Cluster-29057.93620|Cluster-29057.103392|Cluster-29057.11748|Cluster-29057.168744|Cluster-29057.96204|Cluster-29057.161836|Cluster-29057.16459|Cluster-29057.170107|Cluster-29057.22319|Cluster-29057.28365|Cluster-29057.11340|Cluster-29057.109753|Cluster-29057.163966|Cluster-29057.133416|Cluster-29057.26117|Cluster-29057.19852|Cluster-29057.26110|Cluster-29057.115041|Cluster-29057.19019|Cluster-290…	http://www.genome.jp/kegg-bin/show_pathway?hsa05200/hsa:3815%09red/hsa:22798%09red/hsa:2950%09red/hsa:5566%09red/hsa:2767%09red/hsa:5979%09red/hsa:4893%09red/hsa:6608%09red/hsa:5728%09red/hsa:2064%09red/hsa:5604%09red/hsa:1956%09red/hsa:5337%09red/hsa:5156%09red/hsa:5290%09red/hsa:673%09red/hsa:5293%09red/hsa:3845%09red/hsa:207%09red/hsa:7976%09red/hsa:7157%09red/hsa:2776%09red/hsa:4233%09red/hsa…
Epithelial cell signaling in Helicobacter pylori infection	KEGG PATHWAY	hsa05120	42	68	8.18829e-46	4.95607e-45	Cluster-29057.160947|Cluster-29057.159929|Cluster-29057.16571|Cluster-29057.26252|Cluster-29057.4068|Cluster-29057.15872|Cluster-29057.164046|Cluster-29057.29940|Cluster-29057.159046|Cluster-29057.164004|Cluster-29057.11969|Cluster-29057.45210|Cluster-29057.156965|Cluster-29057.28336|Cluster-29057.21736|Cluster-29057.17890|Cluster-29057.166421|Cluster-29057.137002|Cluster-29057.27484|Cluster-2905…	http://www.genome.jp/kegg-bin/show_pathway?hsa04015/hsa:5587%09red/hsa:3815%09red/hsa:7094%09red/hsa:4893%09red/hsa:5604%09red/hsa:1956%09red/hsa:5156%09red/hsa:5290%09red/hsa:673%09red/hsa:5293%09red/hsa:3845%09red/hsa:207%09red/hsa:3689%09red/hsa:2776%09red/hsa:64411%09red/hsa:2321%09red/hsa:4233%09red/hsa:2264%09red/hsa:2260%09red/hsa:2261%09red/hsa:3265%09red/hsa:2263%09red
Serotonergic synapse	KEGG PATHWAY	hsa04726	47	112	4.83424e-45	2.85096e-44	Cluster-29057.64789|Cluster-29057.12306|Cluster-29057.116077|Cluster-29057.28619|Cluster-29057.166335|Cluster-29057.169322|Cluster-29057.141251|Cluster-29057.21457|Cluster-2193.0|Cluster-29057.16277|Cluster-29057.7575|Cluster-29057.7574|Cluster-29057.9408|Cluster-29057.26117|Cluster-29057.19242|Cluster-29057.161303|Cluster-29057.17440|Cluster-29057.23471|Cluster-29057.24591|Cluster-29057.163547|C…	http://www.genome.jp/kegg-bin/show_pathway?hsa04151/hsa:3667%09red/hsa:3815%09red/hsa:22798%09red/hsa:4233%09red/hsa:4893%09red/hsa:7248%09red/hsa:5728%09red/hsa:5604%09red/hsa:1956%09red/hsa:5156%09red/hsa:5290%09red/hsa:5293%09red/hsa:3845%09red/hsa:207%09red/hsa:2321%09red/hsa:7157%09red/hsa:1147%09red/hsa:2264%09red/hsa:2260%09red/hsa:2261%09red/hsa:3265%09red/hsa:2263%09red/hsa:4846%09red
Long-term potentiation	KEGG PATHWAY	hsa04720	41	66	7.97907e-45	4.58797e-44	Cluster-29057.12306|Cluster-29057.166335|Cluster-29057.169322|Cluster-29057.21457|Cluster-2193.0|Cluster-29057.16277|Cluster-29057.7574|Cluster-29057.7575|Cluster-29057.17294|Cluster-29057.9408|Cluster-29057.26117|Cluster-29057.19242|Cluster-29057.161303|Cluster-29057.17440|Cluster-29057.23471|Cluster-29057.24591|Cluster-29057.163547|Cluster-29057.77287|Cluster-29057.25420|Cluster-46907.0|Cluster…	http://www.genome.jp/kegg-bin/show_pathway?hsa04014/hsa:5337%09red/hsa:5156%09red/hsa:3265%09red/hsa:5781%09red/hsa:5290%09red/hsa:3815%09red/hsa:4893%09red/hsa:5293%09red/hsa:2321%09red/hsa:5566%09red/hsa:4233%09red/hsa:1147%09red/hsa:2264%09red/hsa:8398%09red/hsa:5604%09red/hsa:2260%09red/hsa:1956%09red/hsa:3845%09red/hsa:2263%09red/hsa:207%09red/hsa:2261%09red
Hepatitis B	KEGG PATHWAY	hsa05161	49	146	4.33971e-43	2.43447e-42	Cluster-29057.93620|Cluster-29057.12306|Cluster-29057.168744|Cluster-29057.161836|Cluster-29057.16459|Cluster-29057.162254|Cluster-29057.28365|Cluster-29057.11340|Cluster-29057.109753|Cluster-29057.9408|Cluster-29057.26117|Cluster-29057.19852|Cluster-29057.19242|Cluster-29057.17440|Cluster-29057.23471|Cluster-29057.26110|Cluster-29057.163547|Cluster-29057.19019|Cluster-29057.21712|Cluster-29057.4…	http://www.genome.jp/kegg-bin/show_pathway?hsa05205/hsa:7157%09red/hsa:5293%09red/hsa:3265%09red/hsa:1514%09red/hsa:5290%09red/hsa:673%09red/hsa:4893%09red/hsa:6608%09red/hsa:4233%09red/hsa:5566%09red/hsa:2017%09red/hsa:2064%09red/hsa:5604%09red/hsa:2264%_x0000__x0000__x0000__x0000__x0000__x0000__x0000__x0000__x0000__x0000__x0000__x0000__x0000__x0000__x0000__x0000__x0000__x0000__x0000__x0000__x00…
VEGF signaling pathway	KEGG PATHWAY	hsa04370	39	61	4.69474e-43	2.57093e-42	Cluster-29057.93620|Cluster-29057.12306|Cluster-29057.168744|Cluster-29057.161836|Cluster-29057.16459|Cluster-29057.28365|Cluster-29057.11340|Cluster-29057.109753|Cluster-29057.9408|Cluster-29057.26117|Cluster-29057.19852|Cluster-29057.19242|Cluster-29057.17440|Cluster-29057.23471|Cluster-29057.26110|Cluster-29057.163547|Cluster-29057.19019|Cluster-29057.6972|Cluster-29057.12195|Cluster-29057.162…	http://www.genome.jp/kegg-bin/show_pathway?hsa04510/hsa:5156%09red/hsa:824%09red/hsa:7094%09red/hsa:87%09red/hsa:5290%09red/hsa:673%09red/hsa:5293%09red/hsa:2321%09red/hsa:4233%09red/hsa:5728%09red/hsa:2064%09red/hsa:5604%09red/hsa:1956%09red/hsa:3265%13r_x0000__x0000__x0001__x0000__x0000__x0000__x0000__x0000__x0000__x0000__x0000__x0000__x0001__x0000__x0000__x0000__x0000__x0000__x0000__x0000__x00…
Fc epsilon RI signaling pathway	KEGG PATHWAY	hsa04664	39	68	1.13365e-41	6.0637e-41	Cluster-29057.93620|Cluster-29057.12306|Cluster-29057.168744|Cluster-29057.161836|Cluster-29057.16459|Cluster-29057.28365|Cluster-29057.11340|Cluster-29057.109753|Cluster-29057.9408|Cluster-29057.26117|Cluster-11494.0|Cluster-29057.19852|Cluster-29057.19242|Cluster-29057.17440|Cluster-29057.23471|Cluster-29057.26110|Cluster-29057.163547|Cluster-29057.19019|Cluster-29057.6972|Cluster-29057.12195|C…	http://www.genome.jp/kegg-bin/show_pathway?hsa04810/hsa:3689%09red/hsa:5156%09red/hsa:3265%09red/hsa:87%09red/hsa:5290%09red/hsa:673%09red/hsa:4893%09red/hsa:5293%09red/hsa:2245%09red/hsa:2264%09red/hsa:4627%09red/hsa:5604%09red/hsa:2260%09red/hsa:1956%09red/hsa:3845%09red/hsa:2263%09red/hsa:4628%09red/hsa:2261%09red
B cell receptor signaling pathway	KEGG PATHWAY	hsa04662	39	73	9.37418e-41	4.90014e-40	Cluster-29057.93620|Cluster-29057.12306|Cluster-29057.168744|Cluster-29057.161836|Cluster-29057.16459|Cluster-29057.28365|Cluster-29057.11340|Cluster-29057.109753|Cluster-29057.9408|Cluster-29057.26117|Cluster-29057.19852|Cluster-29057.19242|Cluster-29057.17440|Cluster-29057.23471|Cluster-29057.26110|Cluster-29057.163547|Cluster-29057.19019|Cluster-29057.45210|Cluster-29057.6972|Cluster-29057.121…	http://www.genome.jp/kegg-bin/show_pathway?hsa04072/hsa:5337%09red/hsa:5156%09red/hsa:3265%09red/hsa:5781%09red/hsa:5290%09red/hsa:3815%09red/hsa:4893%09red/hsa:5293%09red/hsa:7248%09red/hsa:5604%09red/hsa:1956%09red/hsa:3845%09red/hsa:552%09red/hsa:2209%_x0000__x0000__x0000__x0000__x0000__x0000__x0000__x0000__x0000__x0000__x0000__x0000__x0000__x0000__x0000__x0000__x0000__x0000__x0000_
cAMP signaling pathway	KEGG PATHWAY	hsa04024	51	199	6.73461e-40	3.44213e-39	Cluster-29057.93620|Cluster-29057.12306|Cluster-29057.168744|Cluster-29057.161836|Cluster-29057.16459|Cluster-29057.77287|Cluster-2193.0|Cluster-29057.146180|Cluster-29057.16277|Cluster-29057.28365|Cluster-29057.7575|Cluster-29057.109753|Cluster-29057.9408|Cluster-29057.19852|Cluster-29057.19242|Cluster-29057.161303|Cluster-29057.17440|Cluster-29057.23471|Cluster-29057.9590|Cluster-29057.163547|C…	http://www.genome.jp/kegg-bin/show_pathway?hsa01522/hsa:3265%09red/hsa:5290%09red/hsa:673%09red/hsa:4893%09red/hsa:5293%09red/hsa:7157%09red/hsa:4851%09red/hsa:5566%09red/hsa:2064%09red/hsa:5604%09red/hsa:1956%09red/hsa:3845%09red/hsa:1565%09red/hsa:207%09red
Prolactin signaling pathway	KEGG PATHWAY	hsa04917	38	72	1.38764e-39	6.93818e-39	Cluster-29057.93620|Cluster-29057.12306|Cluster-29057.168744|Cluster-29057.161836|Cluster-29057.16459|Cluster-29057.28365|Cluster-29057.11340|Cluster-29057.109753|Cluster-29057.9408|Cluster-29057.26117|Cluster-29057.19852|Cluster-29057.19242|Cluster-29057.17440|Cluster-29057.23471|Cluster-29057.26110|Cluster-29057.163547|Cluster-29057.19019|Cluster-29057.6972|Cluster-29057.12195|Cluster-29057.162…	http://www.genome.jp/kegg-bin/show_pathway?hsa05200/hsa:3815%09red/hsa:22798%09red/hsa:2950%09red/hsa:5566%09red/hsa:2767%09red/hsa:5979%09red/hsa:4893%09red/hsa:6608%09red/hsa:5728%09red/hsa:2064%09red/hsa:5604%09red/hsa:1956%09red/hsa:5337%09red/hsa:5156%09red/hsa:5290%09red/hsa:673%09red/hsa:5293%09red/hsa:3845%09red/hsa:207%09red/hsa:7976%09red/hsa:7157%09red/hsa:2776%09red/hsa:4233%09red/hsa…
Apoptosis	KEGG PATHWAY	hsa04210	45	140	5.77912e-39	2.82808e-38	Cluster-29057.93620|Cluster-29057.12306|Cluster-29057.168744|Cluster-29057.161836|Cluster-29057.16459|Cluster-29057.28365|Cluster-29057.11340|Cluster-29057.109753|Cluster-29057.9408|Cluster-29057.26117|Cluster-29057.19852|Cluster-29057.19242|Cluster-29057.17440|Cluster-29057.23471|Cluster-29057.9590|Cluster-29057.163547|Cluster-29057.19019|Cluster-29057.101764|Cluster-29057.45210|Cluster-29057.69…	http://www.genome.jp/kegg-bin/show_pathway?hsa04015/hsa:5587%09red/hsa:3815%09red/hsa:7094%09red/hsa:4893%09red/hsa:5604%09red/hsa:1956%09red/hsa:5156%09red/hsa:5290%09red/hsa:673%09red/hsa:5293%09red/hsa:3845%09red/hsa:207%09red/hsa:3689%09red/hsa:2776%09red/hsa:64411%09red/hsa:2321%09red/hsa:4233%09red/hsa:2264%09red/hsa:2260%09red/hsa:2261%09red/hsa:3265%09red/hsa:2263%09red
Vascular smooth muscle contraction	KEGG PATHWAY	hsa04270	43	120	6.25909e-39	2.99915e-38	Cluster-29057.12306|Cluster-2193.0|Cluster-29057.166335|Cluster-29057.21457|Cluster-29057.7575|Cluster-29057.16277|Cluster-29057.155564|Cluster-29057.7574|Cluster-29057.64368|Cluster-29057.22648|Cluster-29057.19242|Cluster-29057.161303|Cluster-29057.17440|Cluster-29057.23471|Cluster-29057.24591|Cluster-29057.161403|Cluster-29057.163547|Cluster-29057.77287|Cluster-29057.25420|Cluster-46907.0|Clust…	http://www.genome.jp/kegg-bin/show_pathway?hsa04151/hsa:3667%09red/hsa:3815%09red/hsa:22798%09red/hsa:4233%09red/hsa:4893%09red/hsa:7248%09red/hsa:5728%09red/hsa:5604%09red/hsa:1956%09red/hsa:5156%09red/hsa:5290%09red/hsa:5293%09red/hsa:3845%09red/hsa:207%09red/hsa:2321%09red/hsa:7157%09red/hsa:1147%09red/hsa:2264%09red/hsa:2260%09red/hsa:2261%09red/hsa:3265%09red/hsa:2263%09red/hsa:4846%09red
Axon guidance	KEGG PATHWAY	hsa04360	48	176	1.1123e-38	5.22099e-38	Cluster-29057.93620|Cluster-29057.25854|Cluster-29057.168744|Cluster-29057.16571|Cluster-29057.16459|Cluster-29057.19019|Cluster-29057.20582|Cluster-29057.11340|Cluster-29057.4068|Cluster-29057.155829|Cluster-29057.109753|Cluster-29057.18253|Cluster-29057.26117|Cluster-29057.160015|Cluster-29057.12923|Cluster-29057.29940|Cluster-29057.159046|Cluster-29057.11969|Cluster-29057.6972|Cluster-29057.16…	http://www.genome.jp/kegg-bin/show_pathway?hsa04014/hsa:5337%09red/hsa:5156%09red/hsa:3265%09red/hsa:5781%09red/hsa:5290%09red/hsa:3815%09red/hsa:4893%09red/hsa:5293%09red/hsa:2321%09red/hsa:5566%09red/hsa:4233%09red/hsa:1147%09red/hsa:2264%09red/hsa:8398%09red/hsa:5604%09red/hsa:2260%09red/hsa:1956%09red/hsa:3845%09red/hsa:2263%09red/hsa:207%09red/hsa:2261%09red
Thyroid hormone signaling pathway	KEGG PATHWAY	hsa04919	41	118	1.00065e-36	4.603e-36	Cluster-29057.93620|Cluster-29057.12306|Cluster-29057.168744|Cluster-29057.161836|Cluster-29057.16459|Cluster-29057.28365|Cluster-29057.11340|Cluster-29057.109753|Cluster-29057.9408|Cluster-29057.26117|Cluster-29057.19852|Cluster-29057.19242|Cluster-29057.17440|Cluster-29057.23471|Cluster-29057.26110|Cluster-29057.163547|Cluster-29057.19019|Cluster-29057.6972|Cluster-29057.12195|Cluster-29057.162…	http://www.genome.jp/kegg-bin/show_pathway?hsa05205/hsa:7157%09red/hsa:5293%09red/hsa:3265%09red/hsa:1514%09red/hsa:5290%09red/hsa:673%09red/hsa:4893%09red/hsa:6608%09red/hsa:4233%09red/hsa:5566%09red/hsa:2017%09red/hsa:2064%09red/hsa:5604%09red/hsa:2265%_x0000__x0000__x0000__x0000__x0000__x0000__x0000__x0000__x0000__x0000__x0000__x0000__x0000__x0000__x0000__x0000__x0000__x0000__x0000__x0000__x00…
Melanogenesis	KEGG PATHWAY	hsa04916	39	100	1.44213e-36	6.50372e-36	Cluster-29057.12306|Cluster-29057.100139|Cluster-29057.162085|Cluster-29057.166335|Cluster-29057.21457|Cluster-29057.11340|Cluster-29057.9408|Cluster-29057.26117|Cluster-29057.163937|Cluster-29057.19242|Cluster-29057.17440|Cluster-29057.23471|Cluster-29057.62118|Cluster-29057.156864|Cluster-29057.163547|Cluster-29057.26830|Cluster-29057.6972|Cluster-29057.163564|Cluster-29057.24591|Cluster-29057.…	http://www.genome.jp/kegg-bin/show_pathway?hsa04510/hsa:5156%09red/hsa:824%09red/hsa:7094%09red/hsa:87%09red/hsa:5290%09red/hsa:673%09red/hsa:5293%09red/hsa:2321%09red/hsa:4233%09red/hsa:5728%09red/hsa:2064%09red/hsa:5604%09red/hsa:1956%09red/hsa:3265%14r_x0000__x0000__x0000__x0000__x0000__x0000__x0000__x0000_랈㟂㵸·_x000C__x0000__x0007__x0000__xFFFF__xFFFF__x0000__x0000__x0000__x0000__x0000__x0000_…
HTLV-I infection	KEGG PATHWAY	hsa05166	52	259	4.46781e-36	1.97615e-35	Cluster-29057.93620|Cluster-29057.141771|Cluster-29057.27490|Cluster-29057.168744|Cluster-29057.25495|Cluster-29057.161836|Cluster-29057.16459|Cluster-29057.10153|Cluster-29057.16100|Cluster-29057.12839|Cluster-29057.28365|Cluster-29057.11340|Cluster-29057.109753|Cluster-29057.26117|Cluster-29057.162085|Cluster-29057.19852|Cluster-29057.26110|Cluster-29057.37978|Cluster-29057.19019|Cluster-29057.…	http://www.genome.jp/kegg-bin/show_pathway?hsa04810/hsa:3689%09red/hsa:5156%09red/hsa:3265%09red/hsa:87%09red/hsa:5290%09red/hsa:673%09red/hsa:4893%09red/hsa:5293%09red/hsa:2245%09red/hsa:2264%09red/hsa:4627%09red/hsa:5604%09red/hsa:2260%09red/hsa:1956%09red/hsa:3845%09red/hsa:2263%09red/hsa:4628%09red/hsa:2261%09red
T cell receptor signaling pathway	KEGG PATHWAY	hsa04660	39	105	6.6508e-36	2.8862e-35	Cluster-29057.93620|Cluster-29057.12306|Cluster-29057.168744|Cluster-29057.161836|Cluster-29057.16459|Cluster-29057.28365|Cluster-29057.11340|Cluster-29057.109753|Cluster-29057.9408|Cluster-29057.26117|Cluster-29057.19852|Cluster-29057.19242|Cluster-29057.17440|Cluster-29057.23471|Cluster-29057.26110|Cluster-29057.163547|Cluster-29057.19019|Cluster-29057.45210|Cluster-29057.6972|Cluster-29057.121…	http://www.genome.jp/kegg-bin/show_pathway?hsa04072/hsa:5337%09red/hsa:5156%09red/hsa:3265%09red/hsa:5781%09red/hsa:5290%09red/hsa:3815%09red/hsa:4893%09red/hsa:5293%09red/hsa:7248%09red/hsa:5604%09red/hsa:1956%09red/hsa:3845%09red/hsa:552%09red/hsa:2210%tanc_x0000__x0000__x0000__x0000_궰㲄_x0000__x0000__x0000_"_x0000__x0000_ⲏ_x0000_⊈
cGMP-PKG signaling pathway	KEGG PATHWAY	hsa04022	44	167	5.34518e-35	2.27665e-34	Cluster-29057.93620|Cluster-29057.12306|Cluster-29057.168744|Cluster-29057.166335|Cluster-29057.161836|Cluster-29057.16459|Cluster-29057.21457|Cluster-29057.28365|Cluster-29057.155564|Cluster-29057.109753|Cluster-29057.22648|Cluster-29057.19852|Cluster-29057.19242|Cluster-29057.17440|Cluster-29057.23471|Cluster-29057.26110|Cluster-29057.24591|Cluster-29057.115041|Cluster-29057.161403|Cluster-2905…	http://www.genome.jp/kegg-bin/show_pathway?hsa01522/hsa:3265%09red/hsa:5290%09red/hsa:673%09red/hsa:4893%09red/hsa:5293%09red/hsa:7157%09red/hsa:4851%09red/hsa:5566%09red/hsa:2064%09red/hsa:5604%09red/hsa:1956%09red/hsa:3845%09red/hsa:1565%09red/hsa:207%09red
Platinum drug resistance	KEGG PATHWAY	hsa01524	34	75	8.51425e-34	3.56051e-33	Cluster-29057.93620|Cluster-29057.168744|Cluster-29057.7733|Cluster-29057.161836|Cluster-29057.16459|Cluster-29057.26775|Cluster-29057.24174|Cluster-29057.145422|Cluster-29057.28365|Cluster-29057.109753|Cluster-29057.86649|Cluster-29057.19852|Cluster-29057.26110|Cluster-29057.27855|Cluster-29057.19019|Cluster-29057.23200|Cluster-29057.162254|Cluster-29057.29316|Cluster-29057.167962|Cluster-29057.…	http://www.genome.jp/kegg-bin/show_pathway?hsa05200/hsa:3815%09red/hsa:22798%09red/hsa:2950%09red/hsa:5566%09red/hsa:2767%09red/hsa:5979%09red/hsa:4893%09red/hsa:6608%09red/hsa:5728%09red/hsa:2064%09red/hsa:5604%09red/hsa:1956%09red/hsa:5337%09red/hsa:5156%09red/hsa:5290%09red/hsa:673%09red/hsa:5293%09red/hsa:3845%09red/hsa:207%09red/hsa:7976%09red/hsa:7157%09red/hsa:2776%09red/hsa:4233%09red/hsa…
AMPK signaling pathway	KEGG PATHWAY	hsa04152	39	125	1.66204e-33	6.82623e-33	Cluster-29057.93620|Cluster-29057.103392|Cluster-29057.85005|Cluster-29057.11748|Cluster-29057.168744|Cluster-29057.161836|Cluster-29057.16459|Cluster-29057.22319|Cluster-29057.28365|Cluster-29057.170107|Cluster-29057.109753|Cluster-29057.163966|Cluster-29057.133416|Cluster-29057.19852|Cluster-29057.26110|Cluster-29057.115041|Cluster-29057.19019|Cluster-29057.26610|Cluster-29057.167092|Cluster-29…	http://www.genome.jp/kegg-bin/show_pathway?hsa04015/hsa:5587%09red/hsa:3815%09red/hsa:7094%09red/hsa:4893%09red/hsa:5604%09red/hsa:1956%09red/hsa:5156%09red/hsa:5290%09red/hsa:673%09red/hsa:5293%09red/hsa:3845%09red/hsa:207%09red/hsa:3689%09red/hsa:2776%09red/hsa:64411%09red/hsa:2321%09red/hsa:4233%09red/hsa:2264%09red/hsa:2260%09red/hsa:2261%09red/hsa:3265%09red/hsa:2263%09red
Insulin resistance	KEGG PATHWAY	hsa04931	36	109	9.54563e-32	3.85174e-31	Cluster-29057.93620|Cluster-29057.85005|Cluster-29057.168744|Cluster-29057.161836|Cluster-29057.16459|Cluster-29057.28365|Cluster-29057.109753|Cluster-29057.19852|Cluster-29057.99451|Cluster-29057.26110|Cluster-29057.115041|Cluster-29057.19019|Cluster-29057.21712|Cluster-29057.162254|Cluster-29057.73439|Cluster-29057.155147|Cluster-29057.167962|Cluster-29057.16890|Cluster-29057.9061|Cluster-29057…	http://www.genome.jp/kegg-bin/show_pathway?hsa04151/hsa:3667%09red/hsa:3815%09red/hsa:22798%09red/hsa:4233%09red/hsa:4893%09red/hsa:7248%09red/hsa:5728%09red/hsa:5604%09red/hsa:1956%09red/hsa:5156%09red/hsa:5290%09red/hsa:5293%09red/hsa:3845%09red/hsa:207%09red/hsa:2321%09red/hsa:7157%09red/hsa:1147%09red/hsa:2264%09red/hsa:2260%09red/hsa:2261%09red/hsa:3265%09red/hsa:2263%09red/hsa:4846%09red
Longevity regulating pathway - multiple species	KEGG PATHWAY	hsa04213	31	64	1.27295e-31	5.0479e-31	Cluster-29057.93620|Cluster-29057.168744|Cluster-29057.161836|Cluster-29057.16459|Cluster-29057.28365|Cluster-29057.11340|Cluster-29057.109753|Cluster-29057.26117|Cluster-29057.19852|Cluster-29057.26110|Cluster-29057.115041|Cluster-29057.19019|Cluster-29057.6972|Cluster-29057.162254|Cluster-29057.167962|Cluster-29057.9061|Cluster-29057.12195|Cluster-29057.162975|Cluster-29057.12923|Cluster-29057.…	http://www.genome.jp/kegg-bin/show_pathway?hsa04014/hsa:5337%09red/hsa:5156%09red/hsa:3265%09red/hsa:5781%09red/hsa:5290%09red/hsa:3815%09red/hsa:4893%09red/hsa:5293%09red/hsa:2321%09red/hsa:5566%09red/hsa:4233%09red/hsa:1147%09red/hsa:2264%09red/hsa:8398%09red/hsa:5604%09red/hsa:2260%09red/hsa:1956%09red/hsa:3845%09red/hsa:2263%09red/hsa:207%09red/hsa:2261%09red
Small cell lung cancer	KEGG PATHWAY	hsa05222	33	86	6.09813e-31	2.37724e-30	Cluster-29057.93620|Cluster-29057.168744|Cluster-29057.161836|Cluster-29057.16459|Cluster-29057.31082|Cluster-29057.28365|Cluster-29057.109753|Cluster-29057.68601|Cluster-29057.19852|Cluster-29057.26110|Cluster-29057.19019|Cluster-29057.21712|Cluster-29057.45210|Cluster-29057.162254|Cluster-29057.155147|Cluster-29057.167962|Cluster-29057.16890|Cluster-29057.9061|Cluster-29057.12195|Cluster-29057.…	http://www.genome.jp/kegg-bin/show_pathway?hsa05205/hsa:7157%09red/hsa:5293%09red/hsa:3265%09red/hsa:1514%09red/hsa:5290%09red/hsa:673%09red/hsa:4893%09red/hsa:6608%09red/hsa:4233%09red/hsa:5566%09red/hsa:2017%09red/hsa:2064%09red/hsa:5604%09red/hsa:2266%_x0000__x0000__x0000__x0000__x0000__x0000__x0000__x0000__x0000__x0000__x0000__x0000__x0000__x0000__x0000__x0000__x0000__x0000__x0000__x0000__x00…
Bacterial invasion of epithelial cells	KEGG PATHWAY	hsa05100	32	78	8.75778e-31	3.35715e-30	Cluster-29057.93620|Cluster-29057.168744|Cluster-29057.16571|Cluster-29057.16459|Cluster-29057.19019|Cluster-29057.4068|Cluster-29057.109753|Cluster-29057.160015|Cluster-29057.12923|Cluster-29057.29940|Cluster-29057.130562|Cluster-29057.159046|Cluster-29057.11969|Cluster-29057.162254|Cluster-29057.12195|Cluster-29057.167962|Cluster-29057.21736|Cluster-29057.166421|Cluster-29057.9061|Cluster-29057…	http://www.genome.jp/kegg-bin/show_pathway?hsa04510/hsa:5156%09red/hsa:824%09red/hsa:7094%09red/hsa:87%09red/hsa:5290%09red/hsa:673%09red/hsa:5293%09red/hsa:2321%09red/hsa:4233%09red/hsa:5728%09red/hsa:2064%09red/hsa:5604%09red/hsa:1956%09red/hsa:3265%15r_x0000__x0000__x0001__x0000__x0000__x0000__x0000__x0000__x0000__x0000__x0000__x0000__x0001__x0000__x0000__x0000__x0000__x0000__x0000__x0000__x00…
Fc gamma R-mediated phagocytosis	KEGG PATHWAY	hsa04666	32	93	8.05543e-29	3.03729e-28	Cluster-29057.93620|Cluster-29057.12306|Cluster-29057.168744|Cluster-29057.161836|Cluster-29057.16459|Cluster-29057.146180|Cluster-29057.28365|Cluster-29057.109753|Cluster-29057.9408|Cluster-29057.19852|Cluster-29057.19242|Cluster-29057.17440|Cluster-29057.23471|Cluster-29057.26110|Cluster-29057.163547|Cluster-29057.19019|Cluster-29057.162254|Cluster-29057.12195|Cluster-29057.167962|Cluster-29057…	http://www.genome.jp/kegg-bin/show_pathway?hsa04810/hsa:3689%09red/hsa:5156%09red/hsa:3265%09red/hsa:87%09red/hsa:5290%09red/hsa:673%09red/hsa:4893%09red/hsa:5293%09red/hsa:2245%09red/hsa:2264%09red/hsa:4627%09red/hsa:5604%09red/hsa:2260%09red/hsa:1956%09red/hsa:3845%09red/hsa:2263%09red/hsa:4628%09red/hsa:2261%09red
Chagas disease (American trypanosomiasis)	KEGG PATHWAY	hsa05142	33	104	9.7616e-29	3.62124e-28	Cluster-29057.93620|Cluster-29057.168744|Cluster-29057.166335|Cluster-29057.161836|Cluster-29057.16459|Cluster-29057.21457|Cluster-29057.28365|Cluster-29057.155564|Cluster-29057.109753|Cluster-29057.22648|Cluster-29057.19852|Cluster-29057.26110|Cluster-29057.24591|Cluster-29057.161403|Cluster-29057.19019|Cluster-29057.45210|Cluster-29057.162254|Cluster-29057.160536|Cluster-29057.167962|Cluster-29…	http://www.genome.jp/kegg-bin/show_pathway?hsa04072/hsa:5337%09red/hsa:5156%09red/hsa:3265%09red/hsa:5781%09red/hsa:5290%09red/hsa:3815%09red/hsa:4893%09red/hsa:5293%09red/hsa:7248%09red/hsa:5604%09red/hsa:1956%09red/hsa:3845%09red/hsa:552%09red/hsa:2211%_x0000__x0000__x0000__x0000__x0000__x0000__x0000__x0000__x0000__x0000__x0000__x0000__x0000__x0000__x0000__x0000__x0000__x0000__x0000_
AGE-RAGE signaling pathway in diabetic complications	KEGG PATHWAY	hsa04933	32	101	6.89911e-28	2.51872e-27	Cluster-29057.93620|Cluster-29057.168744|Cluster-29057.161836|Cluster-29057.16459|Cluster-29057.28365|Cluster-29057.11340|Cluster-29057.109753|Cluster-29057.26117|Cluster-29057.19852|Cluster-29057.26110|Cluster-29057.37978|Cluster-29057.19019|Cluster-29057.6972|Cluster-22348.0|Cluster-29057.162254|Cluster-29057.167962|Cluster-29057.9061|Cluster-29057.12195|Cluster-29057.162975|Cluster-29057.12923…	http://www.genome.jp/kegg-bin/show_pathway?hsa01522/hsa:3265%09red/hsa:5290%09red/hsa:673%09red/hsa:4893%09red/hsa:5293%09red/hsa:7157%09red/hsa:4851%09red/hsa:5566%09red/hsa:2064%09red/hsa:5604%09red/hsa:1956%09red/hsa:3845%09red/hsa:1565%09red/hsa:207%09red
Alcoholism	KEGG PATHWAY	hsa05034	38	179	1.99825e-27	7.1812e-27	Cluster-29057.12306|Cluster-29057.169322|Cluster-2193.0|Cluster-29057.16277|Cluster-29057.7574|Cluster-29057.7575|Cluster-29057.17294|Cluster-29057.9408|Cluster-29057.26117|Cluster-29057.19242|Cluster-29057.161303|Cluster-29057.17440|Cluster-29057.23471|Cluster-29057.163547|Cluster-29057.77287|Cluster-29057.25420|Cluster-46907.0|Cluster-29057.6972|Cluster-29057.23949|Cluster-29057.29672|Cluster-2…	http://www.genome.jp/kegg-bin/show_pathway?hsa05200/hsa:3815%09red/hsa:22798%09red/hsa:2950%09red/hsa:5566%09red/hsa:2767%09red/hsa:5979%09red/hsa:4893%09red/hsa:6608%09red/hsa:5728%09red/hsa:2064%09red/hsa:5604%09red/hsa:1956%09red/hsa:5337%09red/hsa:5156%09red/hsa:5290%09red/hsa:673%09red/hsa:5293%09red/hsa:3845%09red/hsa:207%09red/hsa:7976%09red/hsa:7157%09red/hsa:2776%09red/hsa:4233%09red/hsa…
TNF signaling pathway	KEGG PATHWAY	hsa04668	32	110	6.45448e-27	2.28389e-26	Cluster-29057.93620|Cluster-29057.12306|Cluster-29057.168744|Cluster-29057.161836|Cluster-29057.16459|Cluster-29057.28365|Cluster-29057.109753|Cluster-29057.9408|Cluster-29057.19852|Cluster-29057.19242|Cluster-29057.17440|Cluster-29057.23471|Cluster-29057.37978|Cluster-29057.163547|Cluster-29057.19019|Cluster-29057.45210|Cluster-29057.162254|Cluster-22348.0|Cluster-29057.12195|Cluster-29057.16796…	http://www.genome.jp/kegg-bin/show_pathway?hsa04015/hsa:5587%09red/hsa:3815%09red/hsa:7094%09red/hsa:4893%09red/hsa:5604%09red/hsa:1956%09red/hsa:5156%09red/hsa:5290%09red/hsa:673%09red/hsa:5293%09red/hsa:3845%09red/hsa:207%09red/hsa:3689%09red/hsa:2776%09red/hsa:64411%09red/hsa:2321%09red/hsa:4233%09red/hsa:2264%09red/hsa:2260%09red/hsa:2261%09red/hsa:3265%09red/hsa:2263%09red
Amoebiasis	KEGG PATHWAY	hsa05146	31	100	8.12373e-27	2.831e-26	Cluster-29057.93620|Cluster-29057.168744|Cluster-29057.166335|Cluster-29057.16459|Cluster-29057.21457|Cluster-29057.155564|Cluster-29057.109753|Cluster-29057.22648|Cluster-29057.68601|Cluster-29057.12923|Cluster-29057.24591|Cluster-29057.161403|Cluster-29057.19019|Cluster-29057.162254|Cluster-29057.160536|Cluster-29057.167962|Cluster-29057.9061|Cluster-29057.12195|Cluster-29057.16729|Cluster-2905…	http://www.genome.jp/kegg-bin/show_pathway?hsa04151/hsa:3667%09red/hsa:3815%09red/hsa:22798%09red/hsa:4233%09red/hsa:4893%09red/hsa:7248%09red/hsa:5728%09red/hsa:5604%09red/hsa:1956%09red/hsa:5156%09red/hsa:5290%09red/hsa:5293%09red/hsa:3845%09red/hsa:207%09red/hsa:2321%09red/hsa:7157%09red/hsa:1147%09red/hsa:2264%09red/hsa:2260%09red/hsa:2261%09red/hsa:3265%09red/hsa:2263%09red/hsa:4846%09red
Toll-like receptor signaling pathway	KEGG PATHWAY	hsa04620	31	106	3.56613e-26	1.22419e-25	Cluster-29057.93620|Cluster-29057.12306|Cluster-29057.168744|Cluster-29057.161836|Cluster-29057.16459|Cluster-29057.28365|Cluster-29057.109753|Cluster-29057.9408|Cluster-29057.19852|Cluster-29057.19242|Cluster-29057.17440|Cluster-29057.23471|Cluster-29057.26110|Cluster-29057.163547|Cluster-29057.19019|Cluster-29057.45210|Cluster-29057.162254|Cluster-29057.12195|Cluster-29057.167962|Cluster-29057.…	http://www.genome.jp/kegg-bin/show_pathway?hsa04014/hsa:5337%09red/hsa:5156%09red/hsa:3265%09red/hsa:5781%09red/hsa:5290%09red/hsa:3815%09red/hsa:4893%09red/hsa:5293%09red/hsa:2321%09red/hsa:5566%09red/hsa:4233%09red/hsa:1147%09red/hsa:2264%09red/hsa:8398%09red/hsa:5604%09red/hsa:2260%09red/hsa:1956%09red/hsa:3845%09red/hsa:2263%09red/hsa:207%09red/hsa:2261%09red
Inositol phosphate metabolism	KEGG PATHWAY	hsa00562	27	71	1.82222e-25	6.1634e-25	Cluster-29057.93620|Cluster-29057.168744|Cluster-29057.16459|Cluster-29057.109753|Cluster-29057.12923|Cluster-29057.43785|Cluster-29057.19019|Cluster-29057.21712|Cluster-29057.162254|Cluster-29057.155147|Cluster-29057.167962|Cluster-29057.16890|Cluster-29057.9061|Cluster-29057.12195|Cluster-29057.11015|Cluster-29057.23960|Cluster-29057.22082|Cluster-29057.169182|Cluster-29057.20906|Cluster-29057.…	http://www.genome.jp/kegg-bin/show_pathway?hsa05205/hsa:7157%09red/hsa:5293%09red/hsa:3265%09red/hsa:1514%09red/hsa:5290%09red/hsa:673%09red/hsa:4893%09red/hsa:6608%09red/hsa:4233%09red/hsa:5566%09red/hsa:2017%09red/hsa:2064%09red/hsa:5604%09red/hsa:2267%_x0000__x0000__x0000__x0000__x0000__x0000__x0000__x0000__x0000__x0000__x0000__x0000__x0000__x0000__x0000__x0000__x0000__x0000__x0000__x0000__x00…
Osteoclast differentiation	KEGG PATHWAY	hsa04380	32	132	7.95029e-25	2.6501e-24	Cluster-29057.93620|Cluster-29057.12306|Cluster-29057.168744|Cluster-29057.161836|Cluster-29057.16459|Cluster-29057.28365|Cluster-29057.109753|Cluster-29057.9408|Cluster-29057.19852|Cluster-29057.19242|Cluster-29057.17440|Cluster-29057.23471|Cluster-29057.26110|Cluster-29057.163547|Cluster-29057.19019|Cluster-29057.45210|Cluster-29057.162254|Cluster-29057.12195|Cluster-29057.167962|Cluster-29057.…	http://www.genome.jp/kegg-bin/show_pathway?hsa04510/hsa:5156%09red/hsa:824%09red/hsa:7094%09red/hsa:87%09red/hsa:5290%09red/hsa:673%09red/hsa:5293%09red/hsa:2321%09red/hsa:4233%09red/hsa:5728%09red/hsa:2064%09red/hsa:5604%09red/hsa:1956%09red/hsa:3265%16r_x0000__x0000__x0000__x0000__x0000__x0000__x0000__x0000_랈㟂㵸·_x000C__x0000__x0007__x0000__xFFFF__xFFFF__x0000__x0000__x0000__x0000__x0000__x0000_…
Platelet activation	KEGG PATHWAY	hsa04611	31	122	1.29282e-24	4.24783e-24	Cluster-29057.93620|Cluster-871.0|Cluster-29057.141771|Cluster-29057.168744|Cluster-29057.166335|Cluster-29057.161836|Cluster-29057.16459|Cluster-29057.21457|Cluster-29057.28365|Cluster-29057.109753|Cluster-29057.19852|Cluster-29057.104050|Cluster-29057.26110|Cluster-29057.24591|Cluster-29057.19019|Cluster-29057.162254|Cluster-29057.160536|Cluster-29057.167962|Cluster-29057.9061|Cluster-29057.100…	http://www.genome.jp/kegg-bin/show_pathway?hsa04810/hsa:3689%09red/hsa:5156%09red/hsa:3265%09red/hsa:87%09red/hsa:5290%09red/hsa:673%09red/hsa:4893%09red/hsa:5293%09red/hsa:2245%09red/hsa:2264%09red/hsa:4627%09red/hsa:5604%09red/hsa:2260%09red/hsa:1956%09red/hsa:3845%09red/hsa:2263%09red/hsa:4628%09red/hsa:2261%09red
Tight junction	KEGG PATHWAY	hsa04530	31	139	3.68975e-23	1.19527e-22	Cluster-29057.68808|Cluster-29057.161836|Cluster-29057.28365|Cluster-29057.11340|Cluster-29057.99135|Cluster-29057.26117|Cluster-29057.19852|Cluster-29057.26110|Cluster-29057.130562|Cluster-29057.21712|Cluster-29057.6972|Cluster-29057.155147|Cluster-29057.16890|Cluster-29057.11015|Cluster-29057.162975|Cluster-29057.23960|Cluster-29057.107965|Cluster-29057.22082|Cluster-29057.12962|Cluster-29057.2…	http://www.genome.jp/kegg-bin/show_pathway?hsa04072/hsa:5337%09red/hsa:5156%09red/hsa:3265%09red/hsa:5781%09red/hsa:5290%09red/hsa:3815%09red/hsa:4893%09red/hsa:5293%09red/hsa:7248%09red/hsa:5604%09red/hsa:1956%09red/hsa:3845%09red/hsa:552%09red/hsa:2212%_x0000__x0000__x0000__x0000__x0000__x0000__x0000__x0000__x0000__x0000__x0000__x0000__x0000__x0000__x0000__x0000__x0000__x0000__x0000_
Phosphatidylinositol signaling system	KEGG PATHWAY	hsa04070	27	98	2.1595e-22	6.89841e-22	Cluster-29057.93620|Cluster-29057.168744|Cluster-29057.16459|Cluster-29057.109753|Cluster-29057.12923|Cluster-29057.43785|Cluster-29057.19019|Cluster-29057.21712|Cluster-29057.162254|Cluster-29057.155147|Cluster-29057.167962|Cluster-29057.16890|Cluster-29057.9061|Cluster-29057.12195|Cluster-29057.11015|Cluster-29057.23960|Cluster-29057.22082|Cluster-29057.169182|Cluster-29057.20906|Cluster-29057.…	http://www.genome.jp/kegg-bin/show_pathway?hsa01522/hsa:3265%09red/hsa:5290%09red/hsa:673%09red/hsa:4893%09red/hsa:5293%09red/hsa:7157%09red/hsa:4851%09red/hsa:5566%09red/hsa:2064%09red/hsa:5604%09red/hsa:1956%09red/hsa:3845%09red/hsa:1565%09red/hsa:207%09red
Aldosterone-regulated sodium reabsorption	KEGG PATHWAY	hsa04960	20	39	2.98558e-21	9.38829e-21	Cluster-29057.9061|Cluster-29057.93620|Cluster-29057.12923|Cluster-29057.163629|Cluster-29057.12195|Cluster-29057.168744|Cluster-29057.96204|Cluster-29057.115041|Cluster-29057.27962|Cluster-29057.16459|Cluster-29057.19019|Cluster-29057.162254|Cluster-29057.6972|Cluster-29057.169182|Cluster-29057.11340|Cluster-29057.109753|Cluster-29057.167962|Cluster-29057.164346|Cluster-29057.12962|Cluster-29057…	http://www.genome.jp/kegg-bin/show_pathway?hsa05200/hsa:3815%09red/hsa:22798%09red/hsa:2950%09red/hsa:5566%09red/hsa:2767%09red/hsa:5979%09red/hsa:4893%09red/hsa:6608%09red/hsa:5728%09red/hsa:2064%09red/hsa:5604%09red/hsa:1956%09red/hsa:5337%09red/hsa:5156%09red/hsa:5290%09red/hsa:673%09red/hsa:5293%09red/hsa:3845%09red/hsa:207%09red/hsa:7976%09red/hsa:7157%09red/hsa:2776%09red/hsa:4233%09red/hsa…
Regulation of lipolysis in adipocytes	KEGG PATHWAY	hsa04923	22	56	3.02058e-21	9.38829e-21	Cluster-29057.93620|Cluster-29057.168744|Cluster-29057.161836|Cluster-29057.16459|Cluster-29057.28365|Cluster-29057.109753|Cluster-29057.19852|Cluster-29057.26110|Cluster-29057.115041|Cluster-29057.19019|Cluster-29057.162254|Cluster-29057.12195|Cluster-29057.167962|Cluster-29057.9061|Cluster-29057.12923|Cluster-29057.169182|Cluster-29057.163629|Cluster-29057.164346|Cluster-29057.27962|Cluster-290…	http://www.genome.jp/kegg-bin/show_pathway?hsa04015/hsa:5587%09red/hsa:3815%09red/hsa:7094%09red/hsa:4893%09red/hsa:5604%09red/hsa:1956%09red/hsa:5156%09red/hsa:5290%09red/hsa:673%09red/hsa:5293%09red/hsa:3845%09red/hsa:207%09red/hsa:3689%09red/hsa:2776%09red/hsa:64411%09red/hsa:2321%09red/hsa:4233%09red/hsa:2264%09red/hsa:2260%09red/hsa:2261%09red/hsa:3265%09red/hsa:2263%09red
Carbohydrate digestion and absorption	KEGG PATHWAY	hsa04973	20	46	3.89803e-20	1.1954e-19	Cluster-29057.9061|Cluster-29057.93620|Cluster-29057.19852|Cluster-29057.161836|Cluster-29057.12195|Cluster-29057.26110|Cluster-29057.168744|Cluster-29057.164346|Cluster-29057.27962|Cluster-29057.16459|Cluster-29057.12923|Cluster-29057.169182|Cluster-29057.19019|Cluster-29057.9590|Cluster-29057.163629|Cluster-29057.162254|Cluster-29057.28365|Cluster-29057.109753|Cluster-29057.167962|Cluster-29057…	http://www.genome.jp/kegg-bin/show_pathway?hsa04151/hsa:3667%09red/hsa:3815%09red/hsa:22798%09red/hsa:4233%09red/hsa:4893%09red/hsa:7248%09red/hsa:5728%09red/hsa:5604%09red/hsa:1956%09red/hsa:5156%09red/hsa:5290%09red/hsa:5293%09red/hsa:3845%09red/hsa:207%09red/hsa:2321%09red/hsa:7157%09red/hsa:1147%09red/hsa:2264%09red/hsa:2260%09red/hsa:2261%09red/hsa:3265%09red/hsa:2263%09red/hsa:4846%09red
Influenza A	KEGG PATHWAY	hsa05164	29	176	1.3886e-18	4.20233e-18	Cluster-29057.93620|Cluster-29057.12306|Cluster-29057.168744|Cluster-29057.161836|Cluster-29057.16459|Cluster-29057.28365|Cluster-29057.109753|Cluster-29057.9408|Cluster-29057.19852|Cluster-29057.19242|Cluster-29057.17440|Cluster-29057.23471|Cluster-29057.26110|Cluster-29057.163547|Cluster-29057.19019|Cluster-29057.162254|Cluster-29057.12195|Cluster-29057.167962|Cluster-29057.9061|Cluster-29057.2…	http://www.genome.jp/kegg-bin/show_pathway?hsa04014/hsa:5337%09red/hsa:5156%09red/hsa:3265%09red/hsa:5781%09red/hsa:5290%09red/hsa:3815%09red/hsa:4893%09red/hsa:5293%09red/hsa:2321%09red/hsa:5566%09red/hsa:4233%09red/hsa:1147%09red/hsa:2264%09red/hsa:8398%09red/hsa:5604%09red/hsa:2260%09red/hsa:1956%09red/hsa:3845%09red/hsa:2263%09red/hsa:207%09red/hsa:2261%09red
Malaria	KEGG PATHWAY	hsa05144	19	49	1.89989e-18	5.67501e-18	Cluster-29057.137002|Cluster-29057.159798|Cluster-29057.29940|Cluster-29057.62999|Cluster-29057.4068|Cluster-29057.37978|Cluster-29057.104973|Cluster-29057.16571|Cluster-29057.159046|Cluster-29057.11969|Cluster-29057.8280|Cluster-29057.77367|Cluster-29057.169288|Cluster-22348.0|Cluster-29057.168616|Cluster-29057.17028|Cluster-29057.21736|Cluster-29057.160015|Cluster-29057.166421	http://www.genome.jp/kegg-bin/show_pathway?hsa05205/hsa:7157%09red/hsa:5293%09red/hsa:3265%09red/hsa:1514%09red/hsa:5290%09red/hsa:673%09red/hsa:4893%09red/hsa:6608%09red/hsa:4233%09red/hsa:5566%09red/hsa:2017%09red/hsa:2064%09red/hsa:5604%09red/hsa:2268%_x0000__x0000__x0000__x0000__x0000__x0000__x0000__x0000__x0000__x0000__x0000__x0000__x0000__x0000__x0000__x0000__x0000__x0000__x0000__x0000__x00…
Adrenergic signaling in cardiomyocytes	KEGG PATHWAY	hsa04261	27	149	2.54621e-18	7.50806e-18	Cluster-29057.93620|Cluster-29057.168744|Cluster-29057.166335|Cluster-29057.161836|Cluster-29057.16459|Cluster-29057.21457|Cluster-29057.28365|Cluster-29057.109753|Cluster-29057.19852|Cluster-29057.26110|Cluster-29057.24591|Cluster-29057.19019|Cluster-29057.162254|Cluster-29057.160536|Cluster-29057.167962|Cluster-29057.9061|Cluster-29057.12195|Cluster-29057.12923|Cluster-29057.163629|Cluster-2905…	http://www.genome.jp/kegg-bin/show_pathway?hsa04510/hsa:5156%09red/hsa:824%09red/hsa:7094%09red/hsa:87%09red/hsa:5290%09red/hsa:673%09red/hsa:5293%09red/hsa:2321%09red/hsa:4233%09red/hsa:5728%09red/hsa:2064%09red/hsa:5604%09red/hsa:1956%09red/hsa:3265%17r": "{0BE4D4D6-D957-4587-83E6-361
Inflammatory mediator regulation of TRP channels	KEGG PATHWAY	hsa04750	22	98	7.0196e-17	2.04368e-16	Cluster-29057.93620|Cluster-29057.168744|Cluster-29057.166335|Cluster-29057.169182|Cluster-29057.16459|Cluster-29057.141251|Cluster-29057.21457|Cluster-29057.109753|Cluster-29057.12923|Cluster-29057.24591|Cluster-29057.19019|Cluster-29057.162254|Cluster-29057.12195|Cluster-29057.167962|Cluster-29057.9061|Cluster-29057.160536|Cluster-29057.148655|Cluster-29057.163629|Cluster-29057.164346|Cluster-2…	http://www.genome.jp/kegg-bin/show_pathway?hsa04810/hsa:3689%09red/hsa:5156%09red/hsa:3265%09red/hsa:87%09red/hsa:5290%09red/hsa:673%09red/hsa:4893%09red/hsa:5293%09red/hsa:2245%09red/hsa:2264%09red/hsa:4627%09red/hsa:5604%09red/hsa:2260%09red/hsa:1956%09red/hsa:3845%09red/hsa:2263%09red/hsa:4628%09red/hsa:2261%09red
Type II diabetes mellitus	KEGG PATHWAY	hsa04930	17	48	4.10952e-16	1.18149e-15	Cluster-29057.9061|Cluster-29057.93620|Cluster-29057.12923|Cluster-29057.163629|Cluster-29057.12195|Cluster-29057.168744|Cluster-29057.115041|Cluster-29057.27962|Cluster-29057.16459|Cluster-29057.19019|Cluster-29057.162254|Cluster-29057.169182|Cluster-29057.73685|Cluster-29057.109753|Cluster-29057.167962|Cluster-29057.164346|Cluster-29057.76375	http://www.genome.jp/kegg-bin/show_pathway?hsa04072/hsa:5337%09red/hsa:5156%09red/hsa:3265%09red/hsa:5781%09red/hsa:5290%09red/hsa:3815%09red/hsa:4893%09red/hsa:5293%09red/hsa:7248%09red/hsa:5604%09red/hsa:1956%09red/hsa:3845%09red/hsa:552%09red/hsa:2213%tanc_x0000__x0000__x0000__x0000_궰㲄_x0000__x0000__x0000_"_x0000__x0000_ⲏ_x0000_⊈
Toxoplasmosis	KEGG PATHWAY	hsa05145	22	119	2.43286e-15	6.90811e-15	Cluster-29057.93620|Cluster-29057.168744|Cluster-29057.161836|Cluster-29057.16459|Cluster-29057.28365|Cluster-29057.109753|Cluster-29057.68601|Cluster-29057.19852|Cluster-29057.26110|Cluster-29057.19019|Cluster-29057.45210|Cluster-29057.162254|Cluster-29057.12195|Cluster-29057.167962|Cluster-29057.9061|Cluster-29057.12923|Cluster-29057.169182|Cluster-29057.163629|Cluster-29057.164346|Cluster-2905…	http://www.genome.jp/kegg-bin/show_pathway?hsa01522/hsa:3265%09red/hsa:5290%09red/hsa:673%09red/hsa:4893%09red/hsa:5293%09red/hsa:7157%09red/hsa:4851%09red/hsa:5566%09red/hsa:2064%09red/hsa:5604%09red/hsa:1956%09red/hsa:3845%09red/hsa:1565%09red/hsa:207%09red
Viral carcinogenesis	KEGG PATHWAY	hsa05203	27	205	3.14345e-15	8.81699e-15	Cluster-29057.93620|Cluster-29057.168744|Cluster-29057.12962|Cluster-29057.16459|Cluster-29057.11340|Cluster-29057.109753|Cluster-29057.26117|Cluster-29057.12923|Cluster-29057.19019|Cluster-29057.162254|Cluster-29057.6972|Cluster-29057.167962|Cluster-29057.9061|Cluster-29057.12195|Cluster-29057.19651|Cluster-29057.162975|Cluster-29057.107965|Cluster-29057.169182|Cluster-29057.20284|Cluster-29057.…	http://www.genome.jp/kegg-bin/show_pathway?hsa05200/hsa:3815%09red/hsa:22798%09red/hsa:2950%09red/hsa:5566%09red/hsa:2767%09red/hsa:5979%09red/hsa:4893%09red/hsa:6608%09red/hsa:5728%09red/hsa:2064%09red/hsa:5604%09red/hsa:1956%09red/hsa:5337%09red/hsa:5156%09red/hsa:5290%09red/hsa:673%09red/hsa:5293%09red/hsa:3845%09red/hsa:207%09red/hsa:7976%09red/hsa:7157%09red/hsa:2776%09red/hsa:4233%09red/hsa…
Leukocyte transendothelial migration	KEGG PATHWAY	hsa04670	21	118	2.0369e-14	5.64442e-14	Cluster-29057.9061|Cluster-29057.93620|Cluster-29057.12923|Cluster-29057.167962|Cluster-29057.47243|Cluster-29057.37978|Cluster-29057.168744|Cluster-29057.164346|Cluster-29057.27962|Cluster-29057.16459|Cluster-29057.19019|Cluster-29057.169182|Cluster-29057.163629|Cluster-29057.162254|Cluster-29057.12195|Cluster-22348.0|Cluster-29057.109753|Cluster-29057.17028|Cluster-29057.120815|Cluster-29057.11…	http://www.genome.jp/kegg-bin/show_pathway?hsa04015/hsa:5587%09red/hsa:3815%09red/hsa:7094%09red/hsa:4893%09red/hsa:5604%09red/hsa:1956%09red/hsa:5156%09red/hsa:5290%09red/hsa:673%09red/hsa:5293%09red/hsa:3845%09red/hsa:207%09red/hsa:3689%09red/hsa:2776%09red/hsa:64411%09red/hsa:2321%09red/hsa:4233%09red/hsa:2264%09red/hsa:2260%09red/hsa:2261%09red/hsa:3265%09red/hsa:2263%09red
Measles	KEGG PATHWAY	hsa05162	22	136	2.78112e-14	7.61497e-14	Cluster-29057.93620|Cluster-29057.168744|Cluster-29057.161836|Cluster-29057.16459|Cluster-29057.28365|Cluster-29057.109753|Cluster-29057.19852|Cluster-29057.26110|Cluster-29057.19019|Cluster-29057.45210|Cluster-29057.162254|Cluster-29057.12195|Cluster-29057.167962|Cluster-29057.9061|Cluster-29057.19651|Cluster-29057.12923|Cluster-29057.169182|Cluster-29057.163629|Cluster-29057.164346|Cluster-2905…	http://www.genome.jp/kegg-bin/show_pathway?hsa04151/hsa:3667%09red/hsa:3815%09red/hsa:22798%09red/hsa:4233%09red/hsa:4893%09red/hsa:7248%09red/hsa:5728%09red/hsa:5604%09red/hsa:1956%09red/hsa:5156%09red/hsa:5290%09red/hsa:5293%09red/hsa:3845%09red/hsa:207%09red/hsa:2321%09red/hsa:7157%09red/hsa:1147%09red/hsa:2264%09red/hsa:2260%09red/hsa:2261%09red/hsa:3265%09red/hsa:2263%09red/hsa:4846%09red
Jak-STAT signaling pathway	KEGG PATHWAY	hsa04630	23	158	5.35148e-14	1.44805e-13	Cluster-29057.93620|Cluster-29057.168744|Cluster-29057.161836|Cluster-29057.16459|Cluster-29057.166214|Cluster-29057.28365|Cluster-29057.109753|Cluster-29057.19852|Cluster-29057.26110|Cluster-29057.19019|Cluster-29057.162254|Cluster-29057.12195|Cluster-29057.167962|Cluster-29057.9061|Cluster-29057.12923|Cluster-29057.169182|Cluster-29057.118397|Cluster-29057.163629|Cluster-29057.164346|Cluster-29…	http://www.genome.jp/kegg-bin/show_pathway?hsa04014/hsa:5337%09red/hsa:5156%09red/hsa:3265%09red/hsa:5781%09red/hsa:5290%09red/hsa:3815%09red/hsa:4893%09red/hsa:5293%09red/hsa:2321%09red/hsa:5566%09red/hsa:4233%09red/hsa:1147%09red/hsa:2264%09red/hsa:8398%09red/hsa:5604%09red/hsa:2260%09red/hsa:1956%09red/hsa:3845%09red/hsa:2263%09red/hsa:207%09red/hsa:2261%09red
Non-alcoholic fatty liver disease (NAFLD)	KEGG PATHWAY	hsa04932	21	151	1.4735e-12	3.94076e-12	Cluster-29057.9061|Cluster-29057.93620|Cluster-29057.19852|Cluster-29057.161836|Cluster-29057.12195|Cluster-29057.26110|Cluster-29057.168744|Cluster-29057.115041|Cluster-29057.27962|Cluster-29057.16459|Cluster-29057.12923|Cluster-29057.169182|Cluster-29057.19019|Cluster-29057.9590|Cluster-29057.163629|Cluster-29057.162254|Cluster-29057.28365|Cluster-29057.109753|Cluster-29057.167962|Cluster-29057…	http://www.genome.jp/kegg-bin/show_pathway?hsa05205/hsa:7157%09red/hsa:5293%09red/hsa:3265%09red/hsa:1514%09red/hsa:5290%09red/hsa:673%09red/hsa:4893%09red/hsa:6608%09red/hsa:4233%09red/hsa:5566%09red/hsa:2017%09red/hsa:2064%09red/hsa:5604%09red/hsa:2269%_x0000__x0000__x0000__x0000__x0000__x0000__x0000__x0000__x0000__x0000__x0000__x0000__x0000__x0000__x0000__x0000__x0000__x0000__x0000__x0000__x00…
Epstein-Barr virus infection	KEGG PATHWAY	hsa05169	23	204	6.5162e-12	1.72267e-11	Cluster-29057.93620|Cluster-29057.168744|Cluster-29057.161836|Cluster-29057.16459|Cluster-29057.28365|Cluster-29057.109753|Cluster-29057.19852|Cluster-29057.26110|Cluster-29057.19019|Cluster-29057.45210|Cluster-29057.162254|Cluster-29057.12195|Cluster-29057.167962|Cluster-29057.9061|Cluster-29057.19651|Cluster-29057.12923|Cluster-29057.169182|Cluster-29057.163629|Cluster-29057.164346|Cluster-2905…	http://www.genome.jp/kegg-bin/show_pathway?hsa04510/hsa:5156%09red/hsa:824%09red/hsa:7094%09red/hsa:87%09red/hsa:5290%09red/hsa:673%09red/hsa:5293%09red/hsa:2321%09red/hsa:4233%09red/hsa:5728%09red/hsa:2064%09red/hsa:5604%09red/hsa:1956%09red/hsa:3265%18rint32", "zT.Data.WorkbookId": "s
Prion diseases	KEGG PATHWAY	hsa05020	11	35	1.94037e-10	5.03738e-10	Cluster-29057.12306|Cluster-29057.17440|Cluster-29057.23471|Cluster-29057.21875|Cluster-29057.163547|Cluster-29057.80182|Cluster-29057.160131|Cluster-29057.19242|Cluster-29057.29672|Cluster-29057.9408|Cluster-29057.146323	http://www.genome.jp/kegg-bin/show_pathway?hsa04810/hsa:3689%09red/hsa:5156%09red/hsa:3265%09red/hsa:87%09red/hsa:5290%09red/hsa:673%09red/hsa:4893%09red/hsa:5293%09red/hsa:2245%09red/hsa:2264%09red/hsa:4627%09red/hsa:5604%09red/hsa:2260%09red/hsa:1956%09red/hsa:3845%09red/hsa:2263%09red/hsa:4628%09red/hsa:2261%09red
Transcriptional misregulation in cancer	KEGG PATHWAY	hsa05202	20	180	1.94925e-10	5.03738e-10	Cluster-29057.137002|Cluster-29057.159798|Cluster-29057.62999|Cluster-29057.4068|Cluster-29057.29940|Cluster-29057.19651|Cluster-29057.104973|Cluster-29057.16571|Cluster-29057.159046|Cluster-29057.120031|Cluster-29057.11969|Cluster-29057.8280|Cluster-29057.168616|Cluster-29057.77367|Cluster-29057.169288|Cluster-29057.13328|Cluster-29057.43268|Cluster-29057.21736|Cluster-29057.160015|Cluster-29057…	http://www.genome.jp/kegg-bin/show_pathway?hsa04072/hsa:5337%09red/hsa:5156%09red/hsa:3265%09red/hsa:5781%09red/hsa:5290%09red/hsa:3815%09red/hsa:4893%09red/hsa:5293%09red/hsa:7248%09red/hsa:5604%09red/hsa:1956%09red/hsa:3845%09red/hsa:552%09red/hsa:2214%_xFFFF__xFFFF__xFFFF__xFFFF__xFFFF__xFFFF__xFFFF__xFFFF__xFFFF__xFFFF__xFFFF__xFFFF__xFFFF__xFFFF__xFFFF_ÿ駀㤺祀
Aldosterone synthesis and secretion	KEGG PATHWAY	hsa04925	14	81	6.3638e-10	1.6263e-09	Cluster-29057.22648|Cluster-29057.28426|Cluster-29057.24591|Cluster-29057.166335|Cluster-29057.161403|Cluster-29057.80182|Cluster-29057.21457|Cluster-29057.16729|Cluster-29057.158423|Cluster-29057.160536|Cluster-29057.155564|Cluster-29057.72333|Cluster-29057.20992|Cluster-29057.23516	http://www.genome.jp/kegg-bin/show_pathway?hsa01522/hsa:3265%09red/hsa:5290%09red/hsa:673%09red/hsa:4893%09red/hsa:5293%09red/hsa:7157%09red/hsa:4851%09red/hsa:5566%09red/hsa:2064%09red/hsa:5604%09red/hsa:1956%09red/hsa:3845%09red/hsa:1565%09red/hsa:207%09red
Complement and coagulation cascades	KEGG PATHWAY	hsa04610	13	79	4.41734e-09	1.11647e-08	Cluster-871.0|Cluster-29057.100665|Cluster-29057.104050|Cluster-29057.33213|Cluster-29057.48003|Cluster-29057.33209|Cluster-29057.98914|Cluster-29057.99734|Cluster-29057.107944|Cluster-29057.17028|Cluster-29057.54619|Cluster-29057.107499|Cluster-29057.152237	http://www.genome.jp/kegg-bin/show_pathway?hsa05200/hsa:3815%09red/hsa:22798%09red/hsa:2950%09red/hsa:5566%09red/hsa:2767%09red/hsa:5979%09red/hsa:4893%09red/hsa:6608%09red/hsa:5728%09red/hsa:2064%09red/hsa:5604%09red/hsa:1956%09red/hsa:5337%09red/hsa:5156%09red/hsa:5290%09red/hsa:673%09red/hsa:5293%09red/hsa:3845%09red/hsa:207%09red/hsa:7976%09red/hsa:7157%09red/hsa:2776%09red/hsa:4233%09red/hsa…
Glucagon signaling pathway	KEGG PATHWAY	hsa04922	14	102	9.15217e-09	2.28804e-08	Cluster-29057.21457|Cluster-29057.19852|Cluster-29057.85005|Cluster-29057.26110|Cluster-29057.56818|Cluster-29057.24591|Cluster-29057.166335|Cluster-29057.161836|Cluster-29057.28365|Cluster-29057.80182|Cluster-29057.24898|Cluster-29057.9590|Cluster-29057.73439|Cluster-29057.160536	http://www.genome.jp/kegg-bin/show_pathway?hsa04015/hsa:5587%09red/hsa:3815%09red/hsa:7094%09red/hsa:4893%09red/hsa:5604%09red/hsa:1956%09red/hsa:5156%09red/hsa:5290%09red/hsa:673%09red/hsa:5293%09red/hsa:3845%09red/hsa:207%09red/hsa:3689%09red/hsa:2776%09red/hsa:64411%09red/hsa:2321%09red/hsa:4233%09red/hsa:2264%09red/hsa:2260%09red/hsa:2261%09red/hsa:3265%09red/hsa:2263%09red
Insulin secretion	KEGG PATHWAY	hsa04911	13	85	9.70621e-09	2.40046e-08	Cluster-29057.22648|Cluster-29057.28426|Cluster-29057.24591|Cluster-29057.166335|Cluster-29057.161403|Cluster-29057.80182|Cluster-29057.21457|Cluster-29057.16729|Cluster-29057.158423|Cluster-29057.155564|Cluster-29057.160536|Cluster-29057.20992|Cluster-29057.23516	http://www.genome.jp/kegg-bin/show_pathway?hsa04151/hsa:3667%09red/hsa:3815%09red/hsa:22798%09red/hsa:4233%09red/hsa:4893%09red/hsa:7248%09red/hsa:5728%09red/hsa:5604%09red/hsa:1956%09red/hsa:5156%09red/hsa:5290%09red/hsa:5293%09red/hsa:3845%09red/hsa:207%09red/hsa:2321%09red/hsa:7157%09red/hsa:1147%09red/hsa:2264%09red/hsa:2260%09red/hsa:2261%09red/hsa:3265%09red/hsa:2263%09red/hsa:4846%09red
Adipocytokine signaling pathway	KEGG PATHWAY	hsa04920	12	70	1.15687e-08	2.83063e-08	Cluster-29057.24898|Cluster-29057.19852|Cluster-29057.85005|Cluster-29057.26110|Cluster-29057.115041|Cluster-29057.161836|Cluster-29057.109583|Cluster-29057.9590|Cluster-29057.45210|Cluster-29057.28365|Cluster-29057.73439|Cluster-29057.118397	http://www.genome.jp/kegg-bin/show_pathway?hsa04014/hsa:5337%09red/hsa:5156%09red/hsa:3265%09red/hsa:5781%09red/hsa:5290%09red/hsa:3815%09red/hsa:4893%09red/hsa:5293%09red/hsa:2321%09red/hsa:5566%09red/hsa:4233%09red/hsa:1147%09red/hsa:2264%09red/hsa:8398%09red/hsa:5604%09red/hsa:2260%09red/hsa:1956%09red/hsa:3845%09red/hsa:2263%09red/hsa:207%09red/hsa:2261%09red
Hematopoietic cell lineage	KEGG PATHWAY	hsa04640	13	88	1.40844e-08	3.4099e-08	Cluster-29057.163937|Cluster-29057.81993|Cluster-29057.26830|Cluster-29057.100139|Cluster-29057.164266|Cluster-29057.156048|Cluster-29057.126276|Cluster-29057.156864|Cluster-29057.22464|Cluster-29057.163564|Cluster-29057.106606|Cluster-29057.105404|Cluster-29057.72655	http://www.genome.jp/kegg-bin/show_pathway?hsa05205/hsa:7157%09red/hsa:5293%09red/hsa:3265%09red/hsa:1514%09red/hsa:5290%09red/hsa:673%09red/hsa:4893%09red/hsa:6608%09red/hsa:4233%09red/hsa:5566%09red/hsa:2017%09red/hsa:2064%09red/hsa:5604%09red/hsa:2270%_x0000__x0000__x0000__x0000__x0000__x0000__x0000__x0000__x0000__x0000__x0000__x0000__x0000__x0000__x0000__x0000__x0000__x0000__x0000__x0000__x00…
Drug metabolism - other enzymes	KEGG PATHWAY	hsa00983	10	46	2.6934e-08	6.45293e-08	Cluster-29057.163847|Cluster-29057.16896|Cluster-29057.26111|Cluster-29057.108875|Cluster-29057.11968|Cluster-29057.6903|Cluster-29057.47836|Cluster-29057.82433|Cluster-29057.168708|Cluster-29057.79033	http://www.genome.jp/kegg-bin/show_pathway?hsa04510/hsa:5156%09red/hsa:824%09red/hsa:7094%09red/hsa:87%09red/hsa:5290%09red/hsa:673%09red/hsa:5293%09red/hsa:2321%09red/hsa:4233%09red/hsa:5728%09red/hsa:2064%09red/hsa:5604%09red/hsa:1956%09red/hsa:3265%19r_x0000__x0000__x0000__x0000__x0000__x0000__x0000__x0000_랈㟂㵸·_x000C__x0000__x0007__x0000__xFFFF__xFFFF__x0000__x0000__x0000__x0000__x0000__x0000_…
p53 signaling pathway	KEGG PATHWAY	hsa04115	10	69	7.73495e-07	1.83406e-06	Cluster-29057.20906|Cluster-29057.18210|Cluster-29057.19651|Cluster-29057.23960|Cluster-29057.21712|Cluster-29057.22082|Cluster-29057.11015|Cluster-29057.155147|Cluster-29057.40292|Cluster-29057.16890	http://www.genome.jp/kegg-bin/show_pathway?hsa04810/hsa:3689%09red/hsa:5156%09red/hsa:3265%09red/hsa:87%09red/hsa:5290%09red/hsa:673%09red/hsa:4893%09red/hsa:5293%09red/hsa:2245%09red/hsa:2264%09red/hsa:4627%09red/hsa:5604%09red/hsa:2260%09red/hsa:1956%09red/hsa:3845%09red/hsa:2263%09red/hsa:4628%09red/hsa:2261%09red
Basal cell carcinoma	KEGG PATHWAY	hsa05217	9	55	1.11912e-06	2.62651e-06	Cluster-29057.165464|Cluster-29057.25854|Cluster-29057.19651|Cluster-29057.148799|Cluster-29057.14340|Cluster-29057.20582|Cluster-29057.155829|Cluster-29057.12203|Cluster-29057.18253	http://www.genome.jp/kegg-bin/show_pathway?hsa04072/hsa:5337%09red/hsa:5156%09red/hsa:3265%09red/hsa:5781%09red/hsa:5290%09red/hsa:3815%09red/hsa:4893%09red/hsa:5293%09red/hsa:7248%09red/hsa:5604%09red/hsa:1956%09red/hsa:3845%09red/hsa:552%09red/hsa:2215%ⱐ_x0000_㮐㳬辸㤺廠ᛆ釨㤺祀ᛊ㤹뿘ᛌ㤹鈰
Hedgehog signaling pathway	KEGG PATHWAY	hsa04340	8	47	3.41774e-06	7.94021e-06	Cluster-29057.165464|Cluster-29057.25854|Cluster-29057.80182|Cluster-29057.14340|Cluster-29057.20582|Cluster-29057.155829|Cluster-29057.12203|Cluster-29057.18253	http://www.genome.jp/kegg-bin/show_pathway?hsa01522/hsa:3265%09red/hsa:5290%09red/hsa:673%09red/hsa:4893%09red/hsa:5293%09red/hsa:7157%09red/hsa:4851%09red/hsa:5566%09red/hsa:2064%09red/hsa:5604%09red/hsa:1956%09red/hsa:3845%09red/hsa:1565%09red/hsa:207%09red
Oocyte meiosis	KEGG PATHWAY	hsa04114	11	123	1.59829e-05	3.67608e-05	Cluster-29057.12306|Cluster-29057.17440|Cluster-29057.23471|Cluster-29057.21875|Cluster-29057.163547|Cluster-29057.10153|Cluster-29057.80182|Cluster-29057.160131|Cluster-29057.19242|Cluster-29057.9408|Cluster-29057.29672	http://www.genome.jp/kegg-bin/show_pathway?hsa05200/hsa:3815%09red/hsa:22798%09red/hsa:2950%09red/hsa:5566%09red/hsa:2767%09red/hsa:5979%09red/hsa:4893%09red/hsa:6608%09red/hsa:5728%09red/hsa:2064%09red/hsa:5604%09red/hsa:1956%09red/hsa:5337%09red/hsa:5156%09red/hsa:5290%09red/hsa:673%09red/hsa:5293%09red/hsa:3845%09red/hsa:207%09red/hsa:7976%09red/hsa:7157%09red/hsa:2776%09red/hsa:4233%09red/hsa…
African trypanosomiasis	KEGG PATHWAY	hsa05143	6	35	5.65006e-05	0.000128665	Cluster-29057.37978|Cluster-29057.24591|Cluster-29057.166335|Cluster-29057.21457|Cluster-22348.0|Cluster-29057.160536	http://www.genome.jp/kegg-bin/show_pathway?hsa04015/hsa:5587%09red/hsa:3815%09red/hsa:7094%09red/hsa:4893%09red/hsa:5604%09red/hsa:1956%09red/hsa:5156%09red/hsa:5290%09red/hsa:673%09red/hsa:5293%09red/hsa:3845%09red/hsa:207%09red/hsa:3689%09red/hsa:2776%09red/hsa:64411%09red/hsa:2321%09red/hsa:4233%09red/hsa:2264%09red/hsa:2260%09red/hsa:2261%09red/hsa:3265%09red/hsa:2263%09red
Dopaminergic synapse	KEGG PATHWAY	hsa04728	10	130	0.000124698	0.000281182	Cluster-29057.19852|Cluster-29057.26110|Cluster-29057.24591|Cluster-29057.166335|Cluster-29057.161836|Cluster-29057.80182|Cluster-29057.21457|Cluster-29057.9590|Cluster-29057.28365|Cluster-29057.160536	http://www.genome.jp/kegg-bin/show_pathway?hsa04151/hsa:3667%09red/hsa:3815%09red/hsa:22798%09red/hsa:4233%09red/hsa:4893%09red/hsa:7248%09red/hsa:5728%09red/hsa:5604%09red/hsa:1956%09red/hsa:5156%09red/hsa:5290%09red/hsa:5293%09red/hsa:3845%09red/hsa:207%09red/hsa:2321%09red/hsa:7157%09red/hsa:1147%09red/hsa:2264%09red/hsa:2260%09red/hsa:2261%09red/hsa:3265%09red/hsa:2263%09red/hsa:4846%09red
Fatty acid metabolism	KEGG PATHWAY	hsa01212	6	48	0.000270363	0.000603724	Cluster-29057.24898|Cluster-29057.85005|Cluster-29057.109583|Cluster-29057.73439|Cluster-29057.82217|Cluster-29057.109992	http://www.genome.jp/kegg-bin/show_pathway?hsa04014/hsa:5337%09red/hsa:5156%09red/hsa:3265%09red/hsa:5781%09red/hsa:5290%09red/hsa:3815%09red/hsa:4893%09red/hsa:5293%09red/hsa:2321%09red/hsa:5566%09red/hsa:4233%09red/hsa:1147%09red/hsa:2264%09red/hsa:8398%09red/hsa:5604%09red/hsa:2260%09red/hsa:1956%09red/hsa:3845%09red/hsa:2263%09red/hsa:207%09red/hsa:2261%09red
Drug metabolism - cytochrome P450	KEGG PATHWAY	hsa00982	7	69	0.000275214	0.000608647	Cluster-29057.28619|Cluster-11962.0|Cluster-29057.166214|Cluster-29057.29316|Cluster-29057.79033|Cluster-29057.22735|Cluster-29057.167063	http://www.genome.jp/kegg-bin/show_pathway?hsa05205/hsa:7157%09red/hsa:5293%09red/hsa:3265%09red/hsa:1514%09red/hsa:5290%09red/hsa:673%09red/hsa:4893%09red/hsa:6608%09red/hsa:4233%09red/hsa:5566%09red/hsa:2017%09red/hsa:2064%09red/hsa:5604%09red/hsa:2271%_x0000__x0000__x0000__x0000__x0000__x0000__x0000__x0000__x0000__x0000__x0000__x0000__x0000__x0000__x0000__x0000__x0000__x0000__x0000__x0000__x00…
Pancreatic secretion	KEGG PATHWAY	hsa04972	8	96	0.000354975	0.000777563	Cluster-29057.21457|Cluster-29057.24591|Cluster-29057.48003|Cluster-29057.20793|Cluster-29057.160536|Cluster-29057.168206|Cluster-29057.164464|Cluster-29057.166335	http://www.genome.jp/kegg-bin/show_pathway?hsa04510/hsa:5156%09red/hsa:824%09red/hsa:7094%09red/hsa:87%09red/hsa:5290%09red/hsa:673%09red/hsa:5293%09red/hsa:2321%09red/hsa:4233%09red/hsa:5728%09red/hsa:2064%09red/hsa:5604%09red/hsa:1956%09red/hsa:3265%20r_x0000__x0000__x0000__x0000__x0000__x0000__x0000__x0000_ꚰ㟂㵸·_x000C__x0000__x0007__x0000__xFFFF__xFFFF__x0000__x0000__x0000__x0000__x0000__x0000_…
Gastric acid secretion	KEGG PATHWAY	hsa04971	7	74	0.00040762	0.000884458	Cluster-29057.21457|Cluster-29057.24591|Cluster-29057.166335|Cluster-29057.80182|Cluster-29057.20793|Cluster-29057.160536|Cluster-29057.168206	http://www.genome.jp/kegg-bin/show_pathway?hsa04810/hsa:3689%09red/hsa:5156%09red/hsa:3265%09red/hsa:87%09red/hsa:5290%09red/hsa:673%09red/hsa:4893%09red/hsa:5293%09red/hsa:2245%09red/hsa:2264%09red/hsa:4627%09red/hsa:5604%09red/hsa:2260%09red/hsa:1956%09red/hsa:3845%09red/hsa:2263%09red/hsa:4628%09red/hsa:2261%09red
Pantothenate and CoA biosynthesis	KEGG PATHWAY	hsa00770	4	18	0.000435948	0.000937084	Cluster-29057.168708|Cluster-29057.163847|Cluster-29057.6903|Cluster-29057.108875	http://www.genome.jp/kegg-bin/show_pathway?hsa04072/hsa:5337%09red/hsa:5156%09red/hsa:3265%09red/hsa:5781%09red/hsa:5290%09red/hsa:3815%09red/hsa:4893%09red/hsa:5293%09red/hsa:7248%09red/hsa:5604%09red/hsa:1956%09red/hsa:3845%09red/hsa:552%09red/hsa:2216%_x0000__x0000__x0000__x0000__x0000__x0000__x0000__x0000__x0000__x0000__x0000__x0000__x0000__x0000__x0000__x0000__x0000__x0000__x0000_
One carbon pool by folate	KEGG PATHWAY	hsa00670	4	20	0.000616809	0.00131357	Cluster-29057.32941|Cluster-29057.82542|Cluster-29057.17340|Cluster-29057.51078	http://www.genome.jp/kegg-bin/show_pathway?hsa01522/hsa:3265%09red/hsa:5290%09red/hsa:673%09red/hsa:4893%09red/hsa:5293%09red/hsa:7157%09red/hsa:4851%09red/hsa:5566%09red/hsa:2064%09red/hsa:5604%09red/hsa:1956%09red/hsa:3845%09red/hsa:1565%09red/hsa:207%09red
Metabolic pathways	KEGG PATHWAY	hsa01100	37	1243	0.000925314	0.0019525	Cluster-29057.64789|Cluster-29057.17340|Cluster-29057.116077|Cluster-29057.112637|Cluster-29057.141251|Cluster-29057.108875|Cluster-29057.146180|Cluster-29057.166214|Cluster-29057.145422|Cluster-29057.168708|Cluster-29057.79033|Cluster-29057.6903|Cluster-29057.43785|Cluster-29057.62118|Cluster-29057.137073|Cluster-29057.16896|Cluster-29057.11372|Cluster-29057.148655|Cluster-29057.65125|Cluster-29…	http://www.genome.jp/kegg-bin/show_pathway?hsa05200/hsa:3815%09red/hsa:22798%09red/hsa:2950%09red/hsa:5566%09red/hsa:2767%09red/hsa:5979%09red/hsa:4893%09red/hsa:6608%09red/hsa:5728%09red/hsa:2064%09red/hsa:5604%09red/hsa:1956%09red/hsa:5337%09red/hsa:5156%09red/hsa:5290%09red/hsa:673%09red/hsa:5293%09red/hsa:3845%09red/hsa:207%09red/hsa:7976%09red/hsa:7157%09red/hsa:2776%09red/hsa:4233%09red/hsa…
Glutamatergic synapse	KEGG PATHWAY	hsa04724	8	114	0.00102371	0.00214048	Cluster-29057.52952|Cluster-29057.24591|Cluster-29057.166335|Cluster-29057.102361|Cluster-29057.80182|Cluster-29057.21457|Cluster-29057.146180|Cluster-29057.160536	http://www.genome.jp/kegg-bin/show_pathway?hsa04015/hsa:5587%09red/hsa:3815%09red/hsa:7094%09red/hsa:4893%09red/hsa:5604%09red/hsa:1956%09red/hsa:5156%09red/hsa:5290%09red/hsa:673%09red/hsa:5293%09red/hsa:3845%09red/hsa:207%09red/hsa:3689%09red/hsa:2776%09red/hsa:64411%09red/hsa:2321%09red/hsa:4233%09red/hsa:2264%09red/hsa:2260%09red/hsa:2261%09red/hsa:3265%09red/hsa:2263%09red
Renin secretion	KEGG PATHWAY	hsa04924	6	64	0.0010974	0.00227389	Cluster-29057.24591|Cluster-29057.166335|Cluster-29057.80182|Cluster-29057.21457|Cluster-29057.101764|Cluster-29057.160536	http://www.genome.jp/kegg-bin/show_pathway?hsa04151/hsa:3667%09red/hsa:3815%09red/hsa:22798%09red/hsa:4233%09red/hsa:4893%09red/hsa:7248%09red/hsa:5728%09red/hsa:5604%09red/hsa:1956%09red/hsa:5156%09red/hsa:5290%09red/hsa:5293%09red/hsa:3845%09red/hsa:207%09red/hsa:2321%09red/hsa:7157%09red/hsa:1147%09red/hsa:2264%09red/hsa:2260%09red/hsa:2261%09red/hsa:3265%09red/hsa:2263%09red/hsa:4846%09red
Fatty acid degradation	KEGG PATHWAY	hsa00071	5	44	0.0013028	0.00267538	Cluster-29057.109583|Cluster-29057.24898|Cluster-29057.85005|Cluster-29057.109992|Cluster-29057.73439	http://www.genome.jp/kegg-bin/show_pathway?hsa04014/hsa:5337%09red/hsa:5156%09red/hsa:3265%09red/hsa:5781%09red/hsa:5290%09red/hsa:3815%09red/hsa:4893%09red/hsa:5293%09red/hsa:2321%09red/hsa:5566%09red/hsa:4233%09red/hsa:1147%09red/hsa:2264%09red/hsa:8398%09red/hsa:5604%09red/hsa:2260%09red/hsa:1956%09red/hsa:3845%09red/hsa:2263%09red/hsa:207%09red/hsa:2261%09red
Lysosome	KEGG PATHWAY	hsa04142	8	123	0.00161595	0.0032891	Cluster-29057.108919|Cluster-29057.108918|Cluster-29057.112637|Cluster-29057.123767|Cluster-29057.87352|Cluster-29057.133219|Cluster-29057.101764|Cluster-29057.82217	http://www.genome.jp/kegg-bin/show_pathway?hsa05205/hsa:7157%09red/hsa:5293%09red/hsa:3265%09red/hsa:1514%09red/hsa:5290%09red/hsa:673%09red/hsa:4893%09red/hsa:6608%09red/hsa:4233%09red/hsa:5566%09red/hsa:2017%09red/hsa:2064%09red/hsa:5604%09red/hsa:2272%_x0000__x0000__x0000__x0000__x0000__x0000__x0000__x0000__x0000__x0000__x0000__x0000__x0000__x0000__x0000__x0000__x0000__x0000__x0000__x0000__x00…
Endocrine and other factor-regulated calcium reabsorption	KEGG PATHWAY	hsa04961	5	47	0.00170468	0.00343927	Cluster-29057.21457|Cluster-29057.160536|Cluster-29057.166335|Cluster-29057.80182|Cluster-29057.24591	http://www.genome.jp/kegg-bin/show_pathway?hsa04510/hsa:5156%09red/hsa:824%09red/hsa:7094%09red/hsa:87%09red/hsa:5290%09red/hsa:673%09red/hsa:5293%09red/hsa:2321%09red/hsa:4233%09red/hsa:5728%09red/hsa:2064%09red/hsa:5604%09red/hsa:1956%09red/hsa:3265%21rint32", "zT.Data.WorkbookId": "s
PPAR signaling pathway	KEGG PATHWAY	hsa03320	6	72	0.00192312	0.00384624	Cluster-29057.24898|Cluster-29057.85005|Cluster-29057.109583|Cluster-29057.77978|Cluster-29057.73439|Cluster-29057.109992	http://www.genome.jp/kegg-bin/show_pathway?hsa04810/hsa:3689%09red/hsa:5156%09red/hsa:3265%09red/hsa:87%09red/hsa:5290%09red/hsa:673%09red/hsa:4893%09red/hsa:5293%09red/hsa:2245%09red/hsa:2264%09red/hsa:4627%09red/hsa:5604%09red/hsa:2260%09red/hsa:1956%09red/hsa:3845%09red/hsa:2263%09red/hsa:4628%09red/hsa:2261%09red
Linoleic acid metabolism	KEGG PATHWAY	hsa00591	4	29	0.0021106	0.0041848	Cluster-29057.148655|Cluster-29057.79033|Cluster-29057.141251|Cluster-29057.167063	http://www.genome.jp/kegg-bin/show_pathway?hsa04072/hsa:5337%09red/hsa:5156%09red/hsa:3265%09red/hsa:5781%09red/hsa:5290%09red/hsa:3815%09red/hsa:4893%09red/hsa:5293%09red/hsa:7248%09red/hsa:5604%09red/hsa:1956%09red/hsa:3845%09red/hsa:552%09red/hsa:2217%tanc_x0000__x0000__x0000__x0000_궰㲄_x0000__x0000__x0000_"_x0000__x0000_ⲏ_x0000_⊈
beta-Alanine metabolism	KEGG PATHWAY	hsa00410	4	31	0.0026309	0.00517185	Cluster-29057.168708|Cluster-29057.163847|Cluster-29057.6903|Cluster-29057.108875	http://www.genome.jp/kegg-bin/show_pathway?hsa01522/hsa:3265%09red/hsa:5290%09red/hsa:673%09red/hsa:4893%09red/hsa:5293%09red/hsa:7157%09red/hsa:4851%09red/hsa:5566%09red/hsa:2064%09red/hsa:5604%09red/hsa:1956%09red/hsa:3845%09red/hsa:1565%09red/hsa:207%09red
Tyrosine metabolism	KEGG PATHWAY	hsa00350	4	35	0.00392244	0.00764543	Cluster-29057.92284|Cluster-29057.11372|Cluster-29057.166214|Cluster-29057.62118	http://www.genome.jp/kegg-bin/show_pathway?hsa05200/hsa:3815%09red/hsa:22798%09red/hsa:2950%09red/hsa:5566%09red/hsa:2767%09red/hsa:5979%09red/hsa:4893%09red/hsa:6608%09red/hsa:5728%09red/hsa:2064%09red/hsa:5604%09red/hsa:1956%09red/hsa:5337%09red/hsa:5156%09red/hsa:5290%09red/hsa:673%09red/hsa:5293%09red/hsa:3845%09red/hsa:207%09red/hsa:7976%09red/hsa:7157%09red/hsa:2776%09red/hsa:4233%09red/hsa…
Tuberculosis	KEGG PATHWAY	hsa05152	9	179	0.00442322	0.00854908	Cluster-29057.19852|Cluster-29057.26110|Cluster-29057.9590|Cluster-29057.28778|Cluster-29057.161836|Cluster-29057.95326|Cluster-29057.97589|Cluster-29057.28365|Cluster-29057.17028	http://www.genome.jp/kegg-bin/show_pathway?hsa04015/hsa:5587%09red/hsa:3815%09red/hsa:7094%09red/hsa:4893%09red/hsa:5604%09red/hsa:1956%09red/hsa:5156%09red/hsa:5290%09red/hsa:673%09red/hsa:5293%09red/hsa:3845%09red/hsa:207%09red/hsa:3689%09red/hsa:2776%09red/hsa:64411%09red/hsa:2321%09red/hsa:4233%09red/hsa:2264%09red/hsa:2260%09red/hsa:2261%09red/hsa:3265%09red/hsa:2263%09red
Rheumatoid arthritis	KEGG PATHWAY	hsa05323	6	91	0.00568583	0.0108978	Cluster-29057.108919|Cluster-29057.108918|Cluster-29057.87352|Cluster-29057.61620|Cluster-29057.13328|Cluster-29057.17028	http://www.genome.jp/kegg-bin/show_pathway?hsa04151/hsa:3667%09red/hsa:3815%09red/hsa:22798%09red/hsa:4233%09red/hsa:4893%09red/hsa:7248%09red/hsa:5728%09red/hsa:5604%09red/hsa:1956%09red/hsa:5156%09red/hsa:5290%09red/hsa:5293%09red/hsa:3845%09red/hsa:207%09red/hsa:2321%09red/hsa:7157%09red/hsa:1147%09red/hsa:2264%09red/hsa:2260%09red/hsa:2261%09red/hsa:3265%09red/hsa:2263%09red/hsa:4846%09red
Thyroid hormone synthesis	KEGG PATHWAY	hsa04918	5	71	0.00876247	0.0166559	Cluster-29057.21457|Cluster-29057.160536|Cluster-29057.166335|Cluster-29057.80182|Cluster-29057.24591	http://www.genome.jp/kegg-bin/show_pathway?hsa04014/hsa:5337%09red/hsa:5156%09red/hsa:3265%09red/hsa:5781%09red/hsa:5290%09red/hsa:3815%09red/hsa:4893%09red/hsa:5293%09red/hsa:2321%09red/hsa:5566%09red/hsa:4233%09red/hsa:1147%09red/hsa:2264%09red/hsa:8398%09red/hsa:5604%09red/hsa:2260%09red/hsa:1956%09red/hsa:3845%09red/hsa:2263%09red/hsa:207%09red/hsa:2261%09red
Pyrimidine metabolism	KEGG PATHWAY	hsa00240	6	105	0.0107431	0.0202535	Cluster-29057.163847|Cluster-29057.108875|Cluster-29057.6903|Cluster-29057.32941|Cluster-29057.168708|Cluster-29057.16896	http://www.genome.jp/kegg-bin/show_pathway?hsa05205/hsa:7157%09red/hsa:5293%09red/hsa:3265%09red/hsa:1514%09red/hsa:5290%09red/hsa:673%09red/hsa:4893%09red/hsa:6608%09red/hsa:4233%09red/hsa:5566%09red/hsa:2017%09red/hsa:2064%09red/hsa:5604%09red/hsa:2273%_x0000__x0000__x0000__x0000__x0000__x0000__x0000__x0000__x0000__x0000__x0000__x0000__x0000__x0000__x0000__x0000__x0000__x0000__x0000__x0000__x00…
Vibrio cholerae infection	KEGG PATHWAY	hsa05110	4	51	0.0132142	0.0247095	Cluster-29057.20793|Cluster-29057.168206|Cluster-29057.61620|Cluster-29057.80182	http://www.genome.jp/kegg-bin/show_pathway?hsa04510/hsa:5156%09red/hsa:824%09red/hsa:7094%09red/hsa:87%09red/hsa:5290%09red/hsa:673%09red/hsa:5293%09red/hsa:2321%09red/hsa:4233%09red/hsa:5728%09red/hsa:2064%09red/hsa:5604%09red/hsa:1956%09red/hsa:3265%22r_x0000__x0000__x0000__x0000__x0000__x0000__x0000__x0000_ꚰ㟂㵸·_x000C__x0000__x0007__x0000__xFFFF__xFFFF__x0000__x0000__x0000__x0000__x0000__x0000_…
Chemical carcinogenesis	KEGG PATHWAY	hsa05204	5	82	0.0151238	0.0280522	Cluster-29057.64789|Cluster-29057.29316|Cluster-29057.79033|Cluster-29057.116077|Cluster-29057.167063	http://www.genome.jp/kegg-bin/show_pathway?hsa04810/hsa:3689%09red/hsa:5156%09red/hsa:3265%09red/hsa:87%09red/hsa:5290%09red/hsa:673%09red/hsa:4893%09red/hsa:5293%09red/hsa:2245%09red/hsa:2264%09red/hsa:4627%09red/hsa:5604%09red/hsa:2260%09red/hsa:1956%09red/hsa:3845%09red/hsa:2263%09red/hsa:4628%09red/hsa:2261%09red
Peroxisome	KEGG PATHWAY	hsa04146	5	83	0.0158221	0.0291127	Cluster-29057.109583|Cluster-29057.110457|Cluster-29057.65125|Cluster-29057.96941|Cluster-29057.81768	http://www.genome.jp/kegg-bin/show_pathway?hsa04072/hsa:5337%09red/hsa:5156%09red/hsa:3265%09red/hsa:5781%09red/hsa:5290%09red/hsa:3815%09red/hsa:4893%09red/hsa:5293%09red/hsa:7248%09red/hsa:5604%09red/hsa:1956%09red/hsa:3845%09red/hsa:552%09red/hsa:2218%_x0000__x0000__x0000__x0000__x0000__x0000__x0000__x0000__x0000__x0000__x0000__x0000__x0000__x0000__x0000__x0000__x0000__x0000__x0000_
Staphylococcus aureus infection	KEGG PATHWAY	hsa05150	4	57	0.0187146	0.0341615	Cluster-29057.28778|Cluster-29057.17028|Cluster-29057.54619|Cluster-29057.107944	http://www.genome.jp/kegg-bin/show_pathway?hsa01522/hsa:3265%09red/hsa:5290%09red/hsa:673%09red/hsa:4893%09red/hsa:5293%09red/hsa:7157%09red/hsa:4851%09red/hsa:5566%09red/hsa:2064%09red/hsa:5604%09red/hsa:1956%09red/hsa:3845%09red/hsa:1565%09red/hsa:207%09red
Phagosome	KEGG PATHWAY	hsa04145	7	155	0.0190864	0.0345659	Cluster-29057.108919|Cluster-29057.108918|Cluster-29057.28778|Cluster-29057.97589|Cluster-29057.61620|Cluster-29057.152549|Cluster-29057.17028	http://www.genome.jp/kegg-bin/show_pathway?hsa05200/hsa:3815%09red/hsa:22798%09red/hsa:2950%09red/hsa:5566%09red/hsa:2767%09red/hsa:5979%09red/hsa:4893%09red/hsa:6608%09red/hsa:5728%09red/hsa:2064%09red/hsa:5604%09red/hsa:1956%09red/hsa:5337%09red/hsa:5156%09red/hsa:5290%09red/hsa:673%09red/hsa:5293%09red/hsa:3845%09red/hsa:207%09red/hsa:7976%09red/hsa:7157%09red/hsa:2776%09red/hsa:4233%09red/hsa…
Salivary secretion	KEGG PATHWAY	hsa04970	5	89	0.0204647	0.0367724	Cluster-29057.21457|Cluster-29057.160536|Cluster-29057.166335|Cluster-29057.80182|Cluster-29057.24591	http://www.genome.jp/kegg-bin/show_pathway?hsa04015/hsa:5587%09red/hsa:3815%09red/hsa:7094%09red/hsa:4893%09red/hsa:5604%09red/hsa:1956%09red/hsa:5156%09red/hsa:5290%09red/hsa:673%09red/hsa:5293%09red/hsa:3845%09red/hsa:207%09red/hsa:3689%09red/hsa:2776%09red/hsa:64411%09red/hsa:2321%09red/hsa:4233%09red/hsa:2264%09red/hsa:2260%09red/hsa:2261%09red/hsa:3265%09red/hsa:2263%09red
Circadian entrainment	KEGG PATHWAY	hsa04713	5	95	0.0259173	0.0462091	Cluster-29057.21457|Cluster-29057.160536|Cluster-29057.166335|Cluster-29057.80182|Cluster-29057.24591	http://www.genome.jp/kegg-bin/show_pathway?hsa04151/hsa:3667%09red/hsa:3815%09red/hsa:22798%09red/hsa:4233%09red/hsa:4893%09red/hsa:7248%09red/hsa:5728%09red/hsa:5604%09red/hsa:1956%09red/hsa:5156%09red/hsa:5290%09red/hsa:5293%09red/hsa:3845%09red/hsa:207%09red/hsa:2321%09red/hsa:7157%09red/hsa:1147%09red/hsa:2264%09red/hsa:2260%09red/hsa:2261%09red/hsa:3265%09red/hsa:2263%09red/hsa:4846%09red
Retinol metabolism	KEGG PATHWAY	hsa00830	4	65	0.0279782	0.0494999	Cluster-29057.64789|Cluster-29057.79033|Cluster-29057.116077|Cluster-29057.166214	http://www.genome.jp/kegg-bin/show_pathway?hsa04014/hsa:5337%09red/hsa:5156%09red/hsa:3265%09red/hsa:5781%09red/hsa:5290%09red/hsa:3815%09red/hsa:4893%09red/hsa:5293%09red/hsa:2321%09red/hsa:5566%09red/hsa:4233%09red/hsa:1147%09red/hsa:2264%09red/hsa:8398%09red/hsa:5604%09red/hsa:2260%09red/hsa:1956%09red/hsa:3845%09red/hsa:2263%09red/hsa:207%09red/hsa:2261%09red
Retrograde endocannabinoid signaling	KEGG PATHWAY	hsa04723	5	101	0.0322197	0.056569	Cluster-29057.21457|Cluster-29057.160536|Cluster-29057.166335|Cluster-29057.80182|Cluster-29057.24591	http://www.genome.jp/kegg-bin/show_pathway?hsa05205/hsa:7157%09red/hsa:5293%09red/hsa:3265%09red/hsa:1514%09red/hsa:5290%09red/hsa:673%09red/hsa:4893%09red/hsa:6608%09red/hsa:4233%09red/hsa:5566%09red/hsa:2017%09red/hsa:2064%09red/hsa:5604%09red/hsa:2274%_x0000__x0000__x0000__x0000__x0000__x0000__x0000__x0000__x0000__x0000__x0000__x0000__x0000__x0000__x0000__x0000__x0000__x0000__x0000__x0000__x00…
Metabolism of xenobiotics by cytochrome P450	KEGG PATHWAY	hsa00980	4	73	0.0395464	0.0689065	Cluster-29057.29316|Cluster-29057.79033|Cluster-29057.22735|Cluster-29057.28619	http://www.genome.jp/kegg-bin/show_pathway?hsa04510/hsa:5156%09red/hsa:824%09red/hsa:7094%09red/hsa:87%09red/hsa:5290%09red/hsa:673%09red/hsa:5293%09red/hsa:2321%09red/hsa:4233%09red/hsa:5728%09red/hsa:2064%09red/hsa:5604%09red/hsa:1956%09red/hsa:3265%23r_x0000__x0000__x0000__x0000__x0000__x0000__x0000__x0000_ꚰ㟂㵸·_x000C__x0000__x0007__x0000__xFFFF__xFFFF__x0000__x0000__x0000__x0000__x0000__x0000_…
Sphingolipid metabolism	KEGG PATHWAY	hsa00600	3	47	0.0503975	0.0871535	Cluster-29057.133219|Cluster-29057.153165|Cluster-29057.112637	http://www.genome.jp/kegg-bin/show_pathway?hsa04810/hsa:3689%09red/hsa:5156%09red/hsa:3265%09red/hsa:87%09red/hsa:5290%09red/hsa:673%09red/hsa:4893%09red/hsa:5293%09red/hsa:2245%09red/hsa:2264%09red/hsa:4627%09red/hsa:5604%09red/hsa:2260%09red/hsa:1956%09red/hsa:3845%09red/hsa:2263%09red/hsa:4628%09red/hsa:2261%09red
Amino sugar and nucleotide sugar metabolism	KEGG PATHWAY	hsa00520	3	48	0.05291	0.0908157	Cluster-29057.171001|Cluster-29057.25037|Cluster-29057.91282	http://www.genome.jp/kegg-bin/show_pathway?hsa04072/hsa:5337%09red/hsa:5156%09red/hsa:3265%09red/hsa:5781%09red/hsa:5290%09red/hsa:3815%09red/hsa:4893%09red/hsa:5293%09red/hsa:7248%09red/hsa:5604%09red/hsa:1956%09red/hsa:3845%09red/hsa:552%09red/hsa:2219%_x0000__x0000__x0000__x0000__x0000__x0000__x0000__x0000__x0000__x0000__x0000__x0000__x0000__x0000__x0000__x0000__x0000__x0000__x0000_
Arginine biosynthesis	KEGG PATHWAY	hsa00220	2	21	0.0554469	0.094465	Cluster-29057.99463|Cluster-29057.102361	http://www.genome.jp/kegg-bin/show_pathway?hsa01522/hsa:3265%09red/hsa:5290%09red/hsa:673%09red/hsa:4893%09red/hsa:5293%09red/hsa:7157%09red/hsa:4851%09red/hsa:5566%09red/hsa:2064%09red/hsa:5604%09red/hsa:1956%09red/hsa:3845%09red/hsa:1565%09red/hsa:207%09red
Viral myocarditis	KEGG PATHWAY	hsa05416	3	60	0.0874718	0.14793	Cluster-29057.17028|Cluster-29057.80441|Cluster-29057.104468	http://www.genome.jp/kegg-bin/show_pathway?hsa05200/hsa:3815%09red/hsa:22798%09red/hsa:2950%09red/hsa:5566%09red/hsa:2767%09red/hsa:5979%09red/hsa:4893%09red/hsa:6608%09red/hsa:5728%09red/hsa:2064%09red/hsa:5604%09red/hsa:1956%09red/hsa:5337%09red/hsa:5156%09red/hsa:5290%09red/hsa:673%09red/hsa:5293%09red/hsa:3845%09red/hsa:207%09red/hsa:7976%09red/hsa:7157%09red/hsa:2776%09red/hsa:4233%09red/hsa…
Ubiquitin mediated proteolysis	KEGG PATHWAY	hsa04120	5	137	0.088897	0.149243	Cluster-29057.85451|Cluster-29057.47571|Cluster-29057.10153|Cluster-29057.63574|Cluster-29057.56203	http://www.genome.jp/kegg-bin/show_pathway?hsa04015/hsa:5587%09red/hsa:3815%09red/hsa:7094%09red/hsa:4893%09red/hsa:5604%09red/hsa:1956%09red/hsa:5156%09red/hsa:5290%09red/hsa:673%09red/hsa:5293%09red/hsa:3845%09red/hsa:207%09red/hsa:3689%09red/hsa:2776%09red/hsa:64411%09red/hsa:2321%09red/hsa:4233%09red/hsa:2264%09red/hsa:2260%09red/hsa:2261%09red/hsa:3265%09red/hsa:2263%09red
Arachidonic acid metabolism	KEGG PATHWAY	hsa00590	3	62	0.093968	0.156613	Cluster-29057.148655|Cluster-29057.141251|Cluster-29057.167063	http://www.genome.jp/kegg-bin/show_pathway?hsa04151/hsa:3667%09red/hsa:3815%09red/hsa:22798%09red/hsa:4233%09red/hsa:4893%09red/hsa:7248%09red/hsa:5728%09red/hsa:5604%09red/hsa:1956%09red/hsa:5156%09red/hsa:5290%09red/hsa:5293%09red/hsa:3845%09red/hsa:207%09red/hsa:2321%09red/hsa:7157%09red/hsa:1147%09red/hsa:2264%09red/hsa:2260%09red/hsa:2261%09red/hsa:3265%09red/hsa:2263%09red/hsa:4846%09red
Shigellosis	KEGG PATHWAY	hsa05131	3	65	0.104069	0.172201	Cluster-29057.45210|Cluster-29057.95326|Cluster-29057.130562	http://www.genome.jp/kegg-bin/show_pathway?hsa04014/hsa:5337%09red/hsa:5156%09red/hsa:3265%09red/hsa:5781%09red/hsa:5290%09red/hsa:3815%09red/hsa:4893%09red/hsa:5293%09red/hsa:2321%09red/hsa:5566%09red/hsa:4233%09red/hsa:1147%09red/hsa:2264%09red/hsa:8398%09red/hsa:5604%09red/hsa:2260%09red/hsa:1956%09red/hsa:3845%09red/hsa:2263%09red/hsa:207%09red/hsa:2261%09red
Vitamin B6 metabolism	KEGG PATHWAY	hsa00750	1	6	0.110708	0.181878	Cluster-29057.166214	http://www.genome.jp/kegg-bin/show_pathway?hsa05205/hsa:7157%09red/hsa:5293%09red/hsa:3265%09red/hsa:1514%09red/hsa:5290%09red/hsa:673%09red/hsa:4893%09red/hsa:6608%09red/hsa:4233%09red/hsa:5566%09red/hsa:2017%09red/hsa:2064%09red/hsa:5604%09red/hsa:2275%_x0000__x0000__x0000__x0000__x0000__x0000__x0000__x0000__x0000__x0000__x0000__x0000__x0000__x0000__x0000__x0000__x0000__x0000__x0000__x0000__x00…
Fructose and mannose metabolism	KEGG PATHWAY	hsa00051	2	33	0.1147	0.187099	Cluster-29057.56818|Cluster-29057.91282	http://www.genome.jp/kegg-bin/show_pathway?hsa04510/hsa:5156%09red/hsa:824%09red/hsa:7094%09red/hsa:87%09red/hsa:5290%09red/hsa:673%09red/hsa:5293%09red/hsa:2321%09red/hsa:4233%09red/hsa:5728%09red/hsa:2064%09red/hsa:5604%09red/hsa:1956%09red/hsa:3265%24r_x0000__x0000__x0000__x0000__x0000__x0000__x0000__x0000_耰㟂㵸·_x000C__x0000__x0007__x0000__xFFFF__xFFFF__x0000__x0000__x0000__x0000__x0000__x0000_…
Huntington's disease	KEGG PATHWAY	hsa05016	6	193	0.115798	0.187559	Cluster-29057.67971|Cluster-29057.24591|Cluster-29057.166335|Cluster-29057.19651|Cluster-29057.21457|Cluster-29057.160536	http://www.genome.jp/kegg-bin/show_pathway?hsa04810/hsa:3689%09red/hsa:5156%09red/hsa:3265%09red/hsa:87%09red/hsa:5290%09red/hsa:673%09red/hsa:4893%09red/hsa:5293%09red/hsa:2245%09red/hsa:2264%09red/hsa:4627%09red/hsa:5604%09red/hsa:2260%09red/hsa:1956%09red/hsa:3845%09red/hsa:2263%09red/hsa:4628%09red/hsa:2261%09red
Alanine, aspartate and glutamate metabolism	KEGG PATHWAY	hsa00250	2	35	0.1257	0.202175	Cluster-29057.102361|Cluster-29057.65125	http://www.genome.jp/kegg-bin/show_pathway?hsa04072/hsa:5337%09red/hsa:5156%09red/hsa:3265%09red/hsa:5781%09red/hsa:5290%09red/hsa:3815%09red/hsa:4893%09red/hsa:5293%09red/hsa:7248%09red/hsa:5604%09red/hsa:1956%09red/hsa:3845%09red/hsa:552%09red/hsa:2220%_x0000__x0000__x0000__x0000__x0000__x0000__x0000__x0000__x0000__x0000__x0000__x0000__x0000__x0000__x0000__x0000__x0000__x0000__x0000_
Hippo signaling pathway	KEGG PATHWAY	hsa04390	5	154	0.126634	0.202262	Cluster-29057.55205|Cluster-29057.165464|Cluster-29057.17028|Cluster-29057.148799|Cluster-29057.153010	http://www.genome.jp/kegg-bin/show_pathway?hsa01522/hsa:3265%09red/hsa:5290%09red/hsa:673%09red/hsa:4893%09red/hsa:5293%09red/hsa:7157%09red/hsa:4851%09red/hsa:5566%09red/hsa:2064%09red/hsa:5604%09red/hsa:1956%09red/hsa:3845%09red/hsa:1565%09red/hsa:207%09red
Carbon metabolism	KEGG PATHWAY	hsa01200	4	113	0.131187	0.20809	Cluster-29057.82542|Cluster-29057.56818|Cluster-29057.17340|Cluster-29057.65125	http://www.genome.jp/kegg-bin/show_pathway?hsa05200/hsa:3815%09red/hsa:22798%09red/hsa:2950%09red/hsa:5566%09red/hsa:2767%09red/hsa:5979%09red/hsa:4893%09red/hsa:6608%09red/hsa:5728%09red/hsa:2064%09red/hsa:5604%09red/hsa:1956%09red/hsa:5337%09red/hsa:5156%09red/hsa:5290%09red/hsa:673%09red/hsa:5293%09red/hsa:3845%09red/hsa:207%09red/hsa:7976%09red/hsa:7157%09red/hsa:2776%09red/hsa:4233%09red/hsa…
Antigen processing and presentation	KEGG PATHWAY	hsa04612	3	78	0.152207	0.239777	Cluster-29057.101764|Cluster-29057.108919|Cluster-29057.108918	http://www.genome.jp/kegg-bin/show_pathway?hsa04015/hsa:5587%09red/hsa:3815%09red/hsa:7094%09red/hsa:4893%09red/hsa:5604%09red/hsa:1956%09red/hsa:5156%09red/hsa:5290%09red/hsa:673%09red/hsa:5293%09red/hsa:3845%09red/hsa:207%09red/hsa:3689%09red/hsa:2776%09red/hsa:64411%09red/hsa:2321%09red/hsa:4233%09red/hsa:2264%09red/hsa:2260%09red/hsa:2261%09red/hsa:3265%09red/hsa:2263%09red
Alzheimer's disease	KEGG PATHWAY	hsa05010	5	168	0.162326	0.25398	Cluster-29057.21457|Cluster-29057.160536|Cluster-29057.166335|Cluster-29057.148787|Cluster-29057.24591	http://www.genome.jp/kegg-bin/show_pathway?hsa04151/hsa:3667%09red/hsa:3815%09red/hsa:22798%09red/hsa:4233%09red/hsa:4893%09red/hsa:7248%09red/hsa:5728%09red/hsa:5604%09red/hsa:1956%09red/hsa:5156%09red/hsa:5290%09red/hsa:5293%09red/hsa:3845%09red/hsa:207%09red/hsa:2321%09red/hsa:7157%09red/hsa:1147%09red/hsa:2264%09red/hsa:2260%09red/hsa:2261%09red/hsa:3265%09red/hsa:2263%09red/hsa:4846%09red
Ubiquinone and other terpenoid-quinone biosynthesis	KEGG PATHWAY	hsa00130	1	11	0.18221	0.283164	Cluster-29057.92284	http://www.genome.jp/kegg-bin/show_pathway?hsa04014/hsa:5337%09red/hsa:5156%09red/hsa:3265%09red/hsa:5781%09red/hsa:5290%09red/hsa:3815%09red/hsa:4893%09red/hsa:5293%09red/hsa:2321%09red/hsa:5566%09red/hsa:4233%09red/hsa:1147%09red/hsa:2264%09red/hsa:8398%09red/hsa:5604%09red/hsa:2260%09red/hsa:1956%09red/hsa:3845%09red/hsa:2263%09red/hsa:207%09red/hsa:2261%09red
Ether lipid metabolism	KEGG PATHWAY	hsa00565	2	45	0.183735	0.283617	Cluster-29057.148655|Cluster-29057.146180	http://www.genome.jp/kegg-bin/show_pathway?hsa05205/hsa:7157%09red/hsa:5293%09red/hsa:3265%09red/hsa:1514%09red/hsa:5290%09red/hsa:673%09red/hsa:4893%09red/hsa:6608%09red/hsa:4233%09red/hsa:5566%09red/hsa:2017%09red/hsa:2064%09red/hsa:5604%09red/hsa:2276%_x0000__x0000__x0000__x0000__x0000__x0000__x0000__x0000__x0000__x0000__x0000__x0000__x0000__x0000__x0000__x0000__x0000__x0000__x0000__x0000__x00…
GABAergic synapse	KEGG PATHWAY	hsa04727	3	88	0.193103	0.296091	Cluster-29057.60019|Cluster-29057.102361|Cluster-29057.80182	http://www.genome.jp/kegg-bin/show_pathway?hsa04510/hsa:5156%09red/hsa:824%09red/hsa:7094%09red/hsa:87%09red/hsa:5290%09red/hsa:673%09red/hsa:5293%09red/hsa:2321%09red/hsa:4233%09red/hsa:5728%09red/hsa:2064%09red/hsa:5604%09red/hsa:1956%09red/hsa:3265%25rint32", "zT.Data.WorkbookId": "s
Nucleotide excision repair	KEGG PATHWAY	hsa03420	2	47	0.195776	0.298202	Cluster-29057.7733|Cluster-29057.9088	http://www.genome.jp/kegg-bin/show_pathway?hsa04810/hsa:3689%09red/hsa:5156%09red/hsa:3265%09red/hsa:87%09red/hsa:5290%09red/hsa:673%09red/hsa:4893%09red/hsa:5293%09red/hsa:2245%09red/hsa:2264%09red/hsa:4627%09red/hsa:5604%09red/hsa:2260%09red/hsa:1956%09red/hsa:3845%09red/hsa:2263%09red/hsa:4628%09red/hsa:2261%09red
Protein digestion and absorption	KEGG PATHWAY	hsa04974	3	90	0.201591	0.305039	Cluster-29057.20793|Cluster-29057.48003|Cluster-29057.168206	http://www.genome.jp/kegg-bin/show_pathway?hsa04072/hsa:5337%09red/hsa:5156%09red/hsa:3265%09red/hsa:5781%09red/hsa:5290%09red/hsa:3815%09red/hsa:4893%09red/hsa:5293%09red/hsa:7248%09red/hsa:5604%09red/hsa:1956%09red/hsa:3845%09red/hsa:552%09red/hsa:2221%_x0000__x0000__x0000__x0000__x0000__x0000__x0000__x0000__x0000__x0000__x0000__x0000__x0000__x0000__x0000__x0000__x0000__x0000__x0000_
Cocaine addiction	KEGG PATHWAY	hsa05030	2	49	0.207912	0.312406	Cluster-29057.80182|Cluster-29057.52952	http://www.genome.jp/kegg-bin/show_pathway?hsa01522/hsa:3265%09red/hsa:5290%09red/hsa:673%09red/hsa:4893%09red/hsa:5293%09red/hsa:7157%09red/hsa:4851%09red/hsa:5566%09red/hsa:2064%09red/hsa:5604%09red/hsa:1956%09red/hsa:3845%09red/hsa:1565%09red/hsa:207%09red
Fatty acid biosynthesis	KEGG PATHWAY	hsa00061	1	13	0.209176	0.312406	Cluster-29057.109583	http://www.genome.jp/kegg-bin/show_pathway?hsa05200/hsa:3815%09red/hsa:22798%09red/hsa:2950%09red/hsa:5566%09red/hsa:2767%09red/hsa:5979%09red/hsa:4893%09red/hsa:6608%09red/hsa:5728%09red/hsa:2064%09red/hsa:5604%09red/hsa:1956%09red/hsa:5337%09red/hsa:5156%09red/hsa:5290%09red/hsa:673%09red/hsa:5293%09red/hsa:3845%09red/hsa:207%09red/hsa:7976%09red/hsa:7157%09red/hsa:2776%09red/hsa:4233%09red/hsa…
Ovarian steroidogenesis	KEGG PATHWAY	hsa04913	2	50	0.21401	0.314207	Cluster-29057.141251|Cluster-29057.80182	http://www.genome.jp/kegg-bin/show_pathway?hsa04015/hsa:5587%09red/hsa:3815%09red/hsa:7094%09red/hsa:4893%09red/hsa:5604%09red/hsa:1956%09red/hsa:5156%09red/hsa:5290%09red/hsa:673%09red/hsa:5293%09red/hsa:3845%09red/hsa:207%09red/hsa:3689%09red/hsa:2776%09red/hsa:64411%09red/hsa:2321%09red/hsa:4233%09red/hsa:2264%09red/hsa:2260%09red/hsa:2261%09red/hsa:3265%09red/hsa:2263%09red
Arginine and proline metabolism	KEGG PATHWAY	hsa00330	2	50	0.21401	0.314207	Cluster-29057.99463|Cluster-29057.47155	http://www.genome.jp/kegg-bin/show_pathway?hsa04151/hsa:3667%09red/hsa:3815%09red/hsa:22798%09red/hsa:4233%09red/hsa:4893%09red/hsa:7248%09red/hsa:5728%09red/hsa:5604%09red/hsa:1956%09red/hsa:5156%09red/hsa:5290%09red/hsa:5293%09red/hsa:3845%09red/hsa:207%09red/hsa:2321%09red/hsa:7157%09red/hsa:1147%09red/hsa:2264%09red/hsa:2260%09red/hsa:2261%09red/hsa:3265%09red/hsa:2263%09red/hsa:4846%09red
NF-kappa B signaling pathway	KEGG PATHWAY	hsa04064	3	93	0.214481	0.314207	Cluster-29057.45210|Cluster-22348.0|Cluster-29057.37978	http://www.genome.jp/kegg-bin/show_pathway?hsa04014/hsa:5337%09red/hsa:5156%09red/hsa:3265%09red/hsa:5781%09red/hsa:5290%09red/hsa:3815%09red/hsa:4893%09red/hsa:5293%09red/hsa:2321%09red/hsa:5566%09red/hsa:4233%09red/hsa:1147%09red/hsa:2264%09red/hsa:8398%09red/hsa:5604%09red/hsa:2260%09red/hsa:1956%09red/hsa:3845%09red/hsa:2263%09red/hsa:207%09red/hsa:2261%09red
Cell adhesion molecules (CAMs)	KEGG PATHWAY	hsa04514	4	146	0.239819	0.349103	Cluster-22348.0|Cluster-29057.120815|Cluster-29057.17028|Cluster-29057.37978	http://www.genome.jp/kegg-bin/show_pathway?hsa05205/hsa:7157%09red/hsa:5293%09red/hsa:3265%09red/hsa:1514%09red/hsa:5290%09red/hsa:673%09red/hsa:4893%09red/hsa:6608%09red/hsa:4233%09red/hsa:5566%09red/hsa:2017%09red/hsa:2064%09red/hsa:5604%09red/hsa:2277%_x0000__x0000__x0000__x0000__x0000__x0000__x0000__x0000__x0000__x0000__x0000__x0000__x0000__x0000__x0000__x0000__x0000__x0000__x0000__x0000__x00…
Fanconi anemia pathway	KEGG PATHWAY	hsa03460	2	55	0.244698	0.353966	Cluster-29057.7733|Cluster-29057.145422	http://www.genome.jp/kegg-bin/show_pathway?hsa04510/hsa:5156%09red/hsa:824%09red/hsa:7094%09red/hsa:87%09red/hsa:5290%09red/hsa:673%09red/hsa:5293%09red/hsa:2321%09red/hsa:4233%09red/hsa:5728%09red/hsa:2064%09red/hsa:5604%09red/hsa:1956%09red/hsa:3265%26r_x0000__x0000__x0000__x0000__x0000__x0000__x0000__x0000_랈㟂㵸·_x000C__x0000__x0007__x0000__xFFFF__xFFFF__x0000__x0000__x0000__x0000__x0000__x0000_…
NOD-like receptor signaling pathway	KEGG PATHWAY	hsa04621	2	57	0.25703	0.36948	Cluster-29057.45210|Cluster-29057.95326	http://www.genome.jp/kegg-bin/show_pathway?hsa04810/hsa:3689%09red/hsa:5156%09red/hsa:3265%09red/hsa:87%09red/hsa:5290%09red/hsa:673%09red/hsa:4893%09red/hsa:5293%09red/hsa:2245%09red/hsa:2264%09red/hsa:4627%09red/hsa:5604%09red/hsa:2260%09red/hsa:1956%09red/hsa:3845%09red/hsa:2263%09red/hsa:4628%09red/hsa:2261%09red
Phenylalanine metabolism	KEGG PATHWAY	hsa00360	1	17	0.260475	0.372107	Cluster-29057.92284	http://www.genome.jp/kegg-bin/show_pathway?hsa04072/hsa:5337%09red/hsa:5156%09red/hsa:3265%09red/hsa:5781%09red/hsa:5290%09red/hsa:3815%09red/hsa:4893%09red/hsa:5293%09red/hsa:7248%09red/hsa:5604%09red/hsa:1956%09red/hsa:3845%09red/hsa:552%09red/hsa:2222%_x0000__x0000__x0000__x0000__x0000__x0000__x0000__x0000__x0000__x0000__x0000__x0000__x0000__x0000__x0000__x0000__x0000__x0000__x0000_
Glycerolipid metabolism	KEGG PATHWAY	hsa00561	2	59	0.26937	0.382439	Cluster-29057.137073|Cluster-29057.164464	http://www.genome.jp/kegg-bin/show_pathway?hsa01522/hsa:3265%09red/hsa:5290%09red/hsa:673%09red/hsa:4893%09red/hsa:5293%09red/hsa:7157%09red/hsa:4851%09red/hsa:5566%09red/hsa:2064%09red/hsa:5604%09red/hsa:1956%09red/hsa:3845%09red/hsa:1565%09red/hsa:207%09red
Other glycan degradation	KEGG PATHWAY	hsa00511	1	18	0.272772	0.384892	Cluster-29057.153165	http://www.genome.jp/kegg-bin/show_pathway?hsa05200/hsa:3815%09red/hsa:22798%09red/hsa:2950%09red/hsa:5566%09red/hsa:2767%09red/hsa:5979%09red/hsa:4893%09red/hsa:6608%09red/hsa:5728%09red/hsa:2064%09red/hsa:5604%09red/hsa:1956%09red/hsa:5337%09red/hsa:5156%09red/hsa:5290%09red/hsa:673%09red/hsa:5293%09red/hsa:3845%09red/hsa:207%09red/hsa:7976%09red/hsa:7157%09red/hsa:2776%09red/hsa:4233%09red/hsa…
Synaptic vesicle cycle	KEGG PATHWAY	hsa04721	2	63	0.294022	0.411168	Cluster-29057.125251|Cluster-29057.61620	http://www.genome.jp/kegg-bin/show_pathway?hsa04015/hsa:5587%09red/hsa:3815%09red/hsa:7094%09red/hsa:4893%09red/hsa:5604%09red/hsa:1956%09red/hsa:5156%09red/hsa:5290%09red/hsa:673%09red/hsa:5293%09red/hsa:3845%09red/hsa:207%09red/hsa:3689%09red/hsa:2776%09red/hsa:64411%09red/hsa:2321%09red/hsa:4233%09red/hsa:2264%09red/hsa:2260%09red/hsa:2261%09red/hsa:3265%09red/hsa:2263%09red
Glycosaminoglycan biosynthesis - chondroitin sulfate / dermatan sulfate	KEGG PATHWAY	hsa00532	1	20	0.296756	0.411168	Cluster-29057.139307	http://www.genome.jp/kegg-bin/show_pathway?hsa04151/hsa:3667%09red/hsa:3815%09red/hsa:22798%09red/hsa:4233%09red/hsa:4893%09red/hsa:7248%09red/hsa:5728%09red/hsa:5604%09red/hsa:1956%09red/hsa:5156%09red/hsa:5290%09red/hsa:5293%09red/hsa:3845%09red/hsa:207%09red/hsa:2321%09red/hsa:7157%09red/hsa:1147%09red/hsa:2264%09red/hsa:2260%09red/hsa:2261%09red/hsa:3265%09red/hsa:2263%09red/hsa:4846%09red
Steroid biosynthesis	KEGG PATHWAY	hsa00100	1	20	0.296756	0.411168	Cluster-29057.141920	http://www.genome.jp/kegg-bin/show_pathway?hsa04014/hsa:5337%09red/hsa:5156%09red/hsa:3265%09red/hsa:5781%09red/hsa:5290%09red/hsa:3815%09red/hsa:4893%09red/hsa:5293%09red/hsa:2321%09red/hsa:5566%09red/hsa:4233%09red/hsa:1147%09red/hsa:2264%09red/hsa:8398%09red/hsa:5604%09red/hsa:2260%09red/hsa:1956%09red/hsa:3845%09red/hsa:2263%09red/hsa:207%09red/hsa:2261%09red
Amphetamine addiction	KEGG PATHWAY	hsa05031	2	67	0.318554	0.436116	Cluster-29057.80182|Cluster-29057.52952	http://www.genome.jp/kegg-bin/show_pathway?hsa05205/hsa:7157%09red/hsa:5293%09red/hsa:3265%09red/hsa:1514%09red/hsa:5290%09red/hsa:673%09red/hsa:4893%09red/hsa:6608%09red/hsa:4233%09red/hsa:5566%09red/hsa:2017%09red/hsa:2064%09red/hsa:5604%09red/hsa:2278%_x0000__x0000__x0000__x0000__x0000__x0000__x0000__x0000__x0000__x0000__x0000__x0000__x0000__x0000__x0000__x0000__x0000__x0000__x0000__x0000__x00…
Glycolysis / Gluconeogenesis	KEGG PATHWAY	hsa00010	2	67	0.318554	0.436116	Cluster-29057.137073|Cluster-29057.56818	http://www.genome.jp/kegg-bin/show_pathway?hsa04510/hsa:5156%09red/hsa:824%09red/hsa:7094%09red/hsa:87%09red/hsa:5290%09red/hsa:673%09red/hsa:5293%09red/hsa:2321%09red/hsa:4233%09red/hsa:5728%09red/hsa:2064%09red/hsa:5604%09red/hsa:1956%09red/hsa:3265%27r_x0000__x0000__x0000__x0000__x0000__x0000__x0000__x0000_랈㟂㵸·_x000C__x0000__x0007__x0000__xFFFF__xFFFF__x0000__x0000__x0000__x0000__x0000__x0000_…
Proximal tubule bicarbonate reclamation	KEGG PATHWAY	hsa04964	1	23	0.33126	0.450827	Cluster-29057.102361	http://www.genome.jp/kegg-bin/show_pathway?hsa04810/hsa:3689%09red/hsa:5156%09red/hsa:3265%09red/hsa:87%09red/hsa:5290%09red/hsa:673%09red/hsa:4893%09red/hsa:5293%09red/hsa:2245%09red/hsa:2264%09red/hsa:4627%09red/hsa:5604%09red/hsa:2260%09red/hsa:1956%09red/hsa:3845%09red/hsa:2263%09red/hsa:4628%09red/hsa:2261%09red
Histidine metabolism	KEGG PATHWAY	hsa00340	1	24	0.342381	0.461181	Cluster-29057.51078	http://www.genome.jp/kegg-bin/show_pathway?hsa04072/hsa:5337%09red/hsa:5156%09red/hsa:3265%09red/hsa:5781%09red/hsa:5290%09red/hsa:3815%09red/hsa:4893%09red/hsa:5293%09red/hsa:7248%09red/hsa:5604%09red/hsa:1956%09red/hsa:3845%09red/hsa:552%09red/hsa:2223%_x0000__x0000__x0000__x0000__x0000__x0000__x0000__x0000__x0000__x0000__x0000__x0000__x0000__x0000__x0000__x0000__x0000__x0000__x0000_
Bile secretion	KEGG PATHWAY	hsa04976	2	71	0.342878	0.461181	Cluster-29057.79033|Cluster-29057.80182	http://www.genome.jp/kegg-bin/show_pathway?hsa01522/hsa:3265%09red/hsa:5290%09red/hsa:673%09red/hsa:4893%09red/hsa:5293%09red/hsa:7157%09red/hsa:4851%09red/hsa:5566%09red/hsa:2064%09red/hsa:5604%09red/hsa:1956%09red/hsa:3845%09red/hsa:1565%09red/hsa:207%09red
Fatty acid elongation	KEGG PATHWAY	hsa00062	1	25	0.353318	0.467364	Cluster-29057.82217	http://www.genome.jp/kegg-bin/show_pathway?hsa05200/hsa:3815%09red/hsa:22798%09red/hsa:2950%09red/hsa:5566%09red/hsa:2767%09red/hsa:5979%09red/hsa:4893%09red/hsa:6608%09red/hsa:5728%09red/hsa:2064%09red/hsa:5604%09red/hsa:1956%09red/hsa:5337%09red/hsa:5156%09red/hsa:5290%09red/hsa:673%09red/hsa:5293%09red/hsa:3845%09red/hsa:207%09red/hsa:7976%09red/hsa:7157%09red/hsa:2776%09red/hsa:4233%09red/hsa…
alpha-Linolenic acid metabolism	KEGG PATHWAY	hsa00592	1	25	0.353318	0.467364	Cluster-29057.148655	http://www.genome.jp/kegg-bin/show_pathway?hsa04015/hsa:5587%09red/hsa:3815%09red/hsa:7094%09red/hsa:4893%09red/hsa:5604%09red/hsa:1956%09red/hsa:5156%09red/hsa:5290%09red/hsa:673%09red/hsa:5293%09red/hsa:3845%09red/hsa:207%09red/hsa:3689%09red/hsa:2776%09red/hsa:64411%09red/hsa:2321%09red/hsa:4233%09red/hsa:2264%09red/hsa:2260%09red/hsa:2261%09red/hsa:3265%09red/hsa:2263%09red
Cell cycle	KEGG PATHWAY	hsa04110	3	124	0.353571	0.467364	Cluster-29057.19651|Cluster-29057.72254|Cluster-29057.10153	http://www.genome.jp/kegg-bin/show_pathway?hsa04151/hsa:3667%09red/hsa:3815%09red/hsa:22798%09red/hsa:4233%09red/hsa:4893%09red/hsa:7248%09red/hsa:5728%09red/hsa:5604%09red/hsa:1956%09red/hsa:5156%09red/hsa:5290%09red/hsa:5293%09red/hsa:3845%09red/hsa:207%09red/hsa:2321%09red/hsa:7157%09red/hsa:1147%09red/hsa:2264%09red/hsa:2260%09red/hsa:2261%09red/hsa:3265%09red/hsa:2263%09red/hsa:4846%09red
Leishmaniasis	KEGG PATHWAY	hsa05140	2	74	0.360938	0.47168	Cluster-29057.28778|Cluster-29057.17028	http://www.genome.jp/kegg-bin/show_pathway?hsa04014/hsa:5337%09red/hsa:5156%09red/hsa:3265%09red/hsa:5781%09red/hsa:5290%09red/hsa:3815%09red/hsa:4893%09red/hsa:5293%09red/hsa:2321%09red/hsa:5566%09red/hsa:4233%09red/hsa:1147%09red/hsa:2264%09red/hsa:8398%09red/hsa:5604%09red/hsa:2260%09red/hsa:1956%09red/hsa:3845%09red/hsa:2263%09red/hsa:207%09red/hsa:2261%09red
Arrhythmogenic right ventricular cardiomyopathy (ARVC)	KEGG PATHWAY	hsa05412	2	74	0.360938	0.47168	Cluster-29057.80441|Cluster-29057.47243	http://www.genome.jp/kegg-bin/show_pathway?hsa05205/hsa:7157%09red/hsa:5293%09red/hsa:3265%09red/hsa:1514%09red/hsa:5290%09red/hsa:673%09red/hsa:4893%09red/hsa:6608%09red/hsa:4233%09red/hsa:5566%09red/hsa:2017%09red/hsa:2064%09red/hsa:5604%09red/hsa:2279%_x0000__x0000__x0000__x0000__x0000__x0000__x0000__x0000__x0000__x0000__x0000__x0000__x0000__x0000__x0000__x0000__x0000__x0000__x0000__x0000__x00…
Maturity onset diabetes of the young	KEGG PATHWAY	hsa04950	1	26	0.364073	0.473089	Cluster-29057.73685	http://www.genome.jp/kegg-bin/show_pathway?hsa04510/hsa:5156%09red/hsa:824%09red/hsa:7094%09red/hsa:87%09red/hsa:5290%09red/hsa:673%09red/hsa:5293%09red/hsa:2321%09red/hsa:4233%09red/hsa:5728%09red/hsa:2064%09red/hsa:5604%09red/hsa:1956%09red/hsa:3265%28r_x0000__x0000__x0000__x0000__x0000__x0000__x0000__x0000_랈㟂㵸·_x000C__x0000__x0007__x0000__xFFFF__xFFFF__x0000__x0000__x0000__x0000__x0000__x0000_…
Collecting duct acid secretion	KEGG PATHWAY	hsa04966	1	27	0.374649	0.484098	Cluster-29057.61620	http://www.genome.jp/kegg-bin/show_pathway?hsa04810/hsa:3689%09red/hsa:5156%09red/hsa:3265%09red/hsa:87%09red/hsa:5290%09red/hsa:673%09red/hsa:4893%09red/hsa:5293%09red/hsa:2245%09red/hsa:2264%09red/hsa:4627%09red/hsa:5604%09red/hsa:2260%09red/hsa:1956%09red/hsa:3845%09red/hsa:2263%09red/hsa:4628%09red/hsa:2261%09red
RNA degradation	KEGG PATHWAY	hsa03018	2	77	0.378809	0.486738	Cluster-29057.43232|Cluster-29057.90662	http://www.genome.jp/kegg-bin/show_pathway?hsa04072/hsa:5337%09red/hsa:5156%09red/hsa:3265%09red/hsa:5781%09red/hsa:5290%09red/hsa:3815%09red/hsa:4893%09red/hsa:5293%09red/hsa:7248%09red/hsa:5604%09red/hsa:1956%09red/hsa:3845%09red/hsa:552%09red/hsa:2224%_x0000__x0000__x0000__x0000__x0000__x0000__x0000__x0000__x0000__x0000__x0000__x0000__x0000__x0000__x0000__x0000__x0000__x0000__x0000_
Butanoate metabolism	KEGG PATHWAY	hsa00650	1	28	0.38505	0.48929	Cluster-29057.159480	http://www.genome.jp/kegg-bin/show_pathway?hsa01522/hsa:3265%09red/hsa:5290%09red/hsa:673%09red/hsa:4893%09red/hsa:5293%09red/hsa:7157%09red/hsa:4851%09red/hsa:5566%09red/hsa:2064%09red/hsa:5604%09red/hsa:1956%09red/hsa:3845%09red/hsa:1565%09red/hsa:207%09red
Glyoxylate and dicarboxylate metabolism	KEGG PATHWAY	hsa00630	1	28	0.38505	0.48929	Cluster-29057.65125	http://www.genome.jp/kegg-bin/show_pathway?hsa05200/hsa:3815%09red/hsa:22798%09red/hsa:2950%09red/hsa:5566%09red/hsa:2767%09red/hsa:5979%09red/hsa:4893%09red/hsa:6608%09red/hsa:5728%09red/hsa:2064%09red/hsa:5604%09red/hsa:1956%09red/hsa:5337%09red/hsa:5156%09red/hsa:5290%09red/hsa:673%09red/hsa:5293%09red/hsa:3845%09red/hsa:207%09red/hsa:7976%09red/hsa:7157%09red/hsa:2776%09red/hsa:4233%09red/hsa…
Pentose phosphate pathway	KEGG PATHWAY	hsa00030	1	29	0.395278	0.499528	Cluster-29057.56818	http://www.genome.jp/kegg-bin/show_pathway?hsa04015/hsa:5587%09red/hsa:3815%09red/hsa:7094%09red/hsa:4893%09red/hsa:5604%09red/hsa:1956%09red/hsa:5156%09red/hsa:5290%09red/hsa:673%09red/hsa:5293%09red/hsa:3845%09red/hsa:207%09red/hsa:3689%09red/hsa:2776%09red/hsa:64411%09red/hsa:2321%09red/hsa:4233%09red/hsa:2264%09red/hsa:2260%09red/hsa:2261%09red/hsa:3265%09red/hsa:2263%09red
Nicotinate and nicotinamide metabolism	KEGG PATHWAY	hsa00760	1	30	0.405337	0.509439	Cluster-29057.166214	http://www.genome.jp/kegg-bin/show_pathway?hsa04151/hsa:3667%09red/hsa:3815%09red/hsa:22798%09red/hsa:4233%09red/hsa:4893%09red/hsa:7248%09red/hsa:5728%09red/hsa:5604%09red/hsa:1956%09red/hsa:5156%09red/hsa:5290%09red/hsa:5293%09red/hsa:3845%09red/hsa:207%09red/hsa:2321%09red/hsa:7157%09red/hsa:1147%09red/hsa:2264%09red/hsa:2260%09red/hsa:2261%09red/hsa:3265%09red/hsa:2263%09red/hsa:4846%09red
Circadian rhythm	KEGG PATHWAY	hsa04710	1	31	0.415228	0.516229	Cluster-29057.3633	http://www.genome.jp/kegg-bin/show_pathway?hsa04014/hsa:5337%09red/hsa:5156%09red/hsa:3265%09red/hsa:5781%09red/hsa:5290%09red/hsa:3815%09red/hsa:4893%09red/hsa:5293%09red/hsa:2321%09red/hsa:5566%09red/hsa:4233%09red/hsa:1147%09red/hsa:2264%09red/hsa:8398%09red/hsa:5604%09red/hsa:2260%09red/hsa:1956%09red/hsa:3845%09red/hsa:2263%09red/hsa:207%09red/hsa:2261%09red
Other types of O-glycan biosynthesis	KEGG PATHWAY	hsa00514	1	31	0.415228	0.516229	Cluster-29057.99451	http://www.genome.jp/kegg-bin/show_pathway?hsa05205/hsa:7157%09red/hsa:5293%09red/hsa:3265%09red/hsa:1514%09red/hsa:5290%09red/hsa:673%09red/hsa:4893%09red/hsa:6608%09red/hsa:4233%09red/hsa:5566%09red/hsa:2017%09red/hsa:2064%09red/hsa:5604%09red/hsa:2280%_x0000__x0000__x0000__x0000__x0000__x0000__x0000__x0000__x0000__x0000__x0000__x0000__x0000__x0000__x0000__x0000__x0000__x0000__x0000__x0000__x00…
Asthma	KEGG PATHWAY	hsa05310	1	32	0.424955	0.525482	Cluster-11494.0	http://www.genome.jp/kegg-bin/show_pathway?hsa04510/hsa:5156%09red/hsa:824%09red/hsa:7094%09red/hsa:87%09red/hsa:5290%09red/hsa:673%09red/hsa:5293%09red/hsa:2321%09red/hsa:4233%09red/hsa:5728%09red/hsa:2064%09red/hsa:5604%09red/hsa:1956%09red/hsa:3265%29r": "{0BE4D4D6-D957-4587-83E6-361
Salmonella infection	KEGG PATHWAY	hsa05132	2	86	0.43106	0.53018	Cluster-29057.68808|Cluster-29057.104266	http://www.genome.jp/kegg-bin/show_pathway?hsa04810/hsa:3689%09red/hsa:5156%09red/hsa:3265%09red/hsa:87%09red/hsa:5290%09red/hsa:673%09red/hsa:4893%09red/hsa:5293%09red/hsa:2245%09red/hsa:2264%09red/hsa:4627%09red/hsa:5604%09red/hsa:2260%09red/hsa:1956%09red/hsa:3845%09red/hsa:2263%09red/hsa:4628%09red/hsa:2261%09red
Base excision repair	KEGG PATHWAY	hsa03410	1	33	0.43452	0.531594	Cluster-29057.26697	http://www.genome.jp/kegg-bin/show_pathway?hsa04072/hsa:5337%09red/hsa:5156%09red/hsa:3265%09red/hsa:5781%09red/hsa:5290%09red/hsa:3815%09red/hsa:4893%09red/hsa:5293%09red/hsa:7248%09red/hsa:5604%09red/hsa:1956%09red/hsa:3845%09red/hsa:552%09red/hsa:2225%_x0000__x0000__x0000__x0000__x0000__x0000__x0000__x0000__x0000__x0000__x0000__x0000__x0000__x0000__x0000__x0000__x0000__x0000__x0000_
Wnt signaling pathway	KEGG PATHWAY	hsa04310	3	143	0.438346	0.533437	Cluster-29057.19651|Cluster-29057.148799|Cluster-29057.80182	http://www.genome.jp/kegg-bin/show_pathway?hsa01522/hsa:3265%09red/hsa:5290%09red/hsa:673%09red/hsa:4893%09red/hsa:5293%09red/hsa:7157%09red/hsa:4851%09red/hsa:5566%09red/hsa:2064%09red/hsa:5604%09red/hsa:1956%09red/hsa:3845%09red/hsa:1565%09red/hsa:207%09red
SNARE interactions in vesicular transport	KEGG PATHWAY	hsa04130	1	34	0.443926	0.537385	Cluster-29057.152549	http://www.genome.jp/kegg-bin/show_pathway?hsa05200/hsa:3815%09red/hsa:22798%09red/hsa:2950%09red/hsa:5566%09red/hsa:2767%09red/hsa:5979%09red/hsa:4893%09red/hsa:6608%09red/hsa:5728%09red/hsa:2064%09red/hsa:5604%09red/hsa:1956%09red/hsa:5337%09red/hsa:5156%09red/hsa:5290%09red/hsa:673%09red/hsa:5293%09red/hsa:3845%09red/hsa:207%09red/hsa:7976%09red/hsa:7157%09red/hsa:2776%09red/hsa:4233%09red/hsa…
Dilated cardiomyopathy	KEGG PATHWAY	hsa05414	2	90	0.453526	0.546131	Cluster-29057.80441|Cluster-29057.80182	http://www.genome.jp/kegg-bin/show_pathway?hsa04015/hsa:5587%09red/hsa:3815%09red/hsa:7094%09red/hsa:4893%09red/hsa:5604%09red/hsa:1956%09red/hsa:5156%09red/hsa:5290%09red/hsa:673%09red/hsa:5293%09red/hsa:3845%09red/hsa:207%09red/hsa:3689%09red/hsa:2776%09red/hsa:64411%09red/hsa:2321%09red/hsa:4233%09red/hsa:2264%09red/hsa:2260%09red/hsa:2261%09red/hsa:3265%09red/hsa:2263%09red
Pentose and glucuronate interconversions	KEGG PATHWAY	hsa00040	1	36	0.462273	0.553765	Cluster-29057.137073	http://www.genome.jp/kegg-bin/show_pathway?hsa04151/hsa:3667%09red/hsa:3815%09red/hsa:22798%09red/hsa:4233%09red/hsa:4893%09red/hsa:7248%09red/hsa:5728%09red/hsa:5604%09red/hsa:1956%09red/hsa:5156%09red/hsa:5290%09red/hsa:5293%09red/hsa:3845%09red/hsa:207%09red/hsa:2321%09red/hsa:7157%09red/hsa:1147%09red/hsa:2264%09red/hsa:2260%09red/hsa:2261%09red/hsa:3265%09red/hsa:2263%09red/hsa:4846%09red
Primary immunodeficiency	KEGG PATHWAY	hsa05340	1	37	0.471219	0.561556	Cluster-1298.0	http://www.genome.jp/kegg-bin/show_pathway?hsa04014/hsa:5337%09red/hsa:5156%09red/hsa:3265%09red/hsa:5781%09red/hsa:5290%09red/hsa:3815%09red/hsa:4893%09red/hsa:5293%09red/hsa:2321%09red/hsa:5566%09red/hsa:4233%09red/hsa:1147%09red/hsa:2264%09red/hsa:8398%09red/hsa:5604%09red/hsa:2260%09red/hsa:1956%09red/hsa:3845%09red/hsa:2263%09red/hsa:207%09red/hsa:2261%09red
Glycerophospholipid metabolism	KEGG PATHWAY	hsa00564	2	95	0.480879	0.570114	Cluster-29057.148655|Cluster-29057.146180	http://www.genome.jp/kegg-bin/show_pathway?hsa05205/hsa:7157%09red/hsa:5293%09red/hsa:3265%09red/hsa:1514%09red/hsa:5290%09red/hsa:673%09red/hsa:4893%09red/hsa:6608%09red/hsa:4233%09red/hsa:5566%09red/hsa:2017%09red/hsa:2064%09red/hsa:5604%09red/hsa:2281%_x0000__x0000__x0000__x0000__x0000__x0000__x0000__x0000__x0000__x0000__x0000__x0000__x0000__x0000__x0000__x0000__x0000__x0000__x0000__x0000__x00…
Regulation of autophagy	KEGG PATHWAY	hsa04140	1	40	0.497173	0.577525	Cluster-29057.125255	http://www.genome.jp/kegg-bin/show_pathway?hsa04510/hsa:5156%09red/hsa:824%09red/hsa:7094%09red/hsa:87%09red/hsa:5290%09red/hsa:673%09red/hsa:5293%09red/hsa:2321%09red/hsa:4233%09red/hsa:5728%09red/hsa:2064%09red/hsa:5604%09red/hsa:1956%09red/hsa:3265%30r_x0000__x0000__x0000__x0000__x0000__x0000__x0000__x0000_ꚰ㟂㵸·_x000C__x0000__x0007__x0000__xFFFF__xFFFF__x0000__x0000__x0000__x0000__x0000__x0000_…
Glycine, serine and threonine metabolism	KEGG PATHWAY	hsa00260	1	40	0.497173	0.577525	Cluster-29057.65125	http://www.genome.jp/kegg-bin/show_pathway?hsa04810/hsa:3689%09red/hsa:5156%09red/hsa:3265%09red/hsa:87%09red/hsa:5290%09red/hsa:673%09red/hsa:4893%09red/hsa:5293%09red/hsa:2245%09red/hsa:2264%09red/hsa:4627%09red/hsa:5604%09red/hsa:2260%09red/hsa:1956%09red/hsa:3845%09red/hsa:2263%09red/hsa:4628%09red/hsa:2261%09red
Nicotine addiction	KEGG PATHWAY	hsa05033	1	40	0.497173	0.577525	Cluster-29057.52952	http://www.genome.jp/kegg-bin/show_pathway?hsa04072/hsa:5337%09red/hsa:5156%09red/hsa:3265%09red/hsa:5781%09red/hsa:5290%09red/hsa:3815%09red/hsa:4893%09red/hsa:5293%09red/hsa:7248%09red/hsa:5604%09red/hsa:1956%09red/hsa:3845%09red/hsa:552%09red/hsa:2226%_x0000__x0000__x0000__x0000__x0000__x0000__x0000__x0000__x0000__x0000__x0000__x0000__x0000__x0000__x0000__x0000__x0000__x0000__x0000_
Tryptophan metabolism	KEGG PATHWAY	hsa00380	1	40	0.497173	0.577525	Cluster-29057.166214	http://www.genome.jp/kegg-bin/show_pathway?hsa01522/hsa:3265%09red/hsa:5290%09red/hsa:673%09red/hsa:4893%09red/hsa:5293%09red/hsa:7157%09red/hsa:4851%09red/hsa:5566%09red/hsa:2064%09red/hsa:5604%09red/hsa:1956%09red/hsa:3845%09red/hsa:1565%09red/hsa:207%09red
Fat digestion and absorption	KEGG PATHWAY	hsa04975	1	41	0.505539	0.583736	Cluster-29057.164464	http://www.genome.jp/kegg-bin/show_pathway?hsa05200/hsa:3815%09red/hsa:22798%09red/hsa:2950%09red/hsa:5566%09red/hsa:2767%09red/hsa:5979%09red/hsa:4893%09red/hsa:6608%09red/hsa:5728%09red/hsa:2064%09red/hsa:5604%09red/hsa:1956%09red/hsa:5337%09red/hsa:5156%09red/hsa:5290%09red/hsa:673%09red/hsa:5293%09red/hsa:3845%09red/hsa:207%09red/hsa:7976%09red/hsa:7157%09red/hsa:2776%09red/hsa:4233%09red/hsa…
Neuroactive ligand-receptor interaction	KEGG PATHWAY	hsa04080	5	278	0.507597	0.583736	Cluster-29057.76633|Cluster-29057.64368|Cluster-29057.152609|Cluster-29057.52952|Cluster-40047.0	http://www.genome.jp/kegg-bin/show_pathway?hsa04015/hsa:5587%09red/hsa:3815%09red/hsa:7094%09red/hsa:4893%09red/hsa:5604%09red/hsa:1956%09red/hsa:5156%09red/hsa:5290%09red/hsa:673%09red/hsa:5293%09red/hsa:3845%09red/hsa:207%09red/hsa:3689%09red/hsa:2776%09red/hsa:64411%09red/hsa:2321%09red/hsa:4233%09red/hsa:2264%09red/hsa:2260%09red/hsa:2261%09red/hsa:3265%09red/hsa:2263%09red
Vasopressin-regulated water reabsorption	KEGG PATHWAY	hsa04962	1	44	0.529812	0.606252	Cluster-29057.80182	http://www.genome.jp/kegg-bin/show_pathway?hsa04151/hsa:3667%09red/hsa:3815%09red/hsa:22798%09red/hsa:4233%09red/hsa:4893%09red/hsa:7248%09red/hsa:5728%09red/hsa:5604%09red/hsa:1956%09red/hsa:5156%09red/hsa:5290%09red/hsa:5293%09red/hsa:3845%09red/hsa:207%09red/hsa:2321%09red/hsa:7157%09red/hsa:1147%09red/hsa:2264%09red/hsa:2260%09red/hsa:2261%09red/hsa:3265%09red/hsa:2263%09red/hsa:4846%09red
ABC transporters	KEGG PATHWAY	hsa02010	1	45	0.537635	0.612159	Cluster-29057.142150	http://www.genome.jp/kegg-bin/show_pathway?hsa04014/hsa:5337%09red/hsa:5156%09red/hsa:3265%09red/hsa:5781%09red/hsa:5290%09red/hsa:3815%09red/hsa:4893%09red/hsa:5293%09red/hsa:2321%09red/hsa:5566%09red/hsa:4233%09red/hsa:1147%09red/hsa:2264%09red/hsa:8398%09red/hsa:5604%09red/hsa:2260%09red/hsa:1956%09red/hsa:3845%09red/hsa:2263%09red/hsa:207%09red/hsa:2261%09red
Notch signaling pathway	KEGG PATHWAY	hsa04330	1	48	0.560334	0.631749	Cluster-29057.146323	http://www.genome.jp/kegg-bin/show_pathway?hsa05205/hsa:7157%09red/hsa:5293%09red/hsa:3265%09red/hsa:1514%09red/hsa:5290%09red/hsa:673%09red/hsa:4893%09red/hsa:6608%09red/hsa:4233%09red/hsa:5566%09red/hsa:2017%09red/hsa:2064%09red/hsa:5604%09red/hsa:2282%_x0000__x0000__x0000__x0000__x0000__x0000__x0000__x0000__x0000__x0000__x0000__x0000__x0000__x0000__x0000__x0000__x0000__x0000__x0000__x0000__x00…
Valine, leucine and isoleucine degradation	KEGG PATHWAY	hsa00280	1	48	0.560334	0.631749	Cluster-29057.166214	http://www.genome.jp/kegg-bin/show_pathway?hsa04510/hsa:5156%09red/hsa:824%09red/hsa:7094%09red/hsa:87%09red/hsa:5290%09red/hsa:673%09red/hsa:5293%09red/hsa:2321%09red/hsa:4233%09red/hsa:5728%09red/hsa:2064%09red/hsa:5604%09red/hsa:1956%09red/hsa:3265%31rint32", "zT.Data.WorkbookId": "s
Amyotrophic lateral sclerosis (ALS)	KEGG PATHWAY	hsa05014	1	51	0.58192	0.651163	Cluster-29057.19651	http://www.genome.jp/kegg-bin/show_pathway?hsa04810/hsa:3689%09red/hsa:5156%09red/hsa:3265%09red/hsa:87%09red/hsa:5290%09red/hsa:673%09red/hsa:4893%09red/hsa:5293%09red/hsa:2245%09red/hsa:2264%09red/hsa:4627%09red/hsa:5604%09red/hsa:2260%09red/hsa:1956%09red/hsa:3845%09red/hsa:2263%09red/hsa:4628%09red/hsa:2261%09red
Mineral absorption	KEGG PATHWAY	hsa04978	1	52	0.588878	0.651163	Cluster-29057.123767	http://www.genome.jp/kegg-bin/show_pathway?hsa04072/hsa:5337%09red/hsa:5156%09red/hsa:3265%09red/hsa:5781%09red/hsa:5290%09red/hsa:3815%09red/hsa:4893%09red/hsa:5293%09red/hsa:7248%09red/hsa:5604%09red/hsa:1956%09red/hsa:3845%09red/hsa:552%09red/hsa:2227%tanc_x0000__x0000__x0000__x0000_궰㲄_x0000__x0000__x0000_"_x0000__x0000_ⲏ_x0000_⊈
Lysine degradation	KEGG PATHWAY	hsa00310	1	52	0.588878	0.651163	Cluster-29057.99135	http://www.genome.jp/kegg-bin/show_pathway?hsa01522/hsa:3265%09red/hsa:5290%09red/hsa:673%09red/hsa:4893%09red/hsa:5293%09red/hsa:7157%09red/hsa:4851%09red/hsa:5566%09red/hsa:2064%09red/hsa:5604%09red/hsa:1956%09red/hsa:3845%09red/hsa:1565%09red/hsa:207%09red
Glutathione metabolism	KEGG PATHWAY	hsa00480	1	52	0.588878	0.651163	Cluster-29057.29316	http://www.genome.jp/kegg-bin/show_pathway?hsa05200/hsa:3815%09red/hsa:22798%09red/hsa:2950%09red/hsa:5566%09red/hsa:2767%09red/hsa:5979%09red/hsa:4893%09red/hsa:6608%09red/hsa:5728%09red/hsa:2064%09red/hsa:5604%09red/hsa:1956%09red/hsa:5337%09red/hsa:5156%09red/hsa:5290%09red/hsa:673%09red/hsa:5293%09red/hsa:3845%09red/hsa:207%09red/hsa:7976%09red/hsa:7157%09red/hsa:2776%09red/hsa:4233%09red/hsa…
Pathogenic Escherichia coli infection	KEGG PATHWAY	hsa05130	1	55	0.609065	0.66527	Cluster-29057.130562	http://www.genome.jp/kegg-bin/show_pathway?hsa04015/hsa:5587%09red/hsa:3815%09red/hsa:7094%09red/hsa:4893%09red/hsa:5604%09red/hsa:1956%09red/hsa:5156%09red/hsa:5290%09red/hsa:673%09red/hsa:5293%09red/hsa:3845%09red/hsa:207%09red/hsa:3689%09red/hsa:2776%09red/hsa:64411%09red/hsa:2321%09red/hsa:4233%09red/hsa:2264%09red/hsa:2260%09red/hsa:2261%09red/hsa:3265%09red/hsa:2263%09red
Legionellosis	KEGG PATHWAY	hsa05134	1	55	0.609065	0.66527	Cluster-29057.17028	http://www.genome.jp/kegg-bin/show_pathway?hsa04151/hsa:3667%09red/hsa:3815%09red/hsa:22798%09red/hsa:4233%09red/hsa:4893%09red/hsa:7248%09red/hsa:5728%09red/hsa:5604%09red/hsa:1956%09red/hsa:5156%09red/hsa:5290%09red/hsa:5293%09red/hsa:3845%09red/hsa:207%09red/hsa:2321%09red/hsa:7157%09red/hsa:1147%09red/hsa:2264%09red/hsa:2260%09red/hsa:2261%09red/hsa:3265%09red/hsa:2263%09red/hsa:4846%09red
Herpes simplex infection	KEGG PATHWAY	hsa05168	3	186	0.610313	0.66527	Cluster-29057.45210|Cluster-29057.19651|Cluster-29057.118397	http://www.genome.jp/kegg-bin/show_pathway?hsa04014/hsa:5337%09red/hsa:5156%09red/hsa:3265%09red/hsa:5781%09red/hsa:5290%09red/hsa:3815%09red/hsa:4893%09red/hsa:5293%09red/hsa:2321%09red/hsa:5566%09red/hsa:4233%09red/hsa:1147%09red/hsa:2264%09red/hsa:8398%09red/hsa:5604%09red/hsa:2260%09red/hsa:1956%09red/hsa:3845%09red/hsa:2263%09red/hsa:207%09red/hsa:2261%09red
Steroid hormone biosynthesis	KEGG PATHWAY	hsa00140	1	58	0.628262	0.681605	Cluster-29057.79033	http://www.genome.jp/kegg-bin/show_pathway?hsa05205/hsa:7157%09red/hsa:5293%09red/hsa:3265%09red/hsa:1514%09red/hsa:5290%09red/hsa:673%09red/hsa:4893%09red/hsa:6608%09red/hsa:4233%09red/hsa:5566%09red/hsa:2017%09red/hsa:2064%09red/hsa:5604%09red/hsa:2283%_x0000__x0000__x0000__x0000__x0000__x0000__x0000__x0000__x0000__x0000__x0000__x0000__x0000__x0000__x0000__x0000__x0000__x0000__x0000__x0000__x00…
Spliceosome	KEGG PATHWAY	hsa03040	2	134	0.662895	0.713514	Cluster-29057.48268|Cluster-29057.142610	http://www.genome.jp/kegg-bin/show_pathway?hsa04510/hsa:5156%09red/hsa:824%09red/hsa:7094%09red/hsa:87%09red/hsa:5290%09red/hsa:673%09red/hsa:5293%09red/hsa:2321%09red/hsa:4233%09red/hsa:5728%09red/hsa:2064%09red/hsa:5604%09red/hsa:1956%09red/hsa:3265%32rint32", "zT.Data.WorkbookId": "s
Cytosolic DNA-sensing pathway	KEGG PATHWAY	hsa04623	1	64	0.663878	0.713514	Cluster-29057.45210	http://www.genome.jp/kegg-bin/show_pathway?hsa04810/hsa:3689%09red/hsa:5156%09red/hsa:3265%09red/hsa:87%09red/hsa:5290%09red/hsa:673%09red/hsa:4893%09red/hsa:5293%09red/hsa:2245%09red/hsa:2264%09red/hsa:4627%09red/hsa:5604%09red/hsa:2260%09red/hsa:1956%09red/hsa:3845%09red/hsa:2263%09red/hsa:4628%09red/hsa:2261%09red
Systemic lupus erythematosus	KEGG PATHWAY	hsa05322	2	136	0.67069	0.717482	Cluster-29057.28778|Cluster-29057.47243	http://www.genome.jp/kegg-bin/show_pathway?hsa04072/hsa:5337%09red/hsa:5156%09red/hsa:3265%09red/hsa:5781%09red/hsa:5290%09red/hsa:3815%09red/hsa:4893%09red/hsa:5293%09red/hsa:7248%09red/hsa:5604%09red/hsa:1956%09red/hsa:3845%09red/hsa:552%09red/hsa:2228%_x0000__x0000__x0000__x0000__x0000__x0000__x0000__x0000__x0000__x0000__x0000__x0000__x0000__x0000__x0000__x0000__x0000__x0000__x0000_
Parkinson's disease	KEGG PATHWAY	hsa05012	2	142	0.693199	0.737787	Cluster-29057.164675|Cluster-29057.80182	http://www.genome.jp/kegg-bin/show_pathway?hsa01522/hsa:3265%09red/hsa:5290%09red/hsa:673%09red/hsa:4893%09red/hsa:5293%09red/hsa:7157%09red/hsa:4851%09red/hsa:5566%09red/hsa:2064%09red/hsa:5604%09red/hsa:1956%09red/hsa:3845%09red/hsa:1565%09red/hsa:207%09red
RIG-I-like receptor signaling pathway	KEGG PATHWAY	hsa04622	1	70	0.696086	0.737787	Cluster-29057.45210	http://www.genome.jp/kegg-bin/show_pathway?hsa05200/hsa:3815%09red/hsa:22798%09red/hsa:2950%09red/hsa:5566%09red/hsa:2767%09red/hsa:5979%09red/hsa:4893%09red/hsa:6608%09red/hsa:5728%09red/hsa:2064%09red/hsa:5604%09red/hsa:1956%09red/hsa:5337%09red/hsa:5156%09red/hsa:5290%09red/hsa:673%09red/hsa:5293%09red/hsa:3845%09red/hsa:207%09red/hsa:7976%09red/hsa:7157%09red/hsa:2776%09red/hsa:4233%09red/hsa…
Pertussis	KEGG PATHWAY	hsa05133	1	75	0.720559	0.760223	Cluster-29057.17028	http://www.genome.jp/kegg-bin/show_pathway?hsa04015/hsa:5587%09red/hsa:3815%09red/hsa:7094%09red/hsa:4893%09red/hsa:5604%09red/hsa:1956%09red/hsa:5156%09red/hsa:5290%09red/hsa:673%09red/hsa:5293%09red/hsa:3845%09red/hsa:207%09red/hsa:3689%09red/hsa:2776%09red/hsa:64411%09red/hsa:2321%09red/hsa:4233%09red/hsa:2264%09red/hsa:2260%09red/hsa:2261%09red/hsa:3265%09red/hsa:2263%09red
ECM-receptor interaction	KEGG PATHWAY	hsa04512	1	82	0.751551	0.786464	Cluster-29057.68601	http://www.genome.jp/kegg-bin/show_pathway?hsa04151/hsa:3667%09red/hsa:3815%09red/hsa:22798%09red/hsa:4233%09red/hsa:4893%09red/hsa:7248%09red/hsa:5728%09red/hsa:5604%09red/hsa:1956%09red/hsa:5156%09red/hsa:5290%09red/hsa:5293%09red/hsa:3845%09red/hsa:207%09red/hsa:2321%09red/hsa:7157%09red/hsa:1147%09red/hsa:2264%09red/hsa:2260%09red/hsa:2261%09red/hsa:3265%09red/hsa:2263%09red/hsa:4846%09red
Taste transduction	KEGG PATHWAY	hsa04742	1	83	0.755689	0.786464	Cluster-29057.80182	http://www.genome.jp/kegg-bin/show_pathway?hsa04014/hsa:5337%09red/hsa:5156%09red/hsa:3265%09red/hsa:5781%09red/hsa:5290%09red/hsa:3815%09red/hsa:4893%09red/hsa:5293%09red/hsa:2321%09red/hsa:5566%09red/hsa:4233%09red/hsa:1147%09red/hsa:2264%09red/hsa:8398%09red/hsa:5604%09red/hsa:2260%09red/hsa:1956%09red/hsa:3845%09red/hsa:2263%09red/hsa:207%09red/hsa:2261%09red
Hypertrophic cardiomyopathy (HCM)	KEGG PATHWAY	hsa05410	1	83	0.755689	0.786464	Cluster-29057.80441	http://www.genome.jp/kegg-bin/show_pathway?hsa05205/hsa:7157%09red/hsa:5293%09red/hsa:3265%09red/hsa:1514%09red/hsa:5290%09red/hsa:673%09red/hsa:4893%09red/hsa:6608%09red/hsa:4233%09red/hsa:5566%09red/hsa:2017%09red/hsa:2064%09red/hsa:5604%09red/hsa:2284%_x0000__x0000__x0000__x0000__x0000__x0000__x0000__x0000__x0000__x0000__x0000__x0000__x0000__x0000__x0000__x0000__x0000__x0000__x0000__x0000__x00…
TGF-beta signaling pathway	KEGG PATHWAY	hsa04350	1	84	0.759758	0.787137	Cluster-29057.72254	http://www.genome.jp/kegg-bin/show_pathway?hsa04510/hsa:5156%09red/hsa:824%09red/hsa:7094%09red/hsa:87%09red/hsa:5290%09red/hsa:673%09red/hsa:5293%09red/hsa:2321%09red/hsa:4233%09red/hsa:5728%09red/hsa:2064%09red/hsa:5604%09red/hsa:1956%09red/hsa:3265%33r_x0000__x0000__x0000__x0000__x0000__x0000__x0000__x0000_랈㟂㵸·_x000C__x0000__x0007__x0000__xFFFF__xFFFF__x0000__x0000__x0000__x0000__x0000__x0000_…
Ribosome biogenesis in eukaryotes	KEGG PATHWAY	hsa03008	1	89	0.77911	0.803567	Cluster-29057.59874	http://www.genome.jp/kegg-bin/show_pathway?hsa04810/hsa:3689%09red/hsa:5156%09red/hsa:3265%09red/hsa:87%09red/hsa:5290%09red/hsa:673%09red/hsa:4893%09red/hsa:5293%09red/hsa:2245%09red/hsa:2264%09red/hsa:4627%09red/hsa:5604%09red/hsa:2260%09red/hsa:1956%09red/hsa:3845%09red/hsa:2263%09red/hsa:4628%09red/hsa:2261%09red
Morphine addiction	KEGG PATHWAY	hsa05032	1	91	0.786408	0.804808	Cluster-29057.80182	http://www.genome.jp/kegg-bin/show_pathway?hsa04072/hsa:5337%09red/hsa:5156%09red/hsa:3265%09red/hsa:5781%09red/hsa:5290%09red/hsa:3815%09red/hsa:4893%09red/hsa:5293%09red/hsa:7248%09red/hsa:5604%09red/hsa:1956%09red/hsa:3845%09red/hsa:552%09red/hsa:2229%_x0000__x0000__x0000__x0000__x0000__x0000__x0000__x0000__x0000__x0000__x0000__x0000__x0000__x0000__x0000__x0000__x0000__x0000__x0000_
RNA transport	KEGG PATHWAY	hsa03013	2	172	0.787312	0.804808	Cluster-29057.101521|Cluster-29057.104468	http://www.genome.jp/kegg-bin/show_pathway?hsa01522/hsa:3265%09red/hsa:5290%09red/hsa:673%09red/hsa:4893%09red/hsa:5293%09red/hsa:7157%09red/hsa:4851%09red/hsa:5566%09red/hsa:2064%09red/hsa:5604%09red/hsa:1956%09red/hsa:3845%09red/hsa:1565%09red/hsa:207%09red
Oxidative phosphorylation	KEGG PATHWAY	hsa00190	1	133	0.894558	0.910391	Cluster-29057.61620	http://www.genome.jp/kegg-bin/show_pathway?hsa05200/hsa:3815%09red/hsa:22798%09red/hsa:2950%09red/hsa:5566%09red/hsa:2767%09red/hsa:5979%09red/hsa:4893%09red/hsa:6608%09red/hsa:5728%09red/hsa:2064%09red/hsa:5604%09red/hsa:1956%09red/hsa:5337%09red/hsa:5156%09red/hsa:5290%09red/hsa:673%09red/hsa:5293%09red/hsa:3845%09red/hsa:207%09red/hsa:7976%09red/hsa:7157%09red/hsa:2776%09red/hsa:4233%09red/hsa…
Ribosome	KEGG PATHWAY	hsa03010	1	138	0.903062	0.914997	Cluster-29057.103434	http://www.genome.jp/kegg-bin/show_pathway?hsa04015/hsa:5587%09red/hsa:3815%09red/hsa:7094%09red/hsa:4893%09red/hsa:5604%09red/hsa:1956%09red/hsa:5156%09red/hsa:5290%09red/hsa:673%09red/hsa:5293%09red/hsa:3845%09red/hsa:207%09red/hsa:3689%09red/hsa:2776%09red/hsa:64411%09red/hsa:2321%09red/hsa:4233%09red/hsa:2264%09red/hsa:2260%09red/hsa:2261%09red/hsa:3265%09red/hsa:2263%09red
Protein processing in endoplasmic reticulum	KEGG PATHWAY	hsa04141	1	166	0.939479	0.94772	Cluster-29057.148787	http://www.genome.jp/kegg-bin/show_pathway?hsa04151/hsa:3667%09red/hsa:3815%09red/hsa:22798%09red/hsa:4233%09red/hsa:4893%09red/hsa:7248%09red/hsa:5728%09red/hsa:5604%09red/hsa:1956%09red/hsa:5156%09red/hsa:5290%09red/hsa:5293%09red/hsa:3845%09red/hsa:207%09red/hsa:2321%09red/hsa:7157%09red/hsa:1147%09red/hsa:2264%09red/hsa:2260%09red/hsa:2261%09red/hsa:3265%09red/hsa:2263%09red/hsa:4846%09red
Purine metabolism	KEGG PATHWAY	hsa00230	1	176	0.948854	0.952998	Cluster-29057.31082	http://www.genome.jp/kegg-bin/show_pathway?hsa04014/hsa:5337%09red/hsa:5156%09red/hsa:3265%09red/hsa:5781%09red/hsa:5290%09red/hsa:3815%09red/hsa:4893%09red/hsa:5293%09red/hsa:2321%09red/hsa:5566%09red/hsa:4233%09red/hsa:1147%09red/hsa:2264%09red/hsa:8398%09red/hsa:5604%09red/hsa:2260%09red/hsa:1956%09red/hsa:3845%09red/hsa:2263%09red/hsa:207%09red/hsa:2261%09red
Olfactory transduction	KEGG PATHWAY	hsa04740	1	420	0.999169	0.999169	Cluster-29057.80182	http://www.genome.jp/kegg-bin/show_pathway?hsa05205/hsa:7157%09red/hsa:5293%09red/hsa:3265%09red/hsa:1514%09red/hsa:5290%09red/hsa:673%09red/hsa:4893%09red/hsa:6608%09red/hsa:4233%09red/hsa:5566%09red/hsa:2017%09red/hsa:2064%09red/hsa:5604%09red/hsa:2285%܈㤺傈ᛆਸ㤺呸ᛆװ㤺唈ᛆƨ㤺喘ᛆ雀㤺嚸ᛆ୐㤺坈ᛆ闀㤺塨ᛆ౨㤺壸ᛆ྘㤺崰ᛆᩘ㤺巀ᛆ᭰㤺幐ᛆᾸ㤺廠ᛆᇈ㤺捠ᛆᓸ㤺攐ᛆᲈ㤺昰ᛆᜨ㤺曀ᛆ駀㤺材ᛆ髀㤺桰ᛆᘐ㤺祀ᛊ蒰㤺뿘
