# Supplementary material for: Transcriptomics reveals the molecular processes of light-induced rapid darkening of the non-obligate cave dweller Oreolalax rhodostigmatus (Megophryidae, Anura) and their genetic basis of pigmentation strategy
Source: BMC Genomics. 2018 May 31;19:422. doi: 10.1186/s12864-018-4790-y (PMC5984452; doi:10.1186/s12864-018-4790-y)
Supplement: Supplementary file 6 — Table S5. Summary of enrichment based on stricter light-inducible genes (213). (XLSX 32 kb) [file 12864_2018_4790_MOESM6_ESM.xlsx]

## Sheet: Sheet1
Table S5. Summary of enrichment based on stricter light-inducible genes (213).
Enrichment analysis of upregulated genes along with light exposure (ANOVA & pairwise comparison)
Pathways	Database	ID	Input number	Background number	P-Value	Corrected P-Value	Input	Hyperlink
Pathways in cancer	KEGG PATHWAY	hsa05200	88	397	1.3636e-116	7.93613e-114	Cluster-29057.27490|Cluster-29057.12203|Cluster-29057.12839|Cluster-29057.22648|Cluster-29057.16539|Cluster-29057.23200|Cluster-29057.16100|Cluster-29057.23928|Cluster-29057.154811|Cluster-29057.22082|Cluster-29057.28390|Cluster-29057.20759|Cluster-29057.20906|Cluster-29057.18210|Cluster-29057.167776|Cluster-29057.17757|Cluster-29057.7329|Cluster-29057.20582|Cluster-29057.155829|Cluster-29057.241…	http://www.genome.jp/kegg-bin/show_pathway?hsa05200/hsa:7157%09red/hsa:5156%09red/hsa:2767%09red/hsa:2776%09red/hsa:5290%09red/hsa:673%09red/hsa:2263%09red/hsa:4233%09red/hsa:6608%09red/hsa:5728%09red/hsa:2064%09red/hsa:5604%09red/hsa:2260%09red/hsa:1956%09red/hsa:3845%09red/hsa:3815%09red/hsa:207%09red/hsa:5979%09red
Prostate cancer	KEGG PATHWAY	hsa05215	60	89	1.16041e-101	3.37678e-99	Cluster-29057.27490|Cluster-29057.28350|Cluster-29057.16277|Cluster-29057.25495|Cluster-29057.161836|Cluster-29057.23270|Cluster-29057.20841|Cluster-29057.24174|Cluster-29057.12839|Cluster-29057.28365|Cluster-29057.11340|Cluster-29057.7574|Cluster-29057.19852|Cluster-29057.19242|Cluster-29057.23471|Cluster-29057.26110|Cluster-29057.27855|Cluster-29057.160131|Cluster-29057.164004|Cluster-29057.118…	http://www.genome.jp/kegg-bin/show_pathway?hsa05215/hsa:5156%09red/hsa:5290%09red/hsa:673%09red/hsa:7157%09red/hsa:5728%09red/hsa:2064%09red/hsa:5604%09red/hsa:2260%09red/hsa:1956%09red/hsa:3845%09red/hsa:2263%09red/hsa:207%09red
EGFR tyrosine kinase inhibitor resistance	KEGG PATHWAY	hsa01521	57	81	3.17615e-97	6.16174e-95	Cluster-29057.27490|Cluster-29057.4068|Cluster-29057.25495|Cluster-29057.161836|Cluster-29057.23270|Cluster-29057.26775|Cluster-29057.24174|Cluster-29057.12839|Cluster-29057.28365|Cluster-29057.11340|Cluster-29057.7574|Cluster-29057.16277|Cluster-29057.19852|Cluster-29057.19242|Cluster-29057.23471|Cluster-29057.26110|Cluster-29057.27855|Cluster-29057.160131|Cluster-29057.164004|Cluster-29057.2994…	http://www.genome.jp/kegg-bin/show_pathway?hsa01521/hsa:5156%09red/hsa:5290%09red/hsa:673%09red/hsa:4233%09red/hsa:5728%09red/hsa:2064%09red/hsa:5604%09red/hsa:1956%09red/hsa:3845%09red/hsa:2263%09red/hsa:207%09red
Non-small cell lung cancer	KEGG PATHWAY	hsa05223	53	56	3.713e-95	5.40242e-93	Cluster-29057.11926|Cluster-29057.18716|Cluster-29057.8145|Cluster-29057.158122|Cluster-29057.161836|Cluster-29057.158928|Cluster-29057.11551|Cluster-29057.26775|Cluster-29057.24174|Cluster-29057.12111|Cluster-29057.16277|Cluster-29057.28365|Cluster-29057.11340|Cluster-29057.7574|Cluster-29057.24603|Cluster-29057.9590|Cluster-29057.157962|Cluster-29057.19852|Cluster-29057.19242|Cluster-29057.2347…	http://www.genome.jp/kegg-bin/show_pathway?hsa05223/hsa:5290%09red/hsa:673%09red/hsa:238%09red/hsa:7157%09red/hsa:2064%09red/hsa:5604%09red/hsa:1956%09red/hsa:3845%09red/hsa:207%09red
Melanoma	KEGG PATHWAY	hsa05218	52	71	3.68506e-89	1.94973e-87	Cluster-29057.27490|Cluster-29057.28350|Cluster-29057.4068|Cluster-29057.25495|Cluster-29057.161836|Cluster-29057.20841|Cluster-29057.12839|Cluster-29057.28365|Cluster-29057.11340|Cluster-29057.7574|Cluster-29057.9590|Cluster-29057.16277|Cluster-29057.19852|Cluster-29057.19242|Cluster-29057.23471|Cluster-29057.26110|Cluster-29057.160131|Cluster-29057.164004|Cluster-29057.118311|Cluster-29057.2171…	http://www.genome.jp/kegg-bin/show_pathway?hsa05218/hsa:7157%09red/hsa:5156%09red/hsa:5290%09red/hsa:673%09red/hsa:4233%09red/hsa:5728%09red/hsa:5604%09red/hsa:2260%09red/hsa:1956%09red/hsa:3845%09red/hsa:207%09red
PI3K-Akt signaling pathway	KEGG PATHWAY	hsa04151	63	342	3.9531e-77	7.18971e-76	Cluster-29057.27490|Cluster-29057.103392|Cluster-29057.11748|Cluster-29057.4068|Cluster-29057.159018|Cluster-29057.25495|Cluster-29057.161836|Cluster-29057.167092|Cluster-29057.170107|Cluster-29057.20841|Cluster-29057.22319|Cluster-29057.12839|Cluster-29057.28365|Cluster-29057.11340|Cluster-29057.163966|Cluster-29057.9590|Cluster-29057.169988|Cluster-29057.19852|Cluster-29057.19242|Cluster-29057.…	http://www.genome.jp/kegg-bin/show_pathway?hsa04151/hsa:7157%09red/hsa:5156%09red/hsa:5290%09red/hsa:3815%09red/hsa:7248%09red/hsa:4233%09red/hsa:5728%09red/hsa:5604%09red/hsa:2260%09red/hsa:1956%09red/hsa:3845%09red/hsa:2263%09red/hsa:207%09red/hsa:2264%09red
Glioma	KEGG PATHWAY	hsa05214	44	65	4.19675e-74	7.18385e-73	Cluster-29057.27490|Cluster-29057.16277|Cluster-29057.25495|Cluster-29057.161836|Cluster-29057.12839|Cluster-29057.28365|Cluster-29057.11340|Cluster-29057.7574|Cluster-29057.19852|Cluster-29057.19242|Cluster-29057.23471|Cluster-29057.26110|Cluster-29057.160131|Cluster-29057.164004|Cluster-29057.21712|Cluster-29057.26917|Cluster-29057.16890|Cluster-29057.155856|Cluster-29057.29322|Cluster-29057.29…	http://www.genome.jp/kegg-bin/show_pathway?hsa05214/hsa:5156%09red/hsa:5290%09red/hsa:673%09red/hsa:7157%09red/hsa:5728%09red/hsa:5604%09red/hsa:1956%09red/hsa:3845%09red/hsa:207%09red
Focal adhesion	KEGG PATHWAY	hsa04510	54	203	2.44284e-73	4.06209e-72	Cluster-29057.27490|Cluster-29057.4068|Cluster-29057.25495|Cluster-29057.161836|Cluster-29057.23270|Cluster-29057.26775|Cluster-29057.24174|Cluster-29057.12839|Cluster-29057.28365|Cluster-29057.7574|Cluster-29057.16277|Cluster-29057.19852|Cluster-29057.19242|Cluster-29057.23471|Cluster-29057.26110|Cluster-29057.27855|Cluster-29057.160131|Cluster-29057.164004|Cluster-29057.29940|Cluster-29057.2171…	http://www.genome.jp/kegg-bin/show_pathway?hsa04510/hsa:5156%09red/hsa:5290%09red/hsa:673%09red/hsa:4233%09red/hsa:5728%09red/hsa:2064%09red/hsa:5604%09red/hsa:1956%09red/hsa:207%09red
Rap1 signaling pathway	KEGG PATHWAY	hsa04015	53	211	8.67597e-71	9.71041e-70	Cluster-29057.27490|Cluster-29057.4068|Cluster-29057.25495|Cluster-29057.161836|Cluster-29057.20841|Cluster-29057.12839|Cluster-29057.28365|Cluster-29057.11340|Cluster-29057.7574|Cluster-29057.9590|Cluster-29057.169988|Cluster-29057.16277|Cluster-29057.19852|Cluster-29057.19242|Cluster-29057.23471|Cluster-29057.26110|Cluster-29057.156864|Cluster-29057.160131|Cluster-29057.164004|Cluster-29057.118…	http://www.genome.jp/kegg-bin/show_pathway?hsa04015/hsa:5156%09red/hsa:2776%09red/hsa:5290%09red/hsa:3815%09red/hsa:2263%09red/hsa:4233%09red/hsa:2264%09red/hsa:5604%09red/hsa:2260%09red/hsa:1956%09red/hsa:3845%09red/hsa:673%09red/hsa:207%09red
Endometrial cancer	KEGG PATHWAY	hsa05213	39	52	6.60026e-67	5.12181e-66	Cluster-29057.161836|Cluster-29057.26775|Cluster-29057.24174|Cluster-29057.16277|Cluster-29057.28365|Cluster-29057.11340|Cluster-29057.7574|Cluster-29057.9590|Cluster-29057.19852|Cluster-29057.19242|Cluster-29057.23471|Cluster-29057.26110|Cluster-29057.27855|Cluster-29057.167776|Cluster-29057.164004|Cluster-29057.21712|Cluster-29057.23200|Cluster-29057.16890|Cluster-29057.17389|Cluster-29057.2967…	http://www.genome.jp/kegg-bin/show_pathway?hsa05213/hsa:5290%09red/hsa:673%09red/hsa:7157%09red/hsa:5728%09red/hsa:2064%09red/hsa:5604%09red/hsa:1956%09red/hsa:3845%09red/hsa:207%09red
Phospholipase D signaling pathway	KEGG PATHWAY	hsa04072	46	144	2.13146e-65	1.61105e-64	Cluster-29057.27490|Cluster-29057.103392|Cluster-29057.11748|Cluster-29057.159018|Cluster-29057.25495|Cluster-29057.161836|Cluster-29057.170107|Cluster-29057.22319|Cluster-29057.12839|Cluster-29057.28365|Cluster-29057.11340|Cluster-29057.163966|Cluster-29057.9590|Cluster-29057.19852|Cluster-29057.19242|Cluster-29057.22876|Cluster-29057.23471|Cluster-29057.26110|Cluster-29057.156864|Cluster-29057.…	http://www.genome.jp/kegg-bin/show_pathway?hsa04072/hsa:5156%09red/hsa:5781%09red/hsa:5290%09red/hsa:3815%09red/hsa:7248%09red/hsa:5604%09red/hsa:1956%09red/hsa:3845%09red/hsa:207%09red
Proteoglycans in cancer	KEGG PATHWAY	hsa05205	48	205	1.13781e-62	8.38234e-62	Cluster-29057.25854|Cluster-29057.16277|Cluster-29057.26775|Cluster-29057.161836|Cluster-29057.109801|Cluster-29057.12203|Cluster-29057.20582|Cluster-29057.155829|Cluster-29057.20841|Cluster-29057.24174|Cluster-29057.4068|Cluster-29057.28365|Cluster-29057.11340|Cluster-29057.7574|Cluster-29057.18253|Cluster-29057.9590|Cluster-29057.19852|Cluster-29057.19242|Cluster-29057.23471|Cluster-29057.26110…	http://www.genome.jp/kegg-bin/show_pathway?hsa05205/hsa:7157%09red/hsa:5781%09red/hsa:5290%09red/hsa:673%09red/hsa:4233%09red/hsa:6608%09red/hsa:2064%09red/hsa:5604%09red/hsa:2260%09red/hsa:1956%09red/hsa:3845%09red/hsa:207%09red
Choline metabolism in cancer	KEGG PATHWAY	hsa05231	41	101	8.57736e-62	6.08784e-61	Cluster-29057.27490|Cluster-29057.103392|Cluster-29057.11748|Cluster-29057.159018|Cluster-29057.25495|Cluster-29057.161836|Cluster-29057.11340|Cluster-29057.22319|Cluster-29057.12839|Cluster-29057.28365|Cluster-29057.170107|Cluster-29057.163966|Cluster-29057.19852|Cluster-29057.19242|Cluster-29057.22876|Cluster-29057.23471|Cluster-29057.26110|Cluster-29057.164004|Cluster-29057.167092|Cluster-2905…	http://www.genome.jp/kegg-bin/show_pathway?hsa05231/hsa:5156%09red/hsa:5290%09red/hsa:7248%09red/hsa:5604%09red/hsa:1956%09red/hsa:3845%09red/hsa:207%09red
Ras signaling pathway	KEGG PATHWAY	hsa04014	48	228	1.04147e-60	7.21591e-60	Cluster-29057.27490|Cluster-29057.4068|Cluster-29057.25495|Cluster-29057.161836|Cluster-29057.20841|Cluster-29057.12839|Cluster-29057.28365|Cluster-29057.11340|Cluster-29057.9590|Cluster-29057.169988|Cluster-29057.19852|Cluster-29057.19242|Cluster-29057.23471|Cluster-29057.26110|Cluster-29057.156864|Cluster-29057.164004|Cluster-29057.118311|Cluster-29057.163564|Cluster-29057.26917|Cluster-29057.6…	http://www.genome.jp/kegg-bin/show_pathway?hsa04014/hsa:5156%09red/hsa:5781%09red/hsa:5290%09red/hsa:3815%09red/hsa:4233%09red/hsa:2264%09red/hsa:5604%09red/hsa:2260%09red/hsa:1956%09red/hsa:3845%09red/hsa:2263%09red/hsa:207%09red
@@Axon guidance	KEGG PATHWAY	hsa04360	12	176	1.64682e-10	4.89005e-10	Cluster-29057.25854|Cluster-29057.4068|Cluster-29057.29940|Cluster-29057.12203|Cluster-29057.20582|Cluster-29057.11340|Cluster-29057.62999|Cluster-29057.169182|Cluster-29057.155829|Cluster-29057.14340|Cluster-29057.18253|Cluster-29057.118397	http://www.genome.jp/kegg-bin/show_pathway?hsa04360/hsa:5290%09red/hsa:4233%09red/hsa:3845%09red/hsa:6608%09red/hsa:5781%09red
MAPK signaling pathway	KEGG PATHWAY	hsa04010	46	255	2.23988e-55	1.46473e-54	Cluster-29057.27490|Cluster-29057.28350|Cluster-29057.169988|Cluster-29057.25495|Cluster-29057.161836|Cluster-29057.20841|Cluster-29057.12839|Cluster-29057.28365|Cluster-29057.11340|Cluster-29057.7574|Cluster-29057.16277|Cluster-29057.19852|Cluster-29057.19242|Cluster-29057.23471|Cluster-29057.26110|Cluster-29057.160131|Cluster-29057.164004|Cluster-29057.118311|Cluster-29057.26917|Cluster-29057.1…	http://www.genome.jp/kegg-bin/show_pathway?hsa04010/hsa:5156%09red/hsa:2872%09red/hsa:673%09red/hsa:7157%09red/hsa:2264%09red/hsa:5604%09red/hsa:2260%09red/hsa:1956%09red/hsa:3845%09red/hsa:2263%09red/hsa:207%09red
MicroRNAs in cancer	KEGG PATHWAY	hsa05206	46	299	1.64626e-52	1.05288e-51	Cluster-29057.27490|Cluster-29057.4068|Cluster-29057.25495|Cluster-29057.16100|Cluster-29057.23270|Cluster-29057.26775|Cluster-29057.24174|Cluster-29057.12839|Cluster-29057.11340|Cluster-29057.19242|Cluster-29057.23471|Cluster-29057.27855|Cluster-29057.167776|Cluster-29057.164004|Cluster-29057.29940|Cluster-29057.21712|Cluster-29057.23200|Cluster-29057.62999|Cluster-29057.26917|Cluster-29057.1689…	http://www.genome.jp/kegg-bin/show_pathway?hsa05206/hsa:5156%09red/hsa:5290%09red/hsa:7157%09red/hsa:4233%09red/hsa:5728%09red/hsa:2064%09red/hsa:5604%09red/hsa:1956%09red/hsa:3845%09red
Pancreatic cancer	KEGG PATHWAY	hsa05212	33	66	3.80629e-52	2.40789e-51	Cluster-29057.161836|Cluster-29057.26775|Cluster-29057.24174|Cluster-29057.16277|Cluster-29057.28365|Cluster-29057.11340|Cluster-29057.7574|Cluster-29057.9590|Cluster-29057.28390|Cluster-29057.19852|Cluster-29057.19242|Cluster-29057.23471|Cluster-29057.26110|Cluster-29057.27855|Cluster-29057.167776|Cluster-29057.164004|Cluster-29057.23200|Cluster-29057.17389|Cluster-29057.29672|Cluster-29057.1965…	http://www.genome.jp/kegg-bin/show_pathway?hsa05212/hsa:5290%09red/hsa:673%09red/hsa:7157%09red/hsa:2064%09red/hsa:5604%09red/hsa:1956%09red/hsa:3845%09red/hsa:207%09red
Endocrine resistance	KEGG PATHWAY	hsa01522	35	97	3.11641e-51	1.95027e-50	Cluster-29057.28619|Cluster-29057.161836|Cluster-29057.26775|Cluster-29057.24174|Cluster-29057.16277|Cluster-29057.28365|Cluster-29057.11340|Cluster-29057.7574|Cluster-29057.9590|Cluster-29057.28390|Cluster-29057.19852|Cluster-29057.19242|Cluster-29057.23471|Cluster-29057.26110|Cluster-29057.27855|Cluster-29057.167776|Cluster-29057.164004|Cluster-29057.23200|Cluster-29057.17389|Cluster-29057.2967…	http://www.genome.jp/kegg-bin/show_pathway?hsa01522/hsa:5290%09red/hsa:673%09red/hsa:7157%09red/hsa:2064%09red/hsa:5604%09red/hsa:1956%09red/hsa:3845%09red/hsa:1565%09red/hsa:207%09red
Gap junction	KEGG PATHWAY	hsa04540	34	88	1.28831e-50	7.89258e-50	Cluster-29057.27490|Cluster-29057.25495|Cluster-29057.16100|Cluster-29057.155564|Cluster-29057.12839|Cluster-29057.11340|Cluster-29057.22648|Cluster-29057.19242|Cluster-29057.23471|Cluster-29057.161403|Cluster-29057.164004|Cluster-29057.26917|Cluster-29057.160536|Cluster-29057.16729|Cluster-29057.121302|Cluster-29057.155856|Cluster-29057.29322|Cluster-29057.29672|Cluster-29057.8504|Cluster-29057.…	http://www.genome.jp/kegg-bin/show_pathway?hsa04540/hsa:5156%09red/hsa:2767%09red/hsa:2776%09red/hsa:5604%09red/hsa:1956%09red/hsa:3845%09red
Regulation of actin cytoskeleton	KEGG PATHWAY	hsa04810	40	215	1.4922e-48	8.95321e-48	Cluster-29057.27490|Cluster-29057.169988|Cluster-29057.25495|Cluster-29057.16100|Cluster-29057.20841|Cluster-29057.12839|Cluster-29057.11340|Cluster-29057.7574|Cluster-29057.16277|Cluster-29057.19242|Cluster-29057.23471|Cluster-29057.160131|Cluster-29057.164004|Cluster-29057.118311|Cluster-29057.26917|Cluster-29057.157522|Cluster-29057.155856|Cluster-29057.29322|Cluster-29057.29672|Cluster-29057.…	http://www.genome.jp/kegg-bin/show_pathway?hsa04810/hsa:5156%09red/hsa:5290%09red/hsa:673%09red/hsa:2264%09red/hsa:5604%09red/hsa:2260%09red/hsa:1956%09red/hsa:3845%09red/hsa:2263%09red
ErbB signaling pathway	KEGG PATHWAY	hsa04012	32	88	5.96145e-47	3.54037e-46	Cluster-29057.161836|Cluster-29057.26775|Cluster-29057.24174|Cluster-29057.16277|Cluster-29057.28365|Cluster-29057.11340|Cluster-29057.7574|Cluster-29057.9590|Cluster-29057.28390|Cluster-29057.19852|Cluster-29057.19242|Cluster-29057.23471|Cluster-29057.26110|Cluster-29057.27855|Cluster-29057.167776|Cluster-29057.164004|Cluster-29057.23200|Cluster-29057.17389|Cluster-29057.29672|Cluster-29057.2823…	http://www.genome.jp/kegg-bin/show_pathway?hsa04012/hsa:5290%09red/hsa:673%09red/hsa:2064%09red/hsa:5604%09red/hsa:1956%09red/hsa:3845%09red/hsa:207%09red
Calcium signaling pathway	KEGG PATHWAY	hsa04020	37	180	2.50562e-46	1.45827e-45	Cluster-29057.27490|Cluster-29057.25495|Cluster-29057.16100|Cluster-29057.23270|Cluster-29057.26775|Cluster-29057.24174|Cluster-29057.12839|Cluster-29057.155564|Cluster-29057.22648|Cluster-29057.161403|Cluster-29057.27855|Cluster-29057.164004|Cluster-29057.23200|Cluster-29057.20759|Cluster-29057.26917|Cluster-29057.160536|Cluster-29057.17389|Cluster-29057.16729|Cluster-29057.121302|Cluster-29057.…	http://www.genome.jp/kegg-bin/show_pathway?hsa04020/hsa:5156%09red/hsa:2064%09red/hsa:2776%09red/hsa:2767%09red/hsa:1956%09red
Bladder cancer	KEGG PATHWAY	hsa05219	27	41	2.94573e-45	1.69744e-44	Cluster-29057.26775|Cluster-29057.24174|Cluster-29057.16277|Cluster-29057.11340|Cluster-29057.7574|Cluster-29057.28390|Cluster-29057.19242|Cluster-29057.23471|Cluster-29057.27855|Cluster-29057.167776|Cluster-29057.164004|Cluster-29057.23200|Cluster-29057.17389|Cluster-29057.29672|Cluster-29057.19651|Cluster-29057.28236|Cluster-29057.26159|Cluster-29057.20759|Cluster-29057.155882|Cluster-29057.163…	http://www.genome.jp/kegg-bin/show_pathway?hsa05219/hsa:673%09red/hsa:7157%09red/hsa:2064%09red/hsa:5604%09red/hsa:1956%09red/hsa:3845%09red
Endocytosis	KEGG PATHWAY	hsa04144	38	260	1.57685e-42	8.99733e-42	Cluster-29057.27490|Cluster-29057.73287|Cluster-29057.4068|Cluster-29057.25495|Cluster-29057.16100|Cluster-29057.7329|Cluster-29057.23270|Cluster-29057.12839|Cluster-29057.23175|Cluster-29057.156864|Cluster-29057.164004|Cluster-29057.29940|Cluster-29057.163564|Cluster-29057.26917|Cluster-29057.16539|Cluster-29057.157522|Cluster-29057.155856|Cluster-29057.29322|Cluster-29057.62999|Cluster-29057.85…	http://www.genome.jp/kegg-bin/show_pathway?hsa04144/hsa:5156%09red/hsa:3815%09red/hsa:11059%09red/hsa:4233%09red/hsa:2264%09red/hsa:1956%09red/hsa:2263%09red/hsa:5979%09red
mTOR signaling pathway	KEGG PATHWAY	hsa04150	32	154	3.16021e-40	1.7685e-39	Cluster-29057.103392|Cluster-29057.11748|Cluster-29057.161836|Cluster-29057.11340|Cluster-29057.22319|Cluster-29057.16277|Cluster-29057.28365|Cluster-29057.170107|Cluster-29057.7574|Cluster-29057.163966|Cluster-29057.19852|Cluster-29057.19242|Cluster-29057.23471|Cluster-29057.26110|Cluster-29057.160131|Cluster-29057.21712|Cluster-29057.167092|Cluster-29057.16890|Cluster-29057.29672|Cluster-29057.…	http://www.genome.jp/kegg-bin/show_pathway?hsa04150/hsa:5290%09red/hsa:673%09red/hsa:7248%09red/hsa:5728%09red/hsa:5604%09red/hsa:3845%09red/hsa:207%09red
FoxO signaling pathway	KEGG PATHWAY	hsa04068	29	134	5.90372e-37	3.27235e-36	Cluster-29057.161836|Cluster-29057.16277|Cluster-29057.28365|Cluster-29057.11340|Cluster-29057.7574|Cluster-29057.28390|Cluster-29057.19852|Cluster-29057.19242|Cluster-29057.23471|Cluster-29057.26110|Cluster-29057.160131|Cluster-29057.164004|Cluster-29057.21712|Cluster-29057.16890|Cluster-29057.29672|Cluster-29057.23960|Cluster-29057.28236|Cluster-29057.26159|Cluster-29057.22082|Cluster-29057.169…	http://www.genome.jp/kegg-bin/show_pathway?hsa04068/hsa:5290%09red/hsa:673%09red/hsa:5728%09red/hsa:5604%09red/hsa:1956%09red/hsa:3845%09red/hsa:207%09red
HIF-1 signaling pathway	KEGG PATHWAY	hsa04066	27	103	2.01895e-36	1.10852e-35	Cluster-29057.161836|Cluster-29057.26775|Cluster-29057.24174|Cluster-29057.28365|Cluster-29057.19852|Cluster-29057.19242|Cluster-29057.23471|Cluster-29057.26110|Cluster-29057.27855|Cluster-29057.160131|Cluster-29057.164004|Cluster-29057.23200|Cluster-29057.17389|Cluster-29057.29672|Cluster-29057.28236|Cluster-29057.26159|Cluster-29057.118712|Cluster-29057.169182|Cluster-29057.20759|Cluster-29057.…	http://www.genome.jp/kegg-bin/show_pathway?hsa04066/hsa:2872%09red/hsa:5290%09red/hsa:2064%09red/hsa:5604%09red/hsa:1956%09red/hsa:207%09red
Insulin signaling pathway	KEGG PATHWAY	hsa04910	27	139	2.5021e-33	1.34835e-32	Cluster-29057.103392|Cluster-29057.11748|Cluster-29057.161836|Cluster-29057.11340|Cluster-29057.22319|Cluster-29057.16277|Cluster-29057.28365|Cluster-29057.170107|Cluster-29057.7574|Cluster-29057.163966|Cluster-29057.19852|Cluster-29057.19242|Cluster-29057.23471|Cluster-29057.26110|Cluster-29057.160131|Cluster-29057.167092|Cluster-29057.29672|Cluster-29057.118712|Cluster-29057.169182|Cluster-2905…	http://www.genome.jp/kegg-bin/show_pathway?hsa04910/hsa:2872%09red/hsa:5290%09red/hsa:673%09red/hsa:7248%09red/hsa:5604%09red/hsa:3845%09red/hsa:207%09red
Adherens junction	KEGG PATHWAY	hsa04520	23	74	1.30474e-32	6.96657e-32	Cluster-29057.26775|Cluster-29057.24174|Cluster-29057.4068|Cluster-29057.156489|Cluster-29057.118311|Cluster-29057.27855|Cluster-29057.164004|Cluster-29057.29940|Cluster-29057.23200|Cluster-29057.17389|Cluster-29057.28350|Cluster-29057.28236|Cluster-29057.76137|Cluster-29057.26159|Cluster-29057.20759|Cluster-29057.155882|Cluster-29057.163356|Cluster-29057.154811|Cluster-29057.20841|Cluster-29057.…	http://www.genome.jp/kegg-bin/show_pathway?hsa04520/hsa:2064%09red/hsa:2260%09red/hsa:1956%09red/hsa:4233%09red
Thyroid cancer	KEGG PATHWAY	hsa05216	19	29	4.51422e-32	2.38843e-31	Cluster-29057.16277|Cluster-29057.77287|Cluster-29057.19242|Cluster-29057.29672|Cluster-29057.23471|Cluster-29057.29872|Cluster-29057.21875|Cluster-29057.19651|Cluster-29057.7329|Cluster-29057.109801|Cluster-29057.160131|Cluster-29057.17108|Cluster-29057.85034|Cluster-29057.14222|Cluster-29057.11340|Cluster-29057.7574|Cluster-29057.23175|Cluster-29057.73287|Cluster-29057.16539	http://www.genome.jp/kegg-bin/show_pathway?hsa05216/hsa:673%09red/hsa:5604%09red/hsa:5979%09red/hsa:7157%09red/hsa:3845%09red
Acute myeloid leukemia	KEGG PATHWAY	hsa05221	21	57	3.63953e-31	1.9083e-30	Cluster-29057.19852|Cluster-29057.19242|Cluster-29057.29672|Cluster-29057.23471|Cluster-29057.26110|Cluster-29057.21875|Cluster-29057.28365|Cluster-29057.161836|Cluster-29057.77287|Cluster-29057.126276|Cluster-29057.156864|Cluster-29057.160131|Cluster-29057.163564|Cluster-29057.16277|Cluster-29057.169182|Cluster-29057.11340|Cluster-29057.7574|Cluster-29057.85034|Cluster-29057.72655|Cluster-29057.…	http://www.genome.jp/kegg-bin/show_pathway?hsa05221/hsa:5290%09red/hsa:673%09red/hsa:5604%09red/hsa:3845%09red/hsa:3815%09red/hsa:207%09red
Renal cell carcinoma	KEGG PATHWAY	hsa05211	21	67	6.35506e-30	3.27313e-29	Cluster-29057.16277|Cluster-29057.19852|Cluster-29057.19242|Cluster-29057.29672|Cluster-29057.23471|Cluster-29057.26110|Cluster-29057.21875|Cluster-29057.4068|Cluster-29057.28365|Cluster-29057.161836|Cluster-29057.77287|Cluster-29057.109801|Cluster-29057.29940|Cluster-29057.160131|Cluster-29057.62999|Cluster-29057.169182|Cluster-29057.11340|Cluster-29057.7574|Cluster-29057.85034|Cluster-29057.959…	http://www.genome.jp/kegg-bin/show_pathway?hsa05211/hsa:5781%09red/hsa:5290%09red/hsa:673%09red/hsa:4233%09red/hsa:5604%09red/hsa:3845%09red/hsa:207%09red
Dorso-ventral axis formation	KEGG PATHWAY	hsa04320	17	28	2.21667e-28	1.12183e-27	Cluster-29057.155882|Cluster-29057.19242|Cluster-29057.26159|Cluster-29057.29672|Cluster-29057.23471|Cluster-29057.21875|Cluster-29057.109801|Cluster-29057.77287|Cluster-29057.28236|Cluster-29057.164004|Cluster-29057.160131|Cluster-29057.169027|Cluster-29057.16277|Cluster-29057.11340|Cluster-29057.7574|Cluster-29057.85034|Cluster-29057.28390	http://www.genome.jp/kegg-bin/show_pathway?hsa04320/hsa:673%09red/hsa:5604%09red/hsa:1956%09red/hsa:3845%09red
Long-term depression	KEGG PATHWAY	hsa04730	19	60	3.03723e-27	1.51083e-26	Cluster-29057.16729|Cluster-29057.121302|Cluster-29057.28426|Cluster-29057.29672|Cluster-29057.23471|Cluster-29057.21875|Cluster-29057.161403|Cluster-29057.77287|Cluster-29057.155564|Cluster-29057.160131|Cluster-29057.19242|Cluster-29057.85034|Cluster-29057.16277|Cluster-29057.7574|Cluster-29057.11340|Cluster-29057.160536|Cluster-29057.22648|Cluster-29057.23516|Cluster-29057.109801	http://www.genome.jp/kegg-bin/show_pathway?hsa04730/hsa:673%09red/hsa:2767%09red/hsa:5604%09red/hsa:2776%09red/hsa:3845%09red
Cytokine-cytokine receptor interaction	KEGG PATHWAY	hsa04060	27	265	1.70456e-26	8.40722e-26	Cluster-29057.27490|Cluster-29057.4068|Cluster-29057.25495|Cluster-29057.16100|Cluster-29057.12839|Cluster-29057.156864|Cluster-29057.164004|Cluster-29057.29940|Cluster-29057.163564|Cluster-29057.26917|Cluster-29057.155856|Cluster-29057.29322|Cluster-29057.62999|Cluster-29057.8504|Cluster-29057.12142|Cluster-29057.28542|Cluster-29057.28236|Cluster-29057.23928|Cluster-29057.26159|Cluster-29057.155…	http://www.genome.jp/kegg-bin/show_pathway?hsa04060/hsa:5156%09red/hsa:1956%09red/hsa:4233%09red/hsa:3815%09red
GnRH signaling pathway	KEGG PATHWAY	hsa04912	20	91	7.0996e-26	3.47224e-25	Cluster-29057.16729|Cluster-29057.121302|Cluster-29057.28426|Cluster-29057.29672|Cluster-29057.23471|Cluster-29057.155882|Cluster-29057.21875|Cluster-29057.161403|Cluster-29057.26159|Cluster-29057.28236|Cluster-29057.164004|Cluster-29057.155564|Cluster-29057.160131|Cluster-29057.19242|Cluster-29057.169027|Cluster-29057.11340|Cluster-29057.160536|Cluster-29057.22648|Cluster-29057.23516|Cluster-290…	http://www.genome.jp/kegg-bin/show_pathway?hsa04912/hsa:2767%09red/hsa:5604%09red/hsa:2776%09red/hsa:1956%09red/hsa:3845%09red
Chronic myeloid leukemia	KEGG PATHWAY	hsa05220	19	73	7.4454e-26	3.61102e-25	Cluster-29057.16277|Cluster-29057.19852|Cluster-29057.19242|Cluster-29057.29672|Cluster-29057.23471|Cluster-29057.26110|Cluster-29057.21875|Cluster-29057.28365|Cluster-29057.161836|Cluster-29057.77287|Cluster-29057.109801|Cluster-29057.9590|Cluster-29057.160131|Cluster-29057.19651|Cluster-29057.169182|Cluster-29057.11340|Cluster-29057.7574|Cluster-29057.85034|Cluster-29057.118397	http://www.genome.jp/kegg-bin/show_pathway?hsa05220/hsa:5781%09red/hsa:5290%09red/hsa:673%09red/hsa:7157%09red/hsa:5604%09red/hsa:3845%09red/hsa:207%09red
Colorectal cancer	KEGG PATHWAY	hsa05210	18	62	2.74475e-25	1.3202e-24	Cluster-29057.16277|Cluster-29057.19852|Cluster-29057.19242|Cluster-29057.29672|Cluster-29057.23471|Cluster-29057.26110|Cluster-29057.21875|Cluster-29057.28365|Cluster-29057.161836|Cluster-29057.77287|Cluster-29057.9590|Cluster-29057.160131|Cluster-29057.19651|Cluster-29057.169182|Cluster-29057.11340|Cluster-29057.7574|Cluster-29057.85034|Cluster-29057.109801	http://www.genome.jp/kegg-bin/show_pathway?hsa05210/hsa:5290%09red/hsa:673%09red/hsa:7157%09red/hsa:5604%09red/hsa:3845%09red/hsa:207%09red
Cholinergic synapse	KEGG PATHWAY	hsa04725	20	111	2.40726e-24	1.14838e-23	Cluster-29057.121302|Cluster-29057.19852|Cluster-29057.28426|Cluster-29057.29672|Cluster-29057.23471|Cluster-29057.26110|Cluster-29057.21875|Cluster-29057.155564|Cluster-29057.161403|Cluster-29057.28365|Cluster-29057.16729|Cluster-29057.9590|Cluster-29057.160131|Cluster-29057.19242|Cluster-29057.169182|Cluster-29057.11340|Cluster-29057.160536|Cluster-29057.161836|Cluster-29057.22648|Cluster-29057…	http://www.genome.jp/kegg-bin/show_pathway?hsa04725/hsa:2767%09red/hsa:2776%09red/hsa:5290%09red/hsa:5604%09red/hsa:3845%09red/hsa:207%09red
Sphingolipid signaling pathway	KEGG PATHWAY	hsa04071	20	121	1.12683e-23	5.33185e-23	Cluster-29057.20906|Cluster-29057.19852|Cluster-29057.19242|Cluster-29057.29672|Cluster-29057.23471|Cluster-29057.26110|Cluster-29057.21875|Cluster-29057.18210|Cluster-29057.28365|Cluster-29057.161836|Cluster-29057.21712|Cluster-29057.23960|Cluster-29057.9590|Cluster-29057.160131|Cluster-29057.22082|Cluster-29057.19651|Cluster-29057.169182|Cluster-29057.11340|Cluster-29057.160536|Cluster-29057.16…	http://www.genome.jp/kegg-bin/show_pathway?hsa04071/hsa:2776%09red/hsa:5290%09red/hsa:7157%09red/hsa:5728%09red/hsa:5604%09red/hsa:3845%09red/hsa:207%09red
Estrogen signaling pathway	KEGG PATHWAY	hsa04915	19	99	1.20488e-23	5.65518e-23	Cluster-29057.155882|Cluster-29057.19852|Cluster-29057.19242|Cluster-29057.29672|Cluster-29057.23471|Cluster-29057.26110|Cluster-29057.21875|Cluster-29057.28365|Cluster-29057.161836|Cluster-29057.26159|Cluster-29057.28236|Cluster-29057.164004|Cluster-29057.9590|Cluster-29057.160131|Cluster-29057.169027|Cluster-29057.169182|Cluster-29057.11340|Cluster-29057.160536|Cluster-29057.28390	http://www.genome.jp/kegg-bin/show_pathway?hsa04915/hsa:2776%09red/hsa:5290%09red/hsa:5604%09red/hsa:1956%09red/hsa:3845%09red/hsa:207%09red
Signaling pathways regulating pluripotency of stem cells	KEGG PATHWAY	hsa04550	20	142	2.00861e-22	9.27784e-22	Cluster-29057.157522|Cluster-29057.19852|Cluster-29057.19242|Cluster-29057.29672|Cluster-29057.23471|Cluster-29057.26110|Cluster-29057.21875|Cluster-29057.28365|Cluster-29057.161836|Cluster-29057.20841|Cluster-29057.28350|Cluster-29057.76137|Cluster-29057.169988|Cluster-29057.118311|Cluster-29057.160131|Cluster-29057.156489|Cluster-29057.169182|Cluster-29057.11340|Cluster-29057.9590|Cluster-29057…	http://www.genome.jp/kegg-bin/show_pathway?hsa04550/hsa:5290%09red/hsa:2264%09red/hsa:5604%09red/hsa:2260%09red/hsa:3845%09red/hsa:2263%09red/hsa:207%09red
Platinum drug resistance	KEGG PATHWAY	hsa01524	17	75	2.32551e-22	1.06571e-21	Cluster-29057.19852|Cluster-29057.161836|Cluster-29057.163356|Cluster-29057.26110|Cluster-29057.7733|Cluster-29057.26775|Cluster-29057.28365|Cluster-29057.27855|Cluster-29057.154811|Cluster-29057.9590|Cluster-29057.167776|Cluster-29057.24174|Cluster-29057.23200|Cluster-29057.19651|Cluster-29057.169182|Cluster-29057.20759|Cluster-29057.17389	http://www.genome.jp/kegg-bin/show_pathway?hsa01524/hsa:5290%09red/hsa:2067%09red/hsa:2064%09red/hsa:207%09red/hsa:7157%09red
Neurotrophin signaling pathway	KEGG PATHWAY	hsa04722	19	120	3.1606e-22	1.42595e-21	Cluster-29057.16277|Cluster-29057.19852|Cluster-29057.19242|Cluster-29057.29672|Cluster-29057.23471|Cluster-29057.26110|Cluster-29057.21875|Cluster-29057.28365|Cluster-29057.161836|Cluster-29057.77287|Cluster-29057.109801|Cluster-29057.9590|Cluster-29057.160131|Cluster-29057.19651|Cluster-29057.169182|Cluster-29057.11340|Cluster-29057.7574|Cluster-29057.85034|Cluster-29057.118397	http://www.genome.jp/kegg-bin/show_pathway?hsa04722/hsa:5781%09red/hsa:5290%09red/hsa:673%09red/hsa:7157%09red/hsa:5604%09red/hsa:3845%09red/hsa:207%09red
Vascular smooth muscle contraction	KEGG PATHWAY	hsa04270	19	120	3.1606e-22	1.42595e-21	Cluster-29057.16729|Cluster-29057.121302|Cluster-29057.28426|Cluster-29057.29672|Cluster-29057.23471|Cluster-29057.21875|Cluster-29057.161403|Cluster-29057.77287|Cluster-29057.7574|Cluster-29057.160131|Cluster-29057.19242|Cluster-29057.85034|Cluster-29057.16277|Cluster-29057.150818|Cluster-29057.155564|Cluster-29057.160536|Cluster-29057.22648|Cluster-29057.23516|Cluster-29057.109801	http://www.genome.jp/kegg-bin/show_pathway?hsa04270/hsa:673%09red/hsa:2767%09red/hsa:5604%09red/hsa:2776%09red/hsa:4881%09red
Hepatitis C	KEGG PATHWAY	hsa05160	19	133	1.83618e-21	8.22042e-21	Cluster-29057.155882|Cluster-29057.19852|Cluster-29057.161836|Cluster-29057.16277|Cluster-29057.26110|Cluster-29057.28365|Cluster-29057.109801|Cluster-29057.26159|Cluster-29057.28236|Cluster-29057.164004|Cluster-29057.9590|Cluster-29057.77287|Cluster-29057.169027|Cluster-29057.19651|Cluster-29057.169182|Cluster-29057.11340|Cluster-29057.7574|Cluster-29057.85034|Cluster-29057.28390	http://www.genome.jp/kegg-bin/show_pathway?hsa05160/hsa:5290%09red/hsa:673%09red/hsa:7157%09red/hsa:1956%09red/hsa:3845%09red/hsa:207%09red
cGMP-PKG signaling pathway	KEGG PATHWAY	hsa04022	20	167	3.78309e-21	1.668e-20	Cluster-29057.121302|Cluster-29057.19852|Cluster-29057.28426|Cluster-29057.29672|Cluster-29057.23471|Cluster-29057.26110|Cluster-29057.21875|Cluster-29057.161403|Cluster-29057.28365|Cluster-29057.16729|Cluster-29057.150818|Cluster-29057.9590|Cluster-29057.160131|Cluster-29057.19242|Cluster-29057.169182|Cluster-29057.155564|Cluster-29057.160536|Cluster-29057.161836|Cluster-29057.22648|Cluster-2905…	http://www.genome.jp/kegg-bin/show_pathway?hsa04022/hsa:2767%09red/hsa:2776%09red/hsa:5290%09red/hsa:5604%09red/hsa:4881%09red/hsa:207%09red
Longevity regulating pathway	KEGG PATHWAY	hsa04211	17	94	6.94364e-21	3.01582e-20	Cluster-29057.103392|Cluster-29057.161836|Cluster-29057.11748|Cluster-29057.26110|Cluster-29057.19651|Cluster-29057.28365|Cluster-29057.159018|Cluster-29057.19852|Cluster-29057.170107|Cluster-29057.167092|Cluster-29057.22319|Cluster-29057.22876|Cluster-29057.169182|Cluster-29057.11340|Cluster-29057.28522|Cluster-29057.163966|Cluster-29057.9590	http://www.genome.jp/kegg-bin/show_pathway?hsa04211/hsa:5290%09red/hsa:7157%09red/hsa:207%09red/hsa:7248%09red/hsa:3845%09red
Hepatitis B	KEGG PATHWAY	hsa05161	19	146	9.1048e-21	3.92518e-20	Cluster-29057.20906|Cluster-29057.19852|Cluster-29057.19242|Cluster-29057.29672|Cluster-29057.23471|Cluster-29057.26110|Cluster-29057.21875|Cluster-29057.18210|Cluster-29057.28365|Cluster-29057.161836|Cluster-29057.21712|Cluster-29057.23960|Cluster-29057.9590|Cluster-29057.160131|Cluster-29057.22082|Cluster-29057.19651|Cluster-29057.169182|Cluster-29057.11340|Cluster-29057.16890	http://www.genome.jp/kegg-bin/show_pathway?hsa05161/hsa:5290%09red/hsa:7157%09red/hsa:5728%09red/hsa:5604%09red/hsa:3845%09red/hsa:207%09red
Progesterone-mediated oocyte maturation	KEGG PATHWAY	hsa04914	17	98	1.30677e-20	5.5514e-20	Cluster-29057.19852|Cluster-29057.19242|Cluster-29057.29672|Cluster-29057.23471|Cluster-29057.26110|Cluster-29057.21875|Cluster-29057.28365|Cluster-29057.161836|Cluster-29057.77287|Cluster-29057.9590|Cluster-29057.160131|Cluster-29057.16277|Cluster-29057.169182|Cluster-29057.11340|Cluster-29057.7574|Cluster-29057.85034|Cluster-29057.109801	http://www.genome.jp/kegg-bin/show_pathway?hsa04914/hsa:5290%09red/hsa:673%09red/hsa:5604%09red/hsa:207%09red/hsa:3845%09red
HTLV-I infection	KEGG PATHWAY	hsa05166	22	259	3.55959e-20	1.50122e-19	Cluster-29057.27490|Cluster-29057.25495|Cluster-29057.16100|Cluster-29057.161836|Cluster-29057.12839|Cluster-29057.28365|Cluster-29057.11340|Cluster-29057.19852|Cluster-29057.26110|Cluster-29057.26917|Cluster-29057.155856|Cluster-29057.29322|Cluster-29057.12142|Cluster-29057.19651|Cluster-29057.28542|Cluster-29057.23928|Cluster-29057.169182|Cluster-29057.8504|Cluster-29057.23270|Cluster-29057.959…	http://www.genome.jp/kegg-bin/show_pathway?hsa05166/hsa:5290%09red/hsa:5156%09red/hsa:207%09red/hsa:7157%09red/hsa:3845%09red
Serotonergic synapse	KEGG PATHWAY	hsa04726	15	112	8.23628e-17	3.32883e-16	Cluster-29057.19242|Cluster-29057.29672|Cluster-29057.23471|Cluster-29057.28619|Cluster-29057.21875|Cluster-29057.77287|Cluster-29057.109801|Cluster-29057.160131|Cluster-29057.16277|Cluster-29057.7574|Cluster-29057.11340|Cluster-29057.160536|Cluster-29057.22735|Cluster-29057.85034|Cluster-29057.167063	http://www.genome.jp/kegg-bin/show_pathway?hsa04726/hsa:2776%09red/hsa:673%09red/hsa:5604%09red/hsa:3845%09red/hsa:1565%09red/hsa:1557%09red
Chemokine signaling pathway	KEGG PATHWAY	hsa04062	17	187	2.67984e-16	1.06827e-15	Cluster-29057.19852|Cluster-29057.19242|Cluster-29057.29672|Cluster-29057.23471|Cluster-29057.26110|Cluster-29057.21875|Cluster-29057.28365|Cluster-29057.161836|Cluster-29057.77287|Cluster-29057.9590|Cluster-29057.160131|Cluster-29057.16277|Cluster-29057.169182|Cluster-29057.11340|Cluster-29057.7574|Cluster-29057.85034|Cluster-29057.109801	http://www.genome.jp/kegg-bin/show_pathway?hsa04062/hsa:5290%09red/hsa:673%09red/hsa:5604%09red/hsa:207%09red/hsa:3845%09red
AMPK signaling pathway	KEGG PATHWAY	hsa04152	15	125	3.65413e-16	1.44674e-15	Cluster-29057.103392|Cluster-29057.161836|Cluster-29057.11748|Cluster-29057.26110|Cluster-29057.28365|Cluster-29057.159018|Cluster-29057.19852|Cluster-29057.9590|Cluster-29057.167092|Cluster-29057.22319|Cluster-29057.22876|Cluster-29057.169182|Cluster-29057.170107|Cluster-29057.28522|Cluster-29057.163966	http://www.genome.jp/kegg-bin/show_pathway?hsa04152/hsa:5290%09red/hsa:207%09red/hsa:7248%09red
cAMP signaling pathway	KEGG PATHWAY	hsa04024	17	199	7.00146e-16	2.75328e-15	Cluster-29057.19852|Cluster-29057.19242|Cluster-29057.29672|Cluster-29057.23471|Cluster-29057.26110|Cluster-29057.21875|Cluster-29057.150818|Cluster-29057.28365|Cluster-29057.77287|Cluster-29057.9590|Cluster-29057.160131|Cluster-29057.16277|Cluster-29057.169182|Cluster-29057.7574|Cluster-29057.161836|Cluster-29057.85034|Cluster-29057.109801	http://www.genome.jp/kegg-bin/show_pathway?hsa04024/hsa:5290%09red/hsa:673%09red/hsa:5604%09red/hsa:207%09red/hsa:4881%09red
Chagas disease (American trypanosomiasis)	KEGG PATHWAY	hsa05142	14	104	8.44874e-16	3.30011e-15	Cluster-29057.121302|Cluster-29057.19852|Cluster-29057.28426|Cluster-29057.26110|Cluster-29057.161403|Cluster-29057.28365|Cluster-29057.9590|Cluster-29057.16729|Cluster-29057.169182|Cluster-29057.155564|Cluster-29057.160536|Cluster-29057.161836|Cluster-29057.22648|Cluster-29057.23516	http://www.genome.jp/kegg-bin/show_pathway?hsa05142/hsa:5290%09red/hsa:207%09red/hsa:2767%09red/hsa:2776%09red
Insulin resistance	KEGG PATHWAY	hsa04931	14	109	1.52997e-15	5.89699e-15	Cluster-29057.20906|Cluster-29057.19852|Cluster-29057.161836|Cluster-29057.26110|Cluster-29057.18210|Cluster-29057.28365|Cluster-29057.23960|Cluster-29057.64873|Cluster-29057.21712|Cluster-29057.22082|Cluster-29057.169182|Cluster-29057.16890|Cluster-29057.9590|Cluster-29057.118397	http://www.genome.jp/kegg-bin/show_pathway?hsa04931/hsa:5728%09red/hsa:5290%09red/hsa:51085%09red/hsa:207%09red/hsa:5781%09red
VEGF signaling pathway	KEGG PATHWAY	hsa04370	12	61	1.72853e-15	6.61847e-15	Cluster-29057.19852|Cluster-29057.19242|Cluster-29057.29672|Cluster-29057.23471|Cluster-29057.26110|Cluster-29057.21875|Cluster-29057.28365|Cluster-29057.161836|Cluster-29057.9590|Cluster-29057.160131|Cluster-29057.169182|Cluster-29057.11340	http://www.genome.jp/kegg-bin/show_pathway?hsa04370/hsa:5290%09red/hsa:5604%09red/hsa:207%09red/hsa:3845%09red
Small cell lung cancer	KEGG PATHWAY	hsa05222	13	86	2.38459e-15	9.07079e-15	Cluster-29057.20906|Cluster-29057.19852|Cluster-29057.161836|Cluster-29057.26110|Cluster-29057.18210|Cluster-29057.28365|Cluster-29057.23960|Cluster-29057.9590|Cluster-29057.21712|Cluster-29057.22082|Cluster-29057.19651|Cluster-29057.169182|Cluster-29057.16890	http://www.genome.jp/kegg-bin/show_pathway?hsa05222/hsa:5728%09red/hsa:5290%09red/hsa:207%09red/hsa:7157%09red
Long-term potentiation	KEGG PATHWAY	hsa04720	12	66	3.99806e-15	1.49158e-14	Cluster-29057.19242|Cluster-29057.29672|Cluster-29057.23471|Cluster-29057.21875|Cluster-29057.77287|Cluster-29057.160131|Cluster-29057.16277|Cluster-29057.7574|Cluster-29057.11340|Cluster-29057.160536|Cluster-29057.85034|Cluster-29057.109801	http://www.genome.jp/kegg-bin/show_pathway?hsa04720/hsa:673%09red/hsa:5604%09red/hsa:2776%09red/hsa:3845%09red
Fc epsilon RI signaling pathway	KEGG PATHWAY	hsa04664	12	68	5.49948e-15	2.02576e-14	Cluster-29057.19852|Cluster-29057.19242|Cluster-29057.29672|Cluster-29057.23471|Cluster-29057.26110|Cluster-29057.21875|Cluster-29057.28365|Cluster-29057.161836|Cluster-29057.9590|Cluster-29057.160131|Cluster-29057.169182|Cluster-29057.11340	http://www.genome.jp/kegg-bin/show_pathway?hsa04664/hsa:5290%09red/hsa:5604%09red/hsa:207%09red/hsa:3845%09red
Oxytocin signaling pathway	KEGG PATHWAY	hsa04921	15	158	8.86061e-15	3.24332e-14	Cluster-29057.155882|Cluster-29057.19242|Cluster-29057.29672|Cluster-29057.23471|Cluster-29057.21875|Cluster-29057.150818|Cluster-29057.26159|Cluster-29057.28236|Cluster-29057.164004|Cluster-29057.160131|Cluster-29057.169027|Cluster-29057.169182|Cluster-29057.11340|Cluster-29057.160536|Cluster-29057.28390	http://www.genome.jp/kegg-bin/show_pathway?hsa04921/hsa:2776%09red/hsa:5290%09red/hsa:5604%09red/hsa:1956%09red/hsa:3845%09red/hsa:4881%09red
Prolactin signaling pathway	KEGG PATHWAY	hsa04917	12	72	1.01419e-14	3.68912e-14	Cluster-29057.19852|Cluster-29057.19242|Cluster-29057.29672|Cluster-29057.23471|Cluster-29057.26110|Cluster-29057.21875|Cluster-29057.28365|Cluster-29057.161836|Cluster-29057.9590|Cluster-29057.160131|Cluster-29057.169182|Cluster-29057.11340	http://www.genome.jp/kegg-bin/show_pathway?hsa04917/hsa:5290%09red/hsa:5604%09red/hsa:207%09red/hsa:3845%09red
B cell receptor signaling pathway	KEGG PATHWAY	hsa04662	12	73	1.17594e-14	4.22467e-14	Cluster-29057.19852|Cluster-29057.19242|Cluster-29057.29672|Cluster-29057.23471|Cluster-29057.26110|Cluster-29057.21875|Cluster-29057.28365|Cluster-29057.161836|Cluster-29057.9590|Cluster-29057.160131|Cluster-29057.169182|Cluster-29057.11340	http://www.genome.jp/kegg-bin/show_pathway?hsa04662/hsa:5290%09red/hsa:5604%09red/hsa:207%09red/hsa:3845%09red
Natural killer cell mediated cytotoxicity	KEGG PATHWAY	hsa04650	14	135	2.30738e-14	8.23862e-14	Cluster-29057.19242|Cluster-29057.29672|Cluster-29057.23471|Cluster-29057.21875|Cluster-29057.28778|Cluster-29057.77287|Cluster-29057.109801|Cluster-29057.160131|Cluster-29057.16277|Cluster-29057.169182|Cluster-29057.11340|Cluster-29057.7574|Cluster-29057.85034|Cluster-29057.118397	http://www.genome.jp/kegg-bin/show_pathway?hsa04650/hsa:5781%09red/hsa:5290%09red/hsa:673%09red/hsa:5604%09red/hsa:2214%09red/hsa:3845%09red
Apoptosis	KEGG PATHWAY	hsa04210	14	140	3.66272e-14	1.29982e-13	Cluster-29057.19852|Cluster-29057.19242|Cluster-29057.29672|Cluster-29057.23471|Cluster-29057.26110|Cluster-29057.21875|Cluster-29057.62977|Cluster-29057.28365|Cluster-29057.161836|Cluster-29057.9590|Cluster-29057.160131|Cluster-29057.19651|Cluster-29057.169182|Cluster-29057.11340	http://www.genome.jp/kegg-bin/show_pathway?hsa04210/hsa:5290%09red/hsa:7157%09red/hsa:5604%09red/hsa:840%09red/hsa:3845%09red/hsa:207%09red
Thyroid hormone signaling pathway	KEGG PATHWAY	hsa04919	13	118	9.78138e-14	3.38855e-13	Cluster-29057.19852|Cluster-29057.19242|Cluster-29057.29672|Cluster-29057.23471|Cluster-29057.26110|Cluster-29057.21875|Cluster-29057.28365|Cluster-29057.161836|Cluster-29057.9590|Cluster-29057.160131|Cluster-29057.19651|Cluster-29057.169182|Cluster-29057.11340	http://www.genome.jp/kegg-bin/show_pathway?hsa04919/hsa:5290%09red/hsa:5604%09red/hsa:207%09red/hsa:7157%09red/hsa:3845%09red
Fc gamma R-mediated phagocytosis	KEGG PATHWAY	hsa04666	12	93	1.60337e-13	5.4892e-13	Cluster-29057.19852|Cluster-29057.19242|Cluster-29057.29672|Cluster-29057.23471|Cluster-29057.26110|Cluster-29057.21875|Cluster-29057.28778|Cluster-29057.28365|Cluster-29057.161836|Cluster-29057.9590|Cluster-29057.160131|Cluster-29057.169182	http://www.genome.jp/kegg-bin/show_pathway?hsa04666/hsa:5290%09red/hsa:5604%09red/hsa:207%09red/hsa:2214%09red
T cell receptor signaling pathway	KEGG PATHWAY	hsa04660	12	105	5.98599e-13	1.99077e-12	Cluster-29057.19852|Cluster-29057.19242|Cluster-29057.29672|Cluster-29057.23471|Cluster-29057.26110|Cluster-29057.21875|Cluster-29057.28365|Cluster-29057.161836|Cluster-29057.9590|Cluster-29057.160131|Cluster-29057.169182|Cluster-29057.11340	http://www.genome.jp/kegg-bin/show_pathway?hsa04660/hsa:5290%09red/hsa:5604%09red/hsa:207%09red/hsa:3845%09red
TNF signaling pathway	KEGG PATHWAY	hsa04668	12	110	9.92679e-13	3.28261e-12	Cluster-29057.19852|Cluster-29057.19242|Cluster-29057.29672|Cluster-29057.23471|Cluster-29057.26110|Cluster-29057.21875|Cluster-29057.62977|Cluster-29057.28365|Cluster-29057.161836|Cluster-29057.9590|Cluster-29057.160131|Cluster-29057.169182	http://www.genome.jp/kegg-bin/show_pathway?hsa04668/hsa:5290%09red/hsa:5604%09red/hsa:207%09red/hsa:840%09red
Epithelial cell signaling in Helicobacter pylori infection	KEGG PATHWAY	hsa05120	10	68	5.44994e-12	1.73326e-11	Cluster-29057.155882|Cluster-29057.4068|Cluster-29057.28236|Cluster-29057.164004|Cluster-29057.29940|Cluster-29057.26159|Cluster-29057.169027|Cluster-29057.62999|Cluster-29057.28390|Cluster-29057.118397	http://www.genome.jp/kegg-bin/show_pathway?hsa05120/hsa:1956%09red/hsa:4233%09red/hsa:5781%09red
Osteoclast differentiation	KEGG PATHWAY	hsa04380	12	132	7.22282e-12	2.28461e-11	Cluster-29057.19852|Cluster-29057.19242|Cluster-29057.29672|Cluster-29057.23471|Cluster-29057.26110|Cluster-29057.21875|Cluster-29057.28778|Cluster-29057.28365|Cluster-29057.161836|Cluster-29057.9590|Cluster-29057.160131|Cluster-29057.169182	http://www.genome.jp/kegg-bin/show_pathway?hsa04380/hsa:5290%09red/hsa:5604%09red/hsa:207%09red/hsa:2214%09red
Melanogenesis	KEGG PATHWAY	hsa04916	11	100	8.24546e-12	2.59398e-11	Cluster-29057.19242|Cluster-29057.29672|Cluster-29057.23471|Cluster-29057.21875|Cluster-29057.126276|Cluster-29057.156864|Cluster-29057.160131|Cluster-29057.163564|Cluster-29057.11340|Cluster-29057.160536|Cluster-29057.72655	http://www.genome.jp/kegg-bin/show_pathway?hsa04916/hsa:3815%09red/hsa:5604%09red/hsa:2776%09red/hsa:3845%09red
Tight junction	KEGG PATHWAY	hsa04530	12	139	1.26768e-11	3.94539e-11	Cluster-29057.20906|Cluster-29057.19852|Cluster-29057.26110|Cluster-29057.18210|Cluster-29057.161836|Cluster-29057.23960|Cluster-29057.9590|Cluster-29057.21712|Cluster-29057.22082|Cluster-29057.28365|Cluster-29057.11340|Cluster-29057.16890	http://www.genome.jp/kegg-bin/show_pathway?hsa04530/hsa:5728%09red/hsa:207%09red/hsa:3845%09red
Toll-like receptor signaling pathway	KEGG PATHWAY	hsa04620	11	106	1.47405e-11	4.51525e-11	Cluster-29057.19852|Cluster-29057.19242|Cluster-29057.29672|Cluster-29057.23471|Cluster-29057.26110|Cluster-29057.21875|Cluster-29057.28365|Cluster-29057.161836|Cluster-29057.9590|Cluster-29057.160131|Cluster-29057.169182	http://www.genome.jp/kegg-bin/show_pathway?hsa04620/hsa:5290%09red/hsa:5604%09red/hsa:207%09red
Aldosterone synthesis and secretion	KEGG PATHWAY	hsa04925	9	81	6.2649e-10	1.82309e-09	Cluster-29057.121302|Cluster-29057.28426|Cluster-29057.161403|Cluster-29057.16729|Cluster-29057.150818|Cluster-29057.155564|Cluster-29057.160536|Cluster-29057.22648|Cluster-29057.23516	http://www.genome.jp/kegg-bin/show_pathway?hsa04925/hsa:2767%09red/hsa:2776%09red/hsa:4881%09red
Influenza A	KEGG PATHWAY	hsa05164	11	176	2.29763e-09	6.55501e-09	Cluster-29057.19852|Cluster-29057.19242|Cluster-29057.29672|Cluster-29057.23471|Cluster-29057.26110|Cluster-29057.21875|Cluster-29057.28365|Cluster-29057.161836|Cluster-29057.9590|Cluster-29057.160131|Cluster-29057.169182	http://www.genome.jp/kegg-bin/show_pathway?hsa05164/hsa:5290%09red/hsa:5604%09red/hsa:207%09red
Alcoholism	KEGG PATHWAY	hsa05034	11	179	2.71601e-09	7.71083e-09	Cluster-29057.19242|Cluster-29057.29672|Cluster-29057.23471|Cluster-29057.21875|Cluster-29057.77287|Cluster-29057.160131|Cluster-29057.16277|Cluster-29057.11340|Cluster-29057.7574|Cluster-29057.85034|Cluster-29057.109801	http://www.genome.jp/kegg-bin/show_pathway?hsa05034/hsa:673%09red/hsa:5604%09red/hsa:3845%09red
Amoebiasis	KEGG PATHWAY	hsa05146	9	100	3.49391e-09	9.68311e-09	Cluster-29057.121302|Cluster-29057.28426|Cluster-29057.161403|Cluster-29057.16729|Cluster-29057.169182|Cluster-29057.155564|Cluster-29057.160536|Cluster-29057.22648|Cluster-29057.23516	http://www.genome.jp/kegg-bin/show_pathway?hsa05146/hsa:5290%09red/hsa:2767%09red/hsa:2776%09red
Insulin secretion	KEGG PATHWAY	hsa04911	8	85	1.91314e-08	4.88354e-08	Cluster-29057.121302|Cluster-29057.28426|Cluster-29057.161403|Cluster-29057.16729|Cluster-29057.155564|Cluster-29057.160536|Cluster-29057.22648|Cluster-29057.23516	http://www.genome.jp/kegg-bin/show_pathway?hsa04911/hsa:2767%09red/hsa:2776%09red
Basal cell carcinoma	KEGG PATHWAY	hsa05217	7	55	2.23993e-08	5.64347e-08	Cluster-29057.25854|Cluster-29057.19651|Cluster-29057.14340|Cluster-29057.20582|Cluster-29057.155829|Cluster-29057.12203|Cluster-29057.18253	http://www.genome.jp/kegg-bin/show_pathway?hsa05217/hsa:7157%09red/hsa:6608%09red
Regulation of lipolysis in adipocytes	KEGG PATHWAY	hsa04923	7	56	2.50963e-08	6.26869e-08	Cluster-29057.19852|Cluster-29057.26110|Cluster-29057.161836|Cluster-29057.28365|Cluster-29057.169182|Cluster-29057.9590|Cluster-29057.150818	http://www.genome.jp/kegg-bin/show_pathway?hsa04923/hsa:5290%09red/hsa:207%09red/hsa:4881%09red
Longevity regulating pathway - multiple species	KEGG PATHWAY	hsa04213	7	64	5.83802e-08	1.39824e-07	Cluster-29057.19852|Cluster-29057.26110|Cluster-29057.161836|Cluster-29057.169182|Cluster-29057.9590|Cluster-29057.28365|Cluster-29057.11340	http://www.genome.jp/kegg-bin/show_pathway?hsa04213/hsa:5290%09red/hsa:207%09red/hsa:3845%09red
p53 signaling pathway	KEGG PATHWAY	hsa04115	7	69	9.40266e-08	2.20659e-07	Cluster-29057.20906|Cluster-29057.18210|Cluster-29057.19651|Cluster-29057.23960|Cluster-29057.21712|Cluster-29057.22082|Cluster-29057.16890	http://www.genome.jp/kegg-bin/show_pathway?hsa04115/hsa:5728%09red/hsa:7157%09red
Inositol phosphate metabolism	KEGG PATHWAY	hsa00562	7	71	1.127e-07	2.6342e-07	Cluster-29057.20906|Cluster-29057.18210|Cluster-29057.23960|Cluster-29057.21712|Cluster-29057.22082|Cluster-29057.169182|Cluster-29057.16890	http://www.genome.jp/kegg-bin/show_pathway?hsa00562/hsa:5728%09red/hsa:5290%09red
Carbohydrate digestion and absorption	KEGG PATHWAY	hsa04973	6	46	2.05033e-07	4.698e-07	Cluster-29057.19852|Cluster-29057.26110|Cluster-29057.161836|Cluster-29057.169182|Cluster-29057.9590|Cluster-29057.28365	http://www.genome.jp/kegg-bin/show_pathway?hsa04973/hsa:5290%09red/hsa:207%09red
Hedgehog signaling pathway	KEGG PATHWAY	hsa04340	6	47	2.30277e-07	5.21484e-07	Cluster-29057.25854|Cluster-29057.14340|Cluster-29057.20582|Cluster-29057.155829|Cluster-29057.12203|Cluster-29057.18253	http://www.genome.jp/kegg-bin/show_pathway?hsa04340/hsa:6608%09red
Platelet activation	KEGG PATHWAY	hsa04611	8	122	2.61834e-07	5.9065e-07	Cluster-29057.19852|Cluster-29057.161836|Cluster-29057.26110|Cluster-29057.169182|Cluster-29057.9590|Cluster-29057.28365|Cluster-29057.160536|Cluster-29057.101778	http://www.genome.jp/kegg-bin/show_pathway?hsa04611/hsa:5290%09red/hsa:207%09red/hsa:2776%09red/hsa:2244%09red
Phosphatidylinositol signaling system	KEGG PATHWAY	hsa04070	7	98	8.69461e-07	1.90235e-06	Cluster-29057.20906|Cluster-29057.18210|Cluster-29057.23960|Cluster-29057.21712|Cluster-29057.22082|Cluster-29057.169182|Cluster-29057.16890	http://www.genome.jp/kegg-bin/show_pathway?hsa04070/hsa:5728%09red/hsa:5290%09red
AGE-RAGE signaling pathway in diabetic complications	KEGG PATHWAY	hsa04933	7	101	1.05216e-06	2.29348e-06	Cluster-29057.19852|Cluster-29057.26110|Cluster-29057.161836|Cluster-29057.169182|Cluster-29057.9590|Cluster-29057.28365|Cluster-29057.11340	http://www.genome.jp/kegg-bin/show_pathway?hsa04933/hsa:5290%09red/hsa:207%09red/hsa:3845%09red
Non-alcoholic fatty liver disease (NAFLD)	KEGG PATHWAY	hsa04932	8	151	1.21152e-06	2.631e-06	Cluster-29057.19852|Cluster-29057.26110|Cluster-29057.62977|Cluster-29057.161836|Cluster-29057.169182|Cluster-29057.64873|Cluster-29057.28365|Cluster-29057.9590	http://www.genome.jp/kegg-bin/show_pathway?hsa04932/hsa:5290%09red/hsa:51085%09red/hsa:207%09red/hsa:840%09red
Prion diseases	KEGG PATHWAY	hsa05020	5	35	1.46904e-06	3.1666e-06	Cluster-29057.21875|Cluster-29057.160131|Cluster-29057.19242|Cluster-29057.29672|Cluster-29057.23471	http://www.genome.jp/kegg-bin/show_pathway?hsa05020/hsa:5604%09red
Adipocytokine signaling pathway	KEGG PATHWAY	hsa04920	6	70	1.99891e-06	4.27707e-06	Cluster-29057.19852|Cluster-29057.26110|Cluster-29057.161836|Cluster-29057.9590|Cluster-29057.28365|Cluster-29057.118397	http://www.genome.jp/kegg-bin/show_pathway?hsa04920/hsa:207%09red/hsa:5781%09red
Measles	KEGG PATHWAY	hsa05162	7	136	6.83673e-06	1.43129e-05	Cluster-29057.19852|Cluster-29057.19651|Cluster-29057.26110|Cluster-29057.161836|Cluster-29057.169182|Cluster-29057.9590|Cluster-29057.28365	http://www.genome.jp/kegg-bin/show_pathway?hsa05162/hsa:5290%09red/hsa:207%09red/hsa:7157%09red
Adrenergic signaling in cardiomyocytes	KEGG PATHWAY	hsa04261	7	149	1.20732e-05	2.50058e-05	Cluster-29057.19852|Cluster-29057.26110|Cluster-29057.161836|Cluster-29057.169182|Cluster-29057.9590|Cluster-29057.28365|Cluster-29057.160536	http://www.genome.jp/kegg-bin/show_pathway?hsa04261/hsa:5290%09red/hsa:207%09red/hsa:2776%09red
Glucagon signaling pathway	KEGG PATHWAY	hsa04922	6	102	1.53847e-05	3.13073e-05	Cluster-29057.19852|Cluster-29057.26110|Cluster-29057.161836|Cluster-29057.9590|Cluster-29057.28365|Cluster-29057.160536	http://www.genome.jp/kegg-bin/show_pathway?hsa04922/hsa:207%09red/hsa:2776%09red
Jak-STAT signaling pathway	KEGG PATHWAY	hsa04630	7	158	1.73656e-05	3.5093e-05	Cluster-29057.19852|Cluster-29057.26110|Cluster-29057.161836|Cluster-29057.169182|Cluster-29057.9590|Cluster-29057.28365|Cluster-29057.118397	http://www.genome.jp/kegg-bin/show_pathway?hsa04630/hsa:5290%09red/hsa:207%09red/hsa:5781%09red
Toxoplasmosis	KEGG PATHWAY	hsa05145	6	119	3.52253e-05	6.90274e-05	Cluster-29057.19852|Cluster-29057.26110|Cluster-29057.161836|Cluster-29057.169182|Cluster-29057.9590|Cluster-29057.28365	http://www.genome.jp/kegg-bin/show_pathway?hsa05145/hsa:5290%09red/hsa:207%09red
Dopaminergic synapse	KEGG PATHWAY	hsa04728	6	130	5.647e-05	0.000109552	Cluster-29057.19852|Cluster-29057.26110|Cluster-29057.161836|Cluster-29057.9590|Cluster-29057.28365|Cluster-29057.160536	http://www.genome.jp/kegg-bin/show_pathway?hsa04728/hsa:207%09red/hsa:2776%09red
Epstein-Barr virus infection	KEGG PATHWAY	hsa05169	7	204	8.28582e-05	0.000155059	Cluster-29057.19852|Cluster-29057.19651|Cluster-29057.26110|Cluster-29057.161836|Cluster-29057.169182|Cluster-29057.9590|Cluster-29057.28365	http://www.genome.jp/kegg-bin/show_pathway?hsa05169/hsa:5290%09red/hsa:207%09red/hsa:7157%09red
Tuberculosis	KEGG PATHWAY	hsa05152	6	179	0.000303039	0.000541008	Cluster-29057.19852|Cluster-29057.26110|Cluster-29057.28778|Cluster-29057.161836|Cluster-29057.9590|Cluster-29057.28365	http://www.genome.jp/kegg-bin/show_pathway?hsa05152/hsa:207%09red/hsa:2214%09red
Oocyte meiosis	KEGG PATHWAY	hsa04114	5	123	0.000418318	0.000744529	Cluster-29057.21875|Cluster-29057.160131|Cluster-29057.19242|Cluster-29057.29672|Cluster-29057.23471	http://www.genome.jp/kegg-bin/show_pathway?hsa04114/hsa:5604%09red
Drug metabolism - cytochrome P450	KEGG PATHWAY	hsa00982	4	69	0.000451479	0.000801099	Cluster-29057.101730|Cluster-29057.22735|Cluster-29057.28619|Cluster-29057.167063	http://www.genome.jp/kegg-bin/show_pathway?hsa00982/hsa:1557%09red/hsa:54658%09red/hsa:1565%09red
Metabolism of xenobiotics by cytochrome P450	KEGG PATHWAY	hsa00980	4	73	0.000552927	0.000975162	Cluster-29057.101730|Cluster-29057.22735|Cluster-29057.28619|Cluster-29057.24897	http://www.genome.jp/kegg-bin/show_pathway?hsa00980/hsa:54658%09red/hsa:874%09red/hsa:1565%09red
Bacterial invasion of epithelial cells	KEGG PATHWAY	hsa05100	4	78	0.000701291	0.00123309	Cluster-29057.29940|Cluster-29057.4068|Cluster-29057.62999|Cluster-29057.169182	http://www.genome.jp/kegg-bin/show_pathway?hsa05100/hsa:5290%09red/hsa:4233%09red
Hematopoietic cell lineage	KEGG PATHWAY	hsa04640	4	88	0.00107891	0.00188002	Cluster-29057.156864|Cluster-29057.72655|Cluster-29057.163564|Cluster-29057.126276	http://www.genome.jp/kegg-bin/show_pathway?hsa04640/hsa:3815%09red
Malaria	KEGG PATHWAY	hsa05144	3	49	0.00209109	0.00361133	Cluster-29057.29940|Cluster-29057.4068|Cluster-29057.62999	http://www.genome.jp/kegg-bin/show_pathway?hsa05144/hsa:4233%09red
One carbon pool by folate	KEGG PATHWAY	hsa00670	2	20	0.00508265	0.0085248	Cluster-29057.82542|Cluster-29057.17340	http://www.genome.jp/kegg-bin/show_pathway?hsa00670/hsa:4524%09red
Transcriptional misregulation in cancer	KEGG PATHWAY	hsa05202	4	180	0.012655	0.0207471	Cluster-29057.29940|Cluster-29057.19651|Cluster-29057.4068|Cluster-29057.62999	http://www.genome.jp/kegg-bin/show_pathway?hsa05202/hsa:7157%09red/hsa:4233%09red
Aldosterone-regulated sodium reabsorption	KEGG PATHWAY	hsa04960	2	39	0.0169868	0.0276927	Cluster-29057.11340|Cluster-29057.169182	http://www.genome.jp/kegg-bin/show_pathway?hsa04960/hsa:5290%09red/hsa:3845%09red
Drug metabolism - other enzymes	KEGG PATHWAY	hsa00983	2	46	0.0228565	0.0370543	Cluster-29057.101730|Cluster-29057.16896	http://www.genome.jp/kegg-bin/show_pathway?hsa00983/hsa:54658%09red/hsa:7372%09red
Arachidonic acid metabolism	KEGG PATHWAY	hsa00590	2	62	0.0388472	0.0594976	Cluster-29057.24897|Cluster-29057.167063	http://www.genome.jp/kegg-bin/show_pathway?hsa00590/hsa:1557%09red/hsa:874%09red
Renin secretion	KEGG PATHWAY	hsa04924	2	64	0.041075	0.0627445	Cluster-29057.160536|Cluster-29057.150818	http://www.genome.jp/kegg-bin/show_pathway?hsa04924/hsa:2776%09red/hsa:4881%09red
Chemical carcinogenesis	KEGG PATHWAY	hsa05204	2	82	0.0631115	0.0904702	Cluster-29057.101730|Cluster-29057.167063	http://www.genome.jp/kegg-bin/show_pathway?hsa05204/hsa:1557%09red/hsa:54658%09red
Viral carcinogenesis	KEGG PATHWAY	hsa05203	3	205	0.0812121	0.112269	Cluster-29057.11340|Cluster-29057.19651|Cluster-29057.169182	http://www.genome.jp/kegg-bin/show_pathway?hsa05203/hsa:5290%09red/hsa:7157%09red/hsa:3845%09red
Inflammatory mediator regulation of TRP channels	KEGG PATHWAY	hsa04750	2	98	0.0852862	0.117067	Cluster-29057.160536|Cluster-29057.169182	http://www.genome.jp/kegg-bin/show_pathway?hsa04750/hsa:5290%09red/hsa:2776%09red
@@Nucleotide excision repair	KEGG PATHWAY	hsa03420	1	47	0.208459	0.251187	Cluster-29057.7733	http://www.genome.jp/kegg-bin/show_pathway?hsa03420/hsa:2067%09red
Carbon metabolism	KEGG PATHWAY	hsa01200	2	113	0.107849	0.143306	Cluster-29057.82542|Cluster-29057.17340	http://www.genome.jp/kegg-bin/show_pathway?hsa01200/hsa:4524%09red
@@Pyrimidine metabolism	KEGG PATHWAY	hsa00240	1	105	0.40347	0.430073	Cluster-29057.16896	http://www.genome.jp/kegg-bin/show_pathway?hsa00240/hsa:7372%09red
Leukocyte transendothelial migration	KEGG PATHWAY	hsa04670	2	118	0.115689	0.152333	Cluster-29057.118397|Cluster-29057.169182	http://www.genome.jp/kegg-bin/show_pathway?hsa04670/hsa:5290%09red/hsa:5781%09red
Ascorbate and aldarate metabolism	KEGG PATHWAY	hsa00053	1	27	0.127449	0.16594	Cluster-29057.101730	http://www.genome.jp/kegg-bin/show_pathway?hsa00053/hsa:54658%09red
Linoleic acid metabolism	KEGG PATHWAY	hsa00591	1	29	0.135908	0.176165	Cluster-29057.167063	http://www.genome.jp/kegg-bin/show_pathway?hsa00591/hsa:1557%09red
Base excision repair	KEGG PATHWAY	hsa03410	1	33	0.152581	0.1956	Cluster-29057.26697	http://www.genome.jp/kegg-bin/show_pathway?hsa03410/hsa:7515%09red
Apoptosis - multiple species	KEGG PATHWAY	hsa04215	1	33	0.152581	0.1956	Cluster-29057.62977	http://www.genome.jp/kegg-bin/show_pathway?hsa04215/hsa:840%09red
African trypanosomiasis	KEGG PATHWAY	hsa05143	1	35	0.160798	0.203888	Cluster-29057.160536	http://www.genome.jp/kegg-bin/show_pathway?hsa05143/hsa:2776%09red
Pentose and glucuronate interconversions	KEGG PATHWAY	hsa00040	1	36	0.164876	0.207253	Cluster-29057.101730	http://www.genome.jp/kegg-bin/show_pathway?hsa00040/hsa:54658%09red
@@Fanconi anemia pathway	KEGG PATHWAY	hsa03460	1	55	0.238727	0.280119	Cluster-29057.7733	http://www.genome.jp/kegg-bin/show_pathway?hsa03460/hsa:2067%09red
Porphyrin and chlorophyll metabolism	KEGG PATHWAY	hsa00860	1	42	0.188937	0.232968	Cluster-29057.101730	http://www.genome.jp/kegg-bin/show_pathway?hsa00860/hsa:54658%09red
Alzheimer's disease	KEGG PATHWAY	hsa05010	2	168	0.20009	0.243624	Cluster-29057.160536|Cluster-29057.62977	http://www.genome.jp/kegg-bin/show_pathway?hsa05010/hsa:2776%09red/hsa:840%09red
Endocrine and other factor-regulated calcium reabsorption	KEGG PATHWAY	hsa04961	1	47	0.208459	0.251187	Cluster-29057.160536	http://www.genome.jp/kegg-bin/show_pathway?hsa04961/hsa:2776%09red
Sphingolipid metabolism	KEGG PATHWAY	hsa00600	1	47	0.208459	0.251187	Cluster-29057.133219	http://www.genome.jp/kegg-bin/show_pathway?hsa00600/hsa:410%09red
Amino sugar and nucleotide sugar metabolism	KEGG PATHWAY	hsa00520	1	48	0.212307	0.254244	Cluster-29057.25037	http://www.genome.jp/kegg-bin/show_pathway?hsa00520/hsa:5973%09red
Type II diabetes mellitus	KEGG PATHWAY	hsa04930	1	48	0.212307	0.254244	Cluster-29057.169182	http://www.genome.jp/kegg-bin/show_pathway?hsa04930/hsa:5290%09red
Amyotrophic lateral sclerosis (ALS)	KEGG PATHWAY	hsa05014	1	51	0.22374	0.266837	Cluster-29057.19651	http://www.genome.jp/kegg-bin/show_pathway?hsa05014/hsa:7157%09red
Herpes simplex infection	KEGG PATHWAY	hsa05168	2	186	0.232064	0.275635	Cluster-29057.19651|Cluster-29057.118397	http://www.genome.jp/kegg-bin/show_pathway?hsa05168/hsa:7157%09red/hsa:5781%09red
Legionellosis	KEGG PATHWAY	hsa05134	1	55	0.238727	0.280119	Cluster-29057.62977	http://www.genome.jp/kegg-bin/show_pathway?hsa05134/hsa:840%09red
Huntington's disease	KEGG PATHWAY	hsa05016	2	193	0.244592	0.286424	Cluster-29057.160536|Cluster-29057.19651	http://www.genome.jp/kegg-bin/show_pathway?hsa05016/hsa:2776%09red/hsa:7157%09red
Staphylococcus aureus infection	KEGG PATHWAY	hsa05150	1	57	0.246112	0.287049	Cluster-29057.28778	http://www.genome.jp/kegg-bin/show_pathway?hsa05150/hsa:2214%09red
Starch and sucrose metabolism	KEGG PATHWAY	hsa00500	1	57	0.246112	0.287049	Cluster-29057.101730	http://www.genome.jp/kegg-bin/show_pathway?hsa00500/hsa:54658%09red
Steroid hormone biosynthesis	KEGG PATHWAY	hsa00140	1	58	0.249778	0.290161	Cluster-29057.101730	http://www.genome.jp/kegg-bin/show_pathway?hsa00140/hsa:54658%09red
Retinol metabolism	KEGG PATHWAY	hsa00830	1	65	0.274948	0.314999	Cluster-29057.101730	http://www.genome.jp/kegg-bin/show_pathway?hsa00830/hsa:54658%09red
Thyroid hormone synthesis	KEGG PATHWAY	hsa04918	1	71	0.295852	0.333693	Cluster-29057.160536	http://www.genome.jp/kegg-bin/show_pathway?hsa04918/hsa:2776%09red
Leishmaniasis	KEGG PATHWAY	hsa05140	1	74	0.306078	0.343232	Cluster-29057.28778	http://www.genome.jp/kegg-bin/show_pathway?hsa05140/hsa:2214%09red
Gastric acid secretion	KEGG PATHWAY	hsa04971	1	74	0.306078	0.343232	Cluster-29057.160536	http://www.genome.jp/kegg-bin/show_pathway?hsa04971/hsa:2776%09red
Arrhythmogenic right ventricular cardiomyopathy (ARVC)	KEGG PATHWAY	hsa05412	1	74	0.306078	0.343232	Cluster-29057.162635	http://www.genome.jp/kegg-bin/show_pathway?hsa05412/hsa:5318%09red
Pertussis	KEGG PATHWAY	hsa05133	1	75	0.309453	0.34635	Cluster-29057.62977	http://www.genome.jp/kegg-bin/show_pathway?hsa05133/hsa:840%09red
Complement and coagulation cascades	KEGG PATHWAY	hsa04610	1	79	0.322794	0.35716	Cluster-29057.101778	http://www.genome.jp/kegg-bin/show_pathway?hsa04610/hsa:2244%09red
Ribosome biogenesis in eukaryotes	KEGG PATHWAY	hsa03008	1	89	0.355033	0.387673	Cluster-29057.59874	http://www.genome.jp/kegg-bin/show_pathway?hsa03008/hsa:54552%09red
Salivary secretion	KEGG PATHWAY	hsa04970	1	89	0.355033	0.387673	Cluster-29057.160536	http://www.genome.jp/kegg-bin/show_pathway?hsa04970/hsa:2776%09red
Circadian entrainment	KEGG PATHWAY	hsa04713	1	95	0.373639	0.4027	Cluster-29057.160536	http://www.genome.jp/kegg-bin/show_pathway?hsa04713/hsa:2776%09red
Pancreatic secretion	KEGG PATHWAY	hsa04972	1	96	0.376688	0.405236	Cluster-29057.160536	http://www.genome.jp/kegg-bin/show_pathway?hsa04972/hsa:2776%09red
Retrograde endocannabinoid signaling	KEGG PATHWAY	hsa04723	1	101	0.391711	0.418305	Cluster-29057.160536	http://www.genome.jp/kegg-bin/show_pathway?hsa04723/hsa:2776%09red
Glutamatergic synapse	KEGG PATHWAY	hsa04724	1	114	0.429107	0.454901	Cluster-29057.160536	http://www.genome.jp/kegg-bin/show_pathway?hsa04724/hsa:2776%09red
Lysosome	KEGG PATHWAY	hsa04142	1	123	0.453648	0.478303	Cluster-29057.133219	http://www.genome.jp/kegg-bin/show_pathway?hsa04142/hsa:410%09red
Cell cycle	KEGG PATHWAY	hsa04110	1	124	0.456309	0.479372	Cluster-29057.19651	http://www.genome.jp/kegg-bin/show_pathway?hsa04110/hsa:7157%09red
Spliceosome	KEGG PATHWAY	hsa03040	1	134	0.482221	0.502962	Cluster-5531.0	http://www.genome.jp/kegg-bin/show_pathway?hsa03040/hsa:3178%09red
Systemic lupus erythematosus	KEGG PATHWAY	hsa05322	1	136	0.487254	0.506397	Cluster-29057.28778	http://www.genome.jp/kegg-bin/show_pathway?hsa05322/hsa:2214%09red
Ubiquitin mediated proteolysis	KEGG PATHWAY	hsa04120	1	137	0.489753	0.508086	Cluster-29057.47571	http://www.genome.jp/kegg-bin/show_pathway?hsa04120/hsa:11059%09red
Wnt signaling pathway	KEGG PATHWAY	hsa04310	1	143	0.50449	0.521515	Cluster-29057.19651	http://www.genome.jp/kegg-bin/show_pathway?hsa04310/hsa:7157%09red
Phagosome	KEGG PATHWAY	hsa04145	1	155	0.532706	0.549707	Cluster-29057.28778	http://www.genome.jp/kegg-bin/show_pathway?hsa04145/hsa:2214%09red
Metabolic pathways	KEGG PATHWAY	hsa01100	6	1243	0.567741	0.58379	Cluster-29057.17340|Cluster-29057.82542|Cluster-29057.167063|Cluster-29057.101730|Cluster-29057.16896|Cluster-29057.24897	http://www.genome.jp/kegg-bin/show_pathway?hsa01100/hsa:1557%09red/hsa:54658%09red/hsa:874%09red/hsa:4524%09red/hsa:7372%09red
Purine metabolism	KEGG PATHWAY	hsa00230	1	176	0.578291	0.59359	Cluster-29057.150818	http://www.genome.jp/kegg-bin/show_pathway?hsa00230/hsa:4881%09red
