# Supplementary material for: Transcriptomics reveals the molecular processes of light-induced rapid darkening of the non-obligate cave dweller Oreolalax rhodostigmatus (Megophryidae, Anura) and their genetic basis of pigmentation strategy
Source: BMC Genomics. 2018 May 31;19:422. doi: 10.1186/s12864-018-4790-y (PMC5984452; doi:10.1186/s12864-018-4790-y)
Supplement: Supplementary file 8 — Table S6. Information of unigenes used in analysis and figures. (XLSX 538 kb) [file 12864_2018_4790_MOESM8_ESM.xlsx]

## Sheet: Fig.2-Enrichment analysis
Upregulated gene (ANOVA & FDR < 0.05)																Core upregulated gene (ANOVA & FDR < 0.05; pairwise comparisons)
ID	Control-1	Control-2	Control-3	Control-4	Short-1	Short-2	Short-3	Short-4	Short-5	Short-6	Long-1	Long-2	Long-3	Name		ID	Control-1	Control-2	Control-3	Control-4	Short-1	Short-2	Short-3	Short-4	Short-5	Short-6	Long-1	Long-2	Long-3	Name
Cluster-29057.99734	341.61	109.83	200.33	92.27	145.72	933.03	3.64	0.98	112.07	87.66	1930.39	2067.67	1594.13	--		Cluster-29057.143513	0.99	0.86	0.27	0.58	1.52	1.04	1.65	1.39	1.21	1.71	7.02	26.69	17.9	PREDICTED: uncharacterized protein LOC100491791 [Xenopus (Silurana) tropicalis]>gi|512843412|ref|XP_002939364.2| PREDICTED: uncharacterized protein LOC100491791 [Xenopus (Silurana) tropicalis]
Cluster-29057.98290	257.21	503.61	385.5	375.14	258.47	376.15	673.1	587.98	354.43	473.58	956.21	1099.65	958.31	--		Cluster-29057.35314	1.02	0.74	0.18	0.46	2.03	2.39	6.47	12.37	9.33	4.48	25.41	11.84	19.78	PREDICTED: uncharacterized protein LOC100485719 isoform X1 [Xenopus (Silurana) tropicalis]>gi|847159957|ref|XP_012824984.1| PREDICTED: uncharacterized protein LOC100485719 isoform X1 [Xenopus (Silurana) tropicalis]
Cluster-29057.84918	6.58	11.89	37.02	17.24	7.25	9.72	5.67	1.46	94.24	10.37	198.88	414.34	689.19	--		Cluster-29057.109303	0.09	0	0.04	0	0	0.45	0.56	0.74	0.17	0.63	10.76	13.45	10.24	p40 [Homo sapiens]
Cluster-29057.108919	134.96	146.35	162.97	143.89	131.98	193.58	160.53	128.31	193.41	168.51	482.99	348.45	310.58	PREDICTED: cathepsin L1-like [Pelodiscus sinensis]		Cluster-29057.76895	4.04	3.8	3.89	4.13	4.08	7.13	5.38	6.62	5.32	4.75	10.7	12.79	10.97	PREDICTED: putative phospholipase B-like 2 [Xenopus (Silurana) tropicalis]
Cluster-29057.128427	7.85	11.06	10.84	11.11	1.87	12.17	11.59	10.15	17.17	17.55	443.53	257.9	476.62	--		Cluster-29057.160084	0	0	0	0	0	1.08	1.99	0.47	0.94	1.6	10.06	8.88	6.79	FGFR2 [Mus musculus]
Cluster-29057.130174	24.75	16.6	33.29	119.07	14.09	195.85	13.02	80.73	40.84	93.73	354.6	322.69	228.07	--		Cluster-29057.23209	0	0	0	0	0	0.34	0.64	2.09	2.08	1.69	8.24	10.03	7.88	ALK tyrosine kinase receptor, partial [Tupaia chinensis]
Cluster-29057.93447	112.88	62.09	41.56	41.03	65.98	103.42	72.32	153.99	79.68	41.88	306.99	185.38	317.95	--		Cluster-29057.155423	0	0	0	0	0	1.57	0.74	1.21	1.2	0.58	7.16	9.72	4.62	PREDICTED: discoidin domain-containing receptor 2 isoform X3 [Ovis aries]>gi|803303121|ref|XP_012010048.1| PREDICTED: discoidin domain-containing receptor 2 isoform X3 [Ovis aries musimon]
Cluster-29057.101764	70.6	81.3	80.27	108.43	92.17	108.93	103.56	101.33	84.43	92.84	226.97	265.63	147.63	cathepsin B precursor [Xenopus (Silurana) tropicalis]>gi|847133081|ref|XP_012819473.1| PREDICTED: cathepsin B isoform X1 [Xenopus (Silurana) tropicalis]>gi|847133085|ref|XP_012819474.1| PREDICTED: cathepsin B isoform X1 [Xenopus (Silurana) tropicalis]>gi|38969948|gb|AAH63365.1| hypothetical protein MGC75969 [Xenopus (Silurana) tropicalis]		Cluster-29057.155432	0	0	0	0	0	1.3	0.81	2.29	0.57	0.64	7.92	9.48	6.46	discoidin domain-containing receptor 2 isoform 2 [Camelus ferus]
Cluster-29057.101521	44.93	42.45	11.84	45.02	42.75	37.05	31.09	65.96	33.52	34.76	113.8	136.78	186.39	PREDICTED: eukaryotic initiation factor 4A-II isoform X1 [Xenopus (Silurana) tropicalis]		Cluster-29057.21738	0	0	0	0	0	1.39	1.47	1.53	1.36	1.02	5.95	9.1	6.01	PREDICTED: discoidin domain-containing receptor 2-like [Tarsius syrichta]
Cluster-29057.76025	18.84	22.29	38.9	28.01	94.65	30.46	6.09	2.62	23.02	20.38	184.18	133.19	105.81	PREDICTED: MGC107876 protein isoform X1 [Xenopus (Silurana) tropicalis]>gi|847172472|ref|XP_012809483.1| PREDICTED: MGC107876 protein isoform X1 [Xenopus (Silurana) tropicalis]		Cluster-29057.21875	0	0	0	0	0	0.48	1.12	0.63	1.04	1.18	6.4	9.06	7.55	PREDICTED: dual specificity mitogen-activated protein kinase kinase 1 [Macaca nemestrina]
Cluster-29057.81376	0	0	13.21	0	22.5	12.13	10.49	0	21.79	25.04	172.79	98.89	104.09	--		Cluster-29057.27559	0	0	0	0	0	1.21	1.11	1.57	1.05	1.2	4.78	8.92	5.15	--
Cluster-29057.7839	0	0	0	0	0	0	0	0	0	0	50.37	128.24	118.17	--		Cluster-29057.21744	0	0	0	0	0	0.23	0.44	0.82	0.61	0.46	7.88	8.82	6.1	PREDICTED: discoidin domain-containing receptor 2 isoform X1 [Nomascus leucogenys]
Cluster-29057.94628	16.08	13.97	8.54	7.53	5.58	10.75	17.84	4.77	65.37	32.22	113.68	128.12	63.21	--		Cluster-29057.60785	1.95	3.2	2.25	1.08	3.8	3.45	4.9	3.95	2.26	4.34	5.61	8.73	7.08	--
Cluster-29057.77978	23.01	16.36	38.78	28.8	35.4	11.57	54.31	55.42	20.35	26.15	76.64	113.49	84.61	MGC82505 protein [Xenopus laevis]>gi|49257292|gb|AAH72965.1| MGC82505 protein [Xenopus laevis]		Cluster-29057.12111	0	0	0	0	0	0.61	0.19	1.08	0.71	0.4	6.01	8.68	6.36	PREDICTED: ALK tyrosine kinase receptor isoform X3 [Anas platyrhynchos]
Cluster-29057.103434	26.4	18.82	17.98	22.97	14.05	21.2	23.55	20.75	27.77	24.23	57.6	63.19	93.3	--		Cluster-29057.23928	0	0	0	0	0	0.84	0.63	0.59	0.59	0.66	6.35	8.64	5.31	PREDICTED: platelet-derived growth factor receptor alpha [Pan troglodytes]
Cluster-954.0	0	0	0	0	0	0	0	0	0	0	52.89	78.04	29.77	hypothetical protein [Macaca fascicularis]		Cluster-29057.156978	0	0	0	0	0	0.38	0.71	1.16	0.82	0.74	7.25	8.45	5.55	--
Cluster-855.0	0	0	0	0	0	0	0	0	0	0	70.58	45.07	74.51	--		Cluster-29057.156489	0	0	0	0	0	0.28	0.26	0.24	0.24	0	5.3	8.43	6.5	heparin-binding growth factor receptor [Homo sapiens]
Cluster-29057.111982	31.09	43.21	34.25	41.44	44.36	29.77	48.37	29.05	51.03	28.14	65.28	73.95	71.48	flotillin 1 [Xenopus laevis]>gi|26985229|gb|AAN86279.1| flotillin 1c [Xenopus laevis]>gi|58402654|gb|AAH89288.1| Flot1c protein [Xenopus laevis]>gi|83406077|gb|AAI10964.1| Flot1c protein [Xenopus laevis]		Cluster-29057.58206	0.41	0.38	0.87	0.28	0.49	1.57	0.82	2.45	2.05	1.11	5.8	3.21	8.4	--
Cluster-29057.88291	16.25	10.55	8.04	4.84	12.21	25.01	11.58	9.67	12.73	7.68	57.62	38.2	67.38	--		Cluster-29057.164005	0	0	0	0	0	0.36	0.34	0.32	0.48	0.18	6.23	8.29	5.35	--
Cluster-29057.88814	13.16	15.02	16.22	9.49	17.85	14.88	6.31	10.53	33.53	18.09	66.91	50.86	46.49	PREDICTED: oncoprotein-induced transcript 3 protein [Xenopus (Silurana) tropicalis]		Cluster-29057.11926	0	0	0	0	0	0.3	1.11	1.04	0.77	0.88	5.03	7.97	4.18	PREDICTED: ALK tyrosine kinase receptor, partial [Pongo abelii]
Cluster-29057.97589	5.57	5.43	8.62	4.9	13.47	5.01	3.39	1.37	11.14	4.02	57.9	41.47	31.27	PREDICTED: macrophage mannose receptor 1 [Xenopus (Silurana) tropicalis]		Cluster-29057.111248	0.63	0	0.44	0.75	0.23	1.37	1.83	2.42	1.35	1.67	5.7	7.91	6.41	zinc finger protein 326 [Xenopus (Silurana) tropicalis]>gi|213626079|gb|AAI70732.1| zinc finger protein 326 [Xenopus (Silurana) tropicalis]
Cluster-29057.107554	26.7	21.56	22.18	32.07	28.19	35.09	25.28	25.73	29.57	24.82	44.52	53.78	57.02	erythrocyte membrane protein band 4.1 like 5 [Xenopus laevis]>gi|33416630|gb|AAH55968.1| Epb4.1l5 protein [Xenopus laevis]		Cluster-29057.62999	0	0	0	0	0	0.17	0.31	0.29	0.73	0.66	2.56	7.84	4.76	soluble MET variant 7 [Homo sapiens]
Cluster-29057.112637	26.05	24.57	19.74	31.24	26.15	30.7	32.63	21.37	25.34	26.99	44.88	52.06	47.54	N-acylsphingosine amidohydrolase (acid ceramidase) 1 precursor [Xenopus laevis]>gi|51258328|gb|AAH80021.1| MGC82286 protein [Xenopus laevis]		Cluster-29057.167776	0	0	0	0	0	0.64	0.4	1.13	0.75	0.84	6.45	6.47	7.83	--
Cluster-29057.104050	0.31	0.24	4.62	0.53	28.6	2.35	0.1	0	0	1.01	45.78	49.8	32.14	--		Cluster-29057.26697	0	0	0	0	0	1.61	1.5	1.41	2.45	1.19	4.31	7.45	4.24	PREDICTED: DNA repair protein XRCC1 isoform X3 [Sus scrofa]
Cluster-29057.91022	12	8.62	9.72	12.3	3.93	9.13	18.61	21.87	8.27	9.32	29.56	39.83	49.5	PREDICTED: muscle-related coiled-coil protein [Xenopus (Silurana) tropicalis]		Cluster-29057.26159	0	0	0	0	0	1.69	1.39	0.93	0	1.67	7.42	6.4	3.87	PREDICTED: epidermal growth factor receptor [Colobus angolensis palliatus]
Cluster-29057.87352	12.09	6.26	18.07	16.75	27.17	13.35	15.32	8.36	9.91	20.37	44.54	48.57	45.39	cathepsin K precursor [Xenopus laevis]>gi|159155477|gb|AAI54985.1| LOC100127265 protein [Xenopus laevis]		Cluster-29057.163966	0.2	0	0	0	0	0.65	0.41	1.33	0.56	1.28	3.49	7.13	4.95	PREDICTED: hamartin isoform X3 [Colobus angolensis palliatus]
Cluster-29057.103748	21.14	8.56	0	0	0	4.15	14.91	7.39	3.74	17.22	30.9	38.36	45.39	reverse transcriptase [Anguilla japonica]		Cluster-29057.164004	0	0	0	0	0	0.91	0.86	1.33	0	0.89	6.24	7.07	4.53	--
Cluster-29057.54202	10.27	8.08	5.63	9.09	2.04	8.89	15.93	17.68	5.55	3.13	28.36	43.37	30.6	--		Cluster-29057.19242	0	0	0	0	0	0.82	0.26	0.96	0.72	0.27	6.97	7.04	4.27	PREDICTED: dual specificity mitogen-activated protein kinase kinase 1 isoform X1 [Orcinus orca]
Cluster-29057.21556	0	0	0	0	0	0	0	0	0	0	17.86	43.26	25.11	--		Cluster-29057.12839	0	0	0	0	0	1.07	0.6	0.75	0.37	0.63	7.03	6.45	5.04	PDGFRA protein [Homo sapiens]>gi|119625862|gb|EAX05457.1| platelet-derived growth factor receptor, alpha polypeptide, isoform CRA_a, partial [Homo sapiens]>gi|649136659|gb|AIC59154.1| PDGFRA, partial [synthetic construct]
Cluster-29057.103489	0.98	0.28	1.19	0.67	3.98	5	0.82	0.07	0.14	3.8	41.17	17.59	19.13	PREDICTED: fibrinogen alpha chain [Xenopus (Silurana) tropicalis]		Cluster-29057.18253	0	0	0	0	0	1	0.56	1.4	1.57	0.59	7.01	6.19	4.86	PREDICTED: smoothened homolog isoform X1 [Homo sapiens]
Cluster-29057.83789	0.6	2.74	1.44	2.87	1.61	5.49	1.26	1.23	3.59	5.31	40.78	25.87	18.75	--		Cluster-29057.20654	0	0	0	0	0	0.89	0.62	0.58	0.97	0.66	4.99	6.94	5.94	PREDICTED: LOW QUALITY PROTEIN: platelet-derived growth factor receptor alpha, partial [Microcebus murinus]
Cluster-29057.104958	6.45	0.56	2.69	3.95	7.08	3.86	0	2.83	1.91	5.44	37.34	37.43	20.71	PREDICTED: EGF-like module-containing mucin-like hormone receptor-like 1 isoform X2 [Ovis aries]		Cluster-29057.166796	0	0	0	0	0	0.43	0.4	0.38	1.13	1.28	2.47	6.83	5.66	--
Cluster-29057.6972	0	0	0	0	0	0	0	0	0	0	12.05	25.57	37.35	GTPase KRas-like isoform X1 [Scleropages formosus]		Cluster-29057.163406	0.51	0	0.34	0	0.49	0.22	1.14	2.33	1.58	1.78	4.95	2.99	6.81	PREDICTED: uncharacterized protein LOC100485719 isoform X1 [Xenopus (Silurana) tropicalis]>gi|847159957|ref|XP_012824984.1| PREDICTED: uncharacterized protein LOC100485719 isoform X1 [Xenopus (Silurana) tropicalis]
Cluster-29057.73225	14.94	6.22	14.25	11.36	10.75	15.64	8.86	8.87	11.06	15.09	27.07	25.44	34.96	--		Cluster-29057.169778	0	0	0	0	0	0.84	0.79	2.22	1.47	0.55	4.36	6.46	6.79	PREDICTED: proto-oncogene tyrosine-protein kinase ROS isoform X2 [Homo sapiens]
Cluster-29057.75560	5.58	4.66	5.28	8.41	6.74	2.53	8.53	6.25	5.19	8.52	13.75	30.68	28.08	--		Cluster-29057.83846	1.96	1.03	0	0	2.84	2.25	4.06	3.88	3.89	4.48	4.89	6.79	6.17	--
Cluster-29057.115392	10.48	8.18	9.89	12.84	7.78	9.69	10.98	9.54	11.69	13.85	17.41	30.4	23.46	--		Cluster-29057.22876	0.16	0	0	0	0	0.93	0.48	0.97	1.33	0.5	5.75	6.74	4.95	TSC1-PDGFEB fusion protein, partial [Homo sapiens]
Cluster-29057.104916	5.83	8.94	4.54	6.74	6.5	5.38	7.84	8.3	7.4	8.39	20.66	29.79	21.74	PREDICTED: putative serine protease K12H4.7 [Xenopus (Silurana) tropicalis]		Cluster-29057.23471	0	0	0	0	0	0.39	0.72	0.34	0.34	0.76	6.06	6.73	6.55	PREDICTED: dual specificity mitogen-activated protein kinase kinase 1-like [Sus scrofa]
Cluster-29057.86778	0	0.94	0.91	0	1.73	1	11.15	1.37	1.37	0.17	28.19	29.49	10.89	--		Cluster-29057.24603	0	0	0	0	0	1.02	0.62	1.34	0.63	1.07	4.68	6.72	5.18	p80 protein [Homo sapiens]
Cluster-29057.84808	2.25	1.03	1.25	1.16	5.36	4.82	1.34	1.32	1.31	4.34	29.47	16.51	12.16	--		Cluster-29057.26467	0	0	0	0	0	0.28	0.66	0.49	0.36	0.68	5.44	6.7	4.56	anaplastic lymphoma kinase [Homo sapiens]
Cluster-29057.105583	6.14	2.77	2.57	4.98	4.15	3.37	7.83	5.72	6.6	2.78	28.9	27.39	18.68	--		Cluster-29057.157545	0	0	0	0	0	0.19	0.53	0.83	0.83	0.93	5.31	6.67	5.59	PREDICTED: ALK tyrosine kinase receptor [Loxodonta africana]
Cluster-29057.143513	0.99	0.86	0.27	0.58	1.52	1.04	1.65	1.39	1.21	1.71	7.02	26.69	17.9	PREDICTED: uncharacterized protein LOC100491791 [Xenopus (Silurana) tropicalis]>gi|512843412|ref|XP_002939364.2| PREDICTED: uncharacterized protein LOC100491791 [Xenopus (Silurana) tropicalis]		Cluster-29057.28867	0	0	0	0	0	0.36	0.45	0.74	0.52	0.47	6.65	5.8	6.45	PREDICTED: ALK tyrosine kinase receptor [Macaca nemestrina]
Cluster-29057.33213	1.06	1.11	3.18	2.83	6.38	1.69	3.97	1.11	2.82	1.66	26.56	25.63	15.28	PREDICTED: V-set and immunoglobulin domain-containing protein 4 isoform X1 [Xenopus (Silurana) tropicalis]		Cluster-29057.14340	0	0	0	0	0	0.92	0.52	0.65	1.12	1.45	4.25	6.63	3.61	PREDICTED: smoothened homolog [Nomascus leucogenys]
Cluster-29057.85451	9.13	8.8	8.76	8.93	10.25	9.39	15.5	11.48	7.58	10.15	17.53	20.89	26.07	--		Cluster-29057.26200	0	0	0	0	0	0.21	0.19	0.55	0.36	0.81	4.21	6.61	2.84	--
Cluster-29057.168202	0	0	0	0	0	0	0	0	0	0	10.58	26.01	14.88	--		Cluster-29057.19452	0	0	0	0	0	0.81	0.76	0.91	1.41	0.68	6.59	5.99	4.95	ALK tyrosine kinase receptor [Pteropus alecto]
Cluster-29057.35314	1.02	0.74	0.18	0.46	2.03	2.39	6.47	12.37	9.33	4.48	25.41	11.84	19.78	PREDICTED: uncharacterized protein LOC100485719 isoform X1 [Xenopus (Silurana) tropicalis]>gi|847159957|ref|XP_012824984.1| PREDICTED: uncharacterized protein LOC100485719 isoform X1 [Xenopus (Silurana) tropicalis]		Cluster-29057.161403	0	0	0	0	0	0.72	1.8	2.11	0.84	1.89	4.49	6.59	5.32	PREDICTED: guanine nucleotide-binding protein subunit alpha-11 [Aotus nancymaae]
Cluster-29057.72725	6.84	3.2	7.95	3.1	4.36	4.45	3.13	3.36	12.91	5.15	23.06	25.27	16.95	--		Cluster-29057.21483	0.19	0	0	0	0	0.82	0.19	0.9	0.71	0.6	5.73	6.51	6.21	PREDICTED: fibroblast growth factor receptor 2-like [Fundulus heteroclitus]
Cluster-29057.85005	4.2	3.26	2.74	4.43	3.45	2.25	4.51	9.88	3.34	1.12	17.06	17.47	25.14	PREDICTED: carnitine palmitoyltransferase 1B (muscle) isoform X1 [Xenopus (Silurana) tropicalis]		Cluster-29057.4068	0	0	0	0	0	0.7	0.66	0.2	0.2	0.46	2.96	6.51	5.2	--
Cluster-29057.29776	4.57	3.83	9.05	10.94	4.82	3.95	5.26	13.81	4.95	13.36	24.85	23.33	18.37	Mid1-interacting protein 1 [Rana catesbeiana]		Cluster-29057.8504	0	0	0	0	0	0.74	0.46	1.95	0.86	0.97	5.23	5.37	6.49	PREDICTED: LOW QUALITY PROTEIN: platelet-derived growth factor receptor alpha [Nomascus leucogenys]
Cluster-29057.99219	0	0	0	0	0	0	0	0	0	4.91	23.79	7.35	18.81	--		Cluster-29057.169065	0	0	0	0	0	1.1	0.41	0.39	0.19	0.86	6.47	5.68	5.7	--
Cluster-29057.99488	2.42	2.92	2.97	1.4	1.43	1.57	4.82	5.54	1.52	7.04	12.94	12.84	23.14	PREDICTED: heterogeneous nuclear ribonucleoprotein D-like isoform X2 [Echinops telfairi]		Cluster-29057.160536	0	0	0	0	0	0.22	0.41	0.58	0.76	0.86	3.08	6.47	3.02	guanine nucleotide-binding protein G(q) subunit alpha [Cricetulus griseus]
Cluster-29057.117305	6.04	2.74	3.89	6.46	10.37	5.27	8.25	1.83	2.04	6.43	18.04	22.88	20.3	uncharacterized protein LOC734265 precursor [Xenopus laevis]>gi|57920938|gb|AAH89148.1| MGC85068 protein [Xenopus laevis]		Cluster-29057.170107	0	0	0	0	0	0.64	0	0.93	0.92	1.04	5.07	6.42	4.53	PREDICTED: hamartin isoform X1 [Mandrillus leucophaeus]
Cluster-29057.70696	6.26	5.27	11.01	7.49	8.24	11.43	1.69	6.76	6.73	10.36	15	22.26	21.38	--		Cluster-29057.28988	0	0	0	0	0	1.57	0.37	0.69	1.03	1.74	4.41	6.42	4.77	PREDICTED: proto-oncogene tyrosine-protein kinase ROS isoform X2 [Homo sapiens]
Cluster-29057.140201	6.25	3.65	1.39	3.75	3.32	8.55	9.56	9.78	1.92	6.09	14.98	22.16	21.27	CDC-like kinase 1 [Xenopus laevis]>gi|133737045|gb|AAI33793.1| LOC100049134 protein [Xenopus laevis]		Cluster-29057.169988	0	0	0	0	0	0.52	0.82	1.07	0.3	0.52	4.15	6.41	6.05	--
Cluster-29057.33209	4.75	2.37	6.79	5.42	7	4.43	7.96	3.87	8.29	4.67	20.47	21.54	13.72	PREDICTED: V-set and immunoglobulin domain-containing protein 4 isoform X4 [Xenopus (Silurana) tropicalis]		Cluster-29057.155401	0	0	0	0	0	0.92	0.9	1.28	1.25	1.16	5.75	6.39	5.34	fusion protein EML4-ALK variant 5 splicing isoform b [Homo sapiens]
Cluster-29057.134813	0.61	0	0	0.42	0.45	3.27	0	0	0	0	20.87	8.75	10.14	--		Cluster-29057.25129	0	0	0	0	0	0.43	0.51	1.04	0.65	0.74	4.92	6.35	4.03	PREDICTED: discoidin domain-containing receptor 2 isoform X3 [Homo sapiens]
Cluster-29057.152522	1.14	0.99	1.29	1.56	3.59	1.78	2.41	0	1.96	0.97	14.95	20.74	11.35	PREDICTED: hepatic lectin-like [Xenopus (Silurana) tropicalis]		Cluster-29057.20906	0	0	0	0	0	0.23	0.22	0.61	0.2	0.46	3.12	6.3	4.48	PREDICTED: phosphatidylinositol 3,4,5-trisphosphate 3-phosphatase and dual-specificity protein phosphatase PTEN [Octodon degus]
Cluster-29057.2077	0	0	0	0	0	0	0	0	0	0	14.61	17.35	20.51	--		Cluster-29057.132210	2.56	2.52	2.57	2.5	2.76	4.1	3.72	2.99	3.26	3.36	5.01	6.24	5.59	--
Cluster-29057.100665	0.52	0.38	0.78	0.31	2.62	4.21	2.95	0.9	0.66	7.07	20.37	10.46	11.63	fibrinogen alpha chain precursor [Xenopus laevis]>gi|27694890|gb|AAH41754.1| Fga-prov protein [Xenopus laevis]		Cluster-29057.7733	0	0	0	0	0	0.57	0.27	1.75	0.99	1.4	4.43	4.2	6.23	--
Cluster-29057.112591	3.67	0.83	2.34	1.36	0.35	2.61	1.21	4.31	1.36	3.11	13.97	18.58	16.79	PREDICTED: collagen alpha-1(XVI) chain [Anolis carolinensis]		Cluster-29057.16539	0	0	0	0	0	1.27	0.68	0.96	0.95	0.36	3.55	6.2	5.33	PREDICTED: proto-oncogene tyrosine-protein kinase receptor Ret [Propithecus coquereli]
Cluster-29057.124002	3.07	0	1.2	2.29	2.27	1.37	3.77	2.97	0	4.75	14.83	16.35	18.4	--		Cluster-29057.28584	0	0	0	0	0	0.73	1.28	1.47	0.73	1.75	6.19	5.58	6.08	ALK tyrosine kinase receptor [Myotis brandtii]
Cluster-29057.166937	0	0	0	0	0	0	0	0	0	0	6.39	13.7	17.66	--		Cluster-29057.159721	0	0	0	0	0	0.15	0.41	0.26	0.51	0.86	6.09	6.02	6.18	PREDICTED: proto-oncogene tyrosine-protein kinase ROS isoform X2 [Homo sapiens]
Cluster-29057.138853	4.4	5.24	4.87	3.57	2.32	4.74	3.33	9.52	3.07	4.79	15.28	17.65	15.89	--		Cluster-29057.160420	0	0	0	0	0	0.43	0.4	0.94	0.74	0.21	4.93	6.07	6.17	PREDICTED: proto-oncogene tyrosine-protein kinase ROS isoform X7 [Homo sapiens]
Cluster-29057.120815	4.66	4.72	4.31	5.62	7.67	4.77	9.07	8.39	1.99	7.7	17.53	14.26	13.17	--		Cluster-29057.23270	0	0	0	0	0	0.64	0.15	0.7	0.84	0.63	4.03	6.12	5.28	PREDICTED: LOW QUALITY PROTEIN: platelet-derived growth factor receptor, alpha polypeptide [Sus scrofa]
Cluster-29057.169475	0	0	0	0	0	0	0	0	0	0	8.28	17.33	11.37	--		Cluster-29057.27490	0	0	0	0	0	0.8	0.65	1.21	0.99	0.67	5.08	6.11	4.38	PREDICTED: platelet-derived growth factor receptor alpha [Echinops telfairi]
Cluster-29057.84809	1.04	0.81	0.77	0.78	2.99	2.4	0.87	1.29	0.8	1.99	16.63	7.6	8.62	--		Cluster-29057.27875	0	0	0	0	0	1.03	0.78	1.18	0.81	1.31	5.94	5.4	6.06	PREDICTED: proto-oncogene tyrosine-protein kinase ROS isoform X1 [Homo sapiens]
Cluster-29057.24898	2.17	0.99	0.83	2	3.46	0.71	0.97	4.17	0.26	0.4	9.88	9.34	16.56	PREDICTED: carnitine palmitoyltransferase 1B (muscle) isoform X1 [Xenopus (Silurana) tropicalis]		Cluster-29057.29940	0.63	0	0	0	0	0.66	0.84	0.82	1.04	0.96	5.67	6.02	5.34	soluble MET variant 15 [Homo sapiens]
Cluster-29057.99451	3.38	1.61	1.73	2.84	2.53	3.45	4.45	7.06	1.6	3.7	9.04	13.73	16.5	PREDICTED: UDP-N-acetylglucosamine--peptide N-acetylglucosaminyltransferase 110 kDa subunit isoform X2 [Xenopus (Silurana) tropicalis]>gi|847154815|ref|XP_012823957.1| PREDICTED: UDP-N-acetylglucosamine--peptide N-acetylglucosaminyltransferase 110 kDa subunit isoform X2 [Xenopus (Silurana) tropicalis]		Cluster-29057.29002	0	0	0	0	0	1.34	0.63	0.79	0.78	0.88	4.71	6	5.48	--
Cluster-29057.25939	0	0	0	0	0	0	1.59	0	0	0	11.59	16.49	10.16	--		Cluster-29057.161826	0	0	0	0	0	1.02	0.14	0.77	1.01	0.29	4.76	6	4.98	PREDICTED: discoidin domain-containing receptor 2 [Heterocephalus glaber]
Cluster-29057.7724	0	0	0	0	0	0	0	0	0	0	7.33	16.49	13.61	--		Cluster-29057.73287	0.09	0	0	0	0	0.78	0.6	0.94	0.98	1	4.92	5.98	4.26	Chain A, Ret Recognition Of Gdnf-gfralpha1 Ligand By A Composite Binding Site Promotes Membrane-proximal Self-association>gi|695721330|pdb|4UX8|B Chain B, Ret Recognition Of Gdnf-gfralpha1 Ligand By A Composite Binding Site Promotes Membrane-proximal Self-association
Cluster-29057.64789	3.33	3.54	4.59	1.29	3.53	2.76	1.63	2.67	5.95	5.05	16.4	13.22	9.54	cytochrome P450, family 2, subfamily C, polypeptide 18 [Xenopus (Silurana) tropicalis]>gi|157423651|gb|AAI53745.1| LOC100127628 protein [Xenopus (Silurana) tropicalis]		Cluster-29057.29939	0	0	0	0	0	0.93	0.97	1.33	0.84	1.07	5.97	5.82	5.23	PREDICTED: ALK tyrosine kinase receptor-like, partial [Aotus nancymaae]
Cluster-29057.139307	2.26	1.92	2.05	2.54	2.64	2.58	5.11	6.67	1.73	4.77	14.17	14.12	16.1	PREDICTED: carbohydrate sulfotransferase 7 [Xenopus (Silurana) tropicalis]		Cluster-29057.23540	0	0	0	0	0	0.77	0.87	0.94	1.47	1.06	5.9	4.12	4.25	--
Cluster-29057.6720	1.93	4.37	2.19	0	1.97	2.29	2.02	3.93	1.98	2.29	11.49	15.73	8.78	--		Cluster-29057.18716	0	0	0	0	0	1.1	1.03	0.97	0.58	0.87	5.88	4.72	2.53	hypothetical protein CB1_001264057 [Camelus ferus]
Cluster-29057.35721	0	0	0	0	0	0	0	0	0	0	5.7	11.95	15.72	PREDICTED: transmembrane gamma-carboxyglutamic acid protein 1, partial [Dasypus novemcinctus]		Cluster-29057.76137	0.58	0	0	0	0	0.83	2.32	1.45	0.9	2.03	5.64	5.86	5.49	fibroblast growth factor receptor (FGFr) transmembrane form [Homo sapiens]
Cluster-29057.669	0	0	0	0	0	0	0	0	1.69	0	4.21	15.65	9.28	--		Cluster-29057.163356	0	0	0	0	0	0.78	0.91	2.38	1.01	1.53	5.84	4.45	4.7	PREDICTED: receptor tyrosine-protein kinase erbB-2 isoform X3 [Pan paniscus]
Cluster-29057.93676	7.28	4.45	4.46	3.81	1.91	7.2	6.55	8.3	5.19	3.9	13.22	14.83	15.62	--		Cluster-29057.163564	0.13	0	0	0	0	0.69	0.91	1.22	0.85	0.41	3.38	5.83	3.3	Chain C, Structural Basis Of Kit Activation By Oncogenic Mutations In The Extracellular Region Reveals A Zipper-like Mechanism For Ligand- Dependent Or Oncogenic Receptor Tyrosine Kinase Activation>gi|770386294|pdb|4PGZ|A Chain A, Structural Basis Of Kit Activation By Oncogenic Mutations In The Extracellular Region Reveals A Zipper-like Mechanism For Ligand- Dependent Or Oncogenic Receptor Tyrosi…
Cluster-29057.46562	4.5	2.98	3.1	5.31	7.92	3.6	8.7	3.94	7.83	2.98	15.61	12.88	14.45	PREDICTED: T-cell surface glycoprotein CD4 [Xenopus (Silurana) tropicalis]		Cluster-29057.155829	0	0	0	0	0	0.27	1	1.4	0.93	1.58	5.83	5.11	2.9	PREDICTED: smoothened homolog, partial [Pterocles gutturalis]
Cluster-29057.7584	0	0	0	0	0	0	0	0	0	0	15.21	10.47	10.41	--		Cluster-29057.169182	0.21	0	0	0	0	0.44	0.83	1.17	0.97	0.87	5.61	4.96	4.75	Phosphatidylinositol-4,5-bisphosphate 3-kinase catalytic subunit alpha isoform [Ophiophagus hannah]
Cluster-29057.124103	2.54	3.39	5.36	3.75	2.87	9.42	1.9	5.91	2.34	3.97	12.58	15.09	10.48	--		Cluster-29057.16322	0	0	0	0	0	0.63	0	0.83	0.55	0.62	1.78	5.58	3.71	--
Cluster-29057.92284	1.19	0.84	1.12	0.16	0	1.67	0.34	3.78	0	1.51	15.04	7.33	6.6	uncharacterized protein LOC398893 [Xenopus laevis]>gi|38014668|gb|AAH60451.1| MGC68535 protein [Xenopus laevis]		Cluster-29057.29872	0.04	0	0	0	0	0.76	0.83	1.28	0.95	1.2	5.31	5.57	4.41	KIF5B-RET(NM_020630)_K24;R11 fusion protein [Homo sapiens]
Cluster-29057.167640	0	0	0	0	0	0	0	0	0	0	7.82	10.82	14.29	--		Cluster-29057.126276	0.4	0	0	0	0	0.7	0.92	0.61	0.49	1.1	3.99	5.52	3.32	PREDICTED: mast/stem cell growth factor receptor Kit isoform X2 [Pan paniscus]>gi|694907834|ref|XP_009446158.1| PREDICTED: mast/stem cell growth factor receptor Kit isoform X2 [Pan troglodytes]
Cluster-29057.43232	3.87	3.25	3.93	6.59	8.21	6.16	7.22	5.65	1.73	7.43	11.83	14.26	13.12	--		Cluster-29057.167685	0	0	0	0	0	0.72	0.34	0.63	0.47	0.18	5.51	5.49	3.51	--
Cluster-29057.62118	2.82	2.26	0	3.49	1.43	0	3.49	3.82	4.16	1.99	7.57	14.18	13.98	tyrosinase-related protein 1 precursor [Xenopus laevis]>gi|27694775|gb|AAH43815.1| Tyrp1-prov protein [Xenopus laevis]		Cluster-29057.29322	0	0	0	0	0	0.51	0.32	1.5	1.34	1.01	3.82	5.51	3.21	PREDICTED: platelet-derived growth factor receptor alpha [Galeopterus variegatus]
Cluster-29057.156817	1.49	0.77	0.89	1.13	0.43	2.65	2.49	1.24	5.99	0.35	8.39	11.72	14.08	--		Cluster-29057.25854	0	0	0	0	0	0.67	0.74	0.76	0.89	0.73	4.69	5.48	4.83	PREDICTED: smoothened homolog [Colobus angolensis palliatus]
Cluster-29057.46194	0	0	0	0	0	0	8.79	0	0	0	8.88	13.63	14.03	hypothetical protein LOC100135206 [Xenopus (Silurana) tropicalis]>gi|213627338|gb|AAI71144.1| hypothetical protein LOC100135206 [Xenopus (Silurana) tropicalis]		Cluster-29057.29672	0	0	0	0	0	0.41	0.52	0.96	0.72	0.31	4.38	5.48	4.58	hypothetical protein N300_12102, partial [Calypte anna]
Cluster-29057.47836	0	0	0	0	0	0	0	1.88	0	2.17	4.74	11.75	13.91	PREDICTED: thiopurine S-methyltransferase isoform X1 [Homo sapiens]		Cluster-29057.17389	0	0	0	0	0	0.48	0.5	0.8	0.67	0.37	3.83	5.48	4.25	PREDICTED: receptor tyrosine-protein kinase erbB-2 isoform X2 [Colobus angolensis palliatus]
Cluster-29057.64368	6.75	4.67	5.59	7.19	4.98	4.46	8.03	6.95	8.16	6.18	10.2	11.27	13.65	PREDICTED: calcitonin gene-related peptide type 1 receptor isoform X1 [Xenopus (Silurana) tropicalis]>gi|89272864|emb|CAJ81879.1| calcitonin receptor-like [Xenopus (Silurana) tropicalis]		Cluster-29057.28778	0	0	0	0	0	0.48	0.8	1.06	1.05	1.19	4.55	5.47	3.85	PREDICTED: low affinity immunoglobulin gamma Fc region receptor III isoform X2 [Papio anubis]
Cluster-29057.82177	0	0	0	0	0	0	0	0	0	0	5.82	13.49	8.15	--		Cluster-29057.158122	0	0	0	0	0	0.82	0.58	0.9	0.54	1.62	4.76	5.47	3.75	anaplastic lymphoma kinase (Ki-1), isoform CRA_b [Homo sapiens]
Cluster-29057.109303	0.09	0	0.04	0	0	0.45	0.56	0.74	0.17	0.63	10.76	13.45	10.24	p40 [Homo sapiens]		Cluster-29057.23200	0	0	0	0	0	0.15	0.28	0.52	0.51	0.43	4.73	5.46	3.41	PREDICTED: receptor tyrosine-protein kinase erbB-2 isoform X1 [Odobenus rosmarus divergens]
Cluster-29057.86863	2.43	0.68	0.65	0.98	1.11	1.32	3.52	5.3	0.77	1.92	13.23	7.95	9.76	--		Cluster-29057.161443	0	0	0	0	0	0.39	1.45	0.51	1.68	1.14	3.25	5.45	4.54	--
Cluster-29057.46076	0.77	0	0.78	1.98	0.73	2.63	0.8	2.27	0	0.87	5.07	13.02	8.58	--		Cluster-29057.12400	0	0	0	0	0	0.36	0.51	0.32	0.63	0.35	4.03	5.37	4.08	PREDICTED: proto-oncogene tyrosine-protein kinase ROS isoform X6 [Papio anubis]
Cluster-29057.809	0	0	0	0	0	0	0	0	0	0	6.42	9.18	12.85	ORF1 codes for a 40 kDa product [Homo sapiens]		Cluster-29057.11803	0	0	0	0	0	0.41	0.58	0.55	0.54	1.02	3.63	5.33	3.31	PREDICTED: proto-oncogene tyrosine-protein kinase ROS isoform X1 [Homo sapiens]
Cluster-29057.76895	4.04	3.8	3.89	4.13	4.08	7.13	5.38	6.62	5.32	4.75	10.7	12.79	10.97	PREDICTED: putative phospholipase B-like 2 [Xenopus (Silurana) tropicalis]		Cluster-29057.160131	0	0	0	0	0	1.05	0.99	0.74	0.92	0.62	5.03	5.25	3.85	PREDICTED: dual specificity mitogen-activated protein kinase kinase 1 [Macaca nemestrina]
Cluster-29057.83881	0	0	0.19	0	0.54	0	0	0	0	0	8.89	3.05	12.7	--		Cluster-29057.13619	0	0	0	0	0	0.82	0.58	0.54	0	0.4	3.15	5.25	5.12	--
Cluster-29057.142594	3.48	4.68	3.8	5.93	5.28	4.99	3.99	5.7	5.51	4.5	8.36	9.76	12.54	--		Cluster-29057.20759	0	0	0	0	0	0.88	0.17	0.46	0.92	1.12	3.72	5.24	3.28	herstatin [Homo sapiens]>gi|119580999|gb|EAW60595.1| v-erb-b2 erythroblastic leukemia viral oncogene homolog 2, neuro/glioblastoma derived oncogene homolog (avian), isoform CRA_a, partial [Homo sapiens]
Cluster-29057.40387	1.46	1.24	1.4	2.57	3	1.17	1.16	1.39	2.13	1.9	7.48	12.46	6.64	PREDICTED: chemokine-like receptor 1-like [Latimeria chalumnae]		Cluster-29057.155026	1.74	2.38	1.91	2.31	2.82	4.02	3.35	2.57	2.88	4.65	5.07	5.21	4.36	LOC495519 protein, partial [Xenopus laevis]
Cluster-29057.169759	0	0	0	0	0	0	0	0	0	0	5.71	12.23	5.94	--		Cluster-29057.167092	0	0	0	0	0	1.11	1.04	1.13	0.16	0.72	3.74	5.17	3.34	tuberous sclerosis 1 protein isoform 2 [Bos taurus]>gi|296482064|tpg|DAA24179.1| TPA: tuberous sclerosis 1 protein [Bos taurus]
Cluster-956.0	0	0	0	0	0	0	0	0	0	0	10.45	11.96	7.31	--		Cluster-29057.169027	0	0	0	0	0	1.08	0.85	0.95	0	1.24	4.54	5.05	5.16	epidermal growth factor receptor variant A [Homo sapiens]
Cluster-29057.12735	0	0	0	0	0	0	0	0	0	0	5.85	7.14	11.87	--		Cluster-29057.26917	0	0	0	0	0	0.49	0.31	0.72	0.72	0.97	4.38	5.16	3.46	PREDICTED: platelet-derived growth factor receptor alpha isoform X3 [Homo sapiens]
Cluster-29057.11892	0	0	0	0	0	0.76	0	0.66	0	0	7.7	11.82	6.67	--		Cluster-29057.155856	0	0	0	0	0	1.12	1.05	1.16	0.8	0.7	4.44	5.14	3.65	PREDICTED: platelet-derived growth factor receptor alpha isoform X1 [Dipodomys ordii]
Cluster-29057.144652	0	0	0	1.38	1.01	1.2	0	0	0	1.2	4.35	11.75	9.95	--		Cluster-29057.19662	0	0	0	0	0	0.3	0.46	1.13	0.52	0.48	5.13	5.07	4.92	PREDICTED: proto-oncogene tyrosine-protein kinase ROS isoform X8 [Homo sapiens]
Cluster-29057.140199	4.01	4.58	3.02	4.24	4.22	3.32	6.75	6.13	5.33	4.8	7.85	11.55	11.65	--		Cluster-29057.23359	0	0	0	0	0	0.28	0.52	0.49	0.73	1.1	5.13	4.37	5.01	PREDICTED: proto-oncogene tyrosine-protein kinase ROS isoform X1 [Papio anubis]
Cluster-29057.31082	4.14	3.26	2.56	2.46	2.57	2.63	3.48	5.32	2.28	2.46	8.6	11.62	9.04	uncharacterized protein LOC496222 [Xenopus laevis]>gi|56789784|gb|AAH88684.1| LOC496222 protein [Xenopus laevis]		Cluster-29057.22082	0	0	0	0	0	0.28	0.47	0.36	0.18	0.32	3.23	5.11	4.34	phosphatase and tensin homolog 2 [Homo sapiens]
Cluster-1432.0	0	0	0	0	0	0	0	0	3.41	0	5.52	11.56	7.58	--		Cluster-29057.157522	0.1	0	0	0	0	0.75	0.71	0.57	0.28	0.42	5.1	4.02	3.02	soluble FGFR2 variant 3 [Homo sapiens]
Cluster-29057.45031	2.34	0.64	2.14	1.2	2.97	2.42	1.74	1.82	0.6	2.25	5.68	9.77	11.29	PREDICTED: tumor protein p53-inducible nuclear protein 2 isoform X1 [Xenopus (Silurana) tropicalis]>gi|847168770|ref|XP_012808162.1| PREDICTED: tumor protein p53-inducible nuclear protein 2 isoform X1 [Xenopus (Silurana) tropicalis]		Cluster-29057.26775	0	0	0	0	0	0.21	0.32	0.95	0.54	0.65	3.39	5.1	3.21	PREDICTED: LOW QUALITY PROTEIN: receptor tyrosine-protein kinase erbB-2 [Pongo abelii]
Cluster-42762.2	0.51	2.39	1.15	0.58	1.11	5.99	0.25	0.24	0	1.07	7.86	10.2	11.2	--		Cluster-29057.22648	0	0	0	0	0	0.51	0.48	0.55	0.88	0.5	3.3	4.67	5.07	PREDICTED: guanine nucleotide-binding protein subunit alpha-15-like [Panthera tigris altaica]
Cluster-29057.76267	1.35	1.34	1.88	1.62	2.78	1.69	0.81	0.67	2.06	1.97	11.19	9.65	6.52	PREDICTED: stabilin-1 isoform X2 [Chrysemys picta bellii]		Cluster-29057.25687	0	0	0	0	0	0.55	0.52	0.54	0.66	0.4	3.85	5.03	4.34	PREDICTED: discoidin domain-containing receptor 2-like [Pongo abelii]
Cluster-29057.132454	1.12	1.05	0.54	2.09	1.07	1.5	1.28	2.89	0.4	1.92	4.42	11.03	9.33	PREDICTED: LON peptidase N-terminal domain and RING finger protein 3 [Xenopus (Silurana) tropicalis]		Cluster-29057.8145	0	0	0	0	0	1.22	1.15	0.8	0.53	0.45	3.93	5.01	3.76	--
Cluster-29057.12083	0.27	0	0.5	0.32	1.92	0.29	1.1	1.29	0	1.16	3.32	10.86	8.05	--		Cluster-29057.11340	0	0	0	0	0	0.52	0.65	0.76	0.3	0.17	3.4	5.01	2.74	PREDICTED: GTPase HRas, partial [Apaloderma vittatum]
Cluster-29057.133416	0.75	0	0	0	0	0.27	1	1.64	1.39	0.26	8.27	10.72	6.42	--		Cluster-29057.28350	0.16	0	0	0	0	0.72	0.59	0.61	0.75	0.74	3.93	5	4.31	--
Cluster-29057.137073	0	0	4.64	1.02	3.18	1.44	4.88	4.67	0	0	7.88	10.08	10.67	alcohol dehydrogenase [NADP(+)] [Xenopus laevis]>gi|82184039|sp|Q6GMC7.1|AK1A1_XENLA RecName: Full=Alcohol dehydrogenase [NADP(+)]; AltName: Full=Aldehyde reductase; AltName: Full=Aldo-keto reductase family 1 member A1 [Xenopus laevis]>gi|49256068|gb|AAH74141.1| MGC81878 protein [Xenopus laevis]		Cluster-29057.21712	0	0	0	0	0	0.21	0.78	1.1	0.54	0.41	3.95	5	4.6	--
Cluster-29057.81309	1.17	1.16	0.57	0	3.22	0.65	0.6	0.61	0.56	1.93	5.2	10.44	5.31	--		Cluster-29057.21643	0	0	0	0	0	0.47	0.27	0.76	0.38	0.35	3.14	5	3.89	ros1 gene
Cluster-29057.9408	0	0	0	0	0	0.28	0.53	0.99	0.25	0.28	5.41	10.44	6.2	PREDICTED: dual specificity mitogen-activated protein kinase kinase 1 [Propithecus coquereli]		Cluster-29057.11748	0.13	0	0	0	0	0.69	0.26	0.85	0.48	0.41	2.8	5	2.06	PREDICTED: LOW QUALITY PROTEIN: hamartin [Alligator sinensis]
Cluster-29057.140510	4.03	3.49	2.58	3.64	1.65	4.89	5.14	5.65	2.21	2.75	7.38	9.19	10.4	--		Cluster-29057.164198	0	0	0	0	0	0.67	0.42	0.98	0.19	1.1	3.44	4.98	3.24	--
Cluster-29057.11963	0	0	0	0	0	0	0.76	0.72	2.16	0.82	6.01	7.51	10.3	--		Cluster-29057.23516	0	0	0	0	0	1.34	0.63	1.37	0.97	0.22	4.96	4.22	4.91	--
Cluster-29057.132151	2.33	1.8	2.21	2.07	1.43	3.24	4.17	2.42	1.71	2.41	5.18	10.26	8.22	--		Cluster-29057.23175	0.16	0	0	0	0	0.17	0.65	1.21	0.6	1.02	2.65	4.96	3.75	--
Cluster-29057.148787	0.15	0	0	0.23	0.33	0.91	0	0.42	0	0.56	3.08	10.22	8.02	PREDICTED: calpain-2 catalytic subunit [Python bivittatus]		Cluster-29057.139578	0.94	0.78	0.82	0.47	1.77	1.08	1.53	0.95	0.94	1.76	2.63	4.94	4.04	--
Cluster-29057.126913	0.31	0.44	0	0	0.13	1.33	0	0.15	0	0.16	10.08	7.07	7.67	--		Cluster-29057.159018	0.19	0	0	0	0	0.2	0.56	0.52	1.04	0.98	4.47	4.93	4.23	--
Cluster-29057.47399	2.91	1.51	1.34	1.41	1.5	1.82	1.83	3.97	0.9	2.83	7.73	5.52	10.08	--		Cluster-29057.10296	0	0	0	0	0	0.43	0.2	0	0.37	0.42	3.74	4.93	2.6	--
Cluster-29057.160084	0	0	0	0	0	1.08	1.99	0.47	0.94	1.6	10.06	8.88	6.79	FGFR2 [Mus musculus]		Cluster-29057.9590	0	0	0	0	0	0.41	0.13	1.08	0.48	0.67	2.56	4.91	3.44	PREDICTED: RAC-alpha serine/threonine-protein kinase [Physeter catodon]
Cluster-29057.23209	0	0	0	0	0	0.34	0.64	2.09	2.08	1.69	8.24	10.03	7.88	ALK tyrosine kinase receptor, partial [Tupaia chinensis]		Cluster-29057.160899	0	0	0	0	0	0.76	1.11	1.04	1.03	1.15	3.98	4.89	4.73	anaplastic lymphoma kinase Ki-1 variant, partial [Homo sapiens]
Cluster-29057.10967	0	0	0	0	0	0	0	0	0	0	2.98	9.96	5.54	--		Cluster-29057.156864	0.17	0	0	0	0	0.93	0.7	1.95	0.97	0.91	3.76	4.88	4.48	PREDICTED: mast/stem cell growth factor receptor Kit isoform X3 [Cercocebus atys]
Cluster-29057.165965	1.29	0	0.85	0	0	2.99	0	1.27	0	2.97	7.54	5.74	9.92	--		Cluster-29057.11551	0	0	0	0	0	0.35	0.44	0.71	0.3	0.23	4.1	4.81	3.84	unknown [Homo sapiens]
Cluster-29057.53998	2.75	2.93	2.51	3.32	1.8	3.41	3.56	4.37	1.87	2.95	9.4	9.74	7.77	integrase core domain protein [Ancylostoma duodenale]		Cluster-29057.16729	0	0	0	0	0	0.82	1.38	1.26	0.88	1.17	4.53	4.78	3.58	PREDICTED: guanine nucleotide-binding protein subunit alpha-11 isoform X2 [Equus caballus]
Cluster-29057.155423	0	0	0	0	0	1.57	0.74	1.21	1.2	0.58	7.16	9.72	4.62	PREDICTED: discoidin domain-containing receptor 2 isoform X3 [Ovis aries]>gi|803303121|ref|XP_012010048.1| PREDICTED: discoidin domain-containing receptor 2 isoform X3 [Ovis aries musimon]		Cluster-29057.26486	0	0	0	0	0	0.83	0.63	1.02	0.72	0.82	3.25	4.77	3.87	PREDICTED: ALK tyrosine kinase receptor [Pteropus vampyrus]
Cluster-29057.7552	0	0	0	0	0	0.25	0.23	1.08	0.21	0.49	5.38	9.58	3.61	--		Cluster-29057.157962	0	0	0	0	0	0.59	0.84	1.57	0.91	0.29	2.28	4.74	2.88	PREDICTED: ALK tyrosine kinase receptor, partial [Odobenus rosmarus divergens]
Cluster-29057.6878	0	0	0	0	0	0	0	1.06	0.79	0.3	5.11	9.51	7.33	--		Cluster-29057.17367	0	0	0	0	0	0.48	0.45	0.7	0.28	0.47	4.03	4.73	4.2	--
Cluster-29057.52518	0	0	0	0	0	0.76	0	0	0	0	6.21	9.5	7.63	--		Cluster-29057.28522	0.22	0	0	0	0	0.45	0.75	0.75	0.64	0.5	4.72	4.05	3.5	tumor suppressor [Homo sapiens]
Cluster-29057.155432	0	0	0	0	0	1.3	0.81	2.29	0.57	0.64	7.92	9.48	6.46	discoidin domain-containing receptor 2 isoform 2 [Camelus ferus]		Cluster-29057.162467	0	0	0	0	0	0.3	0.43	0.6	0.39	0.52	4.71	4.72	3.35	PREDICTED: discoidin domain-containing receptor 2 [Dipodomys ordii]
Cluster-29057.115672	3.82	2.06	2.5	5.08	4.1	4.96	3.92	2.84	1.73	3.04	7.05	9.06	9.44	--		Cluster-29057.28236	0	0	0	0	0	0.69	0.65	0.76	0	0.68	4.3	4.69	3.02	PREDICTED: epidermal growth factor receptor isoform X1 [Microcebus murinus]
Cluster-29057.10604	0	0	0	0	0	0	0	0	0	0	3.79	9.42	4.86	--		Cluster-29057.28619	0.15	0	0	0	0	1.04	1.21	1.27	1.12	1.58	4.68	3.36	2.7	--
Cluster-29057.91103	0.67	0.08	1.52	0.67	2.61	3.92	0.18	0.29	0.79	1.7	8.31	4.92	9.41	--		Cluster-29057.12203	0	0	0	0	0	0.9	0.56	0.92	0.78	0.29	3.76	4.65	4.02	PREDICTED: smoothened homolog isoform X2 [Microcebus murinus]>gi|829888626|ref|XP_012644641.1| PREDICTED: smoothened homolog isoform X2 [Microcebus murinus]>gi|829888630|ref|XP_012644642.1| PREDICTED: smoothened homolog isoform X2 [Microcebus murinus]>gi|829888635|ref|XP_012644643.1| PREDICTED: smoothened homolog isoform X2 [Microcebus murinus]
Cluster-29057.141771	0.66	0	0	1.31	2.3	0	2.11	0	0	0	5.55	8.3	9.31	PREDICTED: talin-1 isoform X2 [Aquila chrysaetos canadensis]		Cluster-29057.12142	0	0	0	0	0	0.42	0.49	0.27	0.36	0.41	4.62	3.42	4.2	PREDICTED: LOW QUALITY PROTEIN: platelet-derived growth factor receptor alpha [Jaculus jaculus]
Cluster-29057.161700	0	0	0	0	0	1.15	1.08	2.27	0.5	0	7.32	9.29	9	--		Cluster-29057.158928	0	0	0	0	0	0.16	0.44	0.41	0.41	0.46	2.84	4.61	4.56	ALK tyrosine kinase receptor [Myotis brandtii]
Cluster-29057.141920	0	0	0	0	0	0	0	0	0	0	9.2	4.84	3.94	sterol O-acyltransferase 1 [Xenopus laevis]>gi|50416229|gb|AAH77916.1| Soat1-prov protein [Xenopus laevis]		Cluster-29057.14222	0	0	0	0	0	0.6	0.75	1.05	0.17	0.59	3.49	4.58	3.02	--
Cluster-29057.169970	0	0	0	0	0	0	0	0	0	0	3.21	9.18	8.57	--		Cluster-29057.20026	0	0	0	0	0	0.25	0.47	0.88	0.33	1.1	3.99	4.57	3.51	--
Cluster-29057.21738	0	0	0	0	0	1.39	1.47	1.53	1.36	1.02	5.95	9.1	6.01	PREDICTED: discoidin domain-containing receptor 2-like [Tarsius syrichta]		Cluster-29057.154811	0	0	0	0	0	0.27	0.73	0.51	0.64	0.75	3.92	4.53	3.45	PREDICTED: receptor tyrosine-protein kinase erbB-2 isoform X3 [Nomascus leucogenys]
Cluster-29057.21875	0	0	0	0	0	0.48	1.12	0.63	1.04	1.18	6.4	9.06	7.55	PREDICTED: dual specificity mitogen-activated protein kinase kinase 1 [Macaca nemestrina]		Cluster-29057.72655	0.11	0	0	0	0	0.24	0.39	0.37	0.41	0.47	3.82	4.52	3.95	v-kit Hardy-Zuckerman 4 feline sarcoma viral oncogene homolog precursor [Ovis aries]>gi|388593714|gb|AFK73917.1| mast/stem cell growth factor receptor isoform-2 [Ovis aries]
Cluster-29057.54619	0	0	1.6	0	1.46	0	1.53	0	0	0	7.3	8.97	3.16	PREDICTED: complement factor H [Mustela putorius furo]		Cluster-29057.25037	0.44	0.64	0.36	0.67	0.67	0.77	1.06	1.48	1	0.65	2.73	4.48	2.65	N-acylglucosamine 2-epimerase [Xenopus (Silurana) tropicalis]>gi|160774086|gb|AAI55402.1| LOC100127793 protein [Xenopus (Silurana) tropicalis]
Cluster-29057.16907	0	0	0	0	0	0	0.44	1.04	0.41	0.47	4.82	8.94	6.54	--		Cluster-29057.20582	0	0	0	0	0	0.44	0.45	0.54	0.56	0.66	3.72	4.47	3.7	PREDICTED: smoothened homolog [Propithecus coquereli]
Cluster-29057.27559	0	0	0	0	0	1.21	1.11	1.57	1.05	1.2	4.78	8.92	5.15	--		Cluster-29057.28426	0	0	0	0	0	0.53	0.75	0.93	0.69	0.26	2.86	4.42	4.03	PREDICTED: guanine nucleotide-binding protein subunit alpha-11-like [Equus przewalskii]
Cluster-29057.78083	0	1.85	1.81	0.76	0	2.06	3.77	1.19	1.78	0	6.92	4.46	8.9	--		Cluster-29057.103392	0.34	0	0	0	0	0.36	0.55	0.71	0.66	0.61	4.15	4.35	3.59	--
Cluster-29057.29951	0	0	0	0	0	1.41	2.52	1.21	0	1.4	3.06	8.89	7.88	--		Cluster-29057.12467	0	0	0	0	0	0.91	0.61	1.15	0.45	0.64	4.26	4.35	3.57	PREDICTED: ALK tyrosine kinase receptor [Aotus nancymaae]
Cluster-29057.161416	0	0	0	0	0	0	0.49	0	0.23	0.52	5.17	8.83	5.89	--		Cluster-29057.20841	0.04	0	0	0	0	0.44	0.46	0.7	0.54	0.52	4.34	3.35	3.29	--
Cluster-29057.21736	0.33	0	0	0	0	0.71	1	1.87	1.24	0.35	5.57	8.83	8.83	soluble MET variant 11 [Homo sapiens]		Cluster-29057.27855	0	0	0	0	0	0.48	0.45	1.21	0.6	0.81	4.32	4.1	3.88	PREDICTED: receptor tyrosine-protein kinase erbB-2 [Echinops telfairi]
Cluster-29057.21744	0	0	0	0	0	0.23	0.44	0.82	0.61	0.46	7.88	8.82	6.1	PREDICTED: discoidin domain-containing receptor 2 isoform X1 [Nomascus leucogenys]		Cluster-29057.17108	0.22	0	0	0	0	0.68	0.5	0.53	0.26	0.59	2.41	4.29	3.03	PREDICTED: proto-oncogene tyrosine-protein kinase receptor Ret isoform X3 [Heterocephalus glaber]
Cluster-29057.15872	0	0	0	0	0	0.85	1.19	2.23	0	0.42	6.69	8.81	5.56	Chain B, Crystal Structure Of An Egfr/her3 Kinase Domain Heterodimer>gi|731188003|pdb|4RIW|D Chain D, Crystal Structure Of An Egfr/her3 Kinase Domain Heterodimer>gi|731188005|pdb|4RIX|B Chain B, Crystal Structure Of An Egfr/her3 Kinase Domain Heterodimer Containing The Cancer-associated Her3-q790r Mutation>gi|731188007|pdb|4RIX|D Chain D, Crystal Structure Of An Egfr/her3 Kinase Domain Heterodime…		Cluster-29057.16100	0	0	0	0	0	0.89	0.35	0.97	0.39	0.58	3.89	4.25	2.63	PREDICTED: LOW QUALITY PROTEIN: platelet-derived growth factor receptor alpha [Dasypus novemcinctus]
Cluster-29057.60785	1.95	3.2	2.25	1.08	3.8	3.45	4.9	3.95	2.26	4.34	5.61	8.73	7.08	--		Cluster-29057.28365	0	0	0	0	0	1.21	0.49	0.91	1.05	0.51	4.23	3.47	4.16	PREDICTED: LOW QUALITY PROTEIN: RAC-alpha serine/threonine-protein kinase [Pongo abelii]
Cluster-29057.26707	0.61	0	0	0	0	0.66	0.92	0.87	2.58	0.98	8.42	8.7	7.06	PREDICTED: fibroblast growth factor receptor 2 isoform X10 [Chinchilla lanigera]		Cluster-29057.28390	0	0	0	0	0	1.15	1.97	1.93	0	1.64	4.14	3.45	2.31	PREDICTED: epidermal growth factor receptor isoform X1 [Propithecus coquereli]
Cluster-29057.12111	0	0	0	0	0	0.61	0.19	1.08	0.71	0.4	6.01	8.68	6.36	PREDICTED: ALK tyrosine kinase receptor isoform X3 [Anas platyrhynchos]		Cluster-29057.112292	0.29	0.72	0.47	0.76	1.59	1.08	1.45	1.88	1.22	3.33	3.52	3.03	4.09	--
Cluster-29057.158184	0	0	0	0	0	0.28	0.26	0.24	0.97	1.1	3.93	8.68	4.33	--		Cluster-29057.20377	0	0	0	0	0	0.27	0.32	0.37	0.42	0.32	3.15	4.06	3.25	PREDICTED: proto-oncogene tyrosine-protein kinase ROS isoform X1 [Homo sapiens]
Cluster-29057.163550	0.34	0	0	0	0	0.36	0	0.79	1.1	1.06	5.15	8.65	5.55	soluble FGFR2 variant 2 [Homo sapiens]		Cluster-29057.155564	0	0	0	0	0	0.51	0.8	1.35	0.45	0.34	3.22	4.02	3.21	PREDICTED: guanine nucleotide-binding protein subunit alpha-11 [Nomascus leucogenys]
Cluster-29057.23928	0	0	0	0	0	0.84	0.63	0.59	0.59	0.66	6.35	8.64	5.31	PREDICTED: platelet-derived growth factor receptor alpha [Pan troglodytes]		Cluster-29057.22319	0.14	0	0	0	0	0.3	0.71	0.53	1.31	0.59	3.78	3.9	3.37	PREDICTED: uncharacterized protein LOC100737022 [Sus scrofa]
Cluster-29057.156146	0.37	0	0	0	0	0.78	0.37	0.17	0.34	0.38	6.02	8.61	5.18	PREDICTED: fibroblast growth factor receptor 2 isoform X6 [Pteropus vampyrus]		Cluster-29057.156348	0	0	0	0	0	0.44	0.42	0.58	1.16	0.22	2.33	3.75	3.38	--
Cluster-29057.163562	0	0	0	0	0	0	0.21	0.8	0.4	0.22	4.63	8.55	7.14	--		Cluster-29057.24174	0	0	0	0	0	0.35	0.34	0.57	0.48	0.44	2.9	3.51	3.73	unnamed protein product [Homo sapiens]
Cluster-29057.156978	0	0	0	0	0	0.38	0.71	1.16	0.82	0.74	7.25	8.45	5.55	--		Cluster-29057.19852	0	0	0	0	0	0.36	0.24	0.18	0.58	0.56	2.71	3.19	3.73	PREDICTED: RAC-alpha serine/threonine-protein kinase-like [Mandrillus leucophaeus]
Cluster-29057.156489	0	0	0	0	0	0.28	0.26	0.24	0.24	0	5.3	8.43	6.5	heparin-binding growth factor receptor [Homo sapiens]		Cluster-29057.161836	0	0	0	0	0	0.49	0.59	0.92	0.61	0.48	2.75	3.71	3.29	PREDICTED: RAC-alpha serine/threonine-protein kinase isoform X1 [Macaca fascicularis]
Cluster-29057.22464	0.21	0	0	0	0	0.23	0.21	0.2	0.4	0.68	3.7	8.42	3.86	PREDICTED: mast/stem cell growth factor receptor Kit isoform X5 [Ovis aries musimon]		Cluster-29057.8206	0	0	0	0	0	0.46	0.64	0.6	0.79	0.22	3.53	3.68	3.67	--
Cluster-29057.58206	0.41	0.38	0.87	0.28	0.49	1.57	0.82	2.45	2.05	1.11	5.8	3.21	8.4	--		Cluster-29057.4659	0	0	0	0	0	0.54	0.17	0.78	0.47	0.18	3.62	2.81	1.75	--
Cluster-2782.0	0	0	0	0	0	4.83	1.44	0	1.39	0	6.98	8.35	4.55	PREDICTED: serine/threonine-protein kinase TAO2 isoform X1 [Microcebus murinus]		Cluster-29057.16262	0	0	0	0	0.5	0	0.56	0.52	0	0.6	2.17	2.55	3.6	--
Cluster-29057.17528	0	0	0	0	0	0.35	0	0.31	0	0	4.77	8.35	6.03	--		Cluster-29057.17340	0.27	0	0	0	0	0.29	0.69	0.77	0.89	0.57	2.74	3.51	3.15	unnamed protein product [Homo sapiens]
Cluster-29057.9809	0	0	0	0	0	0	0	0	0	0	2.79	4.79	8.34	--		Cluster-29057.118311	0	0	0	0	0	0.28	0.66	0.74	0.24	0.69	3.12	3.49	3.33	PREDICTED: fibroblast growth factor receptor 1-like [Charadrius vociferus]
Cluster-29057.2338	0	0	0	0	0	0	0	0	0	2.88	6.14	8.16	8.32	--		Cluster-29057.163581	0	0	0	0	0	0.49	0.37	0.34	0.34	0.38	2.09	3.44	2.78	PREDICTED: proto-oncogene tyrosine-protein kinase ROS isoform X1 [Homo sapiens]
Cluster-29057.164005	0	0	0	0	0	0.36	0.34	0.32	0.48	0.18	6.23	8.29	5.35	--		Cluster-29057.77287	0.17	0	0	0	0	0.36	0.26	0.32	0.16	0.27	3.41	3.36	2.66	--
Cluster-29057.9083	0	0	0	0	0	0	0	0	0	0	7.58	8.15	4.86	--		Cluster-29057.26110	0	0	0	0	0	0.53	0.56	0.88	0.65	0.79	3.33	3.21	2.71	PREDICTED: RAC-alpha serine/threonine-protein kinase isoform X1 [Fukomys damarensis]
Cluster-29057.71304	1.4	0.66	2.64	0	0.91	2.08	0.89	1.05	3.85	1.78	4.51	6.1	8.08	--		Cluster-29057.13508	0	0	0	0	0	0.75	0.23	0.44	0.22	0.49	3	3.18	3.29	PREDICTED: dual specificity mitogen-activated protein kinase kinase 1 [Pongo abelii]
Cluster-29057.11926	0	0	0	0	0	0.3	1.11	1.04	0.77	0.88	5.03	7.97	4.18	PREDICTED: ALK tyrosine kinase receptor, partial [Pongo abelii]		Cluster-29057.18210	0	0	0	0	0	0.2	0.37	0.17	0.34	0.19	2.2	3.28	2.52	phosphatidylinositol 3,4,5-trisphosphate 3-phosphatase and dual-specificity protein phosphatase PTEN isoform PTEN-L [Homo sapiens]
Cluster-29057.106131	0.08	0.98	0	0.51	1.32	1.54	0.09	0.21	0.56	1.78	4.68	7.93	6.47	transmembrane 6 superfamily member 2 [Xenopus (Silurana) tropicalis]>gi|183986196|gb|AAI66284.1| LOC100158592 protein [Xenopus (Silurana) tropicalis]		Cluster-29057.17757	0	0	0	0	0	0.54	0.29	0.54	0.2	0.3	2.88	3.28	2.19	--
Cluster-29057.111248	0.63	0	0.44	0.75	0.23	1.37	1.83	2.42	1.35	1.67	5.7	7.91	6.41	zinc finger protein 326 [Xenopus (Silurana) tropicalis]>gi|213626079|gb|AAI70732.1| zinc finger protein 326 [Xenopus (Silurana) tropicalis]		Cluster-29057.16896	0	0	0	0	0	1	0.95	1.16	1.15	1.29	3.27	2	1.52	--
Cluster-29057.137943	0.99	0.96	2.37	0.47	0.45	1.53	1.52	0	2.47	3.2	7.03	7.91	4.01	--		Cluster-29057.25495	0	0	0	0	0	0.48	0.23	0.7	0.77	0.63	2.5	3.14	3.09	PREDICTED: LOW QUALITY PROTEIN: platelet-derived growth factor receptor alpha [Nomascus leucogenys]
Cluster-29057.111713	3.21	2.41	1.99	1.73	0.61	4.01	2.48	3.64	1.53	2.71	5.59	6.53	7.9	--		Cluster-29057.16277	0	0	0	0	0	0.25	0.47	0.33	0.55	0.37	2.69	3.13	2.38	--
Cluster-29057.62999	0	0	0	0	0	0.17	0.31	0.29	0.73	0.66	2.56	7.84	4.76	soluble MET variant 7 [Homo sapiens]		Cluster-29057.24562	0	0	0	0	0	0.19	0.26	0.34	0.34	0.19	1.99	3.03	2.35	PREDICTED: proto-oncogene tyrosine-protein kinase ROS isoform X11 [Homo sapiens]
Cluster-29057.75854	2.9	1.58	2.29	3.3	1.38	2.65	3.45	3.21	1.32	3.49	7.15	7.84	5.71	--		Cluster-29057.7574	0	0	0	0	0	0.22	0.42	0.99	0.78	0.44	1.74	3.01	1.89	PREDICTED: serine/threonine-protein kinase B-raf isoform X3 [Homo sapiens]
Cluster-29057.167776	0	0	0	0	0	0.64	0.4	1.13	0.75	0.84	6.45	6.47	7.83	--		Cluster-29057.7329	0	0	0	0	0	0.28	0.52	0.73	0.73	0.55	1.46	2.99	2.07	Proto-oncogene tyrosine-protein kinase receptor Ret [Macaca mulatta]
Cluster-29057.17957	1.04	0.98	0	0.48	0.91	0.89	1.46	2.15	1.36	0.66	7.83	6.77	7.33	crystallin, gamma E [Xenopus laevis]>gi|49671092|gb|AAH75253.1| Cryge-prov protein [Xenopus laevis]		Cluster-29057.22735	0	0	0	0	0	0.63	0.59	0.96	0.95	1.23	2.95	1.49	2.22	PREDICTED: LOW QUALITY PROTEIN: cytochrome P450 2D17-like [Cercocebus atys]
Cluster-29057.15380	0	0	0	0	0	1.2	0.57	0.53	0	0.39	5.2	7.81	6.7	truncated epidermal growth factor receptor, partial [Homo sapiens]		Cluster-29057.16890	0	0	0	0	0	0.93	0.44	0.54	0.27	0.3	1.72	2.81	1.85	--
Cluster-29057.37712	0	0	0	0	0	0	0	0	0	0	2.93	5.5	7.78	--		Cluster-29057.85034	0.21	0	0	0	0	0.44	0.62	1.05	0.66	0.53	1.66	2.67	1.76	--
Cluster-29057.161943	0	0	0	0	0	0	0	0	0	0.48	3.86	7.69	4.76	tyrosine 3/tryptophan 5 -monooxygenase activation protein, eta polypeptide (predicted) [Callicebus moloch]		Cluster-29057.38436	0.29	0	0.08	0.1	0.12	0.65	0.52	0.57	0.13	0.54	1.24	1.65	2.45	--
Cluster-29057.13622	0	0	0	0	0	0.59	0.54	1.02	1.02	0	5.51	7.68	2.86	--		Cluster-29057.47571	0.64	0.14	0	0.35	1.03	1.81	1.39	1.71	0.93	0.92	1.49	2.4	2.29	--
Cluster-29057.86690	1.13	0.36	1.41	0.45	0	0.41	1.75	1.8	0	1.22	4.11	7.64	5.01	--		Cluster-29057.23960	0	0	0	0	0	0.68	0.63	0.3	0.59	1	1.44	1.6	2.15	Phosphatidylinositol-3,4,5-trisphosphate 3-phosphatase and dual-specificity protein phosphatase PTEN, partial [Anas platyrhynchos]
Cluster-29057.7099	0	0	0	0	0	0	0	0	0	0	5.73	5.35	7.6	--		Cluster-36753.1	0.7	0.82	0.7	0.59	1.01	1.12	1.23	1.53	1.23	0.73	1.75	2.06	2.11	--
Cluster-29057.167878	0	0	0	0	0	0	0	0	0	0	7.59	3.73	5.12	--		Cluster-29057.173326	0	0	0	0	0.38	0.16	0.15	0.14	0.27	0	0.87	1.21	1.98	PREDICTED: bone morphogenetic protein 1 isoform X1 [Xenopus (Silurana) tropicalis]
Cluster-29057.57622	0.3	0	0.39	0.5	0	0.56	0.29	0	0.14	1.23	2.29	7.59	4.7	--		Cluster-29057.19651	0	0	0	0	0	0.8	0.3	0.78	0.63	0.39	1.9	1.41	1.06	PREDICTED: cellular tumor antigen p53 isoform X1 [Chlorocebus sabaeus]
Cluster-29057.10612	0	0	0	0	0	0	0	0	0	0	2.76	5.78	7.58	--		Cluster-29057.158841	0.39	0.13	0.41	0.25	0.36	0.66	0.57	0.64	0.28	0.65	1.61	1.89	1.89	--
Cluster-29057.160015	0.61	0	0	0	0	0.65	0	0.85	0.7	0.32	3.84	7.58	4.97	soluble MET variant 2 [Homo sapiens]		Cluster-29057.118397	0	0	0	0	0.6	0	0.39	0.77	0	0.7	1.89	0.87	1.6	MGC107851 protein [Xenopus (Silurana) tropicalis]>gi|58477326|gb|AAH89648.1| MGC107851 protein [Xenopus (Silurana) tropicalis]
Cluster-29057.164266	0.22	0	0	0	0	0.24	0.23	1.9	1.05	1.18	3.38	5.85	7.58	PREDICTED: mast/stem cell growth factor receptor Kit isoform X1 [Nomascus leucogenys]		Cluster-29057.82542	0.21	0	0	0	0	0.45	0.57	1.05	0.59	0.44	1.5	1.87	1.09	PREDICTED: methylenetetrahydrofolate reductase isoform X2 [Erinaceus europaeus]
Cluster-29057.166421	0.46	0	0	0	0	0.25	0.46	1.29	0.43	0.48	7.08	7.54	5.67	soluble MET variant 14 [Homo sapiens]		Cluster-29057.159933	0	0	0	0	0	0.19	0.05	0.38	0.37	0.37	1.75	1.43	0.99	hCG1983635 [Homo sapiens]
Cluster-29057.167958	0	0	0	0	0	1.1	1.03	2.16	0	1.35	5.8	7.54	4.91	epidermal growth factor receptor variant EX12_14del [Homo sapiens]		Cluster-29057.155572	0	0	0	0	0	0.19	0.18	0.17	0.17	0.19	1.48	1.36	1.46	--
Cluster-29057.111609	0.48	0.25	0.23	0.07	0.14	0.43	0.83	1.01	0.51	0.2	3.77	7.48	3.12	--		Cluster-29057.109801	0.1	0.03	0	0	0.09	0.51	0.25	0.43	0.07	0.38	1.06	1.41	1.07	putative p150 [Homo sapiens]
Cluster-29057.26697	0	0	0	0	0	1.61	1.5	1.41	2.45	1.19	4.31	7.45	4.24	PREDICTED: DNA repair protein XRCC1 isoform X3 [Sus scrofa]		Cluster-29057.167063	0	0	0	0	0.08	0.21	0	0.09	0.36	0.2	0.64	1.04	1.29	PREDICTED: cytochrome P450 2H2-like isoform X1 [Xenopus (Silurana) tropicalis]
Cluster-29057.26159	0	0	0	0	0	1.69	1.39	0.93	0	1.67	7.42	6.4	3.87	PREDICTED: epidermal growth factor receptor [Colobus angolensis palliatus]		Cluster-29057.35617	0	0.06	0.05	0	0.26	0.7	0.24	0.28	0	0.31	0.83	1.22	0.79	PREDICTED: zinc finger protein 615-like [Xenopus (Silurana) tropicalis]
Cluster-29057.19019	0.82	0	0	0	0	0.44	0.68	0.77	0.38	1.57	5.87	7.38	5.19	hypothetical protein CB1_000693011 [Camelus ferus]		Cluster-29057.67514	0.36	0.08	0.16	0.2	0.62	0.48	0.81	0.25	0.5	0.66	0.93	1.13	1.06	--
Cluster-29057.122266	0	0	0	0	1.05	0.59	0	1.19	0	0.22	3.63	7.37	5.85	E3 ubiquitin-protein ligase MIB2 [Xenopus (Silurana) tropicalis]>gi|847142108|ref|XP_012821479.1| PREDICTED: E3 ubiquitin-protein ligase MIB2 isoform X1 [Xenopus (Silurana) tropicalis]>gi|847142111|ref|XP_012821481.1| PREDICTED: E3 ubiquitin-protein ligase MIB2 isoform X1 [Xenopus (Silurana) tropicalis]>gi|170284530|gb|AAI61083.1| mib2 protein [Xenopus (Silurana) tropicalis]		Cluster-29057.20599	0.47	0.38	0.36	0.33	0.65	0.5	0.71	0.66	0.6	0.43	1.03	0.98	0.9	--
Cluster-29057.62533	1.72	0	0	0	0	4.07	0	1.75	0	0	7.33	5.5	5.83	--		Cluster-29057.133219	0	0	0	0	0.14	0	0.12	0.43	0.11	0.31	0.99	0.99	0.72	arylsulfatase A [Xenopus laevis]>gi|50927224|gb|AAH79772.1| MGC86251 protein [Xenopus laevis]
Cluster-29057.167386	0.29	0	0	0	0	0.31	0.58	1.63	1.08	0.61	7.26	6.09	6.12	PREDICTED: fibroblast growth factor receptor 2 isoform X1 [Cricetulus griseus]		Cluster-29057.124015	0	0	0	0	0.39	0.17	0.51	0.28	0	0.07	0.94	0.85	0.82	--
Cluster-29057.23943	0	0	0	0	0	1.12	0.21	0.39	0	0.66	3.31	7.23	4.64	--		Cluster-29057.15988	0.23	0.11	0.2	0.26	0.5	0.49	0.35	0.22	0.43	0.6	0.94	0.73	0.63	--
Cluster-29057.158873	1.04	0	0	0	1.06	0	1.19	0	1.13	1.2	7.22	5.58	2.74	PREDICTED: olfactomedin-4 [Pelodiscus sinensis]		Cluster-47331.0	0.13	0	0	0	0.22	0.13	0.13	0.23	0.12	0.13	0.74	0.92	0.69	PREDICTED: uncharacterized protein LOC101882769 [Danio rerio]
Cluster-29057.22110	0.32	0	0	0	0	0.34	0.48	0.59	0.73	0.17	6.48	6.47	7.22	PREDICTED: fibroblast growth factor receptor 2 isoform X3 [Rhinopithecus roxellana]		Cluster-29057.167226	0	0	0	0	0.1	0.12	0.12	0	0	0.12	0.26	0.64	0.92	--
Cluster-29057.26252	0	0	0	0	0	0.57	0.54	0.67	0	0.19	6.41	6.05	7.22	PREDICTED: epidermal growth factor receptor-like isoform X2 [Callithrix jacchus]		Cluster-29057.118712	0.04	0.04	0.14	0	0.14	0.26	0.08	0.28	0.22	0.37	0.46	0.83	0.68	uncharacterized protein LOC100036803 [Xenopus laevis]>gi|117558808|gb|AAI27436.1| LOC100036803 protein [Xenopus laevis]
Cluster-29057.4557	0	0	0	0	0	0.93	0	0.8	0	0	4.45	7.19	5.61	--		Cluster-29057.16889	0	0	0	0	0.16	0.19	0.18	0.17	0.17	0.19	0.81	0.68	0.29	--
Cluster-29057.163966	0.2	0	0	0	0	0.65	0.41	1.33	0.56	1.28	3.49	7.13	4.95	PREDICTED: hamartin isoform X3 [Colobus angolensis palliatus]		Cluster-29057.59874	0	0	0	0	0.19	0.11	0.21	0.13	0.14	0.23	0.52	0.53	0.76	LOC496093 protein, partial [Xenopus laevis]
Cluster-29057.49482	1.37	0.29	0	0.24	0.79	1.04	0.14	0.33	1.52	1.04	3.62	7.13	4.68	--		Cluster-29057.166513	0	0	0	0	0	0	0.29	0.27	0.27	0.3	0.44	0.58	0.73	--
Cluster-29057.64636	0.7	1.38	0.63	0.47	1.38	1.96	0.94	0.6	2.6	3.93	7.12	5.65	6.25	--		Cluster-2495.0	0	0	0	0	0	0.3	0	0.26	0.26	0.3	0.64	0.56	0.71	--
Cluster-29057.164004	0	0	0	0	0	0.91	0.86	1.33	0	0.89	6.24	7.07	4.53	--		Cluster-29057.127594	0.08	0	0	0	0.14	0.33	0.45	0.24	0	0.21	0.41	0.61	0.65	PREDICTED: protein virilizer homolog isoform X1 [Xenopus (Silurana) tropicalis]
Cluster-29057.19242	0	0	0	0	0	0.82	0.26	0.96	0.72	0.27	6.97	7.04	4.27	PREDICTED: dual specificity mitogen-activated protein kinase kinase 1 isoform X1 [Orcinus orca]		Cluster-29057.81758	0	0	0	0	0.22	0	0.19	0.16	0	0.17	0.37	0.57	0.64	PREDICTED: transmembrane protein 87B [Felis catus]
Cluster-42435.0	0	0	0	0	0	2.52	0	0	0	0	5.42	7.04	4.86	hypothetical protein LOAG_16235 [Loa loa]		Cluster-29057.131929	0	0	0.09	0	0.21	0.09	0.09	0.2	0.07	0.2	0.46	0.44	0.51	PREDICTED: chloride channel protein 1 isoform X1 [Anas platyrhynchos]
Cluster-29057.12839	0	0	0	0	0	1.07	0.6	0.75	0.37	0.63	7.03	6.45	5.04	PDGFRA protein [Homo sapiens]>gi|119625862|gb|EAX05457.1| platelet-derived growth factor receptor, alpha polypeptide, isoform CRA_a, partial [Homo sapiens]>gi|649136659|gb|AIC59154.1| PDGFRA, partial [synthetic construct]		Cluster-16891.2	0	0	0	0.05	0.12	0.05	0.1	0.18	0.04	0.05	0.24	0.33	0.47	--
Cluster-29057.18253	0	0	0	0	0	1	0.56	1.4	1.57	0.59	7.01	6.19	4.86	PREDICTED: smoothened homolog isoform X1 [Homo sapiens]		Cluster-29057.167974	0	0	0	0	0	0.04	0.04	0.04	0	0.04	0.2	0.25	0.42	--
Cluster-29057.20831	0.11	0.44	0	0.37	0	0.01	0.76	1.22	0.94	0	2.74	4.39	6.96	--		Cluster-24338.1	0	0	0	0	0.05	0.06	0	0.05	0.15	0.11	0.32	0.39	0.25	--
Cluster-1169.0	0	0	0	0	0	0	0	0	0	0	2.53	5.24	6.94	--		Cluster-29057.141999	0	0	0	0	0.06	0.07	0	0.05	0	0.04	0.2	0.2	0.35	PREDICTED: SUN domain-containing ossification factor isoform X1 [Xenopus (Silurana) tropicalis]
Cluster-29057.18728	0	0	0.8	0.51	2.28	0	0	0.81	0.8	0.46	5.96	6.94	3.05	--		Cluster-46012.0	0	0	0.06	0	0.06	0.08	0.07	0.07	0	0.08	0.22	0.13	0.28	--
Cluster-29057.20654	0	0	0	0	0	0.89	0.62	0.58	0.97	0.66	4.99	6.94	5.94	PREDICTED: LOW QUALITY PROTEIN: platelet-derived growth factor receptor alpha, partial [Microcebus murinus]		Cluster-62938.0	0	0	0	0	0.12	0.08	0.07	0	0.07	0	0.16	0.25	0.22	--
Cluster-29057.168422	0.75	0	0.57	1.38	0.4	0	1.08	2.1	0	0.85	5.25	4.09	6.91	PREDICTED: early activation antigen CD69-like [Chelonia mydas]		Cluster-29057.117614	0.1	0.09	0.04	0.1	0.16	0.16	0.09	0.18	0.13	0.13	0.19	0.2	0.23	PREDICTED: fibronectin type-III domain-containing protein 3A isoform X1 [Xenopus (Silurana) tropicalis]
Cluster-29057.17186	0	0	0	0	0	1.67	1.04	1.46	0	0.82	5.5	6.9	6.07	--		Cluster-29057.11203	0	0	0	0	0.05	0.04	0	0.05	0	0.04	0.07	0.08	0.08	--
Cluster-29057.8313	0	0	0	0	0	0	0.17	0.16	0.16	0	6.4	6.9	4.7	--
Cluster-29057.90534	0.21	0	0	0	0	0	0.42	1.98	0.59	0.22	4.91	6.86	6.39	--
Cluster-29057.105404	0	0	0	0	0	0	0	0.19	0.76	0.86	4.61	6.83	4.01	PREDICTED: mast/stem cell growth factor receptor Kit isoform X2 [Aotus nancymaae]
Cluster-29057.166796	0	0	0	0	0	0.43	0.4	0.38	1.13	1.28	2.47	6.83	5.66	--
Cluster-29057.8042	0	0	0	0	0	0	0	0.24	0	0	4.93	3.73	6.82	--
Cluster-29057.163406	0.51	0	0.34	0	0.49	0.22	1.14	2.33	1.58	1.78	4.95	2.99	6.81	PREDICTED: uncharacterized protein LOC100485719 isoform X1 [Xenopus (Silurana) tropicalis]>gi|847159957|ref|XP_012824984.1| PREDICTED: uncharacterized protein LOC100485719 isoform X1 [Xenopus (Silurana) tropicalis]
Cluster-29057.169778	0	0	0	0	0	0.84	0.79	2.22	1.47	0.55	4.36	6.46	6.79	PREDICTED: proto-oncogene tyrosine-protein kinase ROS isoform X2 [Homo sapiens]
Cluster-29057.83846	1.96	1.03	0	0	2.84	2.25	4.06	3.88	3.89	4.48	4.89	6.79	6.17	--
Cluster-29057.81993	0	0	0	0	0	0.92	0.21	0.4	0	0.45	5.31	6.78	4.74	--
Cluster-29057.134592	0.38	0	0.68	0.21	1.31	1.21	0	0.18	0.35	1.19	6.77	2.85	4.89	--
Cluster-29057.20284	0.34	0	0	0	0	0.18	0.34	0.47	0.47	0.18	3.9	6.76	3.52	PREDICTED: GTPase NRas isoform X1 [Aotus nancymaae]
Cluster-29057.158706	0	0	0	0	0	1.03	1.2	2.02	0	0.76	6.14	6.05	6.74	Epidermal growth factor receptor, partial [Picoides pubescens]
Cluster-29057.22876	0.16	0	0	0	0	0.93	0.48	0.97	1.33	0.5	5.75	6.74	4.95	TSC1-PDGFEB fusion protein, partial [Homo sapiens]
Cluster-29057.23471	0	0	0	0	0	0.39	0.72	0.34	0.34	0.76	6.06	6.73	6.55	PREDICTED: dual specificity mitogen-activated protein kinase kinase 1-like [Sus scrofa]
Cluster-29057.24603	0	0	0	0	0	1.02	0.62	1.34	0.63	1.07	4.68	6.72	5.18	p80 protein [Homo sapiens]
Cluster-29057.95860	0.44	0	0	0	0	0	0.15	0.14	0.68	0.31	3.47	6.72	4.18	CUX1-RET fusion protein variant c [Homo sapiens]
Cluster-29057.39073	2.09	1.26	0.68	0.2	0.46	1.57	1.6	0.05	1.42	1.84	4.77	6.71	3.82	--
Cluster-29057.26467	0	0	0	0	0	0.28	0.66	0.49	0.36	0.68	5.44	6.7	4.56	anaplastic lymphoma kinase [Homo sapiens]
Cluster-29057.18631	0	0	0	0	0	0.22	0	1.35	0	0.65	6.5	6.69	3.87	--
Cluster-29057.25420	0	0	0	0	0	1.08	0.51	0	0.24	0.27	3.05	6.68	5.04	PREDICTED: serine/threonine-protein kinase B-raf [Tupaia chinensis]
Cluster-29057.157545	0	0	0	0	0	0.19	0.53	0.83	0.83	0.93	5.31	6.67	5.59	PREDICTED: ALK tyrosine kinase receptor [Loxodonta africana]
Cluster-11475.0	0	0	0	0	0	0	0	0	1.3	0	2.72	6.65	3.29	--
Cluster-29057.28867	0	0	0	0	0	0.36	0.45	0.74	0.52	0.47	6.65	5.8	6.45	PREDICTED: ALK tyrosine kinase receptor [Macaca nemestrina]
Cluster-29057.29208	0	0	0	0	0	0	0	0	0	0	5.16	6.65	4.62	--
Cluster-29057.14340	0	0	0	0	0	0.92	0.52	0.65	1.12	1.45	4.25	6.63	3.61	PREDICTED: smoothened homolog [Nomascus leucogenys]
Cluster-29057.26200	0	0	0	0	0	0.21	0.19	0.55	0.36	0.81	4.21	6.61	2.84	--
Cluster-29057.158115	0.22	0	0	0	0	0.24	0.44	0.41	0	0.23	5.65	6.6	4.54	alternative protein FGFR2 [Homo sapiens]
Cluster-29057.161403	0	0	0	0	0	0.72	1.8	2.11	0.84	1.89	4.49	6.59	5.32	PREDICTED: guanine nucleotide-binding protein subunit alpha-11 [Aotus nancymaae]
Cluster-29057.19452	0	0	0	0	0	0.81	0.76	0.91	1.41	0.68	6.59	5.99	4.95	ALK tyrosine kinase receptor [Pteropus alecto]
Cluster-29057.3560	0	0	0	0	0	0	0	0	0	0	6.59	5.84	2.85	--
Cluster-29057.24591	0	0	0	0	0	0.96	0.6	0.28	0	0.31	4.52	6.58	5.8	PREDICTED: uncharacterized protein LOC104663322 [Rhinopithecus roxellana]
Cluster-29057.161303	0.5	0	0	0	0	0	0.25	1.06	0.69	0.52	4.5	6.57	4.41	PREDICTED: serine/threonine-protein kinase B-raf isoform X2 [Aotus nancymaae]
Cluster-29057.21483	0.19	0	0	0	0	0.82	0.19	0.9	0.71	0.6	5.73	6.51	6.21	PREDICTED: fibroblast growth factor receptor 2-like [Fundulus heteroclitus]
Cluster-29057.4068	0	0	0	0	0	0.7	0.66	0.2	0.2	0.46	2.96	6.51	5.2	--
Cluster-29057.111864	1.92	1.18	1.73	2.4	1.78	2.58	2.22	2	0.57	2.08	3.66	6.5	5.22	--
Cluster-29057.8504	0	0	0	0	0	0.74	0.46	1.95	0.86	0.97	5.23	5.37	6.49	PREDICTED: LOW QUALITY PROTEIN: platelet-derived growth factor receptor alpha [Nomascus leucogenys]
Cluster-29057.167914	0	0	0	0	0	0	0.44	1.22	0.2	0.46	4.91	6.48	5.18	PREDICTED: proto-oncogene tyrosine-protein kinase ROS isoform X9 [Homo sapiens]
Cluster-29057.12962	0	0	0	0	0	0.54	0.25	0	0.24	0	3.64	6.47	3.8	GTPase KRas-like isoform 2 [Cricetulus griseus]
Cluster-29057.160536	0	0	0	0	0	0.22	0.41	0.58	0.76	0.86	3.08	6.47	3.02	guanine nucleotide-binding protein G(q) subunit alpha [Cricetulus griseus]
Cluster-29057.169065	0	0	0	0	0	1.1	0.41	0.39	0.19	0.86	6.47	5.68	5.7	--
Cluster-29057.13328	0.76	0.48	0.65	1.36	2.26	0.36	1.28	0.48	0.19	0.64	6.45	4.16	5.09	PREDICTED: vascular endothelial growth factor receptor kdr-like, partial [Xenopus (Silurana) tropicalis]
Cluster-29057.12923	0.31	0	0	0	0	0.34	0	0.3	0.3	1.01	5.3	6.42	4.86	--
Cluster-29057.170107	0	0	0	0	0	0.64	0	0.93	0.92	1.04	5.07	6.42	4.53	PREDICTED: hamartin isoform X1 [Mandrillus leucophaeus]
Cluster-29057.171068	0.87	0	0	0	0	0.94	0.58	1.09	1.09	0.92	3.98	6.42	4.43	--
Cluster-29057.28988	0	0	0	0	0	1.57	0.37	0.69	1.03	1.74	4.41	6.42	4.77	PREDICTED: proto-oncogene tyrosine-protein kinase ROS isoform X2 [Homo sapiens]
Cluster-29057.95326	1.3	1.27	0.87	1.22	1.48	0.78	1.73	0.86	0.21	2.6	5.27	6.3	6.42	PREDICTED: receptor-interacting serine/threonine-protein kinase 2-like [Chaetura pelagica]
Cluster-29057.169988	0	0	0	0	0	0.52	0.82	1.07	0.3	0.52	4.15	6.41	6.05	--
Cluster-29057.12195	0.5	0	0	0	0	0.54	0	0.47	0.23	0.27	3.61	6.4	3.76	Phosphatidylinositol 4,5-bisphosphate 3-kinase catalytic subunit alpha isoform [Manacus vitellinus]
Cluster-29057.155401	0	0	0	0	0	0.92	0.9	1.28	1.25	1.16	5.75	6.39	5.34	fusion protein EML4-ALK variant 5 splicing isoform b [Homo sapiens]
Cluster-29057.16571	0.61	0	0	0	0	0.65	0.61	0.95	0	1.06	4.1	6.36	4.46	PREDICTED: hepatocyte growth factor receptor isoform X1 [Nomascus leucogenys]
Cluster-29057.25129	0	0	0	0	0	0.43	0.51	1.04	0.65	0.74	4.92	6.35	4.03	PREDICTED: discoidin domain-containing receptor 2 isoform X3 [Homo sapiens]
Cluster-29057.11098	0	0	0.45	0.11	0.55	0.35	0.1	0.28	0	0.51	6.33	4.55	3.52	--
Cluster-29057.156965	0	0	0	0	0	0.19	1.08	2.02	0	1.32	6.32	5.75	4.22	PREDICTED: epidermal growth factor receptor isoform X3 [Macaca nemestrina]
Cluster-29057.153165	0.9	1.49	1.12	1.9	2.59	1.39	1.01	1.1	1.17	0.98	6.31	5.85	3.23	sialidase-4-like [Xenopus (Silurana) tropicalis]>gi|847098993|ref|XP_012812071.1| PREDICTED: sialidase-4-like isoform X1 [Xenopus (Silurana) tropicalis]>gi|404434356|tpg|DAA35243.1| TPA_inf: sialidase NEU3.3 [Xenopus (Silurana) tropicalis]
Cluster-29057.20906	0	0	0	0	0	0.23	0.22	0.61	0.2	0.46	3.12	6.3	4.48	PREDICTED: phosphatidylinositol 3,4,5-trisphosphate 3-phosphatase and dual-specificity protein phosphatase PTEN [Octodon degus]
Cluster-29057.164046	0	0	0	0	0	0.36	1.01	1.26	0	1.58	6.14	6.27	3.51	PREDICTED: epidermal growth factor receptor [Ictidomys tridecemlineatus]
Cluster-29057.69910	0	0	0.93	0	0	0.5	1.89	2.68	0	2.55	5	4.22	6.25	--
Cluster-29057.132210	2.56	2.52	2.57	2.5	2.76	4.1	3.72	2.99	3.26	3.36	5.01	6.24	5.59	--
Cluster-29057.7733	0	0	0	0	0	0.57	0.27	1.75	0.99	1.4	4.43	4.2	6.23	--
Cluster-1109.0	0	0	0	0	0	0	0	0	0	0	2.37	4.27	6.2	--
Cluster-29057.16539	0	0	0	0	0	1.27	0.68	0.96	0.95	0.36	3.55	6.2	5.33	PREDICTED: proto-oncogene tyrosine-protein kinase receptor Ret [Propithecus coquereli]
Cluster-29057.46328	0.84	0.59	0.7	1.43	2.61	0.71	1.38	1.14	0.09	0.93	6.2	3.87	4.57	--
Cluster-29057.80087	1.52	0.21	1.21	3.44	2.93	0.82	1.73	1.33	0	2.77	6.2	5.23	5.82	--
Cluster-29057.28584	0	0	0	0	0	0.73	1.28	1.47	0.73	1.75	6.19	5.58	6.08	ALK tyrosine kinase receptor [Myotis brandtii]
Cluster-29057.159721	0	0	0	0	0	0.15	0.41	0.26	0.51	0.86	6.09	6.02	6.18	PREDICTED: proto-oncogene tyrosine-protein kinase ROS isoform X2 [Homo sapiens]
Cluster-29057.160420	0	0	0	0	0	0.43	0.4	0.94	0.74	0.21	4.93	6.07	6.17	PREDICTED: proto-oncogene tyrosine-protein kinase ROS isoform X7 [Homo sapiens]
Cluster-49382.0	0.91	0.95	0	0	0.87	1.04	0.94	0.9	0	1.03	3.77	6.17	2.83	--
Cluster-29057.77282	1.44	1.71	1.83	1.77	2.84	2.34	1.46	0.99	0.18	2.51	6.13	5.18	4.9	--
Cluster-29057.12306	0	0	0	0	0	0.23	0	0.41	0.82	1.85	4.95	6.12	5.76	--
Cluster-29057.17890	0	0	0	0	0	1.17	2.64	1.23	0	1.62	3.63	6.12	5.94	--
Cluster-29057.23270	0	0	0	0	0	0.64	0.15	0.7	0.84	0.63	4.03	6.12	5.28	PREDICTED: LOW QUALITY PROTEIN: platelet-derived growth factor receptor, alpha polypeptide [Sus scrofa]
Cluster-29057.286	0	0	0	0	0	0	0	0	0	1.24	3.88	6.12	5.13	--
Cluster-29057.27490	0	0	0	0	0	0.8	0.65	1.21	0.99	0.67	5.08	6.11	4.38	PREDICTED: platelet-derived growth factor receptor alpha [Echinops telfairi]
Cluster-29057.27875	0	0	0	0	0	1.03	0.78	1.18	0.81	1.31	5.94	5.4	6.06	PREDICTED: proto-oncogene tyrosine-protein kinase ROS isoform X1 [Homo sapiens]
Cluster-29057.29940	0.63	0	0	0	0	0.66	0.84	0.82	1.04	0.96	5.67	6.02	5.34	soluble MET variant 15 [Homo sapiens]
Cluster-29057.119414	0.38	0.48	0.14	0.31	0.75	0.17	0.42	0.13	0.1	0.42	5.2	5.29	6.01	PREDICTED: alpha-2-macroglobulin-like protein 1 [Xenopus (Silurana) tropicalis]
Cluster-29057.161826	0	0	0	0	0	1.02	0.14	0.77	1.01	0.29	4.76	6	4.98	PREDICTED: discoidin domain-containing receptor 2 [Heterocephalus glaber]
Cluster-29057.29002	0	0	0	0	0	1.34	0.63	0.79	0.78	0.88	4.71	6	5.48	--
Cluster-29057.32087	0.66	1.05	1.2	1.92	1.09	3.17	1.31	2.01	1.11	2.4	4.93	5.99	4.71	PREDICTED: WW domain binding protein 1-like isoform X1 [Xenopus (Silurana) tropicalis]
Cluster-29057.71511	0.24	0.3	1.16	0.53	2.31	0.28	1.05	0.33	0.86	0.2	5.98	3.28	4.5	PREDICTED: G-protein coupled receptor 182 [Xenopus (Silurana) tropicalis]
Cluster-29057.73287	0.09	0	0	0	0	0.78	0.6	0.94	0.98	1	4.92	5.98	4.26	Chain A, Ret Recognition Of Gdnf-gfralpha1 Ligand By A Composite Binding Site Promotes Membrane-proximal Self-association>gi|695721330|pdb|4UX8|B Chain B, Ret Recognition Of Gdnf-gfralpha1 Ligand By A Composite Binding Site Promotes Membrane-proximal Self-association
Cluster-29057.164586	0	0	0	0	0	0	0	0	0	0	2.84	5.97	3.9	--
Cluster-29057.29939	0	0	0	0	0	0.93	0.97	1.33	0.84	1.07	5.97	5.82	5.23	PREDICTED: ALK tyrosine kinase receptor-like, partial [Aotus nancymaae]
Cluster-29057.26610	0.46	0	0	0	0	0.33	0.92	1.15	0.85	0.48	3.76	5.95	3.91	PREDICTED: hamartin isoform X4 [Cercocebus atys]
Cluster-29057.163277	0	0	0	0	0	0	1.03	0.8	0.78	0.35	5.94	4.87	5.5	PREDICTED: LOW QUALITY PROTEIN: fibroblast growth factor receptor 1 [Colobus angolensis palliatus]
Cluster-29057.162126	0.47	0	0	0	0	0.13	0.24	1.1	0.76	0.12	5.14	5.88	5.93	PREDICTED: fibroblast growth factor receptor 1 isoform X6 [Lipotes vexillifer]>gi|821423061|ref|XP_012394134.1| PREDICTED: fibroblast growth factor receptor 1 isoform X4 [Orcinus orca]
Cluster-29057.94568	0.7	0.42	1.64	1.13	1.45	0.69	1.12	1.24	0.15	1.59	4.24	5.93	4.02	--
Cluster-29057.152750	2.3	1.75	2.21	2.16	2.62	1.83	2.03	1.63	2.13	2.48	5.92	4.95	4.96	--
Cluster-29057.105121	2.45	3.79	2.47	2.5	2.41	3.13	3.02	3.56	2.75	3.6	4.6	5.9	5.22	--
Cluster-29057.23540	0	0	0	0	0	0.77	0.87	0.94	1.47	1.06	5.9	4.12	4.25	--
Cluster-29057.18716	0	0	0	0	0	1.1	1.03	0.97	0.58	0.87	5.88	4.72	2.53	hypothetical protein CB1_001264057 [Camelus ferus]
Cluster-29057.160158	1.32	0.94	1.66	2.01	2.68	0.72	3.46	2.22	1.62	1.61	5.87	5.16	4.86	LOC495463 protein, partial [Xenopus laevis]
Cluster-29057.4696	0	0	0	0	0	0	0	0	0	0	2.14	3.97	5.86	--
Cluster-29057.76137	0.58	0	0	0	0	0.83	2.32	1.45	0.9	2.03	5.64	5.86	5.49	fibroblast growth factor receptor (FGFr) transmembrane form [Homo sapiens]
Cluster-29057.107499	0.38	0.8	0.87	0.34	0.12	1.24	2.99	3	0	1.47	4.51	4.68	5.85	--
Cluster-29057.108875	0.65	0	0	0	0	0.7	0.65	0.82	0.41	0.69	3.93	5.85	2.32	--
Cluster-29057.31194	0	0	0	0	0	0	0.53	0	0	0	5.85	3.04	2.95	--
Cluster-29057.163356	0	0	0	0	0	0.78	0.91	2.38	1.01	1.53	5.84	4.45	4.7	PREDICTED: receptor tyrosine-protein kinase erbB-2 isoform X3 [Pan paniscus]
Cluster-29057.155829	0	0	0	0	0	0.27	1	1.4	0.93	1.58	5.83	5.11	2.9	PREDICTED: smoothened homolog, partial [Pterocles gutturalis]
Cluster-29057.163564	0.13	0	0	0	0	0.69	0.91	1.22	0.85	0.41	3.38	5.83	3.3	Chain C, Structural Basis Of Kit Activation By Oncogenic Mutations In The Extracellular Region Reveals A Zipper-like Mechanism For Ligand- Dependent Or Oncogenic Receptor Tyrosine Kinase Activation>gi|770386294|pdb|4PGZ|A Chain A, Structural Basis Of Kit Activation By Oncogenic Mutations In The Extracellular Region Reveals A Zipper-like Mechanism For Ligand- Dependent Or Oncogenic Receptor Tyrosi…
Cluster-1068.0	0	0	0	0	0	0	0	0	0	0	5.8	3.62	3.47	--
Cluster-29057.112650	0	0.63	0.96	0.43	1.85	1.11	0	0	0	1.59	3.66	5.79	2.87	--
Cluster-29057.17250	0	0	0	0	0	0.26	1.19	0.89	1.11	0	4.13	5.79	3.55	PREDICTED: serine/threonine-protein kinase B-raf [Monodelphis domestica]
Cluster-29057.74559	1.35	0.63	0.75	0.38	0.44	2.88	0.17	0.47	0	0.71	5.78	4.4	4.33	--
Cluster-29057.160947	0	0	0	0	0	1.48	0.79	0.56	0	1.24	5.77	4.87	4.5	EGFR protein [Homo sapiens]
Cluster-29057.169288	0.76	0	0	0	0	0.41	0.19	1.25	1.06	0.4	4.41	5.74	5.24	--
Cluster-29057.21383	0	0	0	0	0	1.07	0.78	0.84	0	0.47	5.7	4.04	4.92	cell growth inhibiting protein 40 [Homo sapiens]
Cluster-29057.165625	0	0	0.54	0.47	0	0.8	0.16	0.58	0.21	0.36	2.88	3.33	5.64	--
Cluster-29057.118777	0	1.67	0	2.06	1.87	2.16	0	0	0.79	1.48	4.46	5.62	4.47	--
Cluster-2600.0	0	0	0	0	0	0	0	1.91	0.96	0	5.61	2.66	4.04	PREDICTED: cyclin-dependent kinase 20 isoform X3 [Homo sapiens]
Cluster-29057.169182	0.21	0	0	0	0	0.44	0.83	1.17	0.97	0.87	5.61	4.96	4.75	Phosphatidylinositol-4,5-bisphosphate 3-kinase catalytic subunit alpha isoform [Ophiophagus hannah]
Cluster-29057.58244	0.71	0.4	0.63	0.64	0.49	0.9	0.57	0	0.53	1.63	3.16	5.6	2.59	--
Cluster-29057.115477	2.47	1.06	1.14	2.14	1.11	2.24	1.78	2.33	0.53	2.29	4.08	5.16	5.59	--
Cluster-29057.16322	0	0	0	0	0	0.63	0	0.83	0.55	0.62	1.78	5.58	3.71	--
Cluster-29057.29872	0.04	0	0	0	0	0.76	0.83	1.28	0.95	1.2	5.31	5.57	4.41	KIF5B-RET(NM_020630)_K24;R11 fusion protein [Homo sapiens]
Cluster-29057.133945	1.87	0.17	1.89	1.15	1.44	1.53	1.99	1.29	2.93	0.36	5.53	5.14	5.08	PREDICTED: exocyst complex component 3-like protein 2 isoform X1 [Xenopus (Silurana) tropicalis]
Cluster-29057.126276	0.4	0	0	0	0	0.7	0.92	0.61	0.49	1.1	3.99	5.52	3.32	PREDICTED: mast/stem cell growth factor receptor Kit isoform X2 [Pan paniscus]>gi|694907834|ref|XP_009446158.1| PREDICTED: mast/stem cell growth factor receptor Kit isoform X2 [Pan troglodytes]
Cluster-29057.167685	0	0	0	0	0	0.72	0.34	0.63	0.47	0.18	5.51	5.49	3.51	--
Cluster-29057.29322	0	0	0	0	0	0.51	0.32	1.5	1.34	1.01	3.82	5.51	3.21	PREDICTED: platelet-derived growth factor receptor alpha [Galeopterus variegatus]
Cluster-29057.4166	0	0	0	0	0	0	0	0	0	0	2.93	5.5	1.94	--
Cluster-29057.17389	0	0	0	0	0	0.48	0.5	0.8	0.67	0.37	3.83	5.48	4.25	PREDICTED: receptor tyrosine-protein kinase erbB-2 isoform X2 [Colobus angolensis palliatus]
Cluster-29057.25854	0	0	0	0	0	0.67	0.74	0.76	0.89	0.73	4.69	5.48	4.83	PREDICTED: smoothened homolog [Colobus angolensis palliatus]
Cluster-29057.29672	0	0	0	0	0	0.41	0.52	0.96	0.72	0.31	4.38	5.48	4.58	hypothetical protein N300_12102, partial [Calypte anna]
Cluster-29057.158122	0	0	0	0	0	0.82	0.58	0.9	0.54	1.62	4.76	5.47	3.75	anaplastic lymphoma kinase (Ki-1), isoform CRA_b [Homo sapiens]
Cluster-29057.28778	0	0	0	0	0	0.48	0.8	1.06	1.05	1.19	4.55	5.47	3.85	PREDICTED: low affinity immunoglobulin gamma Fc region receptor III isoform X2 [Papio anubis]
Cluster-29057.136482	1.39	1.34	1.58	1.12	1.09	3.02	0.58	1.09	3.39	2.8	5.46	5.33	4.76	DEP domain-containing protein 7 [Xenopus laevis]>gi|82182060|sp|Q6AZT6.1|DEPD7_XENLA RecName: Full=DEP domain-containing protein 7>gi|50603924|gb|AAH77330.1| MGC80308 protein [Xenopus laevis]
Cluster-29057.14257	0	0	0	0	0	0.42	0	0.37	0.37	0.83	2.67	5.46	2.74	PREDICTED: fibroblast growth factor receptor 2 isoform X4 [Pteropus vampyrus]
Cluster-29057.23200	0	0	0	0	0	0.15	0.28	0.52	0.51	0.43	4.73	5.46	3.41	PREDICTED: receptor tyrosine-protein kinase erbB-2 isoform X1 [Odobenus rosmarus divergens]
Cluster-29057.161443	0	0	0	0	0	0.39	1.45	0.51	1.68	1.14	3.25	5.45	4.54	--
Cluster-38906.0	1.17	0	0.73	0.93	2.45	0.43	1.19	0.37	0.37	0.42	3.65	5.45	3.48	--
Cluster-29057.125811	3.19	2.44	2.42	2.77	2.43	3	3.37	3.28	1.93	2.48	4.9	5.44	5	ubiquitin thiolesterase 3 [Xenopus laevis]>gi|117558253|gb|AAI26024.1| LOC100036785 protein [Xenopus laevis]
Cluster-29057.166415	0	0	0	0	0	0	0	0.93	0.62	0.35	4.3	5.43	4.84	--
Cluster-1663.0	0	0	0	0	0	0	0	2.17	0	0	5.42	3.52	2.43	--
Cluster-29057.8280	0.28	0	0	0	0	0.19	0.28	0.43	0.34	0.29	3.1	5.41	2.92	PREDICTED: hepatocyte growth factor receptor isoform X2 [Balaenoptera acutorostrata scammoni]
Cluster-29057.12277	0	0	0	0	0	0.22	0.21	0.79	0.58	0.22	3.93	5.4	1.88	PREDICTED: LOW QUALITY PROTEIN: proto-oncogene tyrosine-protein kinase receptor Ret [Loxodonta africana]
Cluster-1093.0	0	0	0	0	0	0	0	0	0	0	5.39	1.9	2.79	--
Cluster-29057.164273	0	0.9	0	0.27	0.21	2.04	0.72	0.51	0	0.75	3.33	5.39	4.68	--
Cluster-29057.11015	0	0	0	0	0	1.25	0.38	0.36	0	0.2	3.99	4.05	5.38	--
Cluster-29057.12400	0	0	0	0	0	0.36	0.51	0.32	0.63	0.35	4.03	5.37	4.08	PREDICTED: proto-oncogene tyrosine-protein kinase ROS isoform X6 [Papio anubis]
Cluster-29057.8343	0	0	0	0	0	0.58	0.54	0.25	0.25	0	3.08	5.37	4.32	--
Cluster-29057.168616	0.62	0	0	0	0	0	0.21	0.39	0.39	0.87	2.49	5.36	4.75	met proto-oncogene (hepatocyte growth factor receptor), isoform CRA_b, partial [Homo sapiens]
Cluster-29057.17288	1.26	0.17	1.98	0.48	1.37	1.74	0.52	1.38	0.88	1.17	4.33	5.36	3.76	--
Cluster-29057.77367	0.59	0	0	0	0	0.53	0.42	0.78	0.54	0.26	4.8	5.36	4.22	proto-oncogene [Homo sapiens]
Cluster-29057.160933	0	0	0	0	0	0.72	0	1.58	0	1.24	4.65	5.35	4.74	unnamed protein product [Oncorhynchus mykiss]
Cluster-29057.165889	0	0	0	0	0	0	0	0	0	0	2.87	5.35	3.8	Retrotransposable element Tf2 protein type 1 [Larimichthys crocea]
Cluster-1299.0	0	0	0	0	0	0	0	0	0	1.16	2.53	4.23	5.33	--
Cluster-29057.11803	0	0	0	0	0	0.41	0.58	0.55	0.54	1.02	3.63	5.33	3.31	PREDICTED: proto-oncogene tyrosine-protein kinase ROS isoform X1 [Homo sapiens]
Cluster-29057.13621	0	0	0	0	0	0	0	0.63	0	0.73	2.61	2.84	5.3	--
Cluster-29057.17353	0	0	0	0	0	0.69	0.91	1.57	0	0.54	4.78	5.3	4.69	PREDICTED: epidermal growth factor receptor isoform X1 [Propithecus coquereli]
Cluster-29057.13619	0	0	0	0	0	0.82	0.58	0.54	0	0.4	3.15	5.25	5.12	--
Cluster-29057.160131	0	0	0	0	0	1.05	0.99	0.74	0.92	0.62	5.03	5.25	3.85	PREDICTED: dual specificity mitogen-activated protein kinase kinase 1 [Macaca nemestrina]
Cluster-29057.20759	0	0	0	0	0	0.88	0.17	0.46	0.92	1.12	3.72	5.24	3.28	herstatin [Homo sapiens]>gi|119580999|gb|EAW60595.1| v-erb-b2 erythroblastic leukemia viral oncogene homolog 2, neuro/glioblastoma derived oncogene homolog (avian), isoform CRA_a, partial [Homo sapiens]
Cluster-29057.155026	1.74	2.38	1.91	2.31	2.82	4.02	3.35	2.57	2.88	4.65	5.07	5.21	4.36	LOC495519 protein, partial [Xenopus laevis]
Cluster-29057.12145	0	0	0	0	0	0.27	1.01	0.71	0.24	0	2.67	5.2	4.41	PREDICTED: LOW QUALITY PROTEIN: platelet-derived growth factor receptor alpha, partial [Microcebus murinus]
Cluster-29057.155543	0	0	0	0	0	0	0.78	0.36	0.36	0.61	3.78	3.86	5.2	PREDICTED: leukocyte tyrosine kinase receptor isoform X1 [Monodelphis domestica]
Cluster-29057.163629	0.47	0	0	0	0	0.5	0	0.22	0.87	0.49	4.04	5.2	3.85	PREDICTED: LOW QUALITY PROTEIN: phosphatidylinositol 4,5-bisphosphate 3-kinase catalytic subunit alpha isoform [Poecilia reticulata]
Cluster-29057.167092	0	0	0	0	0	1.11	1.04	1.13	0.16	0.72	3.74	5.17	3.34	tuberous sclerosis 1 protein isoform 2 [Bos taurus]>gi|296482064|tpg|DAA24179.1| TPA: tuberous sclerosis 1 protein [Bos taurus]
Cluster-29057.169027	0	0	0	0	0	1.08	0.85	0.95	0	1.24	4.54	5.05	5.16	epidermal growth factor receptor variant A [Homo sapiens]
Cluster-29057.26917	0	0	0	0	0	0.49	0.31	0.72	0.72	0.97	4.38	5.16	3.46	PREDICTED: platelet-derived growth factor receptor alpha isoform X3 [Homo sapiens]
Cluster-29057.155856	0	0	0	0	0	1.12	1.05	1.16	0.8	0.7	4.44	5.14	3.65	PREDICTED: platelet-derived growth factor receptor alpha isoform X1 [Dipodomys ordii]
Cluster-29057.19662	0	0	0	0	0	0.3	0.46	1.13	0.52	0.48	5.13	5.07	4.92	PREDICTED: proto-oncogene tyrosine-protein kinase ROS isoform X8 [Homo sapiens]
Cluster-29057.23359	0	0	0	0	0	0.28	0.52	0.49	0.73	1.1	5.13	4.37	5.01	PREDICTED: proto-oncogene tyrosine-protein kinase ROS isoform X1 [Papio anubis]
Cluster-29057.26830	0.36	0	0	0	0	0.51	0.72	1.24	0.56	0.38	4.54	4.26	5.12	v-kit Hardy-Zuckerman 4 feline sarcoma viral oncogene-like protein transcript variant 2 [Homo sapiens]
Cluster-29057.22082	0	0	0	0	0	0.28	0.47	0.36	0.18	0.32	3.23	5.11	4.34	phosphatase and tensin homolog 2 [Homo sapiens]
Cluster-29057.157522	0.1	0	0	0	0	0.75	0.71	0.57	0.28	0.42	5.1	4.02	3.02	soluble FGFR2 variant 3 [Homo sapiens]
Cluster-29057.26775	0	0	0	0	0	0.21	0.32	0.95	0.54	0.65	3.39	5.1	3.21	PREDICTED: LOW QUALITY PROTEIN: receptor tyrosine-protein kinase erbB-2 [Pongo abelii]
Cluster-29057.171929	0	0	0	0	0	0	0	0	0	0	3.21	5.09	2.38	--
Cluster-29057.7571	0	0	0	0	0	0	0.82	0	0	0.44	4.42	3.94	5.08	--
Cluster-29057.22648	0	0	0	0	0	0.51	0.48	0.55	0.88	0.5	3.3	4.67	5.07	PREDICTED: guanine nucleotide-binding protein subunit alpha-15-like [Panthera tigris altaica]
Cluster-29057.10566	0	0	0.62	0	0.58	0	0	0	0	2.08	5.06	2.29	3.65	--
Cluster-29057.96941	0.24	0	1.69	0.47	3.24	0	0	0	0.36	0.41	4.09	5.06	4.55	2-hydroxyacyl-CoA lyase 1 [Xenopus laevis]>gi|50415344|gb|AAH77507.1| MGC82654 protein [Xenopus laevis]
Cluster-29057.168588	0.31	0	0	0	0	0.5	0.16	0.58	0.43	0.16	3.48	5.05	4.85	soluble FGFR2 variant 1 [Homo sapiens]
Cluster-29057.25687	0	0	0	0	0	0.55	0.52	0.54	0.66	0.4	3.85	5.03	4.34	PREDICTED: discoidin domain-containing receptor 2-like [Pongo abelii]
Cluster-29057.11340	0	0	0	0	0	0.52	0.65	0.76	0.3	0.17	3.4	5.01	2.74	PREDICTED: GTPase HRas, partial [Apaloderma vittatum]
Cluster-29057.23519	0	0	0	0	0	0.35	0.16	0.92	0.15	0.34	3.52	5.01	3.92	RET protein [Homo sapiens]>gi|649136964|gb|AIC59226.1| RET, partial [synthetic construct]
Cluster-29057.8145	0	0	0	0	0	1.22	1.15	0.8	0.53	0.45	3.93	5.01	3.76	--
Cluster-29057.11748	0.13	0	0	0	0	0.69	0.26	0.85	0.48	0.41	2.8	5	2.06	PREDICTED: LOW QUALITY PROTEIN: hamartin [Alligator sinensis]
Cluster-29057.127641	0	0	0	0.64	0	0	0	0	0	1.4	4.56	5	4.42	LOC398537 protein, partial [Xenopus laevis]
Cluster-29057.21643	0	0	0	0	0	0.47	0.27	0.76	0.38	0.35	3.14	5	3.89	ros1 gene
Cluster-29057.21712	0	0	0	0	0	0.21	0.78	1.1	0.54	0.41	3.95	5	4.6	--
Cluster-29057.28350	0.16	0	0	0	0	0.72	0.59	0.61	0.75	0.74	3.93	5	4.31	--
Cluster-29057.146323	1.07	0.71	0.59	1.14	1.58	0.4	1.13	1.1	0.27	1.02	4.99	3.16	3.45	PREDICTED: neurogenic locus notch protein homolog [Lepisosteus oculatus]
Cluster-29057.164198	0	0	0	0	0	0.67	0.42	0.98	0.19	1.1	3.44	4.98	3.24	--
Cluster-29057.109753	1.01	0	0	0	0	0.54	0.25	0.71	0.47	0.8	2.87	4.97	2.32	--
Cluster-29057.23175	0.16	0	0	0	0	0.17	0.65	1.21	0.6	1.02	2.65	4.96	3.75	--
Cluster-29057.23516	0	0	0	0	0	1.34	0.63	1.37	0.97	0.22	4.96	4.22	4.91	--
Cluster-29057.139578	0.94	0.78	0.82	0.47	1.77	1.08	1.53	0.95	0.94	1.76	2.63	4.94	4.04	--
Cluster-29057.48619	1.08	0.34	0.41	0.82	1.82	0.39	1.25	0.3	0.04	0.82	3.56	4.94	3.15	Ig-like receptor 2 precursor [Xenopus laevis]>gi|148925306|gb|ABR19640.1| Ig-like receptor 2.1 [Xenopus laevis]
Cluster-29057.10296	0	0	0	0	0	0.43	0.2	0	0.37	0.42	3.74	4.93	2.6	--
Cluster-29057.159018	0.19	0	0	0	0	0.2	0.56	0.52	1.04	0.98	4.47	4.93	4.23	--
Cluster-29057.64348	1.54	0.93	0.5	0.65	1.9	1.8	0.21	1.93	0	0.96	3.34	4.61	4.91	cyclin-dependent kinase 16 [Xenopus (Silurana) tropicalis]>gi|134025966|gb|AAI35169.1| LOC100037876 protein [Xenopus (Silurana) tropicalis]
Cluster-29057.9590	0	0	0	0	0	0.41	0.13	1.08	0.48	0.67	2.56	4.91	3.44	PREDICTED: RAC-alpha serine/threonine-protein kinase [Physeter catodon]
Cluster-29057.121481	2.1	0.68	0.76	1.63	1.14	1.59	1.25	1.32	0.12	2.35	3.25	4.9	4.01	--
Cluster-29057.159798	0	0	0	0	0	0.18	0.34	0.47	0.94	0	4.16	4.26	4.89	PREDICTED: hepatocyte growth factor receptor isoform X1 [Cricetulus griseus]>gi|625194535|ref|XP_007639697.1| PREDICTED: hepatocyte growth factor receptor isoform X1 [Cricetulus griseus]>gi|625194537|ref|XP_007639698.1| PREDICTED: hepatocyte growth factor receptor isoform X1 [Cricetulus griseus]
Cluster-29057.159929	0	0	0	0	0	0.46	0.29	1.07	0	0.6	3.94	4.89	4.79	unnamed protein product [Homo sapiens]
Cluster-29057.160899	0	0	0	0	0	0.76	1.11	1.04	1.03	1.15	3.98	4.89	4.73	anaplastic lymphoma kinase Ki-1 variant, partial [Homo sapiens]
Cluster-29057.156864	0.17	0	0	0	0	0.93	0.7	1.95	0.97	0.91	3.76	4.88	4.48	PREDICTED: mast/stem cell growth factor receptor Kit isoform X3 [Cercocebus atys]
Cluster-29057.160460	0.43	0	0	0	0	0.45	0.43	0.2	0.1	0.33	4.88	2.98	3.68	PREDICTED: proto-oncogene tyrosine-protein kinase receptor Ret-like [Macaca mulatta]
Cluster-29057.168557	0.16	0	0	0	0	0.17	0	0.92	0	0.69	4.87	4.11	4.33	fibroblast growth factor receptor 2 isoform 13 [Camelus ferus]
Cluster-29057.18371	0.5	0	0	0	0	0.21	0.3	0.84	0.65	0.83	4.86	4.57	3.04	PREDICTED: fibroblast growth factor receptor 2 isoform 1 [Gorilla gorilla gorilla]
Cluster-29057.117987	1.84	0.82	1.93	0.99	0.43	2.3	1.94	1.89	0.64	1.35	3.76	4.36	4.83	ubiquitin-like with PHD and ring finger domains 2 [Xenopus laevis]>gi|118764339|gb|AAI28674.1| Uhrf2 protein [Xenopus laevis]
Cluster-29057.57799	0.37	0.1	0.41	0.52	0.09	0.61	0.47	0.58	0.1	0.65	2.1	2.23	4.83	--
Cluster-29057.11551	0	0	0	0	0	0.35	0.44	0.71	0.3	0.23	4.1	4.81	3.84	unknown [Homo sapiens]
Cluster-29057.163937	0.26	0	0	0	0	0	0	0.37	0.24	0.41	2.93	4.81	4.79	PREDICTED: mast/stem cell growth factor receptor Kit isoform X1 [Aotus nancymaae]
Cluster-29057.32342	0	0	0	0	0.93	0	0	0.95	0	1.1	4.81	2.66	2.02	--
Cluster-29057.13620	0	0	0	0	0	0	0	0	0.2	0.46	3.75	4.79	3.38	CD74-ROS1_C6;R32 fusion protein [Homo sapiens]
Cluster-29057.16729	0	0	0	0	0	0.82	1.38	1.26	0.88	1.17	4.53	4.78	3.58	PREDICTED: guanine nucleotide-binding protein subunit alpha-11 isoform X2 [Equus caballus]
Cluster-29057.156990	0	0	0	0	0	0	0.14	0.81	0	0.3	4.7	4.77	3.66	PREDICTED: epidermal growth factor receptor [Aotus nancymaae]
Cluster-29057.167962	0.33	0	0	0	0	0.12	0.22	0.51	0.82	0.23	3.66	4.77	2.59	--
Cluster-29057.26486	0	0	0	0	0	0.83	0.63	1.02	0.72	0.82	3.25	4.77	3.87	PREDICTED: ALK tyrosine kinase receptor [Pteropus vampyrus]
Cluster-29057.12162	0.51	0	1.62	0	0.22	1.64	0.51	1.2	0	0.27	2.7	4.75	3.4	--
Cluster-29057.63574	0.35	0	0.79	0	0	0	0.29	0.14	0.26	1.28	4.75	3.39	4.37	E3 ubiquitin-protein ligase MGRN1 [Xenopus (Silurana) tropicalis]
Cluster-29057.6603	0	0	0	0	0	0	1.5	0	0	0	3.63	2.19	4.75	--
Cluster-29057.157962	0	0	0	0	0	0.59	0.84	1.57	0.91	0.29	2.28	4.74	2.88	PREDICTED: ALK tyrosine kinase receptor, partial [Odobenus rosmarus divergens]
Cluster-29057.4502	0	0	0	0	0	0	0	0	0	0	2.42	3.42	4.74	--
Cluster-29057.131986	0.09	0	0.08	0	0.16	0.1	0	0.26	0.09	0.1	4.73	3.88	1.84	--
Cluster-29057.17367	0	0	0	0	0	0.48	0.45	0.7	0.28	0.47	4.03	4.73	4.2	--
Cluster-29057.162467	0	0	0	0	0	0.3	0.43	0.6	0.39	0.52	4.71	4.72	3.35	PREDICTED: discoidin domain-containing receptor 2 [Dipodomys ordii]
Cluster-29057.28522	0.22	0	0	0	0	0.45	0.75	0.75	0.64	0.5	4.72	4.05	3.5	tumor suppressor [Homo sapiens]
Cluster-29057.28236	0	0	0	0	0	0.69	0.65	0.76	0	0.68	4.3	4.69	3.02	PREDICTED: epidermal growth factor receptor isoform X1 [Microcebus murinus]
Cluster-29057.27962	0.21	0	0	0	0	0	0.64	0.8	0.2	0.22	3.19	4.68	3.48	Chain A, Pi3k Alpha Lipid Kinase With Active Site Inhibitor
Cluster-29057.28336	0	0	0	0	0	0.29	0.97	1.16	0	1.01	4.3	4.68	4.37	Epidermal growth factor receptor [Heterocephalus glaber]
Cluster-29057.28619	0.15	0	0	0	0	1.04	1.21	1.27	1.12	1.58	4.68	3.36	2.7	--
Cluster-29057.16459	0.64	0	0	0	0	0.67	0.21	0.49	0.39	0.11	3.12	4.66	3.14	PREDICTED: LOW QUALITY PROTEIN: phosphatidylinositol 4,5-bisphosphate 3-kinase catalytic subunit alpha isoform [Cavia porcellus]
Cluster-29057.26117	0	0	0	0	0	0.2	0.19	0.54	0.36	0	2.29	3.44	4.66	GTPase KRas [Myotis brandtii]
Cluster-29057.12203	0	0	0	0	0	0.9	0.56	0.92	0.78	0.29	3.76	4.65	4.02	PREDICTED: smoothened homolog isoform X2 [Microcebus murinus]>gi|829888626|ref|XP_012644641.1| PREDICTED: smoothened homolog isoform X2 [Microcebus murinus]>gi|829888630|ref|XP_012644642.1| PREDICTED: smoothened homolog isoform X2 [Microcebus murinus]>gi|829888635|ref|XP_012644643.1| PREDICTED: smoothened homolog isoform X2 [Microcebus murinus]
Cluster-29057.24442	1.31	1.15	0.73	2.04	1.72	1.69	2.37	1.38	0.71	0.74	3.74	3.8	4.64	CKLF-like MARVEL transmembrane domain-containing protein 7 [Xenopus (Silurana) tropicalis]>gi|59861866|gb|AAH90372.1| MGC107754 protein [Xenopus (Silurana) tropicalis]
Cluster-29057.159046	0.45	0	0	0	0	0	0.15	0.83	0.69	0.31	2.97	4.63	3.77	soluble MET variant 13 [Homo sapiens]
Cluster-29057.12142	0	0	0	0	0	0.42	0.49	0.27	0.36	0.41	4.62	3.42	4.2	PREDICTED: LOW QUALITY PROTEIN: platelet-derived growth factor receptor alpha [Jaculus jaculus]
Cluster-29057.158928	0	0	0	0	0	0.16	0.44	0.41	0.41	0.46	2.84	4.61	4.56	ALK tyrosine kinase receptor [Myotis brandtii]
Cluster-29057.163547	0	0	0	0	0	1.98	0.46	0	0.43	0	4.6	4.5	4.11	--
Cluster-29057.14222	0	0	0	0	0	0.6	0.75	1.05	0.17	0.59	3.49	4.58	3.02	--
Cluster-29057.17294	0.29	0	0	0	0	0.62	0.29	0.81	0	0.3	3.48	4.58	3.87	--
Cluster-29057.166335	0	0	0	0	0	0.46	0.16	0.94	0	0.5	2.7	4.57	3.69	--
Cluster-29057.20026	0	0	0	0	0	0.25	0.47	0.88	0.33	1.1	3.99	4.57	3.51	--
Cluster-63920.0	0	0	0	0.46	0	0	0	0.74	0	0	2.42	4.57	2.07	--
Cluster-29057.10350	0	0	0	0	0	0	0	0	0	1.61	3.49	2.09	4.55	--
Cluster-29057.154811	0	0	0	0	0	0.27	0.73	0.51	0.64	0.75	3.92	4.53	3.45	PREDICTED: receptor tyrosine-protein kinase erbB-2 isoform X3 [Nomascus leucogenys]
Cluster-29057.72655	0.11	0	0	0	0	0.24	0.39	0.37	0.41	0.47	3.82	4.52	3.95	v-kit Hardy-Zuckerman 4 feline sarcoma viral oncogene homolog precursor [Ovis aries]>gi|388593714|gb|AFK73917.1| mast/stem cell growth factor receptor isoform-2 [Ovis aries]
Cluster-29057.100139	0.43	0	0	0	0	0.51	0.27	0.65	0.79	0.94	4.36	4.5	4.15	PREDICTED: mast/stem cell growth factor receptor Kit [Sarcophilus harrisii]
Cluster-50881.0	0	0	0	0	0	0	0	0	0	0	1.24	4.49	3.24	--
Cluster-29057.171053	0.99	0.18	0.35	0.22	1.71	0.21	0.39	0.18	0.18	0.83	2.5	4.48	2.88	--
Cluster-29057.25037	0.44	0.64	0.36	0.67	0.67	0.77	1.06	1.48	1	0.65	2.73	4.48	2.65	N-acylglucosamine 2-epimerase [Xenopus (Silurana) tropicalis]>gi|160774086|gb|AAI55402.1| LOC100127793 protein [Xenopus (Silurana) tropicalis]
Cluster-29057.20582	0	0	0	0	0	0.44	0.45	0.54	0.56	0.66	3.72	4.47	3.7	PREDICTED: smoothened homolog [Propithecus coquereli]
Cluster-29057.40765	0	0	0	0	0	0	0	0	0	0	2.21	4.47	3.01	--
Cluster-29057.26749	0	0	0	0	0	0.58	1.1	1.43	0	1.14	3.56	4.45	3.6	epidermal growth factor receptor [Homo sapiens]
Cluster-29057.10770	0	0	0	0	0	0.27	0.25	0.47	0	0	2.09	4.43	3.14	PREDICTED: proto-oncogene tyrosine-protein kinase ROS isoform X10 [Homo sapiens]
Cluster-29057.28406	0	0	0	0	0	0	0.29	0.28	0	0.31	3.13	4.43	3.49	--
Cluster-29057.28426	0	0	0	0	0	0.53	0.75	0.93	0.69	0.26	2.86	4.42	4.03	PREDICTED: guanine nucleotide-binding protein subunit alpha-11-like [Equus przewalskii]
Cluster-29057.104973	0.76	0	0	0	0	0	0.76	0.71	0.47	0.54	4.41	3.73	3.38	--
Cluster-29057.93970	0.81	0.2	0.95	1.3	1.19	1.44	1.11	0.49	0	1.12	2.57	4.41	3.1	--
Cluster-29057.82433	0	0	0	0	0	0	0	0.46	0.91	0	3.01	3.76	4.39	--
Cluster-29057.163924	0	0	0	0	0	0	0.2	0.38	0.19	0.21	4.05	4.38	2.45	--
Cluster-29057.162832	0.52	0	0	0	0	0.84	0	0	0.24	0.28	2.37	4.37	3.05	PREDICTED: serine/threonine-protein kinase B-raf [Sarcophilus harrisii]
Cluster-29057.1422	0	0	0	0	0	0.36	0	0	0	0	4.36	4.13	3.46	alternative protein EGFR [Homo sapiens]
Cluster-29057.8667	0	0	0	0	0	0	0	0	0	0	2.24	1.99	4.36	--
Cluster-29057.103392	0.34	0	0	0	0	0.36	0.55	0.71	0.66	0.61	4.15	4.35	3.59	--
Cluster-29057.12467	0	0	0	0	0	0.91	0.61	1.15	0.45	0.64	4.26	4.35	3.57	PREDICTED: ALK tyrosine kinase receptor [Aotus nancymaae]
Cluster-29057.20841	0.04	0	0	0	0	0.44	0.46	0.7	0.54	0.52	4.34	3.35	3.29	--
Cluster-29057.27855	0	0	0	0	0	0.48	0.45	1.21	0.6	0.81	4.32	4.1	3.88	PREDICTED: receptor tyrosine-protein kinase erbB-2 [Echinops telfairi]
Cluster-29057.172829	0	0	0	0	0	0.48	0.9	0.42	0.42	0	2.02	4.31	2.76	PREDICTED: serine/threonine-protein kinase B-raf isoform X3 [Fukomys damarensis]
Cluster-29057.21768	0	0	0	0	0	0.61	0	0.89	0	0.6	4.21	4.31	3.08	PREDICTED: epidermal growth factor receptor-like, partial [Galeopterus variegatus]
Cluster-29057.164346	0.34	0	0	0	0	0.55	0.17	0.16	0	0	2.8	4.3	3.43	PREDICTED: phosphatidylinositol 4,5-bisphosphate 3-kinase catalytic subunit alpha isoform [Ovis aries musimon]>gi|803240374|ref|XP_011980282.1| PREDICTED: phosphatidylinositol 4,5-bisphosphate 3-kinase catalytic subunit alpha isoform [Ovis aries musimon]>gi|803240376|ref|XP_011980284.1| PREDICTED: phosphatidylinositol 4,5-bisphosphate 3-kinase catalytic subunit alpha isoform [Ovis aries musimon]
Cluster-29057.17108	0.22	0	0	0	0	0.68	0.5	0.53	0.26	0.59	2.41	4.29	3.03	PREDICTED: proto-oncogene tyrosine-protein kinase receptor Ret isoform X3 [Heterocephalus glaber]
Cluster-29057.107965	0.45	0	0	0	0	0.32	0.45	0.7	0	0.16	3	4.28	2.86	PREDICTED: GTPase NRas-like [Gorilla gorilla gorilla]
Cluster-29057.98019	0.16	0	0.13	0.2	0.15	0	0	0.78	0	0.16	1.62	2.36	4.28	transforming growth factor-beta-induced protein ig-h3 precursor [Xenopus (Silurana) tropicalis]>gi|111309036|gb|AAI21404.1| transforming growth factor, beta-induced, 68kDa [Xenopus (Silurana) tropicalis]
Cluster-56185.0	0.71	0.49	0	1.2	0.46	0.19	1.23	0.49	0.49	1.85	2.89	3.3	4.26	--
Cluster-29057.142860	0.64	0.6	1.29	0.36	0.56	1.54	1.29	0.9	0	1.18	2.63	4.03	4.25	--
Cluster-29057.16100	0	0	0	0	0	0.89	0.35	0.97	0.39	0.58	3.89	4.25	2.63	PREDICTED: LOW QUALITY PROTEIN: platelet-derived growth factor receptor alpha [Dasypus novemcinctus]
Cluster-29057.142857	0.82	0.27	0.72	0.58	0.95	1.11	1.46	1.03	0.05	1.39	2.13	4.24	3.13	--
Cluster-29057.28365	0	0	0	0	0	1.21	0.49	0.91	1.05	0.51	4.23	3.47	4.16	PREDICTED: LOW QUALITY PROTEIN: RAC-alpha serine/threonine-protein kinase [Pongo abelii]
Cluster-29057.78220	1.16	0.68	1.18	0.61	1.23	1.02	0.92	0.71	0.55	1.16	3.81	4.21	2.09	--
Cluster-29057.91716	0	0	0	0	0	0	0	0	0	0	4.2	4.2	2.85	--
Cluster-29057.24541	0.13	0	0.12	0	0	0	0.66	0.12	0.37	0.41	2.06	2.78	4.19	--
Cluster-29057.17162	0.44	0	0	0	0	0.23	0	0.61	0.2	0.69	3.11	4.18	3.57	--
Cluster-29057.7234	0	0	0	0	0	0	0.25	0	0.23	0.27	2.66	4.18	3.55	PREDICTED: uncharacterized protein LOC101142735 [Gorilla gorilla gorilla]
Cluster-29057.19159	0	1.27	0	0	0.39	0	0.7	0.41	0.46	0	3.03	4.17	2.37	--
Cluster-29057.18494	0.13	0	0	0	0	0.27	0.51	1.08	0.71	0.27	3.62	3.99	4.16	soluble FGFR1 variant 2 [Homo sapiens]
Cluster-29057.29851	0	0	0	0	0.96	0	0	0	0	0	1.66	4.15	2.09	--
Cluster-29057.28390	0	0	0	0	0	1.15	1.97	1.93	0	1.64	4.14	3.45	2.31	PREDICTED: epidermal growth factor receptor isoform X1 [Propithecus coquereli]
Cluster-29057.168708	0.76	0	0	0	0	0.41	0	0.89	0.35	0.8	2.84	4.13	3.7	PREDICTED: dihydropyrimidine dehydrogenase [NADP(+)] isoform X5 [Cercocebus atys]
Cluster-29057.96685	0.63	0.2	0	0.72	0.18	0.45	0.21	0.59	0	1.11	3.94	2.01	4.13	PREDICTED: fibrocystin-L-like [Xenopus (Silurana) tropicalis]
Cluster-29057.158423	0	0	0	0	0	0	0	0.41	0	0	3.45	3.57	4.12	Guanine nucleotide-binding protein G(q) subunit alpha [Cricetulus griseus]
Cluster-29057.166879	0	0	0	0	0	0.22	0.21	0	0.96	1.73	3.08	4.11	4.03	PREDICTED: proto-oncogene tyrosine-protein kinase ROS [Cercocebus atys]
Cluster-29057.112292	0.29	0.72	0.47	0.76	1.59	1.08	1.45	1.88	1.22	3.33	3.52	3.03	4.09	--
Cluster-29057.161265	0.82	0	0	0	0	0.87	0	0.15	0.91	0.17	2.8	3.35	4.06	PREDICTED: fibroblast growth factor receptor 2 isoform X11 [Equus przewalskii]
Cluster-29057.20377	0	0	0	0	0	0.27	0.32	0.37	0.42	0.32	3.15	4.06	3.25	PREDICTED: proto-oncogene tyrosine-protein kinase ROS isoform X1 [Homo sapiens]
Cluster-29057.61348	0	0	0	0.37	0.2	0	0.58	0	0	0	4.06	3.37	3.7	PREDICTED: fermitin family homolog 3 isoform X1 [Xenopus (Silurana) tropicalis]>gi|847117500|ref|XP_012816278.1| PREDICTED: fermitin family homolog 3 isoform X1 [Xenopus (Silurana) tropicalis]
Cluster-29057.155564	0	0	0	0	0	0.51	0.8	1.35	0.45	0.34	3.22	4.02	3.21	PREDICTED: guanine nucleotide-binding protein subunit alpha-11 [Nomascus leucogenys]
Cluster-29057.162349	0	0	0	0	0	0.37	0	0.8	0.32	0.18	2.95	3.53	4.01	PREDICTED: proto-oncogene tyrosine-protein kinase ROS [Mandrillus leucophaeus]
Cluster-29057.2231	0	0	0	0	0	0	0	0	0	0	2.53	3.07	3.98	--
Cluster-29057.64831	0	0	0	0	0	0	0	0	0	0	2.24	3.98	1.45	--
Cluster-29057.32847	0.29	0.61	0.33	0.64	0.24	1.3	0.38	0.44	0.35	1.18	3.97	2.2	2.58	--
Cluster-29057.9810	0	0	0	0.76	0	0	0	1.19	0	0	3.96	2.23	2.37	--
Cluster-29057.167491	0.36	0	0	0	0	0	0.24	0.55	0	0.37	3.93	3.21	3.44	Fibroblast growth factor receptor 1, partial [Ophiophagus hannah]
Cluster-29057.12473	0	0	0	0	0	0.54	0.17	0.16	0.16	0	2.25	3.92	3.91	PREDICTED: proto-oncogene tyrosine-protein kinase ROS isoform X10 [Homo sapiens]
Cluster-29057.22319	0.14	0	0	0	0	0.3	0.71	0.53	1.31	0.59	3.78	3.9	3.37	PREDICTED: uncharacterized protein LOC100737022 [Sus scrofa]
Cluster-1395.0	0	0	0	0	0	0	0	0	0.74	0	2.47	3.88	2.27	--
Cluster-29057.116077	0.6	1.05	1.24	0.51	0.56	1.22	0.7	1.67	0.58	1.75	3.79	3.5	3.87	PREDICTED: cytochrome P450 2G1-like [Xenopus (Silurana) tropicalis]
Cluster-29057.24630	0	0	0	0	0	1	0.37	0.35	0.17	0.2	2.51	3.87	1.81	PREDICTED: serine/threonine-protein kinase B-raf [Propithecus coquereli]
Cluster-29057.6903	0.2	0	0	0	0	1.04	0.78	0	0	0.61	2.91	3.87	3.8	PREDICTED: dihydropyrimidine dehydrogenase [NADP(+)] isoform X3 [Aotus nancymaae]
Cluster-29057.169252	0	0.24	0.51	0	0.38	2.36	0	0	0	0.43	2.72	3.86	3.78	--
Cluster-34492.0	0	0	0	0	0	0	0	0	0	0	1.09	2.27	3.86	PREDICTED: uncharacterized protein LOC105946158 [Xenopus (Silurana) tropicalis]
Cluster-29057.165464	0.91	0.08	0.35	0	0.54	0.51	0.25	1.19	0.44	0.59	1.51	3.85	2.95	zinc finger protein GLI4 [Xenopus laevis]>gi|2501705|sp|Q91661.1|GLI4_XENLA RecName: Full=Zinc finger protein GLI4; AltName: Full=Neural-specific DNA-binding protein xGLI4; Short=xGLI-4 [Xenopus laevis]>gi|1150838|gb|AAA98467.1| neural specific DNA binding protein [Xenopus laevis]
Cluster-29057.55533	0	0	0	0	0	0	0	0	0	0	3.75	2.96	3.85	--
Cluster-29057.9971	0.11	0.51	0.87	0.61	0.56	1.28	0.22	0.1	0.2	0.91	3.79	2.27	2.4	--
Cluster-29057.170380	0	0	0	0	0	0	0	0	0	0	2	3.77	1.8	--
Cluster-29057.156348	0	0	0	0	0	0.44	0.42	0.58	1.16	0.22	2.33	3.75	3.38	--
Cluster-29057.168744	0.41	0	0	0	0	0.44	0.41	0	0.19	0.22	2.48	3.74	1.52	PREDICTED: LOW QUALITY PROTEIN: phosphatidylinositol 4,5-bisphosphate 3-kinase catalytic subunit alpha isoform [Propithecus coquereli]
Cluster-29057.13389	0	0	0	0	0	0.27	0.76	0.48	0.24	0	1.92	3.73	2.32	endonuclease, partial [Nuttalliella namaqua]
Cluster-29057.19852	0	0	0	0	0	0.36	0.24	0.18	0.58	0.56	2.71	3.19	3.73	PREDICTED: RAC-alpha serine/threonine-protein kinase-like [Mandrillus leucophaeus]
Cluster-29057.24174	0	0	0	0	0	0.35	0.34	0.57	0.48	0.44	2.9	3.51	3.73	unnamed protein product [Homo sapiens]
Cluster-29057.169728	0.57	0.82	0	0	0.25	1.24	0.58	0	0	0.3	3.72	1.73	2.43	--
Cluster-29057.161836	0	0	0	0	0	0.49	0.59	0.92	0.61	0.48	2.75	3.71	3.29	PREDICTED: RAC-alpha serine/threonine-protein kinase isoform X1 [Macaca fascicularis]
Cluster-29057.20109	0	0	0	0	0	1.1	0.17	0.32	0.32	0.9	3.08	3.7	3.46	PREDICTED: proto-oncogene tyrosine-protein kinase ROS isoform X1 [Homo sapiens]
Cluster-29057.8206	0	0	0	0	0	0.46	0.64	0.6	0.79	0.22	3.53	3.68	3.67	--
Cluster-29057.156048	0.08	0	0	0	0	0.08	0.08	0.52	0.51	0.25	3.55	3.65	2.76	Mast/stem cell growth factor receptor [Pteropus alecto]
Cluster-29057.85906	0	0	0	0	0	0	0	0	0	1.3	1.9	1.63	3.64	--
Cluster-29057.141251	0.54	0.28	0.24	0.8	0.28	1.28	0.31	0.34	0	0.76	2.84	3.63	2.52	PREDICTED: cytochrome P450 2J6-like isoform X1 [Xenopus (Silurana) tropicalis]
Cluster-29057.21457	0	0	0	0	0	0.19	0.18	0.76	0.42	0.87	3.62	3.51	3.41	PREDICTED: uncharacterized protein LOC104663322 [Rhinopithecus roxellana]
Cluster-29057.4659	0	0	0	0	0	0.54	0.17	0.78	0.47	0.18	3.62	2.81	1.75	--
Cluster-29057.16262	0	0	0	0	0.5	0	0.56	0.52	0	0.6	2.17	2.55	3.6	--
Cluster-29057.36486	0	0	0.16	0.2	0	0	0.53	0.66	0	0.56	2.37	2.15	3.56	--
Cluster-29057.93620	0.41	0	0	0	0	0.35	0.12	0.36	0.33	0.26	2.86	3.55	3.41	--
Cluster-29057.45812	0	0	0	0	0	0	0	0	0	0	1.34	2.48	3.54	--
Cluster-29057.51078	0.41	0	0.19	0	0	1.1	0	0.19	0.38	0	3.4	3.54	1.18	PREDICTED: formimidoyltransferase-cyclodeaminase-like [Haplochromis burtoni]
Cluster-29057.23949	0.16	0	0	0	0	0.68	0	0.89	1.03	0.5	3.43	3.53	2.76	PREDICTED: LOW QUALITY PROTEIN: serine/threonine-protein kinase B-raf [Myotis lucifugus]
Cluster-29057.58764	0.23	1	0	0.25	0.38	0.52	0	1	0.24	1.15	2.49	3.53	1.98	Ras-related GTP binding C [Xenopus laevis]>gi|54261567|gb|AAH84295.1| LOC495258 protein [Xenopus laevis]
Cluster-29057.21518	0	0	0	0	0.06	0	0	0	0	0	3.52	2.27	0.84	PREDICTED: phosphatidylinositol-glycan-specific phospholipase D [Xenopus (Silurana) tropicalis]
Cluster-1238.0	0	0	0	0	0	0	0	0	0	0	2.75	3.12	3.51	--
Cluster-29057.17340	0.27	0	0	0	0	0.29	0.69	0.77	0.89	0.57	2.74	3.51	3.15	unnamed protein product [Homo sapiens]
Cluster-29057.114840	0.23	0.2	0.68	0.56	0	0.71	0.81	1.04	0.54	0.26	2.11	3.5	2.32	PREDICTED: platelet endothelial aggregation receptor 1 [Xenopus (Silurana) tropicalis]
Cluster-29057.118311	0	0	0	0	0	0.28	0.66	0.74	0.24	0.69	3.12	3.49	3.33	PREDICTED: fibroblast growth factor receptor 1-like [Charadrius vociferus]
Cluster-29057.163581	0	0	0	0	0	0.49	0.37	0.34	0.34	0.38	2.09	3.44	2.78	PREDICTED: proto-oncogene tyrosine-protein kinase ROS isoform X1 [Homo sapiens]
Cluster-29057.11028	0	0.34	0.28	0.3	0.19	0.2	0.98	0.35	0.27	0.54	1.15	2.78	3.43	PREDICTED: uncharacterized protein LOC100486158 [Xenopus (Silurana) tropicalis]
Cluster-29057.32725	0.92	0.37	0.47	1.18	1.47	1.12	0.92	1.23	0.12	1.23	2.24	2.64	3.43	--
Cluster-29057.51704	0	0	0	0	0.26	0	0	0	0	0.96	3.43	1.82	1.53	--
Cluster-29057.53475	0.13	0.18	0.69	0.95	0.79	1.25	0.92	0.18	0.42	1.36	2.12	3.42	2.53	--
Cluster-29057.95162	1.09	1.05	1.15	1.79	1.73	1.63	1.41	1.18	0.21	1.82	2.91	3.42	3.01	PHD finger protein 10 [Xenopus laevis]
Cluster-29057.11651	0.21	0	0	0	0	0.45	0.1	0.98	0.29	0.11	3.41	3.3	2.95	ret proto-oncogene (multiple endocrine neoplasia and medullary thyroid carcinoma 1, Hirschsprung disease), isoform CRA_e, partial [Homo sapiens]
Cluster-29057.77287	0.17	0	0	0	0	0.36	0.26	0.32	0.16	0.27	3.41	3.36	2.66	--
Cluster-29057.97940	0	0	0	0	1.16	1.15	0.72	0	0	0.26	1.47	3.4	2.26	--
Cluster-29057.163720	0.38	0	0	0	0	0.59	0.12	0.41	0.57	0.32	2.55	3.39	1.96	PREDICTED: hamartin isoform X4 [Bos taurus]>gi|741944721|ref|XP_010808832.1| PREDICTED: hamartin isoform X4 [Bos taurus]
Cluster-29057.169322	0	0	0	0	0	0.23	0	0.41	0.61	0.68	1.95	2.5	3.38	--
Cluster-29057.5097	0	0	0	0	0	0	0	0	0	0	1.4	3.38	2.61	--
Cluster-29057.91770	0.19	0.18	0	0.85	0.65	1.2	2.07	1.23	0.35	0.2	2.24	3.36	3.34	--
Cluster-29057.24826	0.41	0	0.36	0.61	0	1.3	0.95	0.25	1	0.14	3.01	3.35	2.36	--
Cluster-29057.10279	0.21	0	0.06	0	0	0.52	0	0	0	0.07	3.33	2.16	1.78	--
Cluster-29057.26110	0	0	0	0	0	0.53	0.56	0.88	0.65	0.79	3.33	3.21	2.71	PREDICTED: RAC-alpha serine/threonine-protein kinase isoform X1 [Fukomys damarensis]
Cluster-29057.17440	0	0	0	0	0	0	0.26	0	0.48	0.55	3.32	3.05	1.08	PREDICTED: dual specificity mitogen-activated protein kinase kinase 1 isoform X1 [Aotus nancymaae]
Cluster-29057.96204	0.49	0	0	0	0	0	0	0.61	0	0.34	2.05	3.32	2.34	--
Cluster-29057.11968	0.55	0	0	0	0	0	0.28	1.04	0.52	0.29	1.89	3.3	2.09	--
Cluster-29057.13508	0	0	0	0	0	0.75	0.23	0.44	0.22	0.49	3	3.18	3.29	PREDICTED: dual specificity mitogen-activated protein kinase kinase 1 [Pongo abelii]
Cluster-29057.17757	0	0	0	0	0	0.54	0.29	0.54	0.2	0.3	2.88	3.28	2.19	--
Cluster-29057.18210	0	0	0	0	0	0.2	0.37	0.17	0.34	0.19	2.2	3.28	2.52	phosphatidylinositol 3,4,5-trisphosphate 3-phosphatase and dual-specificity protein phosphatase PTEN isoform PTEN-L [Homo sapiens]
Cluster-29057.109992	0	0	0	0	0	0	1.56	0	0	0	1.96	2.5	3.27	long-chain acyl-CoA dehydrogenase [Xenopus laevis]>gi|50418371|gb|AAH77524.1| Acadl-prov protein [Xenopus laevis]
Cluster-29057.16896	0	0	0	0	0	1	0.95	1.16	1.15	1.29	3.27	2	1.52	--
Cluster-29057.77701	0.29	0	0	0	0	0.45	0.14	0.67	0.26	0.3	1.8	3.27	2.6	--
Cluster-29057.80085	0	0	0	0.5	0.29	0.1	0.27	0.1	0.32	0.74	1.38	2.92	3.27	death effector domain containing 2 [Xenopus laevis]>gi|56269939|gb|AAH87361.1| LOC495979 protein [Xenopus laevis]
Cluster-29057.8465	0	0	0	0	0	0	0.18	0.17	0	0	2.6	3.27	1.63	--
Cluster-29057.162975	0.37	0	0	0	0	0.19	0.55	0.51	0.85	0.77	2.18	3.26	2.51	PREDICTED: GTPase NRas [Microcebus murinus]
Cluster-29057.168981	0	0	0	0	0	0	0	0	0	0	3.24	2.2	1.76	--
Cluster-44873.0	0	0	0	0	0	1.71	0	0	0	0	2.47	2.24	3.24	--
Cluster-61527.0	0	0	0	0	0	0	0	0	0	0	1.24	2.24	3.24	--
Cluster-29057.41247	0.95	0.55	0.45	0.92	0.4	0.51	0.91	1.29	0.5	0.76	1.73	2.98	3.22	PREDICTED: transmembrane channel-like protein 7 [Xenopus (Silurana) tropicalis]
Cluster-29057.33864	0	0	0	0	0	0	0	0	0	0	0.84	2.82	3.2	--
Cluster-29057.20992	0	0	0	0	0	0.21	0.2	0.62	0.56	0	1.45	3.19	1.55	--
Cluster-29057.56818	0	0	0.27	0	0	0	0.89	0	0	0	1.32	2.09	3.17	PREDICTED: fructose-1,6-bisphosphatase 1 isoform X2 [Macaca nemestrina]
Cluster-29057.8668	0	0	0	0	0	0	0	0	0	0	3.17	1.86	1.37	--
Cluster-29057.9088	0.16	0	0	0	0	0	0.32	0	0.15	0.17	3.17	2.05	2.27	PREDICTED: DNA repair protein complementing XP-C cells isoform X1 [Mandrillus leucophaeus]>gi|795153281|ref|XP_011839018.1| PREDICTED: DNA repair protein complementing XP-C cells isoform X2 [Mandrillus leucophaeus]
Cluster-1029.0	0	0	0	0	0	0	0	0	0	0	1.04	3.14	2.5	--
Cluster-29057.25495	0	0	0	0	0	0.48	0.23	0.7	0.77	0.63	2.5	3.14	3.09	PREDICTED: LOW QUALITY PROTEIN: platelet-derived growth factor receptor alpha [Nomascus leucogenys]
Cluster-29057.54848	0	0.47	0.32	0	0.42	0.3	0.51	0.12	0.42	0.58	1.31	2.47	3.14	--
Cluster-29057.94145	0.56	0	0	0	0	0.2	0.93	1.39	0.69	0.78	2.21	3.14	2.84	PREDICTED: methionine synthase reductase isoform X4 [Homo sapiens]
Cluster-29057.16277	0	0	0	0	0	0.25	0.47	0.33	0.55	0.37	2.69	3.13	2.38	--
Cluster-29057.27484	0	0	0	0	0	0.16	0.58	0.95	0	0.15	2.38	2.82	3.13	epidermal growth factor receptor
Cluster-29057.78222	0.36	0.47	0.42	0.81	0.45	0.63	0.31	0.19	0	1.87	3.13	2.3	2.98	--
Cluster-29057.105761	0	0	0.22	0	1.18	1.04	0	0.57	0	0.66	2.88	3.11	2.69	E3 ubiquitin-protein ligase CHFR [Xenopus (Silurana) tropicalis]>gi|847086246|ref|XP_012813996.1| PREDICTED: E3 ubiquitin-protein ligase CHFR isoform X1 [Xenopus (Silurana) tropicalis]>gi|847086249|ref|XP_012814001.1| PREDICTED: E3 ubiquitin-protein ligase CHFR isoform X1 [Xenopus (Silurana) tropicalis]>gi|82202338|sp|Q6P256.1|CHFR_XENTR RecName: Full=E3 ubiquitin-protein ligase CHFR; AltName: Fu…
Cluster-29057.11969	0.44	0	0	0	0	0.31	0.73	0	0.4	0.15	2.69	3.07	2.89	--
Cluster-49307.0	0.53	0.52	0	0	0.48	0	0.54	0.51	1.02	1.16	2.53	3.07	2.99	PREDICTED: allergin-1 isoform X1 [Anolis carolinensis]
Cluster-21778.0	0	0	0	0	0	0.7	0	0	0	0	2.02	3.06	3.04	--
Cluster-29057.11502	0.08	0.04	0	0	0.37	0.33	0.16	0.8	0	0.27	2.16	1.25	3.06	--
Cluster-29057.18572	0	0	0	0	0	0.7	0	0.61	0	0	1.01	3.06	2.43	--
Cluster-29057.42091	0.77	0.49	0.77	0.98	0.8	0.58	1.05	1.43	0.23	0.64	2.19	2.32	3.06	PREDICTED: protein FAM65A [Xenopus (Silurana) tropicalis]
Cluster-29057.47243	0	0	0	0	2.1	1.24	0	0	0	0	2.7	3.06	2.29	alpha-actinin-4 [Xenopus (Silurana) tropicalis]>gi|49903350|gb|AAH76687.1| actinin, alpha 4 [Xenopus (Silurana) tropicalis]
Cluster-29057.140312	0.76	0.71	0.96	1.22	0.56	2.19	1.09	1.22	0.2	0.57	3.04	3.03	2.55	--
Cluster-29057.112842	0.88	0.45	0.45	1.36	0.91	1.84	0.39	0.55	0.23	1.37	2.73	2.95	3.03	--
Cluster-29057.24562	0	0	0	0	0	0.19	0.26	0.34	0.34	0.19	1.99	3.03	2.35	PREDICTED: proto-oncogene tyrosine-protein kinase ROS isoform X11 [Homo sapiens]
Cluster-29057.135834	0.68	0.32	0.88	0.53	1.13	0.09	0.63	1.47	0.86	0.74	2.18	1.87	3.02	--
Cluster-29057.7574	0	0	0	0	0	0.22	0.42	0.99	0.78	0.44	1.74	3.01	1.89	PREDICTED: serine/threonine-protein kinase B-raf isoform X3 [Homo sapiens]
Cluster-29057.80291	0.78	0.49	0.28	0.45	0.62	0.29	0.76	0.44	0	1.03	2.58	3.01	1.88	protein tyrosine phosphatase, non-receptor type 3 [Xenopus laevis]>gi|49116976|gb|AAH73110.1| MGC83614 protein [Xenopus laevis]
Cluster-11989.0	0	0	0	0	0	0	0	0	0	0	3	1.88	0.74	--
Cluster-29057.5440	0	0	0	0.38	0	0.35	0	0.92	0.3	0.35	1.99	2.99	1.67	--
Cluster-29057.67971	0.89	0.14	0.53	0.67	1.4	0.63	0.3	0.83	0.41	0.92	2.74	2.99	2.46	PREDICTED: dynein heavy chain 1, axonemal [Xenopus (Silurana) tropicalis]
Cluster-29057.70799	0.21	0	0	0	0	0.45	0.63	0	0.78	0.22	2.82	2.99	2.05	--
Cluster-29057.7329	0	0	0	0	0	0.28	0.52	0.73	0.73	0.55	1.46	2.99	2.07	Proto-oncogene tyrosine-protein kinase receptor Ret [Macaca mulatta]
Cluster-5827.0	0	0	0	0	0	0	0	0	0	0	1.22	1.91	2.99	--
Cluster-29142.0	0.61	0.62	0	0.76	0.57	0.69	0	0.59	0	1.36	2.47	2.23	2.97	--
Cluster-29057.106606	0.75	0	0	0	0	0.26	0.17	0.54	0.23	0.26	2.2	2.95	2.9	alternative protein KIT [Homo sapiens]
Cluster-29057.164464	0	0	0	0	0.89	0	0	0	0.21	0.2	2.95	2	1.32	pancreatic lipase-related protein 2 precursor [Xenopus laevis]>gi|37805355|gb|AAH60360.1| MGC68755 protein [Xenopus laevis]
Cluster-29057.22735	0	0	0	0	0	0.63	0.59	0.96	0.95	1.23	2.95	1.49	2.22	PREDICTED: LOW QUALITY PROTEIN: cytochrome P450 2D17-like [Cercocebus atys]
Cluster-29057.40292	0	0	0	0	0	0	0	0.24	0	0.3	2.77	1.94	2.95	--
Cluster-29057.12287	0	0	0.22	0	0	0.78	0	0	0	0	2.94	2.61	2.63	--
Cluster-29057.144430	0	0	0	0	0	0	0	0	0	2.04	2.93	2.75	1.94	--
Cluster-29057.13455	0	0	0	0	0	0	0	0	0	0	0.69	2.92	2.53	--
Cluster-29057.108197	0.79	0	0	0	0	1.13	0	0.99	0	0.85	2.91	1.99	1.91	--
Cluster-29057.100577	0	0	0	0	0	0	0.08	0.36	0.07	0.49	2.46	2.9	2.65	--
Cluster-29057.133672	0	1.1	0.77	0.73	0.54	1.64	0.48	1.33	0.77	0.99	2.89	2.67	2.25	PREDICTED: uncharacterized protein LOC101734130 [Xenopus (Silurana) tropicalis]
Cluster-29057.37678	0.35	0	0.64	0.41	0.61	0.75	0.7	0	0.33	0.37	1.33	2.88	2.11	--
Cluster-29057.20446	0.23	0	0	0	0	0.72	0	0.64	0.53	1.07	2.86	2.37	1.43	PREDICTED: LOW QUALITY PROTEIN: proto-oncogene tyrosine-protein kinase receptor Ret [Aotus nancymaae]
Cluster-29057.125251	0	0.35	0	0.78	0.21	1.37	0	1.21	0	0	2.56	1.84	2.83	PREDICTED: syntaxin-binding protein 1 isoform X1 [Xenopus (Silurana) tropicalis]
Cluster-29057.162254	0.26	0	0	0	0	0.41	0.13	0.36	0.48	0.13	2.58	2.83	2.55	PREDICTED: LOW QUALITY PROTEIN: phosphatidylinositol 4,5-bisphosphate 3-kinase catalytic subunit alpha isoform [Propithecus coquereli]
Cluster-29057.14001	0	0	0	0	0	0	0	0	1	0	2.53	2.82	1.07	--
Cluster-29057.157507	0.3	0.44	0.05	0.12	0.14	0.57	0	0.25	0	0.55	2.42	2.32	2.82	--
Cluster-29057.46359	0.43	0.45	0.97	0.34	1.51	0.13	1.04	0.68	0.45	0.7	2.82	2.42	2.77	PREDICTED: ras-interacting protein 1 isoform X2 [Xenopus (Silurana) tropicalis]
Cluster-29057.91813	0	0	0.75	0	0	0	0.94	0	0	0.89	2.69	2.82	2.11	--
Cluster-29057.16890	0	0	0	0	0	0.93	0.44	0.54	0.27	0.3	1.72	2.81	1.85	--
Cluster-29057.121949	0	0	0	0	0	0	0	0	0	0	2.79	1.6	2.38	--
Cluster-29057.140934	0.08	0.16	0.42	0.58	0.22	0.96	0.13	0.56	0.24	0.54	2.79	2.06	1.64	PREDICTED: uncharacterized protein LOC100494145, partial [Xenopus (Silurana) tropicalis]
Cluster-29057.168402	0.58	0.63	0.51	0.87	0	0.61	0.68	0.9	1.34	0.91	2.14	2.08	2.79	--
Cluster-29057.2453	0	0	0	0	0	0	0	0	0	0	2.15	1.9	2.79	--
Cluster-29057.102839	0.49	0	0	0	0	0.79	0.98	0.46	0.46	0.52	2.77	2.63	1.83	PREDICTED: fibroblast growth factor receptor 3 isoform X5 [Colobus angolensis palliatus]
Cluster-29057.104468	0	0	0.51	0	0.31	0	0.57	0	0	0	1.82	2.77	1.61	--
Cluster-29057.110682	0.22	0	0	0	0	0.08	0.22	0.27	0.13	0.15	2.76	1.72	2.34	--
Cluster-29057.11372	0.3	0.19	0.18	0.52	0.38	0.37	1.06	0.41	0.22	0.46	1.25	2.42	2.76	tyrosinase precursor [Xenopus (Silurana) tropicalis]>gi|138519867|gb|AAI35592.1| LOC100125152 protein [Xenopus (Silurana) tropicalis]
Cluster-29057.4528	0.24	0.43	0	0.48	0.45	0.34	0.78	0.06	0	0.16	1.1	2.41	2.76	--
Cluster-29057.139798	0	0	0	0	0	0	0	0	0	0	1.47	2.75	1.94	--
Cluster-29057.171050	0.41	0.39	0	0	0.18	0	0.41	0	0	0.87	1.86	2.75	1.18	--
Cluster-29057.48582	0.03	0	0.01	0.03	0.31	0	0	0	0.01	0	2.08	2.75	1.25	PREDICTED: stabilin-1 isoform X2 [Chrysemys picta bellii]
Cluster-29057.15092	0	0	0	0	0	1.32	0	0	0	0	1.56	1.68	2.74	--
Cluster-29057.24632	0	0	0	0	0	0.19	0	0	0	0.65	1.95	1.87	2.73	PREDICTED: solute carrier family 43 member 3-like [Lepisosteus oculatus]
Cluster-1499.0	0	0	0	0	0	0	0	0.97	0	0	2.44	2.71	1.03	--
Cluster-29057.159934	0	0	0	0	0	0.22	0.21	0	0.39	0.44	0.78	1.78	2.71	--
Cluster-29057.11279	0	0	0.06	0	0	0	0	0.07	0.13	0	1.17	1.28	2.69	--
Cluster-29057.7321	0	0	0	0	0	0	0	0	0	0	1.13	2.69	1.76	--
Cluster-1106.0	0	0	0	0	0	0	0	0	0	0	1.04	1.82	2.68	--
Cluster-29057.147664	0	0	0	0	0	0	0	0	0	0	1.43	2.68	1.9	PREDICTED: uncharacterized protein LOC105662668 [Megachile rotundata]
Cluster-29057.165966	0.11	0	0	0	0	0.13	0.12	0	0.3	0.69	1.8	1.89	2.68	--
Cluster-29057.17213	0	0	0	0	0	0.14	0.27	0.5	0.62	0.14	1.78	2.68	2	PREDICTED: ALK tyrosine kinase receptor [Pan troglodytes]
Cluster-29057.85034	0.21	0	0	0	0	0.44	0.62	1.05	0.66	0.53	1.66	2.67	1.76	--
Cluster-29057.50627	0.08	0.07	0	0.24	0.53	0.32	0.22	0	0.07	0.23	1.77	1.21	2.63	--
Cluster-56664.0	0	0	0	0	0	0	0	0	0	0	2.63	2.42	1.73	--
Cluster-29057.141378	0	0	0	0	0.36	0	0.81	0	0	0	1.53	2.43	2.61	PREDICTED: membrane-spanning 4-domains subfamily A member 15-like, partial [Pterocles gutturalis]
Cluster-41721.0	0.55	0	0.53	0	0	0	0.56	0	1.57	0.6	2.61	1.91	2.06	--
Cluster-29057.12283	0	0	0	0	0	0	0	0	0	0	2.6	2.1	1.46	--
Cluster-29057.13324	0	0	0	0	0	0	0.18	0.33	0.5	0.37	1.73	2.34	2.59	--
Cluster-29057.157921	0.43	0	0.16	0	0.53	0.51	1.41	0.27	0.17	0.69	2.59	1.93	2.07	chromobox homolog 7, isoform CRA_c, partial [Mus musculus]
Cluster-29057.166099	0	0	0	0	0.39	0	0.45	0	0	0	1.28	2.59	1.29	--
Cluster-13702.0	0	0	0	0	0	0	0	0	0	0	2	1.74	2.58	--
Cluster-29057.79033	0.18	0	0	0.31	0.34	0.52	0	0	0	0.47	0.92	2.26	2.54	cytochrome P450, family 3, subfamily A, polypeptide 5 [Xenopus laevis]>gi|54311332|gb|AAH84827.1| LOC495363 protein [Xenopus laevis]
Cluster-33685.0	0	0	0	0	0	0	0	0	0	0	1.37	2.54	1.81	--
Cluster-10228.0	0	0	0	0	0	0	0	0	0	0	1.36	1.09	2.53	--
Cluster-66113.0	0.72	0	0	0	0.32	0.39	0.73	0.34	0	0.39	1.4	1.9	2.53	--
Cluster-29057.127531	0.36	0.31	0	0	0	0	0.92	0	0	0.33	2.31	2.51	1.03	--
Cluster-1148.0	0	0	0	0	0	0	0	0	0	0	0.54	2.5	1.97	--
Cluster-29057.13942	0	0	0	0.14	0	0	1.21	0.31	0	0.25	2	2.5	2.23	--
Cluster-29057.30788	0.29	0	0	0	0	0.31	0.29	0	0	0	1.33	1.76	2.48	PREDICTED: fibrocystin-L [Xenopus (Silurana) tropicalis]
Cluster-29057.80018	0.65	0	0.38	0.27	0.94	0.18	0.52	0.14	0	0.47	1.94	2.48	1.15	PREDICTED: WD repeat-containing protein 11 isoform X1 [Monodelphis domestica]
Cluster-29057.38071	0.15	0.07	0.07	0.68	0.46	0.4	0.38	0.07	0	0.16	1.01	2.09	2.47	--
Cluster-29057.168847	0	0	0	0	0	0	0	0	0	0	0.88	2.46	1.98	--
Cluster-41202.0	0	0	0	0	0	0	0	0	0	0	2.46	1.66	1.01	--
Cluster-29057.38436	0.29	0	0.08	0.1	0.12	0.65	0.52	0.57	0.13	0.54	1.24	1.65	2.45	--
Cluster-29057.9061	0	0	0	0	0	0.3	0.34	0.26	0	0	1.21	2.45	1.82	PREDICTED: LOW QUALITY PROTEIN: phosphatidylinositol 4,5-bisphosphate 3-kinase catalytic subunit alpha isoform [Pan paniscus]
Cluster-29057.11815	0	0	0	0	0	0	0	0	0	0	2.11	2.43	1.5	--
Cluster-29057.13351	0	0	0	0	0.2	0	0	0.85	0	0	1.19	1.31	2.41	PREDICTED: uncharacterized protein LOC101730936 [Xenopus (Silurana) tropicalis]
Cluster-2193.0	0	0	0	0	0	0	0.27	0	0.5	0	1.63	2.4	1.36	--
Cluster-29057.47571	0.64	0.14	0	0.35	1.03	1.81	1.39	1.71	0.93	0.92	1.49	2.4	2.29	--
Cluster-29057.63292	0.64	0.71	0.39	0.45	0.33	0.37	1.07	0.96	0.35	0.37	1.61	2.23	2.38	gypsy retrotransposon integrase-like protein 1 [Xenopus laevis]>gi|49118498|gb|AAH73480.1| MGC80999 protein [Xenopus laevis]
Cluster-53212.0	0	0	0	0	0	0	0	0	0	0	1.28	1.02	2.38	--
Cluster-972.0	0	0	0	0	0	0	0	0	0	0	0.93	1.6	2.38	--
Cluster-29057.162085	0	0	0	0	0	0	0	0	0.67	0.67	1.84	2.36	1.47	Ras protein let 60 [Trichuris trichiura]
Cluster-29057.62482	0	0	0	0	0.71	0	0	0	0.45	0	0.86	2.36	1.64	PREDICTED: caspase recruitment domain-containing protein 14 [Xenopus (Silurana) tropicalis]>gi|847169544|ref|XP_012808377.1| PREDICTED: caspase recruitment domain-containing protein 14 [Xenopus (Silurana) tropicalis]>gi|847169546|ref|XP_012808378.1| PREDICTED: caspase recruitment domain-containing protein 14 [Xenopus (Silurana) tropicalis]
Cluster-29057.20782	0.66	0	0	0	0	0.35	0.08	0.46	0.61	0.34	2.18	2.35	1.53	papillary thyroid carcinoma-encoded protein [Homo sapiens]
Cluster-29057.1907	0	0	0	0	0	0	0	0	0	0	0.63	2	2.34	--
Cluster-29057.73685	0.7	0.47	0.73	0.51	1.58	1.37	1.71	0.99	1.58	1.44	1.49	2.34	1.87	--
Cluster-29057.79361	0.61	0	0	0	0	0	0.61	0.33	0	0	2.33	1.71	1.16	PREDICTED: myosin-10-like [Alligator mississippiensis]
Cluster-29057.163847	0.35	0	0	0	0	0.25	0.35	1.08	0.32	0.48	2.31	2.1	1.91	PREDICTED: dihydropyrimidine dehydrogenase [NADP(+)] isoform X7 [Cercocebus atys]
Cluster-29057.63290	0	0	0.24	0.6	0.46	0.56	0	0.24	0.24	0.55	2.17	2.31	1.53	--
Cluster-29057.40732	0	0	0	0	0	0	0	0	0	0	2.3	1.26	0.96	hypothetical protein EH28_23752 [Larimichthys crocea]
Cluster-29057.75743	0.56	0.26	0.74	0.31	0.83	0.15	0.69	1.03	0	0.29	1.64	1.77	2.3	--
Cluster-29057.76024	0.08	0	0.07	0.09	0.85	0.08	0	0	0	0.16	1.91	2.3	1.95	--
Cluster-29057.162408	0	0	0	0	0	0	0.3	0.43	0	0.95	2.26	1.68	2.06	--
Cluster-29057.164675	0	0	0.3	0.25	0.55	0.57	1.01	0.59	0.07	0	1.36	1.78	2.25	PREDICTED: leucine-rich repeat serine/threonine-protein kinase 2 isoform X4 [Xenopus (Silurana) tropicalis]
Cluster-8190.0	0	0	0	0	0	0	0	0	0	0.38	1.19	0.82	2.24	hypothetical protein A306_00981, partial [Columba livia]
Cluster-29057.29316	0.14	0	0	0	0	1.65	0.42	1.05	0.26	0.74	1.98	2.07	2.23	--
Cluster-13892.0	0	0	0	0	0	0	0	0	0.47	0	1.16	2.22	0.91	--
Cluster-25680.0	0.37	0	0	0	0	0	0.18	0.17	0.34	0.38	1.23	1.03	2.22	--
Cluster-29057.76633	0.16	0.95	0.67	0.12	1.68	1.48	1.38	1.69	1.29	2.22	2.16	2.03	1.94	PREDICTED: alpha-2B adrenergic receptor [Xenopus (Silurana) tropicalis]
Cluster-29057.142610	0	0	0	0	0	0	0	0	0	0	1.2	0.94	2.21	--
Cluster-29057.36357	0.58	0.36	0.35	0.66	1.01	0.41	0.39	1.27	0.36	0.2	1.74	2.2	1.73	--
Cluster-29057.19010	0	0.44	0.14	0	0.14	0.08	0.28	0.74	0	0.33	1.64	2.19	1.86	--
Cluster-29057.74492	0	0	0	0	0	0	0	0	0	0	1.21	2.19	1.58	--
Cluster-29057.167709	0	0	0	0	0.53	0	0	0	0	0	1.37	0.68	2.18	--
Cluster-29057.172755	0	0	0	0	0	0	0	0	0	0	0.92	1.36	2.18	hypothetical protein HELRODRAFT_165255 [Helobdella robusta]>gi|555689863|gb|ESN93095.1| hypothetical protein HELRODRAFT_165255 [Helobdella robusta]
Cluster-1022.0	0	0	0	0	0	0	0	0	0	0	0.97	2.17	1.16	--
Cluster-29057.124312	0	0	0	0	0	0	0.18	0.03	0.2	0	1.47	1.53	2.17	PREDICTED: zinc finger protein 608 isoform X1 [Xenopus (Silurana) tropicalis]>gi|847090391|ref|XP_012823868.1| PREDICTED: zinc finger protein 608 isoform X1 [Xenopus (Silurana) tropicalis]
Cluster-29057.52633	0.29	0	0.39	0	0.25	0.31	0.15	0.41	0	0.46	2.17	2.16	1.4	--
Cluster-29057.65125	0	0	0.82	0	1.13	0	0	0	0	0.15	2.05	2.17	1.64	Agt protein [Xenopus laevis]
Cluster-37281.0	0	0	0.56	0.24	0.9	0.44	0.62	0	0	0.43	1.39	2.16	1.68	--
Cluster-21020.0	0	0	0	0	0.86	0	0.48	0	0	0	1.13	2.15	1.32	--
Cluster-29057.123970	0	0	0	0	0	0	0	0	0	0	1.1	2.15	1.7	--
Cluster-29057.23960	0	0	0	0	0	0.68	0.63	0.3	0.59	1	1.44	1.6	2.15	Phosphatidylinositol-3,4,5-trisphosphate 3-phosphatase and dual-specificity protein phosphatase PTEN, partial [Anas platyrhynchos]
Cluster-29057.15340	0	0.22	0	0.54	0.21	0.25	0.47	0.22	0.22	0	1.42	1.37	2.14	--
Cluster-29057.168933	0	0	0	0	0	0	0	0	0	0	1.34	2.14	0.83	--
Cluster-29057.42253	0.6	0.21	0	0.52	0.79	0.97	0	0.21	0.42	0	2.14	1.53	1.97	PREDICTED: stimulated by retinoic acid gene 6 protein-like [Anolis carolinensis]
Cluster-29057.15894	0.15	0.02	0.2	0.16	0.02	0.27	0.22	0.25	0	0.07	2.12	1.16	1.9	PREDICTED: HHIP-like protein 2 [Xenopus (Silurana) tropicalis]
Cluster-29057.85140	0.62	0.22	0.38	0.19	0.15	0.62	0.22	0.95	0.21	0.33	1.13	2.12	1.88	--
Cluster-29057.169216	0	0	0	0	0	0	0	0	0	0	0.92	2.11	0.7	--
Cluster-36753.1	0.7	0.82	0.7	0.59	1.01	1.12	1.23	1.53	1.23	0.73	1.75	2.06	2.11	--
Cluster-4436.0	0	0	0	0	0	0	0	0	0	0	1.16	1.79	2.11	--
Cluster-29057.20222	0.07	0	0	0	0	0.15	0	0.27	0.2	0.22	2.1	1.2	0.89	--
Cluster-29057.47706	0	0	0	0	0.6	0	0	0	0	0	2.1	0.8	1.9	--
Cluster-29057.125617	0.93	0.19	0	0.73	0.75	0.63	0.67	0.68	0.13	0.34	2.09	1.8	1.56	PREDICTED: nuclear receptor coactivator 7 isoform X1 [Mustela putorius furo]>gi|511831011|ref|XP_004740189.1| PREDICTED: nuclear receptor coactivator 7 isoform X1 [Mustela putorius furo]>gi|511831013|ref|XP_004740190.1| PREDICTED: nuclear receptor coactivator 7 isoform X1 [Mustela putorius furo]>gi|511831015|ref|XP_004740191.1| PREDICTED: nuclear receptor coactivator 7 isoform X1 [Mustela putoriu…
Cluster-21590.0	0	0	0	0	0	0	0	0	0	0	1.32	1.29	2.08	--
Cluster-29057.172785	0	0	0	0	0	0	0	0	0	0	1.47	2.08	1.28	--
Cluster-29057.12759	0	0	0	0	0	0	0	0	0	0	0.77	2.07	0.87	--
Cluster-29057.24862	0.36	0	0.21	0.4	0.92	0	0.12	0.22	0	0.5	1.15	1.63	2.07	--
Cluster-29057.148433	0.87	0.13	0.63	0.56	0.37	0.76	0.72	0.81	0.13	0.82	1.85	1.47	2.06	--
Cluster-59141.0	0	0	0	0	0	0	0	0.56	0	0	0.93	2.06	1.65	--
Cluster-29057.7360	0	0	0	0	0	0	0	0	0.87	0.5	1.8	2.04	1.67	--
Cluster-29057.97296	0.28	0	0	0	0.22	0.51	0.69	0	0	0	2.04	1.4	1.4	PREDICTED: butyrophilin subfamily 1 member A1-like [Alligator mississippiensis]
Cluster-29057.13584	0	0.23	0	0	0.35	0.17	0.08	0	0	0.08	2.03	0.87	1.76	--
Cluster-29057.151866	0.39	0.14	0	0.28	0.21	0.2	0.18	0.55	0	0.1	2.02	1.24	1.36	--
Cluster-29057.80441	0.4	0.18	0.62	0.45	0.56	0.45	0.39	0.88	0.06	0.61	2.02	1.44	1.69	PREDICTED: dystrophin isoform X5 [Aquila chrysaetos canadensis]
Cluster-29057.11591	0	0	0	0	0	0	0	0	0	0	2.01	0.79	1.34	--
Cluster-29057.139955	0.16	0	0.24	0.41	0.89	0	0.49	0.07	0.12	0.15	1.98	2.01	1.81	PREDICTED: two pore calcium channel protein 1-like [Xenopus (Silurana) tropicalis]
Cluster-29057.172766	0	0.1	0.1	0.12	0	0.11	0.11	0.2	0	0.21	1.69	2	1.11	hypothetical protein CB1_000884060 [Camelus ferus]
Cluster-50261.0	0	0	0	0	0	0	0	0	0	0.69	2	1.51	1.2	--
Cluster-29057.152549	0.36	0.57	0.53	0.48	0.53	0.73	0.36	0.27	0.22	0.94	1.12	1.98	1.55	--
Cluster-29057.173326	0	0	0	0	0.38	0.16	0.15	0.14	0.27	0	0.87	1.21	1.98	PREDICTED: bone morphogenetic protein 1 isoform X1 [Xenopus (Silurana) tropicalis]
Cluster-29057.122580	0	0	0.29	0	0.14	0.17	0.16	0	0	0	1.09	1.97	1.44	--
Cluster-29057.19992	0	0	0	0	0	0	0.2	0	0	0	0.6	1.91	1.96	--
Cluster-32988.1	0	0	0	0	0	0	0	0	0	0.45	1.96	0.91	1.13	--
Cluster-29057.145539	0.59	0.25	0.32	0.27	0.12	0.36	0.56	0.54	0.31	0.28	1.58	1.95	1.51	--
Cluster-29057.60019	0	0.2	0.14	0	0	0	0.22	0.32	0	0	0.97	1.95	0.88	PREDICTED: sodium- and chloride-dependent betaine transporter [Falco cherrug]
Cluster-29057.99463	0.21	0.13	0.36	0.29	0.8	0.46	0.27	0.22	0.49	0.25	1.84	1.4	1.95	nitric oxide synthase, endothelial [Xenopus (Silurana) tropicalis]>gi|284811175|gb|ACV74251.1| endothelial nitric oxide synthase [Xenopus (Silurana) tropicalis]
Cluster-29057.121044	0.3	0.06	0.31	0.27	0.41	0.32	0.48	0.22	0	0.19	1.22	1.94	1.42	--
Cluster-29057.142008	0	0	0	0	0	0	0	0	0	0.6	1.32	1.94	1.04	--
Cluster-29057.80182	0	0	0.27	0	0	0.18	0	0.11	0	0.28	1.94	1.3	1.09	PREDICTED: cAMP-dependent protein kinase catalytic subunit alpha isoform X1 [Xenopus (Silurana) tropicalis]
Cluster-29057.8164	0.2	0	0.04	0.23	0.22	0.21	0.41	0.33	0.05	0.32	1.93	1.69	1.94	PREDICTED: fibroblast growth factor receptor 2 isoform X2 [Pteropus vampyrus]
Cluster-29057.105633	0.38	0	0	0.8	0.59	0	0.91	0.59	0.24	0.58	1.86	1.5	1.93	PREDICTED: receptor-type tyrosine-protein phosphatase beta isoform X1 [Chelonia mydas]
Cluster-29057.24220	0.26	0.16	0.23	0.29	0.53	0.19	0.61	0.33	0.32	0	1.93	1.8	0.95	--
Cluster-29057.162842	0	0	0	0.37	0	0.34	0.63	0.89	0	0	1.92	1.28	1.34	--
Cluster-29057.168473	0.31	0	0	0.43	0.53	0.08	0.15	0.07	0	0.32	1.08	1.92	1.43	--
Cluster-29057.90662	0.26	0.2	0.16	0.56	0.61	0.28	0.51	0.68	0.07	0.18	1.08	1.92	1.38	PREDICTED: probable ATP-dependent RNA helicase DDX6 [Eptesicus fuscus]
Cluster-29057.167373	0	0	0	0	0	0	0	0.4	0	0	0.66	1.39	1.91	--
Cluster-29057.49119	0	0	0	0	0	0.57	0	0	0.49	0	0.81	1.17	1.91	--
Cluster-29057.68808	0.12	0	0	0	0.25	0	0.25	0.69	0	0.21	1.19	1.7	1.91	PREDICTED: LOW QUALITY PROTEIN: myosin-10 [Xenopus (Silurana) tropicalis]
Cluster-29057.7575	0	0	0	0	0	0	0	0	0	0	1.13	1.91	0.59	PREDICTED: serine/threonine-protein kinase B-raf [Propithecus coquereli]
Cluster-29057.19651	0	0	0	0	0	0.8	0.3	0.78	0.63	0.39	1.9	1.41	1.06	PREDICTED: cellular tumor antigen p53 isoform X1 [Chlorocebus sabaeus]
Cluster-29057.118397	0	0	0	0	0.6	0	0.39	0.77	0	0.7	1.89	0.87	1.6	MGC107851 protein [Xenopus (Silurana) tropicalis]>gi|58477326|gb|AAH89648.1| MGC107851 protein [Xenopus (Silurana) tropicalis]
Cluster-29057.15747	0.19	0.08	0.41	0.11	0	0.46	0.35	0.47	0	0.17	1.01	1.89	1.43	--
Cluster-29057.158841	0.39	0.13	0.41	0.25	0.36	0.66	0.57	0.64	0.28	0.65	1.61	1.89	1.89	--
Cluster-29057.16612	0.63	0.38	0.18	0.35	0.58	0	0.93	0.87	0.29	0.32	1.88	1.67	1.5	PREDICTED: sialic acid-binding Ig-like lectin 14 [Xenopus (Silurana) tropicalis]
Cluster-5883.0	0	0	0	0	0	0	0	0	0	0	1.2	1.88	1.47	--
Cluster-29057.11653	0	0	0	0	0	0	0	0	0	0	0.8	1.87	1.04	hCG2038529, partial [Homo sapiens]
Cluster-29057.29398	0.11	0	0	0	0	0.27	0.14	0.44	0.17	0.22	1.87	1.22	0.93	PREDICTED: fibroblast growth factor receptor 1 isoform 1 [Ceratotherium simum simum]
Cluster-29057.82542	0.21	0	0	0	0	0.45	0.57	1.05	0.59	0.44	1.5	1.87	1.09	PREDICTED: methylenetetrahydrofolate reductase isoform X2 [Erinaceus europaeus]
Cluster-29057.143910	0.55	0.26	0.28	0.19	0	0.61	0.17	0.3	0.51	0.35	1.36	1.42	1.86	--
Cluster-29057.173274	0	0	0	0	0	0	0	0	0	0	1.09	1.86	1.55	--
Cluster-29057.55793	0	0.12	0.08	0.34	0.24	0.27	0.44	0.1	0.11	0	1.17	1.46	1.84	T-complex protein 11-like protein 2 [Xenopus (Silurana) tropicalis]>gi|171846327|gb|AAI61560.1| LOC100145732 protein [Xenopus (Silurana) tropicalis]
Cluster-29057.141840	0	0.41	0	0	0.38	0	0	0.8	0	0	1.31	1.83	1.51	--
Cluster-29057.159443	0	0	0	0	0	0.07	0.11	0.37	0.11	0.14	1.83	1.62	1.53	fibroblast growth factor receptor 2 (bacteria-expressed kinase, keratinocyte growth factor receptor, craniofacial dysostosis 1, Crouzon syndrome, Pfeiffer syndrome, Jackson-Weiss syndrome), isoform CRA_e [Homo sapiens]>gi|119569737|gb|EAW49352.1| fibroblast growth factor receptor 2 (bacteria-expressed kinase, keratinocyte growth factor receptor, craniofacial dysostosis 1, Crouzon syndrome, Pfeiff…
Cluster-29057.18642	0	0	0	0	0	0.07	0.11	0.37	0.11	0.14	1.83	1.62	1.53	fibroblast growth factor receptor 2 (bacteria-expressed kinase, keratinocyte growth factor receptor, craniofacial dysostosis 1, Crouzon syndrome, Pfeiffer syndrome, Jackson-Weiss syndrome), isoform CRA_e [Homo sapiens]>gi|119569737|gb|EAW49352.1| fibroblast growth factor receptor 2 (bacteria-expressed kinase, keratinocyte growth factor receptor, craniofacial dysostosis 1, Crouzon syndrome, Pfeiff…
Cluster-29057.4499	0	0	0	0	0	0	0	0	0	0	1.83	0.95	1.49	--
Cluster-35002.0	0	0	0	0	1.07	0	0	0	0	0	1.83	1.56	1.17	--
Cluster-29057.63421	0.2	0.19	0.36	0.69	0	0.65	0.61	0.95	0.75	0.64	1.67	1.35	1.82	--
Cluster-29057.8871	0.38	0.19	0.29	0.19	0.68	0.22	0.54	0.66	0	0.65	1.07	1.82	1.37	--
Cluster-29057.13343	0.08	0	0	0	0.03	0	0	0	0.3	0.04	1.81	1.59	0.56	--
Cluster-29057.40463	0	0.22	0	0.27	0.61	0.25	0	0	0	0	0.88	1.81	1.16	--
Cluster-24771.0	0	0	0	0	0	0	0	0	0	0	1.44	1.17	1.8	--
Cluster-29057.11394	0.54	0.36	0.38	0.26	0.48	0.36	0.31	0.61	0.01	0.79	1.21	1.35	1.79	--
Cluster-29057.72967	0.39	0.15	0.15	0.19	0.19	0.76	0.4	0.15	0	0.18	1.05	1.78	1.05	--
Cluster-3565.0	0	0	0	0	0	0.11	0.1	0	0	0	0.59	1.78	1.01	--
Cluster-29057.107120	0.29	0.28	0.54	0	0	0.63	0.59	0.28	0	0.93	1.34	1.77	1.74	--
Cluster-29057.12669	0.54	0	0.19	0.48	0.55	0.11	0.43	0.6	0	0.22	1.66	1.26	1.76	--
Cluster-29057.132927	0	0	0	0	0	0.57	0.25	0	0	0.43	1.75	1.71	1.04	LOC733419 protein [Xenopus laevis]
Cluster-29057.153914	0	0	0	0	0	0.44	0	0	0	0	0.95	1.75	0.73	--
Cluster-29057.159933	0	0	0	0	0	0.19	0.05	0.38	0.37	0.37	1.75	1.43	0.99	hCG1983635 [Homo sapiens]
Cluster-29057.55149	0.33	0	0.3	0	0.86	0.35	0	0.31	0.31	0.35	1.75	1.34	1.69	--
Cluster-29057.68826	0	0	0	0	0	0	0	0	0	0.36	1.04	1.75	0.88	--
Cluster-29057.142736	0	0	0	0	0	0	0	0	0	0	1	1.74	1.29	--
Cluster-29057.67216	0.41	0	0.07	0.26	0.13	0.63	0.31	0.32	0	0.41	1.08	1.74	1.62	WD repeat-containing protein mio-A [Xenopus laevis]>gi|82233031|sp|Q5U5D4.1|MIOA_XENLA RecName: Full=WD repeat-containing protein mio-A [Xenopus laevis]>gi|54311181|gb|AAH84750.1| LOC495294 protein [Xenopus laevis]
Cluster-6654.0	0	0	0	0	0.43	0	0	0	0	0	0.75	1.06	1.74	--
Cluster-1099.0	0	0	0	0	0	0	0	0	0	0	0.96	0.71	1.72	--
Cluster-29057.115041	0.08	0.09	0.38	0.2	0.11	0.13	0	0.31	0.25	0.41	0.96	1.72	0.88	--
Cluster-29057.168833	0	0	0	0	0.49	0	0	0	0	0	1.72	0.63	1.02	--
Cluster-29057.10096	0.53	0.43	0.21	0.39	0.45	0.68	0.53	0.55	0.11	0.36	1.2	1.39	1.71	--
Cluster-29057.133486	0.18	0.08	0.11	0.16	0	0.13	0.37	0.25	0.12	0.09	0.64	1.71	1.02	--
Cluster-29057.166883	0	0	0	0	0	0	0	0	0	0	1.1	1.04	1.71	--
Cluster-40729.0	0	0	0.44	0	0.42	0	0.47	0	0	0	1.1	1.04	1.71	--
Cluster-29057.109583	0.17	0	0.2	0	0.06	0	0.19	0.23	0.49	0.17	0.96	1.7	0.86	long-chain-fatty-acid--CoA ligase 5 [Xenopus (Silurana) tropicalis]>gi|54038480|gb|AAH84450.1| hypothetical LOC496479 [Xenopus (Silurana) tropicalis]
Cluster-29057.167928	0.15	0	0.41	0	0.39	0.81	0.31	0.57	0	0.32	1.36	0.99	1.7	--
Cluster-29057.169367	0	0	0	0	0	0	0	0	0	0	0.55	1.69	1.33	--
Cluster-29057.22571	0.59	0.32	0.2	0.52	0.4	0.25	0.41	0.65	0.48	0.3	1.15	1.69	1.34	--
Cluster-29057.3622	0	0	0	0	0	0	0	0	0	0	0.55	1.69	1.33	--
Cluster-29057.8290	0	0.58	0	0	0.5	0	0.12	0	0.35	0	1.61	1.18	1.69	--
Cluster-29057.126114	0.9	0.37	0.71	0.87	0.66	0.84	1.01	0.53	0.86	0.54	1.68	1.37	1.54	--
Cluster-29057.2776	0.11	0.01	0.13	0.05	0	0.54	0.12	0.16	0.01	0.25	1.13	0.81	1.68	--
Cluster-29057.28543	0.14	0.13	0.38	0	0	0.3	0	0.66	0.13	0.88	1.46	1.68	1.12	--
Cluster-29057.82217	0	0	0	0	0.48	0	0	1.01	0	0	1.68	1.2	1.52	lysosomal thioesterase PPT2-A precursor [Xenopus laevis]>gi|82237690|sp|Q6PCJ9.1|PPT2A_XENLA RecName: Full=Lysosomal thioesterase PPT2-A; Short=PPT-2-A; Flags: Precursor>gi|37589356|gb|AAH59297.1| MGC68884 protein [Xenopus laevis]
Cluster-29057.169719	0	0	0.15	0	0	0	0.5	0.73	0.1	0	0.82	1.67	1.67	PREDICTED: melanocortin-2 receptor accessory protein 2 [Xenopus (Silurana) tropicalis]
Cluster-29057.69115	0	0	0	0	0	0	0	0	0	0	1.53	1.65	0.45	--
Cluster-29057.10956	0	0	0	0	0	0	0	0	0.16	0.18	1.42	0.93	1.64	--
Cluster-29057.85813	0.19	0	0	0	0	0.06	0.61	0.14	0.16	0.09	1.64	1.22	1.39	--
Cluster-29057.15169	0.48	0.11	0.21	0.72	0.45	0.5	0.41	0.66	0.22	0.43	1.3	1.09	1.63	--
Cluster-29057.57773	0	0.25	0.41	0.38	0.18	0.38	0.33	0.92	0	0.57	1.63	1.56	1.16	PREDICTED: protein FAM208B isoform X2 [Xenopus (Silurana) tropicalis]>gi|847114818|ref|XP_012815505.1| PREDICTED: protein FAM208B isoform X2 [Xenopus (Silurana) tropicalis]
Cluster-29057.9307	0.2	0.05	0.1	0.31	0.26	0.27	0.28	0.34	0.05	0.29	0.76	1.63	1.05	--
Cluster-882.0	0	0	0	0	0	0	0	0	0	0	1.4	0.5	1.63	--
Cluster-29057.3060	0	0	0	0	0	0	0	0	0	0	1.06	1.62	0.64	--
Cluster-29057.89627	0.43	0.15	0	0.42	0.45	0.21	0.5	0.54	0	0.3	1.35	1.62	1.29	PREDICTED: SH2B adapter protein 1-like [Latimeria chalumnae]
Cluster-29057.11026	0	0	0	0	0	0	0	0	0	0	0.9	1.32	1.6	--
Cluster-29057.40556	0	0	0	0	1.07	0.69	0.13	0.61	0	0	1.6	1.6	1.42	PREDICTED: NACHT, LRR and PYD domains-containing protein 3-like [Latimeria chalumnae]
Cluster-29057.4224	0	0.36	0	0	0.17	0.21	0.19	0.73	0	0	1.6	1.1	1.58	--
Cluster-29057.114500	0	0	0.05	0.18	0.23	0.14	0.05	0.2	0.04	0.23	1.41	1.11	1.59	PREDICTED: raftlin-2 isoform X1 [Alligator mississippiensis]>gi|564256212|ref|XP_006267074.1| PREDICTED: raftlin-2 isoform X2 [Alligator mississippiensis]
Cluster-29057.155147	0	0	0	0	0	0.19	0	0	0.43	0	0.65	0.84	1.59	phosphatase and tensin homolog 2 [Homo sapiens]
Cluster-29057.166214	0	0	0	0	0	0	0.2	0	0	0	1.59	1.12	0.57	PREDICTED: aldehyde oxidase 1 [Xenopus (Silurana) tropicalis]
Cluster-29057.85505	0.11	0.45	0.34	0.47	0.68	0.47	0.43	0.05	0.15	0.31	1.13	1.59	1.05	cytoskeleton associated protein 5 [Xenopus laevis]>gi|11385666|gb|AAG34914.1|AF274063_1 microtubule associated protein XMAP215 isoform M [Xenopus laevis]
Cluster-7876.0	0	0	0	0	0.6	0.73	0	0	0	0	1.05	1.59	1.27	--
Cluster-1380.0	0	0	0	0	0	0	0	0	0	0	1.03	0.96	1.58	--
Cluster-29057.11747	0	0	0	0	0	0	0	0	0	0	1.58	0.35	1.19	--
Cluster-32551.1	0	0	0	0	0	0	0	0	0	0	1.58	1.31	0.99	--
Cluster-4395.0	0	0	0	0	0	0	0	0	0	0	1.58	1.14	1.39	--
Cluster-29057.1160	0	0.28	0	0	0	0	0.59	0	0	0	1.57	0.89	1.21	PREDICTED: melanoregulin-like isoform X1 [Xenopus (Silurana) tropicalis]
Cluster-29057.3945	0	0.1	0	0	0	0	0.24	0	0	0	0.62	0.95	1.57	--
Cluster-29057.170193	0	0	0	0	0	0	0	0	0	0	1.55	0.58	1.23	--
Cluster-29057.8452	0.12	0.15	0.19	0.29	0.29	0.25	0.29	0.23	0.02	0.34	0.87	0.92	1.55	--
Cluster-29057.104421	0	0	0	0	0.23	0	0.26	0.25	0	0	0.8	0.78	1.54	--
Cluster-29057.135835	0	0	0.27	0	0.26	0.16	0	0.85	0	0	0.79	1.54	1.45	--
Cluster-29057.154166	0	0.04	0	0	0.56	0	0	0.64	0.27	0.35	1.54	1.15	1.25	--
Cluster-29057.77534	0	0	0.16	0	0.33	0.48	0	0	0.17	0	0.97	1.54	1.51	--
Cluster-63837.0	0	0.38	0	0	0	0	0.4	0.75	0	0	1.54	1.28	1.06	--
Cluster-29057.110457	0.16	0	0.19	0	0	0.18	0.06	0	0	0.3	1.53	0.97	0.6	--
Cluster-29057.11743	0	0	0	0	0	0	0	0	0	0	1	1.51	1.2	--
Cluster-29057.134874	0	0	0.26	0.27	0.27	0	0.84	0.81	0.5	0.41	1.2	1.15	1.51	--
Cluster-29057.168979	0	0	0	0	0	0	0	0	0	0	1.31	0.92	1.51	--
Cluster-29057.132522	0.16	0	0.07	0.18	0.14	0.42	0.16	0.07	0	0.25	0.59	1.5	0.99	--
Cluster-29057.38718	0.08	0.17	0.08	0.11	0	0.31	0.27	0	0.09	0.07	1.02	0.82	1.5	ankyrin repeat domain-containing protein 46 [Xenopus (Silurana) tropicalis]>gi|847133696|ref|XP_012819622.1| PREDICTED: ankyrin repeat domain-containing protein 46 isoform X1 [Xenopus (Silurana) tropicalis]>gi|134024180|gb|AAI36013.1| ankrd46 protein [Xenopus (Silurana) tropicalis]
Cluster-29057.4490	0.26	0.08	0	0	0.44	0.14	0.19	0.28	0	0.8	0.87	1.5	1.14	--
Cluster-29057.8546	0.08	0.11	0.04	0.46	0.35	0.22	0.37	0.11	0.04	0.09	0.9	1.5	1.22	PREDICTED: uncharacterized protein LOC102351696 [Latimeria chalumnae]
Cluster-29057.126339	0	0	0	0	0.53	0	0	0	0	0	0.93	1.49	0.61	PREDICTED: tripartite motif-containing protein 44 [Xenopus (Silurana) tropicalis]
Cluster-29057.62868	0.14	0.12	0.09	0	0	0.25	0.11	0.5	0.21	0.13	0.85	0.76	1.49	PREDICTED: neurabin-1 isoform X1 [Xenopus (Silurana) tropicalis]
Cluster-65341.0	0.09	0.34	0.2	0.31	0.32	0.59	0.42	0.26	0.09	0.77	1.49	0.97	1.45	--
Cluster-29057.10774	0	0	0	0	0	0	0	0	0	0	1.48	1.32	0.32	--
Cluster-29057.13131	0	0	0	0	0	0.14	0	0	0	0.14	0.99	0.85	1.48	--
Cluster-29057.155572	0	0	0	0	0	0.19	0.18	0.17	0.17	0.19	1.48	1.36	1.46	--
Cluster-29057.99689	0.26	0	0.15	0.39	0.3	0.74	0.09	0	0.24	0.09	1.48	1.24	1.29	--
Cluster-7886.0	0	0	0	0	0	0	0.93	0	0	0	1.48	1.21	0.93	--
Cluster-29057.11775	0	0.08	0.12	0.07	0	0	0.18	0.12	0	0.28	1.47	0.82	0.82	--
Cluster-62027.1	0	0	0	0	0	0	0	0	0	0.67	0.98	1.47	1.17	--
Cluster-29057.40077	0.37	0	0.16	0.51	0.23	0.39	0.27	0.42	0	0.38	1.27	1.46	0.78	--
Cluster-4777.0	0	0	0	0	0	0	0	0	0	0	0.41	1.19	1.45	--
Cluster-5552.0	0	0	0	0	0.83	0	0	0	0	0	1.45	1.03	1.27	--
Cluster-15426.1	0	0	0	0	0.54	0	0	0	0	0.65	0.81	1.44	1.12	--
Cluster-29057.27637	0	0	0.1	0	0.19	0.69	0.43	0.2	0	0.11	1.44	1.08	0.85	--
Cluster-29057.45303	0.24	0.11	0.11	0.14	0	0.26	0.24	0.34	0	0.51	0.81	0.77	1.44	--
Cluster-64284.0	0.09	0.05	0	0	0.08	0.11	0	0.09	0.04	0	0.79	0.55	1.44	PREDICTED: glyoxylate reductase/hydroxypyruvate reductase-like isoform X1 [Xenopus (Silurana) tropicalis]
Cluster-2230.0	0	0	0	0	0	0	0	0	0	0	0.59	0.91	1.43	--
Cluster-29057.128405	0	0	0.2	0	0	0.34	0	0.38	0	0.2	1.39	1.43	1.12	PREDICTED: interleukin-31 receptor subunit alpha [Charadrius vociferus]
Cluster-29057.3679	0.16	0.15	0	0.21	0.28	0.4	0	0.61	0	0	1.04	0.9	1.43	--
Cluster-908.0	0	0	0	0	0	0	0	0	0	0	0.96	1.43	0.57	--
Cluster-9266.0	0	0	0	0	0	0	0	0	0	0	0.68	1.43	1.18	--
Cluster-29057.107182	0	0.16	0	0	0.55	0.21	0	0	0	0.44	0.69	1.41	1.08	tryptophan rich basic protein precursor [Xenopus laevis]>gi|62740125|gb|AAH94207.1| MGC115192 protein [Xenopus laevis]
Cluster-29057.109801	0.1	0.03	0	0	0.09	0.51	0.25	0.43	0.07	0.38	1.06	1.41	1.07	putative p150 [Homo sapiens]
Cluster-29057.41805	0.29	0.26	0.37	0.53	0.44	0.6	0.66	0.31	0.09	0.15	1.21	0.87	1.41	--
Cluster-29057.89658	0.2	0.08	0.05	0.13	0.19	0.27	0.17	0	0.04	0.16	1.41	0.67	1.25	hypothetical protein PBRA_008863, partial [Plasmodiophora brassicae]
Cluster-55432.0	0.27	0.18	0.15	0.24	0.41	0.39	0.31	0.33	0.14	0.14	0.96	1.41	1.1	--
Cluster-20271.0	0	0	0	0	0	0	0	0	0	0	1.4	0.76	0.63	--
Cluster-29057.141076	0.67	0	0	0.19	0.14	0.53	0.17	0.31	0.15	0.17	1.12	1.4	1.07	--
Cluster-29057.148025	0	0	0.51	0	0.46	0	0.54	0.23	0	0	1.3	1.17	1.4	--
Cluster-29057.72254	0.29	0	0.36	0.24	0.33	0.27	0.42	0.63	0.13	0	1.24	1.4	0.75	transcription factor Dp-1 [Xenopus laevis]>gi|52354615|gb|AAH82841.1| LOC494744 protein [Xenopus laevis]
Cluster-1110.0	0	0	0	0	0	0	0	0	0	0	0.52	1.39	0.58	--
Cluster-29057.81601	0	0	0	0	0	0	0	0	0	0	1.15	0.88	1.39	--
Cluster-29057.119341	0.27	0.17	0	0.31	0.23	0.39	0.18	0	0.08	0.38	0.8	1.38	0.78	protein YIPF3 [Xenopus laevis]>gi|109896315|sp|Q3B8G4.1|YIPF3_XENLA RecName: Full=Protein YIPF3; AltName: Full=YIP1 family member 3 [Xenopus laevis]>gi|77748212|gb|AAI06457.1| LOC733391 protein [Xenopus laevis]>gi|115529147|gb|AAI24837.1| LOC733391 protein [Xenopus laevis]
Cluster-29057.1657	0.37	0.27	0	0	0.07	0.41	0.82	0.12	0.09	0.02	1.13	1.38	1.21	PREDICTED: nuclear protein MDM1 isoform X1 [Xenopus (Silurana) tropicalis]
Cluster-29057.6919	0	0	0	0	0	0	0.24	0	0	0	0.54	1.38	0.98	--
Cluster-29057.100586	0.36	0	0	0	0.32	0	0.18	0.68	0	0.19	0.82	1.37	1.18	--
Cluster-29057.115922	0	0	0	0	0.5	0	0	0	0	0	0.81	0.85	1.37	--
Cluster-29057.166339	0	0	0.25	0	0	0.59	0.28	0.26	0	0.29	0.83	1.37	1.16	--
Cluster-29057.39318	0.07	0.07	0	0	0.06	0	0	0.21	0	0.08	0.6	0.66	1.37	hypothetical protein N332_00750, partial [Mesitornis unicolor]
Cluster-29057.7908	0	0	0.06	0	0.5	0	0	0	0	0	1.15	1.37	0.68	PREDICTED: interactor protein for cytohesin exchange factors 1 [Echinops telfairi]
Cluster-29057.159480	0	0	0	0	0	0.07	0	0.28	0	0	1.03	0.62	1.36	LOC100145085 protein [Xenopus (Silurana) tropicalis]
Cluster-29057.166433	0	0	0	0	0	0	0	0	0	0	0.81	1.36	1.03	--
Cluster-29057.32299	0.42	0	0	0	0	0	0	0.4	0.4	0	1.3	1.36	0.75	--
Cluster-29057.91702	0.15	0.04	0.2	0.06	0.1	0.45	0	0.19	0.12	0.18	1.28	1.15	1.36	PREDICTED: transmembrane protease serine 6 isoform X2 [Xenopus (Silurana) tropicalis]
Cluster-29057.149410	0	0	0	0	0	0	0	0	0	0	0.58	0.85	1.35	putative p150 [Homo sapiens]
Cluster-29057.161944	0	0	0	0	0	0	0	0	0	0	1.35	0.62	1.25	hCG2042299, partial [Homo sapiens]
Cluster-29057.42149	0	0	0	0	0	0	0.09	0	0	0	1.35	0.69	0.45	--
Cluster-63553.1	0	0	0	0	0	0	0	0	0	0	1.22	1.35	0.58	--
Cluster-11355.0	0	0	0	0	0	0	0	0	0	0	1.34	0.66	0.53	unnamed protein product [Oncorhynchus mykiss]
Cluster-29057.52952	0	0	0.08	0	0.23	0.06	0	0	0.07	0.07	1.34	0.51	0.67	PREDICTED: glutamate receptor ionotropic, NMDA 3B [Xenopus (Silurana) tropicalis]
Cluster-29057.108317	0.09	0.1	0	0	0.57	0.31	0.27	0.14	0	0.11	0.7	1.32	0.93	PREDICTED: zinc finger CCCH domain-containing protein 11A isoform X1 [Xenopus (Silurana) tropicalis]>gi|512812355|ref|XP_004910741.1| PREDICTED: zinc finger CCCH domain-containing protein 11A isoform X1 [Xenopus (Silurana) tropicalis]>gi|512812363|ref|XP_004910743.1| PREDICTED: zinc finger CCCH domain-containing protein 11A isoform X1 [Xenopus (Silurana) tropicalis]>gi|512812367|ref|XP_004910744.…
Cluster-29057.11685	0	0	0	0	0	0	0	0	0	0	1.32	1.05	0.82	--
Cluster-29057.171971	0	0	0	0	0	0	0	0	0	0.6	1.32	0.65	1.04	--
Cluster-29057.98171	0	0.16	0	0.17	0.5	0.32	0.11	0.63	0	0.26	0.87	1.31	1.32	PHD finger protein 1 [Xenopus laevis]>gi|6531397|gb|AAF15396.1|AF130453_1 polycomblike PCL1 [Xenopus laevis]
Cluster-29057.13433	0	0.15	0.14	0	0	0.17	0	0.59	0	0.16	0.94	1.31	1.01	PREDICTED: uncharacterized protein LOC102367500 [Latimeria chalumnae]
Cluster-29057.23244	0	0	0	0	0	0	0	0	0	0	0.79	1.31	0.99	PREDICTED: uncharacterized protein LOC105376526 isoform X2 [Homo sapiens]
Cluster-29057.27838	0	0	0	0.48	0	0.44	0	0	0	0.44	0.95	1.31	1.09	--
Cluster-29057.4635	0	0	0	0	0	0	0	0	0	0	0.75	0.91	1.31	--
Cluster-29057.56896	0	0	0	0	0	0	0	0	0	0	0.79	1.31	0.99	PREDICTED: uncharacterized protein LOC102367500 [Latimeria chalumnae]
Cluster-949.0	0	0	0	0	0	0	0	0	0	0	0.59	1.31	0.64	--
Cluster-29057.1528	0	0	0	0	0	0	0	0	0	0	0.37	1.06	1.3	--
Cluster-29057.171038	0	0	0	0	0	0	0	0	0	0	0.29	1.17	1.3	--
Cluster-29057.53191	0	0.19	0	0.3	0	0	0.61	0.12	0.12	0.31	0.83	1.3	0.8	Bcl-2-associated transcription factor 1, partial [Colius striatus]
Cluster-29057.58276	0.58	0.15	0.3	0.44	0.27	0.61	0.74	0.58	0.33	0.37	1.06	1.25	1.3	probable sodium-coupled neutral amino acid transporter 6 [Xenopus (Silurana) tropicalis]>gi|123893248|sp|Q28HE5.1|S38A6_XENTR RecName: Full=Probable sodium-coupled neutral amino acid transporter 6; AltName: Full=Na(+)-coupled neutral amino acid transporter 6; AltName: Full=Solute carrier family 38 member 6>gi|89272788|emb|CAJ82301.1| solute carrier family 38, member 6 [Xenopus (Silurana) tropical…
Cluster-29057.61574	0	0	0	0	0	0	0	0	0	0	1.3	0.67	0.58	--
Cluster-29057.94582	0.49	0	0.19	0.26	0.2	0.26	0.24	0.69	0	0.24	1.08	0.97	1.3	--
Cluster-29057.119115	0	0	0.09	0.09	0	0.23	0.1	0	0.51	0.01	0.71	0.73	1.29	PREDICTED: FERM domain-containing protein 4B isoform X1 [Xenopus (Silurana) tropicalis]
Cluster-29057.167063	0	0	0	0	0.08	0.21	0	0.09	0.36	0.2	0.64	1.04	1.29	PREDICTED: cytochrome P450 2H2-like isoform X1 [Xenopus (Silurana) tropicalis]
Cluster-29057.4942	0	0	0	0	0	0	0.55	0	0	0	1.29	0.63	1.02	--
Cluster-29057.78849	0	0	0	0	0	0	0	0	0	0	1.29	1.26	1.02	--
Cluster-29057.116335	0.35	0.16	0	0.2	0.3	0	0.71	0.33	0	0	1.18	0.83	1.28	--
Cluster-29057.162334	0	0	0	0.25	0.38	0	0.22	0	0	0	0.83	1.28	1.09	--
Cluster-29057.169634	0	0	0	0	0	0	0	0	0	0	1.24	1.28	0.71	--
Cluster-29057.5079	0	0	0	0	0	0	0	0	0	0	0.31	1.28	1.06	--
Cluster-29057.54706	0	0	0	0	0	0	0	0.25	0.37	0	1.28	0.97	0.84	--
Cluster-29057.81534	0	0.54	0	0	0.09	0	0.27	0.52	0.11	0.24	0.97	1.02	1.28	autophagy-related protein 2 homolog A [Xenopus (Silurana) tropicalis]>gi|123884534|sp|Q08D51.1|ATG2A_XENTR RecName: Full=Autophagy-related protein 2 homolog A [Xenopus (Silurana) tropicalis]>gi|115313718|gb|AAI23940.1| ATG2 autophagy related 2 homolog A [Xenopus (Silurana) tropicalis]
Cluster-16398.0	0	0	0	0	0	0	0	0	0	0	1.27	1.23	0.5	--
Cluster-29057.115114	0.1	0.09	0.22	0.11	0	0.16	0.3	0.33	0	0.1	0.62	1.1	1.27	--
Cluster-29057.3146	0.21	0	0	0	0	0.23	0	0	0	0.34	0.72	0.78	1.27	--
Cluster-29057.53457	0	0	0.35	0.22	0.51	0	0.39	0	0.18	0	1.17	1.11	1.27	--
Cluster-29057.6847	0	0.38	0	0	0.35	0	0.4	0.37	0.37	0	0.92	1.27	0.91	--
Cluster-29057.73439	0	0	0	0	0.07	0	0	0.14	0	0.25	0.77	0.55	1.27	carnitine palmitoyltransferase 1A (liver) [Xenopus laevis]>gi|29387369|gb|AAH48219.1| MGC53498 protein [Xenopus laevis]
Cluster-11538.0	0	0	0	0	0	0	0	0.24	0	0	0.78	1.26	0.64	--
Cluster-1201.0	0	0	0	0	0	0	0	0	0	0	1.11	0.75	1.26	--
Cluster-15331.2	0	0	0	0	0	0	0	0	0	0	0.57	1.26	0.46	--
Cluster-29057.146805	0	0	0	0	0	0.27	0.51	0	0	0	0.57	1.24	1.26	--
Cluster-29057.27167	0	0.09	0	0	0	0	0.14	0	0	0	0.53	1.26	0.83	hormonally up-regulated neu tumor-associated kinase homolog A [Xenopus laevis]>gi|82233486|sp|Q5XHI9.1|HUNKA_XENLA RecName: Full=Hormonally up-regulated neu tumor-associated kinase homolog A; AltName: Full=Serine/threonine-protein kinase MAK-V A; Short=xMAK-V A [Xenopus laevis]>gi|54035165|gb|AAH84068.1| LOC414676 protein [Xenopus laevis]
Cluster-29057.56163	0.36	0.25	0.32	0.1	0.23	0.1	0.36	0.34	0	0.75	1.26	0.96	1.19	--
Cluster-29057.170763	0	0	0	0	0	0	0	0	0	0	1.04	0.79	1.25	--
Cluster-29057.57342	0.55	0.25	0.09	0.3	0.07	0.14	0.35	0.71	0.32	0.31	1.01	1.24	1.25	--
Cluster-29057.80928	0.25	0.11	0.29	0.36	0.18	0.52	0.41	0.38	0.15	0.55	0.66	1.25	1.13	--
Cluster-29057.23346	0.2	0	0.1	0	0	0	0.26	0.3	0	0.4	0.94	1.24	1.03	putative p150 [Homo sapiens]
Cluster-29057.46486	0	0	0	0	0	0.19	0	0.08	0	0	1.24	0.44	0.72	PREDICTED: leucine-rich repeat-containing protein 16B isoform X3 [Xenopus (Silurana) tropicalis]
Cluster-3709.0	0	0	0	0	0	0.35	0	0	0	0	1.24	0.66	1.12	--
Cluster-29057.19528	0	0	0.33	0	0.16	0.27	0	0.06	0	0.26	0.98	1.23	0.88	TPA: putative transposase [Xenopus (Silurana) tropicalis]
Cluster-29057.7830	0	0	0	0.62	0.32	0.19	0.18	0	0.17	0.38	1.23	1.2	0.74	--
Cluster-1184.0	0	0	0	0	0	0	0	0	0	0	1.09	0.58	1.22	--
Cluster-29057.11543	0	0.16	0.08	0	0.15	0.55	0	0	0.08	0	1.22	1.09	1.08	--
Cluster-29057.133624	0	0	0.19	0	0.18	0.11	0.1	0.1	0.1	0	0.77	1.22	0.9	--
Cluster-29057.35617	0	0.06	0.05	0	0.26	0.7	0.24	0.28	0	0.31	0.83	1.22	0.79	PREDICTED: zinc finger protein 615-like [Xenopus (Silurana) tropicalis]
Cluster-29057.26539	0.16	0	0.07	0	0.07	0.26	0.16	0	0	0.09	1.21	1.14	0.91	--
Cluster-29057.48843	0	0	0	0	0	0	0	0	0	0	0.75	1.21	0.41	--
Cluster-29057.6535	0.16	0	0.07	0	0.07	0.26	0.16	0	0	0.09	1.21	1.14	0.91	--
Cluster-29057.12045	0	0	0	0	0	0	0	0.2	0	0.44	0.79	1.2	1.13	--
Cluster-29057.67481	0.26	0.25	0	0	0	0.57	0	0	0	0.28	1.2	0.81	1.11	--
Cluster-6850.0	0	0	0	0	0.5	0	0	0	0	0.6	0.65	1.13	1.2	--
Cluster-29057.172929	0	0	0	0.17	0.39	0.16	0	0.14	0.41	0.62	1	1.1	1.19	PREDICTED: fibrocystin-L-like [Xenopus (Silurana) tropicalis]
Cluster-29057.53287	0.47	0.22	0	0.13	0	0.12	0.35	0.22	0.22	0.36	0.95	0.85	1.19	--
Cluster-12899.1	0.08	0	0	0	0.07	0.26	0	0.08	0	0	0.59	0.71	1.18	--
Cluster-29057.12716	0	0	0	0	0	0	0	0	0	0	1.18	0.5	0.85	--
Cluster-897.0	0	0	0	0	0	0	0	0	0	0	1.02	0.95	1.18	--
Cluster-20916.0	0	0	0	0	0	0	0.74	0	0	0	1.17	0.91	0.72	--
Cluster-2890.0	0	0	0	0	0	0	0	0	0	0	0.49	0.73	1.17	--
Cluster-56162.0	0	0	0	0	0	0	0	0	0	0	0.72	1.17	0.9	--
Cluster-36491.2	0	0	0	0	0	0	0	0	0	0	1	0.53	1.16	--
Cluster-29057.11097	0	0	0	0	0.11	0	0.13	0	0	0	1.15	0.95	0.51	--
Cluster-29057.27594	0	0	0	0	0	0.29	0	0	0.08	0	0.54	1.15	0.65	--
Cluster-29057.61391	0	0	0.22	0	0.57	0.35	0	0	0.05	0.06	1.15	0.79	0.74	PREDICTED: intelectin-1-like [Python bivittatus]
Cluster-1307.0	0	0	0	0	0	0	0	0	0	0.35	0.76	0.68	1.14	--
Cluster-29057.6703	0	0	0.09	0	0	0	0	0.09	0.09	0	1.14	0.61	0.38	--
Cluster-28549.0	0	0	0	0	0	0	0	0	0	0	1.13	1.08	0.88	--
Cluster-29057.67514	0.36	0.08	0.16	0.2	0.62	0.48	0.81	0.25	0.5	0.66	0.93	1.13	1.06	--
Cluster-34053.0	0	0	0	0	0	0	0	0	0	0.52	1.13	1.08	0.44	--
Cluster-5590.0	0	0	0	0	0	0	0	0	0	0	0.86	1.13	0.24	--
Cluster-20302.0	0	0.15	0.07	0	0.13	0.08	0.16	0	0	0.08	0.58	1.12	0.43	--
Cluster-29057.104266	0.31	0.06	0.1	0.44	0.16	0.35	0.34	0.47	0	0.27	0.73	0.91	1.12	PREDICTED: LOW QUALITY PROTEIN: myosin-9 [Xenopus (Silurana) tropicalis]
Cluster-29057.166226	0	0	0	0	0	0	0	0	0	0	1.12	0.59	0.5	PREDICTED: inverted formin-2-like [Nomascus leucogenys]
Cluster-29057.171147	0.08	0.16	0.07	0.19	0	0.18	0.42	0.55	0.16	0.44	0.86	1.12	0.78	--
Cluster-29057.19066	0	0	0	0	0.25	0	0	0	0	0	0.85	1.12	0.71	unnamed protein product [Oncorhynchus mykiss]
Cluster-29057.2548	0	0	0	0	0	0	0	0.18	0.18	0.21	1.03	1.12	0.32	--
Cluster-29057.44324	0	0.16	0.16	0	0.3	0.19	0.17	0.33	0	0.18	0.91	0.49	1.12	--
Cluster-29057.4510	0	0	0	0	0	0	0	0	0	0.19	0.89	1.12	1.1	--
Cluster-29057.50327	0.13	0.04	0.08	0.19	0	0.23	0.17	0	0	0.27	0.85	0.53	1.12	--
Cluster-29057.56296	0.15	0.07	0.06	0.09	0.21	0.12	0.12	0.11	0	0	0.39	1.12	1.04	--
Cluster-23393.0	0	0	0	0	0	0	0	0	0	0	0.4	0.53	1.11	--
Cluster-7385.0	0	0	0	0.17	0.26	0	0	0	0	0	0.89	1.11	0.36	hypothetical protein N310_04788, partial [Acanthisitta chloris]
Cluster-19437.0	0	0	0	0	0	0	0	0	0	0	1.1	1.04	0.43	--
Cluster-29057.111664	0	0	0	0	0.17	0	0.18	0	0.06	0.17	0.64	1.1	0.95	PREDICTED: AT-rich interactive domain-containing protein 1B [Nipponia nippon]
Cluster-29057.11356	0.4	0.12	0.21	0.41	0.48	0.55	0.48	0.37	0.11	0.35	0.94	1.1	0.76	junction-mediating and -regulatory protein [Xenopus (Silurana) tropicalis]>gi|172045600|sp|A8E4X8.1|JMY_XENTR RecName: Full=Junction-mediating and -regulatory protein>gi|157422842|gb|AAI53371.1| jmy protein [Xenopus (Silurana) tropicalis]
Cluster-29057.142347	0	0	0	0	0.53	0.73	0.34	0.43	0	0	0.79	1.1	0.89	--
Cluster-29057.144640	0	0.25	0	0.1	0.15	0.09	0.09	0.25	0	0	0.59	1.03	1.1	--
Cluster-29057.33232	0.25	0.23	0.11	0	0.33	0.27	0.38	0.24	0	0.53	0.84	0.92	1.1	--
Cluster-29057.67619	0	0	0	0.19	0.15	0	0	0.32	0	0	0.75	1.1	0.68	--
Cluster-29057.144279	0	0	0	0	0	0.19	0	0	0	0	1.09	0.34	0.59	--
Cluster-29057.153091	0	0	0.15	0	0	0	0	0	0	0.36	0.89	0.48	1.09	--
Cluster-29057.26111	0	0	0	0	0	0.26	0	0	0	0	1.09	0.94	0.6	thiopurine methyltransferase processed pseudogene [Homo sapiens]>gi|119583317|gb|EAW62913.1| hCG1978654 [Homo sapiens]
Cluster-29057.773	0	0	0	0	0	0	0	0	0	0	0.46	0.68	1.09	--
Cluster-39618.0	0	0	0	0	0	0	0	0.34	0	0	1.09	0.74	0.62	--
Cluster-14548.1	0	0	0	0	0.28	0	0	0	0	0	0.96	0.32	1.08	--
Cluster-29057.129212	0	0.14	0.12	0.21	0.35	0	0.08	0.04	0.14	0.64	1	1.07	0.91	membrane-bound immunoglobulin delta heavy chain, partial [Crocodylus siamensis]
Cluster-29057.48003	0	0	0	0	0	0	0	0	0	0	1.07	0.9	1.01	PREDICTED: carboxypeptidase B2 [Sarcophilus harrisii]
Cluster-29057.48268	0	0	0	0	0	0	0	0	0	0	0.87	1.07	1.07	PREDICTED: putative pre-mRNA-splicing factor ATP-dependent RNA helicase DHX16 isoform X1 [Xenopus (Silurana) tropicalis]
Cluster-29057.6092	0	0.2	0	0	0.57	0	0	0	0.2	0.23	0.65	1.04	1.07	--
Cluster-46577.0	0.24	0	0.11	0.27	0.1	0.19	0.3	0.56	0	0.25	0.66	0.85	1.07	--
Cluster-17421.0	0	0	0	0	0	0	0	0	0	0	0.48	0.41	1.06	--
Cluster-29057.12655	0	0.13	0.12	0.16	0	0.14	0.29	0	0	0.44	1.06	1.01	0.87	--
Cluster-29057.81636	0	0	0	0	0	0	0	0	0	0	1.06	0.94	0.36	PREDICTED: uncharacterized protein LOC100145516 isoform X1 [Xenopus (Silurana) tropicalis]
Cluster-41621.0	0	0	0	0	0	0	0	0	0	0	1.06	0.5	0.41	--
Cluster-1003.0	0	0	0	0	0	0	0	0	0	0	0.74	1.05	0.43	--
Cluster-1046.0	0	0	0	0	0	0	0	0	0	0	0.66	1.05	0.82	--
Cluster-29057.11436	0	0.12	0	0	0	0.28	0.13	0.12	0	0.14	0.59	0.48	1.05	--
Cluster-29057.135262	0	0.13	0.09	0.29	0.2	0.29	0	0	0	0.28	0.62	1.05	0.95	--
Cluster-29057.140933	0	0.06	0.06	0	0	0.21	0.07	0	0	0.2	0.76	0.86	1.05	PREDICTED: uncharacterized protein LOC105947652 [Xenopus (Silurana) tropicalis]
Cluster-29057.145422	0	0	0.24	0.1	0.27	0.33	0.22	0.12	0.04	0.14	0.55	0.58	1.05	REV3-like, polymerase (DNA directed), zeta, catalytic subunit [Xenopus laevis]>gi|262176857|gb|ACY27483.1| DNA polymerase zeta [Xenopus laevis]
Cluster-29057.148655	0.49	0	0.44	0.11	0.14	0.38	0.17	0.31	0.07	0.52	0.96	1.05	0.91	PREDICTED: 85/88 kDa calcium-independent phospholipase A2 [Xenopus (Silurana) tropicalis]>gi|847119412|ref|XP_012816941.1| PREDICTED: 85/88 kDa calcium-independent phospholipase A2 [Xenopus (Silurana) tropicalis]
Cluster-29057.47880	0.24	0.14	0.26	0.33	0.33	0.4	0.24	0.1	0	0.53	0.98	1.05	1.04	--
Cluster-1237.0	0	0	0	0	0	0	0	0	0	0.13	0.53	0.98	1.04	--
Cluster-29057.142201	0.06	0	0.21	0.13	0.15	0.19	0	0.22	0	0.06	1.04	0.83	0.73	--
Cluster-29057.37954	0	0	0	0	0	0	0	0	0	0	0.44	0.65	1.04	--
Cluster-29057.47155	0.1	0	0	0	0	0.45	0	0	0	0	1.04	0.42	0.99	PREDICTED: diamine acetyltransferase 2 isoform X1 [Peromyscus maniculatus bairdii]
Cluster-29057.71554	0.11	0.2	0.1	0.36	0	0.46	0.43	0.2	0.6	0.23	1.04	0.78	0.93	--
Cluster-49704.0	0.27	0	0.18	0.23	0.23	0.29	0.2	0.25	0	0.07	0.5	0.72	1.04	PREDICTED: uncharacterized protein LOC101735191 [Xenopus (Silurana) tropicalis]
Cluster-29057.20599	0.47	0.38	0.36	0.33	0.65	0.5	0.71	0.66	0.6	0.43	1.03	0.98	0.9	--
Cluster-29057.8083	0	0	0.19	0.23	0.45	0	0.52	0.18	0	0.28	0.7	0.93	1.03	tRNA (cytosine(38)-C(5))-methyltransferase [Xenopus (Silurana) tropicalis]
Cluster-59576.0	0	0	0	0	0	0.51	0	0	0	0	0.73	1.03	0.84	--
Cluster-32851.0	0.21	0	0.18	0	0.18	0.33	0	0	0	0.11	0.53	1.02	0.97	--
Cluster-61111.0	0.1	0	0.09	0	0	0.22	0	0	0.1	0.21	0.53	1.02	0.48	--
Cluster-12490.0	0	0	0.09	0	0	0.11	0.21	0.1	0	0.11	0.83	1.01	0.88	--
Cluster-14148.0	0	0	0.12	0	0	0	0.27	0	0	0	0.31	1.01	0.98	--
Cluster-29057.152609	0.22	0.25	0.09	0.24	0.17	0.29	0.42	0.16	0.11	0.15	0.63	0.7	1.01	PREDICTED: vasopressin V1a receptor [Xenopus (Silurana) tropicalis]
Cluster-29057.54107	0	0	0	0	0	0	0	0	0	0	1.01	0.47	0.39	--
Cluster-29057.81121	0.33	0.08	0.22	0	0.36	0.27	0.42	0.17	0	0.26	0.77	1.01	0.76	PREDICTED: EGF-like module-containing mucin-like hormone receptor-like 1 isoform X1 [Xenopus (Silurana) tropicalis]
Cluster-29057.11602	0	0	0	0	0	0	0	0	0	0.46	1	0.47	0.77	--
Cluster-29057.159839	0.15	0	0	0	0.62	0.39	0	0	0	0.31	0.77	1	0.95	PREDICTED: uncharacterized protein LOC101731243 [Xenopus (Silurana) tropicalis]
Cluster-29057.63469	0	0	0	0	0	0	0	0	0	0	0.74	1	0.35	PREDICTED: uncharacterized protein C14orf28 homolog [Xenopus (Silurana) tropicalis]
Cluster-52458.0	0	0	0	0	0.26	0	0.29	0.28	0	0	0.67	0.89	1	--
Cluster-9378.0	0	0	0	0	0	0	0	0	0	0	0.42	0.61	1	--
Cluster-2098.0	0	0	0	0	0	0	0.29	0.28	0	0	0.67	0.59	0.99	--
Cluster-29057.133219	0	0	0	0	0.14	0	0.12	0.43	0.11	0.31	0.99	0.99	0.72	arylsulfatase A [Xenopus laevis]>gi|50927224|gb|AAH79772.1| MGC86251 protein [Xenopus laevis]
Cluster-29057.3633	0.03	0	0	0	0.06	0.07	0.19	0	0	0	0.5	0.99	0.88	PREDICTED: cryptochrome-1-like [Xenopus (Silurana) tropicalis]
Cluster-29057.61883	0	0	0	0	0	0	0	0.55	0	0	0.67	0.88	0.99	newt-specific cysteine-rich growth regulator [Notophthalmus viridescens]
Cluster-29057.91282	0	0	0	0	0	0	0	0	0	0	0.5	0.72	0.99	--
Cluster-62512.0	0.15	0	0.13	0.17	0.13	0	0.3	0.28	0	0.15	0.99	0.68	0.59	--
Cluster-26794.0	0	0	0	0	0	0	0	0	0	0	0.52	0.32	0.98	--
Cluster-29057.146180	0	0	0	0	0	0	0	0	0	0	0.87	0.98	0.38	PREDICTED: phospholipase D1 isoform X1 [Xenopus (Silurana) tropicalis]
Cluster-29057.44959	0.26	0.16	0.26	0.29	0.27	0.34	0.17	0.41	0.11	0.48	0.79	0.98	0.77	--
Cluster-39208.0	0.22	0	0.1	0.24	0.19	0.35	0.11	0	0	0.23	0.56	0.98	0.6	--
Cluster-29057.10302	0	0	0	0	0	0	0	0	0	0	0.62	0.97	0.76	--
Cluster-29057.171001	0	0	0	0	0	0.13	0	0	0	0.13	0.5	0.56	0.97	PREDICTED: N-acylglucosamine 2-epimerase [Physeter catodon]
Cluster-29057.3108	0	0.05	0.05	0.06	0.07	0.18	0.03	0.03	0	0.12	0.95	0.58	0.97	--
Cluster-29057.60231	0	0	0	0	0	0	0	0	0	0	0.69	0.97	0.4	--
Cluster-29611.0	0	0	0	0	0	0	0	0	0	0	0.62	0.97	0.76	--
Cluster-33266.0	0	0	0	0	0	0	0	0.09	0	0.11	0.57	0.97	0.42	--
Cluster-49579.1	0.12	0	0.32	0.27	0.2	0.5	0.48	0.11	0	0.25	0.96	0.97	0.93	--
Cluster-6079.0	0	0	0	0	0	0	0	0	0	0	0.87	0.29	0.97	--
Cluster-864.0	0	0	0	0	0	0	0	0	0	0	0.83	0.6	0.97	--
Cluster-29057.123767	0.09	0	0	0	0.15	0.14	0	0	0	0	0.6	0.96	0.3	--
Cluster-29057.173437	0	0	0	0	0	0	0	0.27	0	0	0.43	0.85	0.96	--
Cluster-29057.45210	0	0	0.07	0.1	0.07	0.07	0.06	0	0.15	0.37	0.64	0.96	0.71	PREDICTED: inhibitor of nuclear factor kappa-B kinase subunit alpha [Chelonia mydas]
Cluster-29057.5947	0	0	0	0	0	0	0	0	0	0	0.43	0.57	0.96	--
Cluster-39612.0	0	0	0	0	0	0	0	0	0	0	0.34	0.96	0.79	--
Cluster-29057.23173	0	0	0	0	0	0	0	0	0	0	0.95	0.65	0.67	--
Cluster-29057.51316	0	0	0	0	0.49	0	0	0	0	0	0.95	0.91	0.45	--
Cluster-2118.0	0	0	0	0	0	0	0.32	0	0	0	0.94	0.58	0.5	--
Cluster-29057.124015	0	0	0	0	0.39	0.17	0.51	0.28	0	0.07	0.94	0.85	0.82	--
Cluster-29057.155451	0.13	0.43	0.24	0	0.33	0.65	0.05	0.26	0.17	0.1	0.86	0.92	0.94	--
Cluster-29057.15988	0.23	0.11	0.2	0.26	0.5	0.49	0.35	0.22	0.43	0.6	0.94	0.73	0.63	--
Cluster-29057.173144	0	0	0	0	0	0	0	0.38	0	0	0.94	0.87	0.36	--
Cluster-29057.81043	0	0	0	0	0	0	0	0	0	0	0.4	0.58	0.94	--
Cluster-31117.0	0.23	0.21	0	0	0.3	0.61	0.12	0.32	0	0.12	0.85	0.94	0.9	--
Cluster-58189.0	0.11	0	0	0	0	0.22	0	0	0	0.11	0.62	0.94	0.33	--
Cluster-1654.0	0	0	0	0	0	0	0	0.34	0	0	0.82	0.74	0.93	--
Cluster-29057.171561	0	0	0	0	0	0.26	0.24	0	0	0	0.72	0.93	0.4	--
Cluster-29057.19191	0	0	0	0	0	0	0	0	0	0	0.93	0.69	0.55	--
Cluster-29057.26156	0	0	0	0	0	0	0	0	0	0	0.33	0.93	0.77	--
Cluster-29057.161798	0.15	0.11	0.11	0.21	0.18	0.41	0	0.58	0.02	0.26	0.72	0.92	0.83	PREDICTED: uncharacterized protein LOC105947305 [Xenopus (Silurana) tropicalis]
Cluster-29057.167226	0	0	0	0	0.1	0.12	0.12	0	0	0.12	0.26	0.64	0.92	--
Cluster-29057.29070	0	0	0	0	0	0	0	0	0	0	0.33	0.92	0.45	PREDICTED: uncharacterized protein LOC100489674 [Xenopus (Silurana) tropicalis]
Cluster-47331.0	0.13	0	0	0	0.22	0.13	0.13	0.23	0.12	0.13	0.74	0.92	0.69	PREDICTED: uncharacterized protein LOC101882769 [Danio rerio]
Cluster-55256.0	0	0.12	0.06	0	0	0.07	0	0.06	0	0.14	0.92	0.47	0.81	--
Cluster-58121.0	0	0.24	0.12	0	0.11	0	0.13	0.24	0.12	0.14	0.38	0.83	0.92	--
Cluster-20371.1	0	0	0	0	0	0	0.14	0	0	0	0.91	0.37	0.43	--
Cluster-29057.113574	0	0.06	0.08	0	0	0	0	0.25	0	0	0.72	0.51	0.91	PREDICTED: aspartyl/asparaginyl beta-hydroxylase [Charadrius vociferus]
Cluster-29057.172483	0	0	0	0	0	0	0	0	0	0	0.21	0.81	0.91	--
Cluster-29057.6520	0	0	0	0	0	0	0	0	0	0	0.26	0.91	0.61	--
Cluster-29057.6671	0.2	0	0	0.14	0.06	0.2	0.32	0.18	0	0.13	0.62	0.91	0.5	--
Cluster-29057.95688	0.34	0.26	0.33	0.41	0.59	0.3	0.51	0.5	0.33	0.32	0.75	0.91	0.89	PREDICTED: phosphatidylinositol 3,4,5-trisphosphate-dependent Rac exchanger 2 protein isoform X2 [Xenopus (Silurana) tropicalis]
Cluster-43876.1	0	0	0	0	0	0	0	0	0	0.54	0.78	0.56	0.91	--
Cluster-29057.11857	0.18	0.03	0.1	0.13	0.2	0.06	0.27	0.17	0	0.15	0.45	0.9	0.81	unnamed protein product [Oncorhynchus mykiss]
Cluster-29057.170201	0	0	0	0	0	0	0	0	0	0	0.45	0.9	0.5	PREDICTED: uncharacterized protein LOC105947086 [Xenopus (Silurana) tropicalis]
Cluster-29057.2182	0	0	0	0	0	0	0	0.25	0	0	0.82	0.27	0.9	--
Cluster-29057.33386	0.09	0	0.18	0	0.06	0.19	0.2	0	0.08	0.08	0.32	0.9	0.8	--
Cluster-29057.9508	0	0	0.22	0	0	0	0.24	0.22	0	0	0.9	0.47	0.59	--
Cluster-4582.0	0	0	0	0	0.14	0	0	0.3	0	0	0.36	0.9	0.9	--
Cluster-29057.110471	0	0	0	0	0	0.36	0.44	0	0	0	0.63	0.89	0.55	--
Cluster-29057.13373	0.09	0	0	0.1	0	0.1	0	0.25	0.17	0.09	0.4	0.89	0.78	--
Cluster-29057.27522	0	0	0	0	0.26	0	0	0.28	0	0.31	0.45	0.89	0.75	--
Cluster-29057.33665	0	0.17	0.04	0.05	0.2	0.15	0.05	0.04	0.04	0.24	0.51	0.89	0.53	--
Cluster-29057.43785	0	0	0	0	0.13	0	0.13	0	0	0	0.89	0.63	0.49	--
Cluster-29057.159636	0	0	0	0	0	0	0	0	0	0	0.88	0.32	0.47	--
Cluster-29057.171690	0	0	0	0	0	0	0	0	0	0	0.27	0.69	0.88	--
Cluster-29057.55313	0	0.06	0.06	0	0.05	0.13	0.06	0.22	0	0.31	0.57	0.88	0.37	--
Cluster-29057.98458	0	0.06	0	0	0.06	0	0.07	0.12	0	0.14	0.45	0.88	0.6	PREDICTED: LOW QUALITY PROTEIN: CD109 antigen, partial [Xenopus (Silurana) tropicalis]
Cluster-58204.1	0.11	0.1	0.09	0	0.09	0.35	0.11	0.1	0	0	0.88	0.58	0.42	--
Cluster-22593.0	0	0	0	0	0	0	0	0	0	0	0.26	0.69	0.87	--
Cluster-29057.34989	0	0	0	0.15	0.24	0	0	0	0	0	0.4	0.75	0.87	--
Cluster-29057.45530	0	0.27	0.13	0	0.13	0.31	0.29	0.14	0.14	0.15	0.87	0.54	0.7	--
Cluster-29057.63596	0.11	0	0	0.24	0	0.34	0.11	0.4	0	0	0.71	0.87	0.84	--
Cluster-29057.68601	0	0	0	0	0	0	0.17	0	0	0.15	0.47	0.87	0.46	PREDICTED: laminin subunit beta-4 isoform X1 [Xenopus (Silurana) tropicalis]
Cluster-11259.0	0	0	0	0	0	0	0	0	0	0	0.86	0.39	0.65	--
Cluster-1548.0	0	0	0	0	0	0	0	0.21	0	0	0.5	0.86	0.55	--
Cluster-29057.116637	0	0	0	0	0	0	0	0	0	0	0.79	0.32	0.86	cytosolic carboxypeptidase 2 [Xenopus (Silurana) tropicalis]>gi|123911663|sp|Q0P4M4.1|CBPC2_XENTR RecName: Full=Cytosolic carboxypeptidase 2; AltName: Full=ATP/GTP-binding protein-like 2>gi|112418586|gb|AAI21990.1| hypothetical protein MGC146819 [Xenopus (Silurana) tropicalis]
Cluster-29057.141264	0	0	0.14	0	0.13	0.16	0.15	0	0	0.16	0.46	0.43	0.86	--
Cluster-29057.167502	0.06	0.17	0.11	0.07	0.16	0.4	0.06	0.12	0	0.39	0.55	0.6	0.86	--
Cluster-29057.168206	0	0	0	0	0	0	0	0	0	0	0.56	0.86	0.68	--
Cluster-29057.170935	0	0	0	0	0	0	0	0	0	0	0.74	0.53	0.86	--
Cluster-29057.737	0	0	0	0	0	0	0.27	0	0	0	0.4	0.86	0.43	--
Cluster-47660.0	0	0	0	0	0.13	0	0	0	0	0	0.23	0.86	0.74	--
Cluster-6690.0	0	0	0	0	0	0	0	0	0	0	0.58	0.25	0.86	--
Cluster-29057.125013	0	0	0	0	0	0	0.28	0.34	0	0	0.85	0.59	0.71	--
Cluster-29057.74994	0	0	0	0	0	0	0	0	0	0	0.31	0.85	0.35	--
Cluster-58386.1	0	0	0	0	0	0	0	0	0	0	0.61	0.85	0.35	--
Cluster-8522.0	0	0	0	0	0	0	0	0	0	0	0.31	0.6	0.85	--
Cluster-29057.8867	0.22	0	0	0	0.14	0	0	0.2	0.3	0.31	0.58	0.56	0.84	--
Cluster-48158.1	0	0	0	0	0	0	0	0	0	0	0.36	0.51	0.84	--
Cluster-2198.0	0	0	0	0	0	0	0	0	0	0	0.83	0.64	0.18	--
Cluster-29057.118712	0.04	0.04	0.14	0	0.14	0.26	0.08	0.28	0.22	0.37	0.46	0.83	0.68	uncharacterized protein LOC100036803 [Xenopus laevis]>gi|117558808|gb|AAI27436.1| LOC100036803 protein [Xenopus laevis]
Cluster-29057.29141	0	0	0	0	0	0.24	0	0	0	0	0.83	0.71	0.44	--
Cluster-29057.55205	0	0	0	0	0	0	0	0	0	0	0.54	0.83	0.73	--
Cluster-29057.146719	0.28	0	0	0	0	0	0.19	0.27	0	0.11	0.61	0.44	0.82	interleukin 34 [Xenopus laevis]
Cluster-29057.162205	0.2	0	0	0.2	0.11	0.19	0.09	0	0	0.21	0.82	0.58	0.56	--
Cluster-29057.173601	0	0	0	0	0	0	0	0	0	0	0.3	0.82	0.34	--
Cluster-29057.38827	0	0	0	0.27	0.17	0	0	0	0	0.25	0.82	0.74	0.68	PREDICTED: hyaluronan and proteoglycan link protein 4 [Xenopus (Silurana) tropicalis]
Cluster-46919.0	0	0	0	0	0.24	0	0	0	0	0.29	0.42	0.82	0.7	--
Cluster-52613.0	0.11	0.1	0.25	0.19	0.24	0.18	0.11	0.31	0	0.17	0.74	0.59	0.82	PREDICTED: uncharacterized protein LOC100494145, partial [Xenopus (Silurana) tropicalis]
Cluster-971.0	0	0	0	0	0	0	0	0	0	0	0.82	0.37	0.62	--
Cluster-2903.0	0	0	0	0	0	0.06	0	0	0	0	0.81	0.65	0.36	--
Cluster-29057.16889	0	0	0	0	0.16	0.19	0.18	0.17	0.17	0.19	0.81	0.68	0.29	--
Cluster-29057.20679	0	0	0	0	0	0	0	0	0	0	0.53	0.81	0.27	PREDICTED: uncharacterized protein LOC100489674 [Xenopus (Silurana) tropicalis]
Cluster-30117.1	0	0	0	0	0.05	0.06	0.11	0.05	0.1	0.35	0.81	0.73	0.6	--
Cluster-5135.0	0	0	0	0	0	0	0	0	0	0	0.81	0.21	0.53	--
Cluster-10562.0	0	0	0	0	0	0	0	0.33	0	0	0.8	0.36	0.61	--
Cluster-13701.0	0	0	0.3	0	0	0	0	0.31	0	0.17	0.49	0.77	0.8	--
Cluster-22348.0	0	0	0.07	0	0.22	0.12	0.22	0.05	0	0	0.39	0.8	0.43	PREDICTED: vascular cell adhesion protein 1 [Xenopus (Silurana) tropicalis]
Cluster-23375.0	0	0	0	0	0	0	0	0	0	0	0.5	0.8	0.41	--
Cluster-29057.102361	0	0	0	0	0	0	0.09	0	0	0.51	0.49	0.69	0.8	PREDICTED: glutaminase liver isoform, mitochondrial isoform X4 [Xenopus (Silurana) tropicalis]
Cluster-29057.27070	0	0	0	0	0	0.15	0	0.27	0	0	0.64	0.53	0.8	--
Cluster-3266.0	0	0	0	0	0	0.23	0	0	0	0	0.8	0.41	0.35	--
Cluster-29057.14390	0.11	0.1	0	0.12	0	0	0.11	0.3	0.1	0.11	0.79	0.68	0.5	--
Cluster-29057.28982	0	0	0	0	0	0	0	0.25	0	0	0.4	0.79	0.45	--
Cluster-3743.0	0	0	0	0	0	0.27	0.09	0.08	0	0.13	0.79	0.49	0.4	--
Cluster-65934.0	0	0	0	0	0	0	0	0	0	0	0.52	0.79	0.62	--
Cluster-29057.170598	0	0	0	0	0.23	0	0	0	0	0.08	0.27	0.64	0.78	--
Cluster-29057.72270	0	0	0	0	0	0	0	0	0	0	0.43	0.54	0.78	PREDICTED: sialic acid-binding Ig-like lectin 8 [Xenopus (Silurana) tropicalis]
Cluster-29057.7429	0	0	0	0	0	0	0.41	0	0	0	0.77	0.78	0.34	--
Cluster-6850.1	0.08	0.11	0.04	0.14	0.17	0.22	0.12	0	0	0.17	0.48	0.78	0.5	--
Cluster-29057.137319	0	0	0	0	0	0	0	0	0	0	0.19	0.77	0.63	PREDICTED: retinoic acid-induced protein 1 [Xenopus (Silurana) tropicalis]>gi|512868775|ref|XP_004918130.1| PREDICTED: retinoic acid-induced protein 1 [Xenopus (Silurana) tropicalis]>gi|512868779|ref|XP_004918131.1| PREDICTED: retinoic acid-induced protein 1 [Xenopus (Silurana) tropicalis]>gi|512868783|ref|XP_004918132.1| PREDICTED: retinoic acid-induced protein 1 [Xenopus (Silurana) tropicalis]>…
Cluster-29057.8896	0	0	0	0	0	0	0	0	0	0	0.77	0.42	0.23	--
Cluster-39679.0	0	0	0	0	0	0	0.26	0	0	0.27	0.39	0.77	0.65	--
Cluster-11352.0	0	0	0	0	0	0	0	0	0	0	0.17	0.67	0.76	--
Cluster-17186.0	0	0.15	0	0	0.14	0.17	0	0	0	0	0.47	0.59	0.76	--
Cluster-23840.0	0	0.18	0	0	0.16	0.2	0	0.35	0.18	0	0.42	0.71	0.76	--
Cluster-24454.0	0	0.15	0	0	0	0.09	0	0	0	0.17	0.29	0.53	0.76	--
Cluster-24947.0	0	0	0	0	0	0	0	0	0	0	0.76	0.54	0.44	unnamed protein product [Oncorhynchus mykiss]
Cluster-29057.119237	0	0	0	0	0	0	0	0	0	0	0.57	0.76	0.3	PREDICTED: putative tRNA (cytidine(32)/guanosine(34)-2'-O)-methyltransferase-like isoform X1 [Python bivittatus]
Cluster-29057.167975	0	0	0	0	0	0.04	0	0.04	0.23	0.04	0.45	0.76	0.37	--
Cluster-29057.59874	0	0	0	0	0.19	0.11	0.21	0.13	0.14	0.23	0.52	0.53	0.76	LOC496093 protein, partial [Xenopus laevis]
Cluster-31656.0	0.07	0.07	0.19	0.21	0.32	0.27	0.19	0.14	0.03	0.12	0.62	0.45	0.76	--
Cluster-40161.0	0	0	0.08	0	0.08	0.2	0	0	0	0	0.76	0.75	0.29	--
Cluster-7430.0	0	0	0	0	0	0	0	0	0	0	0.76	0.34	0.29	--
Cluster-10604.0	0	0	0	0	0	0	0	0.28	0	0	0.67	0.3	0.75	--
Cluster-13791.0	0	0	0	0	0	0	0	0	0	0	0.28	0.75	0.63	--
Cluster-17555.0	0	0	0	0	0	0	0	0.31	0	0	0.75	0.67	0.57	--
Cluster-23649.0	0	0	0	0	0	0.24	0	0	0	0	0.34	0.44	0.75	--
Cluster-29057.106574	0	0.18	0	0	0.15	0.14	0	0	0	0	0.64	0.41	0.75	PREDICTED: bone morphogenetic protein 1 isoform X1 [Xenopus (Silurana) tropicalis]
Cluster-29057.7415	0	0	0	0	0	0	0	0	0	0	0.5	0.75	0.6	--
Cluster-29057.8207	0	0	0	0	0	0	0	0	0	0	0.55	0.75	0.62	--
Cluster-56384.0	0	0	0	0	0	0	0	0	0	0	0.57	0.75	0.63	--
Cluster-14749.0	0	0	0	0	0	0	0	0.17	0	0	0.55	0.35	0.74	--
Cluster-20896.0	0	0.05	0.05	0	0.04	0	0.05	0.05	0.1	0	0.27	0.74	0.56	--
Cluster-29057.11365	0	0	0.07	0	0	0.26	0	0.16	0	0	0.37	0.74	0.39	--
Cluster-29057.120031	0.18	0.28	0.15	0.2	0.38	0.33	0.44	0.37	0.04	0.23	0.61	0.73	0.74	--
Cluster-29057.212	0	0.06	0.12	0	0.06	0	0.13	0.06	0.06	0	0.74	0.24	0.57	--
Cluster-29057.4356	0	0	0	0	0	0	0	0	0	0	0.34	0.43	0.74	--
Cluster-53168.0	0.18	0.26	0.09	0.2	0.12	0.22	0.25	0.17	0.16	0.26	0.44	0.74	0.51	--
Cluster-13594.0	0	0	0	0	0.15	0.13	0	0.26	0	0.11	0.73	0.54	0.48	--
Cluster-29057.108918	0.14	0	0.23	0.15	0	0.16	0.16	0.27	0.14	0.32	0.53	0.73	0.65	PREDICTED: cathepsin L1-like [Pelodiscus sinensis]
Cluster-29057.155336	0.17	0	0	0.12	0	0.33	0.29	0.23	0	0.19	0.68	0.73	0.5	PREDICTED: myotubularin-related protein 7 isoform X1 [Xenopus (Silurana) tropicalis]
Cluster-29057.159870	0	0	0	0	0	0	0	0	0	0	0.73	0.47	0.4	--
Cluster-29057.166513	0	0	0	0	0	0	0.29	0.27	0.27	0.3	0.44	0.58	0.73	--
Cluster-29057.20054	0	0	0	0	0	0	0	0	0	0	0.73	0.23	0.6	--
Cluster-29057.4585	0	0	0	0	0	0	0	0	0	0	0.35	0.25	0.73	--
Cluster-29057.6309	0	0	0	0	0	0	0	0	0	0	0.27	0.73	0.3	--
Cluster-50838.0	0	0	0	0	0	0	0	0	0	0	0.66	0.29	0.73	--
Cluster-21035.0	0	0	0	0	0.22	0	0	0	0	0	0.39	0.47	0.72	--
Cluster-29057.136870	0	0	0	0	0	0.21	0	0	0	0.42	0.47	0.72	0.64	OTU domain-containing protein 4 [Xenopus (Silurana) tropicalis]>gi|114108238|gb|AAI22972.1| HIV-1 induced protein HIN-1 [Xenopus (Silurana) tropicalis]
Cluster-29057.144855	0.11	0	0	0.12	0.27	0.11	0	0	0	0	0.72	0.67	0.68	PREDICTED: bone morphogenetic protein 1 isoform X1 [Xenopus (Silurana) tropicalis]
Cluster-29057.148799	0	0	0	0	0.17	0	0.19	0.09	0	0.05	0.72	0.28	0.57	PREDICTED: frizzled-3 [Microtus ochrogaster]
Cluster-29057.5897	0	0.05	0	0	0	0	0	0	0.08	0.07	0.43	0.72	0.32	PREDICTED: colorectal mutant cancer protein-like [Xenopus (Silurana) tropicalis]
Cluster-37366.0	0	0	0	0	0	0	0	0.2	0	0	0.44	0.72	0.32	--
Cluster-38159.0	0	0	0	0	0	0	0	0	0	0	0.37	0.72	0.41	--
Cluster-2495.0	0	0	0	0	0	0.3	0	0.26	0.26	0.3	0.64	0.56	0.71	--
Cluster-25407.0	0	0	0.26	0	0	0	0.3	0	0	0.15	0.55	0.55	0.71	--
Cluster-29057.11084	0	0	0	0	0	0	0	0	0	0	0.71	0.52	0.56	--
Cluster-29057.72333	0	0	0	0	0	0	0	0	0	0	0.71	0.65	0.7	PREDICTED: serine/threonine-protein kinase D1 isoform X4 [Anolis carolinensis]
Cluster-32680.0	0	0.2	0	0	0.19	0.23	0	0	0	0.23	0.48	0.41	0.71	--
Cluster-53876.1	0	0	0	0	0.12	0	0	0	0	0	0.71	0.38	0.33	--
Cluster-5510.0	0	0	0	0	0	0	0	0	0	0	0.26	0.71	0.59	--
Cluster-62351.0	0	0	0	0	0	0	0	0	0	0	0.48	0.71	0.57	--
Cluster-62992.0	0	0	0	0	0	0.23	0	0	0	0	0.32	0.41	0.71	--
Cluster-995.0	0	0	0	0	0	0	0	0	0	0	0.66	0.33	0.71	--
Cluster-1154.0	0	0	0	0	0	0	0	0	0	0	0.56	0.7	0.15	--
Cluster-11962.0	0	0	0.05	0	0.03	0	0.03	0	0.06	0.03	0.7	0.47	0.26	--
Cluster-24906.0	0	0	0	0	0.02	0	0.27	0	0.17	0.29	0.35	0.7	0.54	--
Cluster-29057.11064	0	0	0	0	0	0.2	0	0	0	0	0.42	0.7	0.3	--
Cluster-29057.11234	0	0	0	0	0	0.16	0.15	0	0	0.16	0.34	0.7	0.49	--
Cluster-29057.149176	0	0	0	0	0	0	0	0	0	0	0.47	0.7	0.57	--
Cluster-29057.171981	0	0	0	0	0	0	0	0	0	0	0.47	0.7	0.56	--
Cluster-29057.24831	0	0	0	0	0.1	0	0	0	0	0	0.7	0.32	0.32	--
Cluster-29057.65682	0.13	0.08	0.07	0	0	0.09	0.25	0.2	0	0.22	0.49	0.7	0.42	--
Cluster-44116.0	0	0	0	0	0	0	0	0	0	0	0.19	0.7	0.41	PREDICTED: uncharacterized protein LOC101733460 [Xenopus (Silurana) tropicalis]
Cluster-1449.0	0	0	0	0	0	0	0	0	0	0	0.69	0.61	0.26	--
Cluster-29057.153010	0	0	0	0	0	0	0	0	0	0	0.28	0.69	0.31	--
Cluster-29057.1912	0	0	0	0	0	0	0	0	0	0	0.41	0.54	0.69	--
Cluster-29057.51166	0	0	0	0	0	0	0	0	0	0	0.36	0.69	0.2	--
Cluster-29057.66378	0.22	0	0	0	0.22	0	0.29	0	0.07	0	0.39	0.68	0.69	uncharacterized protein LOC100093620 [Xenopus laevis]>gi|68533790|gb|AAH99053.1| LOC100093620 protein [Xenopus laevis]
Cluster-29057.91934	0	0	0	0	0	0.25	0.23	0	0.11	0	0.69	0.53	0.46	PREDICTED: uncharacterized protein LOC103282659 [Anolis carolinensis]
Cluster-29057.96830	0	0	0	0	0	0	0	0	0	0	0.69	0.28	0.26	PREDICTED: myomesin-2 isoform X2 [Xenopus (Silurana) tropicalis]
Cluster-29057.9868	0	0	0	0	0	0	0	0	0	0	0.69	0.31	0.45	PREDICTED: uncharacterized protein LOC101734130 [Xenopus (Silurana) tropicalis]
Cluster-5479.0	0	0	0	0	0.21	0	0	0	0	0	0.54	0.69	0.39	--
Cluster-1669.0	0	0	0	0	0	0	0	0.16	0	0.18	0.5	0.31	0.68	--
Cluster-4711.0	0	0	0	0	0	0	0	0	0	0.05	0.19	0.68	0.48	--
Cluster-7836.0	0	0	0	0	0.24	0.15	0	0.13	0	0	0.32	0.52	0.68	--
Cluster-1076.0	0	0	0	0	0	0	0	0	0	0	0.67	0.24	0.51	--
Cluster-15541.0	0	0	0	0	0.12	0	0	0	0	0	0.21	0.64	0.67	--
Cluster-1745.0	0	0	0	0	0	0	0	0	0	0	0.29	0.4	0.67	--
Cluster-29057.133332	0	0.11	0	0.28	0.26	0.13	0.12	0.11	0	0.13	0.4	0.67	0.58	--
Cluster-29057.137002	0	0.05	0	0.08	0.13	0	0	0	0	0.09	0.3	0.67	0.63	PREDICTED: hepatocyte growth factor receptor [Xenopus (Silurana) tropicalis]>gi|847114273|ref|XP_012815403.1| PREDICTED: hepatocyte growth factor receptor [Xenopus (Silurana) tropicalis]
Cluster-29057.173560	0.1	0	0	0.3	0	0.05	0.1	0.27	0.09	0.23	0.65	0.53	0.67	--
Cluster-29057.20908	0	0	0	0	0	0	0	0	0	0	0.67	0.3	0.5	hypothetical protein [Monosiga brevicollis MX1]>gi|163770999|gb|EDQ84673.1| predicted protein, partial [Monosiga brevicollis MX1]
Cluster-29057.26618	0	0	0	0	0	0	0	0.11	0	0	0.54	0.67	0.58	--
Cluster-29057.3107	0.07	0	0.06	0	0.06	0.19	0	0	0	0	0.67	0.54	0.59	--
Cluster-29057.33308	0	0	0.09	0	0.13	0	0.2	0	0	0.2	0.46	0.67	0.36	--
Cluster-29057.77235	0	0	0	0	0	0	0	0	0	0	0.46	0.67	0.61	epidermal growth factor-like protein 7 precursor [Xenopus (Silurana) tropicalis]>gi|847155401|ref|XP_012824157.1| PREDICTED: epidermal growth factor-like protein 7 isoform X1 [Xenopus (Silurana) tropicalis]>gi|847155404|ref|XP_012824158.1| PREDICTED: epidermal growth factor-like protein 7 isoform X1 [Xenopus (Silurana) tropicalis]>gi|114108163|gb|AAI23102.1| EGF-like-domain, multiple 7 [Xenopus (…
Cluster-46278.0	0	0.12	0.26	0.14	0.18	0.26	0.04	0.16	0.08	0.13	0.52	0.47	0.67	--
Cluster-889.0	0	0	0	0	0	0	0	0	0	0	0.53	0.67	0.14	--
Cluster-1136.0	0	0	0	0	0	0	0	0	0	0	0.26	0.43	0.66	PREDICTED: uncharacterized transmembrane protein DDB_G0289901-like [Aplysia californica]
Cluster-12428.0	0	0	0	0	0	0.22	0	0	0	0	0.54	0.66	0.24	--
Cluster-1583.0	0	0	0	0	0	0	0	0	0	0	0.66	0.29	0.24	--
Cluster-1868.0	0	0	0	0	0	0	0.12	0	0	0	0.18	0.66	0.48	--
Cluster-29057.10973	0	0	0	0	0	0	0	0.21	0	0.23	0.66	0.64	0.54	--
Cluster-29057.13397	0	0	0	0	0	0	0	0	0.3	0	0.49	0.3	0.66	--
Cluster-29057.137600	0	0	0	0	0	0	0	0	0	0	0.45	0.66	0.47	--
Cluster-29057.147679	0	0.12	0	0	0.14	0	0	0.22	0.11	0.07	0.3	0.66	0.62	--
Cluster-29057.164982	0.09	0	0.11	0	0.04	0.04	0.08	0.09	0.13	0	0.44	0.66	0.52	--
Cluster-65549.0	0	0	0.07	0	0	0.09	0	0.08	0	0.17	0.3	0.66	0.58	--
Cluster-12983.2	0.16	0.07	0	0	0.07	0.17	0.08	0.08	0.22	0.08	0.65	0.57	0.56	hypothetical protein KGM_21879 [Danaus plexippus]
Cluster-14505.0	0	0	0.2	0	0	0.24	0.23	0	0	0	0.51	0.65	0.37	--
Cluster-1714.0	0	0	0	0	0	0	0	0.35	0	0	0.57	0.39	0.65	--
Cluster-29057.127594	0.08	0	0	0	0.14	0.33	0.45	0.24	0	0.21	0.41	0.61	0.65	PREDICTED: protein virilizer homolog isoform X1 [Xenopus (Silurana) tropicalis]
Cluster-29057.158474	0	0	0	0	0	0	0	0	0	0	0.28	0.65	0.31	--
Cluster-29057.5613	0.17	0.09	0.12	0.11	0.06	0.29	0.07	0.16	0	0.18	0.42	0.65	0.55	--
Cluster-29057.76375	0	0	0	0	0.16	0	0	0	0	0	0.65	0.54	0.33	PREDICTED: phosphatidylinositol 4,5-bisphosphate 3-kinase catalytic subunit delta isoform [Manacus vitellinus]
Cluster-29057.7829	0.12	0	0.11	0.13	0.2	0	0.12	0.22	0	0	0.44	0.64	0.65	--
Cluster-29057.83277	0.07	0.12	0.11	0	0.15	0.14	0	0	0	0.21	0.51	0.65	0.57	--
Cluster-5713.0	0	0	0	0	0	0	0	0	0	0	0.26	0.32	0.65	--
Cluster-60616.0	0	0	0	0	0	0	0	0	0	0	0.49	0.65	0.27	--
Cluster-6746.0	0	0	0	0	0	0	0	0	0	0	0.65	0.41	0.35	--
Cluster-11469.0	0	0	0	0	0	0	0	0	0	0	0.64	0.28	0.47	--
Cluster-29057.10412	0	0	0	0	0	0	0	0	0	0	0.64	0.3	0.52	PREDICTED: uncharacterized protein LOC105945460 [Xenopus (Silurana) tropicalis]
Cluster-29057.130172	0	0	0	0.05	0.07	0.09	0	0	0	0	0.31	0.64	0.48	PREDICTED: LOW QUALITY PROTEIN: uncharacterized protein LOC101733107 [Xenopus (Silurana) tropicalis]
Cluster-29057.14094	0.09	0	0.08	0	0.15	0	0.26	0.08	0	0.09	0.64	0.39	0.6	--
Cluster-29057.3275	0	0	0.15	0.12	0	0.24	0.17	0.21	0.05	0.12	0.33	0.64	0.56	PREDICTED: myelin-associated neurite-outgrowth inhibitor isoform X1 [Xenopus (Silurana) tropicalis]
Cluster-29057.81758	0	0	0	0	0.22	0	0.19	0.16	0	0.17	0.37	0.57	0.64	PREDICTED: transmembrane protein 87B [Felis catus]
Cluster-29057.81768	0	0.05	0	0	0	0.06	0	0.25	0	0.06	0.31	0.64	0.38	--
Cluster-43012.0	0	0	0.15	0.19	0	0	0.17	0.16	0	0.36	0.64	0.48	0.55	--
Cluster-4411.0	0	0	0	0	0.14	0.17	0	0	0.3	0	0.48	0.3	0.64	--
Cluster-15005.0	0	0	0	0	0	0	0	0	0	0	0.63	0.27	0.46	--
Cluster-17343.0	0	0	0	0	0.1	0	0	0.11	0	0	0.26	0.63	0.46	hypothetical protein CGI_10019280 [Crassostrea gigas]
Cluster-29057.110417	0	0	0	0	0	0	0	0	0	0	0.45	0.63	0.3	--
Cluster-29057.130562	0.21	0.13	0	0	0	0.43	0.14	0.13	0.06	0.21	0.54	0.59	0.63	cortactin [Xenopus laevis]>gi|49119345|gb|AAH73454.1| MGC80961 protein [Xenopus laevis]
Cluster-29057.14407	0	0	0	0	0	0.17	0	0	0	0.16	0.35	0.58	0.63	--
Cluster-29057.170182	0	0	0	0	0.17	0	0.19	0.18	0	0	0.29	0.55	0.63	--
Cluster-43282.0	0	0.17	0.11	0.15	0.13	0.43	0.27	0.21	0.21	0.19	0.63	0.44	0.62	--
Cluster-4881.0	0	0	0	0	0	0	0	0	0	0	0.63	0.28	0.47	--
Cluster-53743.0	0.11	0	0.03	0.12	0.06	0.04	0.18	0.1	0	0.07	0.63	0.53	0.25	--
Cluster-7844.0	0	0	0	0	0	0	0	0	0	0	0.38	0.49	0.63	--
Cluster-11387.0	0	0	0.08	0	0.16	0	0	0.09	0	0.1	0.62	0.58	0.29	--
Cluster-26385.0	0	0	0	0.13	0	0	0	0	0	0.24	0.25	0.62	0.54	--
Cluster-29057.113367	0	0	0	0	0.17	0	0	0	0	0	0.25	0.37	0.62	PREDICTED: gap junction beta-5 protein-like [Xenopus (Silurana) tropicalis]>gi|847101542|ref|XP_012812859.1| PREDICTED: gap junction beta-5 protein-like [Xenopus (Silurana) tropicalis]
Cluster-29057.148350	0	0	0	0	0	0	0	0	0	0	0.62	0.27	0.46	--
Cluster-29057.160857	0.09	0	0.11	0.1	0.06	0.07	0	0.09	0	0.38	0.62	0.39	0.55	--
Cluster-29057.17240	0	0	0	0	0.1	0.12	0.14	0.21	0	0	0.43	0.38	0.62	--
Cluster-29057.172577	0	0	0	0	0	0	0	0.13	0	0.15	0.62	0.39	0.44	--
Cluster-29057.85329	0	0	0	0	0	0.23	0	0.45	0	0	0.62	0.59	0.52	--
Cluster-53057.0	0	0	0	0	0	0	0	0	0	0	0.62	0.43	0.35	--
Cluster-7431.0	0	0	0	0	0	0	0	0	0	0	0.62	0.56	0.16	--
Cluster-854.0	0	0	0	0	0	0	0	0	0	0	0.48	0.62	0.18	--
Cluster-11494.0	0	0	0	0	0	0	0	0	0	0	0.61	0.46	0.39	PREDICTED: hemicentin-1-like [Xenopus (Silurana) tropicalis]
Cluster-25111.0	0.15	0	0	0	0.26	0	0.31	0.14	0	0.32	0.45	0.56	0.61	--
Cluster-29057.11677	0	0	0	0	0	0	0	0	0	0	0.16	0.61	0.35	--
Cluster-29057.12205	0	0.05	0	0	0.05	0.17	0	0	0	0	0.61	0.49	0.4	thioredoxin reductase 2 [Xenopus laevis]
Cluster-29057.152237	0	0	0	0	0	0.08	0	0	0	0	0.61	0.29	0.53	PREDICTED: coagulation factor XIII A chain [Xenopus (Silurana) tropicalis]
Cluster-29057.3063	0	0	0	0	0.19	0.24	0	0	0	0	0.58	0.61	0.35	--
Cluster-29057.3126	0	0	0.06	0	0.06	0.08	0	0	0	0	0.52	0.32	0.61	--
Cluster-29057.4759	0	0.06	0.11	0.11	0.08	0.13	0.13	0.06	0	0.03	0.35	0.5	0.61	--
Cluster-29057.48383	0.11	0	0	0.09	0.04	0.26	0	0.08	0	0	0.52	0.61	0.54	PREDICTED: caskin-1 isoform X2 [Xenopus (Silurana) tropicalis]
Cluster-29057.5033	0	0	0	0	0	0	0	0	0	0	0.48	0.61	0.17	--
Cluster-29057.56203	0.13	0	0.12	0.07	0	0.07	0.07	0.35	0	0.21	0.55	0.61	0.4	PREDICTED: LOW QUALITY PROTEIN: SUMO-activating enzyme subunit 2 [Chrysemys picta bellii]
Cluster-29057.69655	0	0	0.1	0	0	0.16	0.24	0	0.08	0.35	0.56	0.61	0.37	sodium-dependent phosphate transporter 2 [Xenopus laevis]>gi|82180483|sp|Q5XHF9.1|S20A2_XENLA RecName: Full=Sodium-dependent phosphate transporter 2; AltName: Full=Solute carrier family 20 member 2 [Xenopus laevis]>gi|54035268|gb|AAH84098.1| Slc20a2 protein [Xenopus laevis]
Cluster-29057.9864	0	0	0	0	0	0	0	0	0	0	0.32	0.31	0.61	--
Cluster-3050.0	0	0	0	0	0	0	0	0	0	0	0.36	0.61	0.46	--
Cluster-31575.0	0	0	0	0	0	0	0	0	0	0	0.61	0.5	0.22	PREDICTED: trinucleotide repeat-containing gene 6A protein [Xenopus (Silurana) tropicalis]
Cluster-39638.0	0	0	0	0	0	0.33	0	0	0	0	0.46	0.57	0.61	--
Cluster-40128.1	0	0	0	0	0.08	0	0	0	0	0	0.61	0.33	0.22	--
Cluster-65124.0	0	0	0	0	0	0	0	0	0	0	0.16	0.61	0.52	--
Cluster-66250.0	0	0	0	0	0	0	0	0.16	0	0.09	0.26	0.39	0.61	--
Cluster-1681.0	0	0	0	0	0	0	0	0.3	0	0	0.36	0.6	0.52	--
Cluster-1738.0	0	0	0	0	0	0	0	0	0	0	0.26	0.36	0.6	--
Cluster-29057.163310	0	0	0.13	0	0	0	0.16	0.18	0	0	0.6	0.34	0.31	PREDICTED: SH2 domain-containing protein 3C [Chrysemys picta bellii]
Cluster-29057.172814	0.08	0.08	0.14	0.32	0.18	0.13	0.29	0.19	0.04	0.17	0.54	0.47	0.6	--
Cluster-29057.28792	0.09	0	0	0	0.09	0.1	0.07	0	0	0.03	0.33	0.6	0.55	PREDICTED: protein-L-isoaspartate O-methyltransferase domain-containing protein 1 isoform X1 [Struthio camelus australis]
Cluster-29057.52345	0.12	0.04	0.17	0.08	0.2	0.2	0.15	0	0	0.12	0.5	0.6	0.38	--
Cluster-29057.95387	0	0	0.12	0	0.12	0.15	0.07	0.13	0	0.21	0.6	0.48	0.32	--
Cluster-38890.0	0	0	0	0	0	0	0	0.2	0	0	0.32	0.6	0.52	--
Cluster-61564.0	0	0.12	0	0	0	0.31	0	0	0	0	0.6	0.49	0.35	PREDICTED: protein FAM149A isoform X1 [Alligator mississippiensis]
Cluster-1427.0	0	0	0	0	0	0	0	0	0.17	0	0.27	0.51	0.59	--
Cluster-29057.149639	0	0	0	0.19	0	0.36	0	0	0	0	0.44	0.48	0.59	PREDICTED: LOW QUALITY PROTEIN: leucine-rich repeat-containing protein 45, partial [Apaloderma vittatum]
Cluster-29057.1575	0	0	0	0	0	0	0	0.14	0	0	0.3	0.59	0.31	--
Cluster-29057.165781	0	0	0	0	0	0	0	0	0	0	0.59	0.29	0.39	ubiquitin-conjugating enzyme E2 variant 3 [Xenopus (Silurana) tropicalis]>gi|82198472|sp|Q66KB7.1|UEVLD_XENTR RecName: Full=Ubiquitin-conjugating enzyme E2 variant 3; Short=UEV-3; AltName: Full=EV and lactate/malate dehydrogenase domain-containing protein [Xenopus (Silurana) tropicalis]>gi|51513496|gb|AAH80471.1| MGC89756 protein [Xenopus (Silurana) tropicalis]
Cluster-29057.187	0.06	0.06	0.05	0	0	0.12	0.1	0	0	0.06	0.28	0.59	0.38	--
Cluster-29057.67276	0	0	0	0	0.04	0.02	0.01	0.01	0	0.06	0.41	0.5	0.59	PREDICTED: conserved oligomeric Golgi complex subunit 4 isoform X1 [Xenopus (Silurana) tropicalis]
Cluster-29057.95686	0	0	0	0	0	0	0	0	0	0	0.22	0.55	0.59	--
Cluster-17841.0	0	0.12	0	0.19	0.07	0.13	0.08	0.04	0	0.26	0.34	0.58	0.48	--
Cluster-29057.19179	0	0	0	0.13	0	0.12	0.17	0.12	0.06	0	0.49	0.58	0.39	E3 ubiquitin-protein ligase RNF34 [Xenopus (Silurana) tropicalis]>gi|110645455|gb|AAI18806.1| ring finger protein 34 [Xenopus (Silurana) tropicalis]
Cluster-29057.35817	0.06	0	0	0.19	0.18	0.25	0.19	0.31	0	0.16	0.54	0.58	0.49	heat shock transcription factor 3 [Xenopus (Silurana) tropicalis]>gi|89271860|emb|CAJ82320.1| novel protein similar to heat shock transcription factor [Xenopus (Silurana) tropicalis]
Cluster-29057.54632	0	0	0	0	0	0	0	0	0	0	0.22	0.58	0.24	--
Cluster-29057.9159	0	0	0	0	0	0	0.08	0	0	0	0.58	0.56	0.55	--
Cluster-29541.0	0	0	0	0	0	0	0	0	0	0	0.46	0.58	0.33	--
Cluster-2091.0	0	0	0	0	0	0	0	0	0	0	0.26	0.33	0.57	--
Cluster-29057.103643	0	0	0	0	0.11	0.27	0	0.24	0	0	0.57	0.47	0.41	--
Cluster-29057.108387	0.06	0	0.11	0	0.05	0.13	0.06	0.17	0	0	0.57	0.26	0.46	--
Cluster-29057.156059	0	0.12	0	0	0.11	0.13	0	0	0	0	0.37	0.57	0.3	--
Cluster-29057.15943	0	0	0	0	0	0.21	0	0	0	0	0.3	0.57	0.32	--
Cluster-29057.159662	0	0	0	0	0	0	0.1	0.11	0.11	0.22	0.57	0.37	0.48	PREDICTED: DENN domain-containing protein 2A [Xenopus (Silurana) tropicalis]
Cluster-29057.34247	0.06	0	0.06	0.14	0.16	0.27	0	0	0.06	0	0.57	0.57	0.3	--
Cluster-36198.0	0.13	0	0	0.15	0.07	0.14	0.09	0.16	0.08	0	0.29	0.57	0.43	--
Cluster-1089.0	0	0	0	0	0	0	0	0	0	0	0.56	0.53	0.31	--
Cluster-1362.0	0	0	0	0	0	0	0	0	0	0	0.5	0.33	0.56	--
Cluster-14829.0	0	0	0	0	0	0	0	0	0	0	0.15	0.56	0.32	--
Cluster-29057.19751	0.15	0.14	0.13	0	0	0.16	0.15	0.14	0	0.32	0.56	0.42	0.48	--
Cluster-29057.32621	0	0	0	0	0	0	0	0	0	0	0.56	0.54	0.46	--
Cluster-29057.70785	0	0	0	0	0	0	0	0	0.34	0	0.56	0.38	0.5	GDP-D-glucose phosphorylase 1 [Xenopus (Silurana) tropicalis]>gi|123885917|sp|Q0V9F1.1|GDPP1_XENTR RecName: Full=GDP-D-glucose phosphorylase 1>gi|111306185|gb|AAI21599.1| UPF0580 protein [Xenopus (Silurana) tropicalis]
Cluster-29057.84875	0	0	0	0	0	0	0	0.16	0	0	0.26	0.33	0.56	--
Cluster-35194.2	0	0.09	0	0.11	0.13	0	0	0.19	0	0.1	0.56	0.53	0.42	--
Cluster-6438.0	0	0	0	0	0	0	0	0	0	0	0.21	0.56	0.24	MGC82982 protein [Xenopus laevis]>gi|49115913|gb|AAH73645.1| MGC82982 protein [Xenopus laevis]
Cluster-1128.0	0	0	0	0	0	0	0	0	0	0	0.55	0.47	0.4	--
Cluster-1396.0	0	0	0	0	0	0	0	0	0	0	0.21	0.55	0.46	--
Cluster-14149.0	0	0	0	0	0	0	0	0	0	0	0.17	0.43	0.55	--
Cluster-29057.108314	0	0	0	0	0	0	0	0	0	0	0.42	0.55	0.23	--
Cluster-29057.11896	0	0.06	0.12	0	0.03	0.07	0.14	0.03	0	0.04	0.28	0.55	0.43	--
Cluster-29057.153597	0	0	0	0	0.29	0	0	0.16	0	0	0.38	0.32	0.55	--
Cluster-29057.168217	0	0	0	0	0	0	0	0	0	0	0.38	0.55	0.45	--
Cluster-29057.57897	0	0	0	0	0	0	0	0	0	0	0.38	0.55	0.45	--
Cluster-36462.0	0.13	0	0	0	0.05	0.13	0.13	0.23	0.06	0.39	0.55	0.55	0.48	--
Cluster-3861.0	0	0	0	0	0	0	0	0.23	0	0	0.55	0.48	0.41	PREDICTED: nucleolar protein 58-like, partial [Homo sapiens]
Cluster-64287.0	0	0	0	0	0.09	0.11	0	0	0	0	0.22	0.27	0.55	--
Cluster-65156.0	0.08	0	0.14	0	0.2	0.08	0	0.07	0	0.17	0.35	0.49	0.55	--
Cluster-29057.142150	0	0	0.17	0	0.07	0.15	0.14	0	0	0.35	0.54	0.47	0.42	ATP-binding cassette sub-family B member 6, mitochondrial [Xenopus (Silurana) tropicalis]>gi|119361072|sp|Q08D64.1|ABCB6_XENTR RecName: Full=ATP-binding cassette sub-family B member 6, mitochondrial [Xenopus (Silurana) tropicalis]>gi|115312883|gb|AAI23926.1| ATP-binding cassette, sub-family B (MDR/TAP), member 6 [Xenopus (Silurana) tropicalis]
Cluster-29057.168658	0	0	0	0.1	0.08	0.1	0	0	0	0	0.54	0.49	0.29	--
Cluster-29057.4179	0	0	0	0	0	0.15	0	0	0	0	0.2	0.5	0.54	--
Cluster-29057.62006	0	0	0	0	0	0	0	0	0	0	0.54	0.34	0.22	Nicalin [Xenopus laevis]>gi|28278778|gb|AAH45096.1| Ncln protein [Xenopus laevis]
Cluster-4752.0	0	0	0	0	0	0	0	0.26	0	0	0.41	0.38	0.54	--
Cluster-871.0	0	0	0	0	0	0	0	0	0	0	0.41	0.54	0.23	fibrinogen alpha chain precursor [Bos taurus]>gi|93141264|sp|P02672.5|FIBA_BOVIN RecName: Full=Fibrinogen alpha chain; Contains: RecName: Full=Fibrinopeptide A; Contains: RecName: Full=Fibrinogen alpha chain; Flags: Precursor>gi|74354217|gb|AAI02565.1| Fibrinogen alpha chain [Bos taurus]
Cluster-2020.0	0	0	0	0	0	0	0	0	0	0	0.2	0.53	0.45	--
Cluster-2715.0	0	0	0	0	0	0	0	0	0	0	0.2	0.53	0.22	--
Cluster-29057.50356	0.17	0	0	0.1	0	0.09	0.09	0.08	0.08	0.09	0.38	0.53	0.53	--
Cluster-29057.6738	0	0	0	0	0	0	0	0	0	0.08	0.24	0.2	0.53	--
Cluster-40967.0	0	0	0	0	0	0	0	0	0	0	0.53	0.36	0.3	--
Cluster-42121.0	0	0	0	0	0	0	0	0	0	0	0.28	0.44	0.53	--
Cluster-45732.0	0	0	0	0.07	0.06	0.07	0	0.12	0	0	0.19	0.53	0.5	--
Cluster-5806.0	0	0	0	0	0	0	0	0	0	0	0.37	0.53	0.43	--
Cluster-1298.0	0	0	0	0	0	0	0	0	0	0.15	0.32	0.52	0.23	RAG1 [Rhinophrynus dorsalis]
Cluster-1584.0	0	0	0	0	0	0	0	0	0	0	0.52	0.35	0.29	--
Cluster-20340.0	0	0	0	0	0	0	0	0	0	0	0.52	0.22	0.19	--
Cluster-25253.0	0	0	0	0	0.12	0	0	0	0	0	0.31	0.52	0.22	--
Cluster-29057.10153	0.03	0	0	0	0	0.11	0	0	0	0	0.52	0.27	0.21	PREDICTED: cell division cycle protein 27 homolog isoform X1 [Aotus nancymaae]
Cluster-29057.11024	0	0	0.13	0	0	0	0	0.26	0.13	0.15	0.52	0.52	0.45	--
Cluster-29057.166658	0	0	0	0	0	0	0.13	0	0	0	0.39	0.24	0.52	--
Cluster-29057.21450	0	0	0	0	0	0	0	0	0	0	0.23	0.31	0.52	--
Cluster-29057.46357	0	0	0	0	0	0.13	0	0	0	0	0.31	0.46	0.52	PREDICTED: ras-interacting protein 1 isoform X2 [Xenopus (Silurana) tropicalis]
Cluster-29057.7338	0	0	0	0	0	0	0.08	0	0	0	0.5	0.37	0.52	unnamed protein product [Oncorhynchus mykiss]
Cluster-29057.98914	0	0	0	0	0	0	0	0	0	0	0.47	0.31	0.52	--
Cluster-16293.0	0	0	0	0	0	0	0	0	0	0	0.51	0.43	0.37	--
Cluster-27826.0	0	0	0	0	0	0	0	0	0	0	0.51	0.5	0.24	--
Cluster-29057.131929	0	0	0.09	0	0.21	0.09	0.09	0.2	0.07	0.2	0.46	0.44	0.51	PREDICTED: chloride channel protein 1 isoform X1 [Anas platyrhynchos]
Cluster-29057.151212	0	0	0	0	0	0.22	0	0	0	0	0.5	0.51	0.47	PREDICTED: protein FAM3C [Equus przewalskii]
Cluster-29057.152639	0	0	0	0	0	0	0	0	0	0	0.39	0.51	0.22	--
Cluster-29057.155903	0	0	0	0	0.06	0.15	0	0	0	0	0.26	0.51	0.44	--
Cluster-29057.18847	0	0	0	0	0	0	0	0	0	0	0.28	0.51	0.15	--
Cluster-29057.47328	0	0	0	0	0	0	0	0	0	0	0.36	0.51	0.41	--
Cluster-29057.62671	0.05	0.05	0.13	0.06	0.17	0.16	0.25	0.14	0	0.11	0.34	0.49	0.51	hypothetical protein BRAFLDRAFT_105473 [Branchiostoma floridae]>gi|229283134|gb|EEN53878.1| hypothetical protein BRAFLDRAFT_105473 [Branchiostoma floridae]
Cluster-31367.0	0	0	0	0	0	0	0.09	0.09	0	0	0.28	0.42	0.51	--
Cluster-40802.0	0	0	0	0	0	0	0	0	0	0	0.45	0.3	0.51	--
Cluster-29057.1523	0	0	0.09	0	0	0.17	0.16	0.3	0	0.2	0.43	0.43	0.5	--
Cluster-29057.3754	0.07	0.03	0.03	0.08	0.03	0.11	0.07	0.19	0	0.11	0.25	0.33	0.5	--
Cluster-29057.6704	0	0.07	0	0	0	0.24	0	0.14	0	0	0.5	0.34	0.29	--
Cluster-29057.9116	0	0	0	0	0	0	0	0	0	0	0.19	0.5	0.42	--
Cluster-4847.0	0	0	0	0	0.08	0.1	0	0	0	0	0.4	0.49	0.5	--
Cluster-5186.0	0	0	0	0	0	0	0	0	0	0	0.19	0.5	0.42	PREDICTED: zinc finger BED domain-containing protein 4-like [Anolis carolinensis]
Cluster-9462.0	0	0	0	0	0	0	0	0	0	0	0.31	0.48	0.5	--
Cluster-10074.0	0	0	0	0	0	0	0	0.07	0	0	0.29	0.35	0.49	--
Cluster-1188.0	0	0	0	0	0	0	0	0	0	0	0.2	0.49	0.32	--
Cluster-11981.2	0	0	0	0	0	0	0	0	0	0	0.49	0.28	0.37	--
Cluster-12798.0	0	0	0.14	0	0	0	0.08	0	0.07	0.08	0.41	0.21	0.49	--
Cluster-2771.0	0	0	0	0	0	0	0	0	0	0	0.19	0.49	0.21	--
Cluster-29057.153683	0	0.12	0	0	0	0.13	0	0.12	0	0.13	0.28	0.45	0.49	--
Cluster-29057.154755	0	0	0	0	0	0	0	0	0	0	0.12	0.49	0.31	PREDICTED: ubiquitin carboxyl-terminal hydrolase 45 isoform X2 [Aptenodytes forsteri]
Cluster-29057.168846	0	0	0	0	0	0	0	0	0	0	0.3	0.49	0.41	--
Cluster-29057.19291	0	0	0.04	0	0.05	0.04	0	0	0	0.06	0.36	0.36	0.49	PREDICTED: C3 and PZP-like alpha-2-macroglobulin domain-containing protein 8 isoform X3 [Xenopus (Silurana) tropicalis]
Cluster-29057.3515	0	0	0	0	0	0	0	0	0	0.18	0.26	0.49	0.28	--
Cluster-29057.9682	0.13	0	0.06	0	0	0.21	0.2	0.06	0	0	0.49	0.41	0.36	--
Cluster-49386.0	0	0	0	0	0	0	0	0	0	0.18	0.29	0.49	0.48	--
Cluster-5694.0	0	0	0	0	0.11	0	0	0	0	0	0.28	0.46	0.49	--
Cluster-7271.0	0	0	0	0	0	0	0	0	0	0	0.49	0.21	0.18	--
Cluster-1244.0	0	0	0	0	0	0	0	0	0	0	0.48	0.22	0.23	--
Cluster-29057.167973	0	0	0	0	0	0	0	0	0	0	0.48	0.17	0.27	--
Cluster-29057.5208	0	0	0	0	0	0	0.12	0	0.11	0.25	0.27	0.44	0.48	--
Cluster-29057.72929	0.09	0.04	0.08	0.16	0.16	0.1	0.09	0.18	0	0.24	0.48	0.45	0.47	--
Cluster-36650.0	0	0	0	0	0	0	0	0.2	0	0	0.48	0.21	0.35	--
Cluster-4964.0	0	0	0	0	0.15	0	0	0	0	0	0.25	0.48	0.27	--
Cluster-56122.0	0	0	0	0	0	0	0	0	0	0	0.48	0.2	0.35	--
Cluster-60438.0	0	0	0	0.1	0.08	0.1	0	0	0	0	0.4	0.48	0.35	--
Cluster-61868.0	0.09	0	0	0	0	0.19	0.18	0.08	0.25	0.09	0.47	0.48	0.28	--
Cluster-16891.2	0	0	0	0.05	0.12	0.05	0.1	0.18	0.04	0.05	0.24	0.33	0.47	--
Cluster-29057.153814	0	0	0	0.18	0.14	0.2	0	0	0	0	0.47	0.32	0.37	PREDICTED: rho GTPase-activating protein 32 isoform X6 [Xenopus (Silurana) tropicalis]
Cluster-29057.19305	0	0	0.13	0	0	0	0.13	0	0	0.18	0.3	0.46	0.47	PREDICTED: bcl-2-modifying factor isoform X1 [Xenopus (Silurana) tropicalis]
Cluster-34636.0	0.11	0	0	0	0	0.22	0	0	0	0	0.47	0.47	0.25	--
Cluster-59360.0	0	0	0	0	0	0.22	0	0	0	0	0.47	0.4	0.34	--
Cluster-6624.0	0	0	0	0	0	0	0	0.15	0	0	0.47	0.21	0.37	--
Cluster-8763.0	0	0	0	0	0	0	0.15	0	0.14	0	0.33	0.27	0.47	--
Cluster-968.0	0	0	0	0	0	0	0	0	0	0	0.29	0.47	0.41	--
Cluster-1146.0	0	0	0	0	0	0	0	0	0	0	0.36	0.46	0.2	--
Cluster-29057.12302	0.09	0	0	0	0	0.09	0	0	0	0.09	0.38	0.46	0.34	--
Cluster-29057.152453	0	0	0	0	0	0	0	0	0	0	0.46	0.19	0.16	PREDICTED: lymphoid-restricted membrane protein-like isoform X2 [Anas platyrhynchos]
Cluster-29057.15467	0	0	0	0	0	0	0.18	0.17	0	0.09	0.46	0.24	0.42	--
Cluster-29057.2683	0	0	0	0	0	0	0	0.23	0	0	0.46	0.46	0.2	--
Cluster-29057.31682	0	0.03	0	0.04	0	0	0.07	0	0	0.09	0.28	0.24	0.46	ankyrin repeat and SOCS box containing 5 [Xenopus laevis]>gi|51873800|gb|AAH78595.1| MGC85526 protein [Xenopus laevis]
Cluster-32535.0	0	0	0	0	0	0	0	0	0	0	0.33	0.46	0.38	--
Cluster-35334.1	0	0	0	0	0	0	0	0	0	0	0.28	0.35	0.46	--
Cluster-61318.0	0	0	0	0	0	0	0	0	0	0	0.46	0.2	0.17	--
Cluster-11361.0	0	0	0	0	0.1	0.09	0	0	0.04	0.06	0.45	0.41	0.37	PREDICTED: cortexin-3-like [Ursus maritimus]
Cluster-21995.0	0	0	0	0	0	0	0	0.19	0	0	0.45	0.19	0.32	--
Cluster-29057.1252	0	0	0	0	0	0.13	0	0	0	0	0.18	0.45	0.29	--
Cluster-41321.0	0	0	0	0	0.21	0	0	0.23	0.11	0	0.45	0.34	0.39	--
Cluster-54042.1	0.14	0	0	0	0	0.14	0.07	0	0	0.07	0.45	0.3	0.26	--
Cluster-59036.0	0	0	0	0	0	0	0.2	0	0	0	0.45	0.38	0.25	PREDICTED: autophagy-related protein 2 homolog B [Meleagris gallopavo]
Cluster-15211.0	0	0	0	0	0	0	0	0.15	0	0	0.23	0.44	0.38	PREDICTED: uncharacterized protein LOC102082235 [Oreochromis niloticus]
Cluster-2040.0	0	0	0	0	0	0	0.16	0.15	0	0	0.35	0.44	0.25	--
Cluster-29022.0	0	0	0	0	0	0	0	0	0	0.12	0.33	0.3	0.44	--
Cluster-29057.114279	0	0	0	0	0	0	0	0	0	0	0.4	0.26	0.44	--
Cluster-29057.146502	0	0	0	0	0.17	0	0	0	0	0	0.44	0.37	0.16	--
Cluster-29057.23121	0	0	0	0.07	0.04	0.15	0	0	0	0.05	0.25	0.44	0.35	--
Cluster-29057.25668	0	0	0	0	0	0	0	0	0	0	0.17	0.44	0.41	--
Cluster-29057.29395	0	0	0	0	0	0	0	0	0	0	0.28	0.44	0.4	PREDICTED: uncharacterized protein C1orf168 homolog isoform X2 [Xenopus (Silurana) tropicalis]
Cluster-29057.7375	0	0	0	0	0	0	0	0	0	0	0.44	0.29	0.24	--
Cluster-34363.0	0	0	0	0	0	0	0	0	0	0	0.32	0.44	0.37	--
Cluster-40047.0	0	0	0	0	0	0	0	0.17	0	0	0.18	0.44	0.31	PREDICTED: P2Y purinoceptor 3-like [Chelonia mydas]>gi|465973615|gb|EMP33482.1| P2Y purinoceptor 3 [Chelonia mydas]
Cluster-54070.0	0.14	0.13	0	0	0.12	0.15	0	0.13	0.13	0	0.41	0.38	0.44	--
Cluster-55268.0	0	0	0.09	0.04	0.03	0	0	0	0.06	0.17	0.44	0.41	0.28	--
Cluster-5543.0	0	0	0	0	0.17	0	0	0	0	0	0.44	0.37	0.32	--
Cluster-6039.0	0	0	0	0	0.2	0	0	0	0	0.24	0.34	0.44	0.37	--
Cluster-60464.0	0.11	0	0	0	0	0.12	0.11	0.11	0	0	0.33	0.31	0.44	--
Cluster-920.0	0	0	0	0	0	0	0	0	0	0	0.15	0.44	0.31	--
Cluster-10339.0	0	0	0	0	0	0.13	0	0	0	0	0.35	0.43	0.37	--
Cluster-14965.0	0	0	0	0	0	0.19	0	0	0	0	0.27	0.33	0.43	--
Cluster-29057.104	0	0	0	0	0	0	0	0	0	0.14	0.4	0.25	0.43	--
Cluster-29057.107944	0	0	0	0	0	0	0	0	0	0	0.18	0.43	0.21	serine protease ami precursor [Xenopus (Silurana) tropicalis]>gi|82237461|sp|Q6P326.1|AMI_XENTR RecName: Full=Serine protease ami; Flags: Precursor [Xenopus (Silurana) tropicalis]>gi|39794386|gb|AAH64208.1| D component of complement (adipsin) [Xenopus (Silurana) tropicalis]
Cluster-29057.12247	0.05	0.11	0.06	0.13	0.09	0.04	0.16	0.13	0.03	0.17	0.23	0.37	0.43	PREDICTED: integrator complex subunit 10 isoform X3 [Xenopus (Silurana) tropicalis]
Cluster-29057.146623	0.04	0	0.06	0	0.17	0.02	0.1	0.05	0	0.03	0.24	0.23	0.43	PREDICTED: arf-GAP with Rho-GAP domain, ANK repeat and PH domain-containing protein 3 [Xenopus (Silurana) tropicalis]
Cluster-29057.166319	0	0	0	0	0	0	0	0	0	0	0.31	0.43	0.36	--
Cluster-29057.34970	0.09	0.04	0.04	0	0.08	0.15	0	0	0	0.05	0.41	0.36	0.43	--
Cluster-29057.4443	0	0	0	0	0	0	0	0	0	0	0.34	0.43	0.18	--
Cluster-29057.7168	0	0	0	0	0	0	0	0	0	0	0.28	0.43	0.1	--
Cluster-29057.80020	0	0	0	0	0.1	0	0	0	0	0	0.43	0.33	0.21	PREDICTED: WD repeat-containing protein 11 isoform X1 [Chrysemys picta bellii]
Cluster-49349.0	0.06	0.09	0.06	0.17	0.22	0.09	0.11	0.17	0	0.13	0.31	0.41	0.43	PREDICTED: potassium voltage-gated channel subfamily A member 3 [Xenopus (Silurana) tropicalis]
Cluster-8173.0	0	0	0	0	0	0	0	0	0	0.1	0.43	0.26	0.23	--
Cluster-9814.0	0	0	0.08	0	0.08	0.1	0	0.17	0	0	0.34	0.33	0.43	--
Cluster-29057.167874	0	0	0	0	0.08	0	0	0	0	0.2	0.32	0.42	0.4	--
Cluster-29057.167974	0	0	0	0	0	0.04	0.04	0.04	0	0.04	0.2	0.25	0.42	--
Cluster-29057.20793	0	0	0.05	0.06	0	0.07	0.07	0.05	0	0	0.22	0.42	0.25	potassium voltage-gated channel subfamily KQT member 1 [Xenopus laevis]>gi|125380516|gb|ABN41465.1| KvLQT-1 [Xenopus laevis]
Cluster-29057.99208	0	0.04	0	0	0.07	0	0	0	0	0.04	0.27	0.42	0.3	probable ATP-dependent RNA helicase DDX17 [Xenopus (Silurana) tropicalis]
Cluster-45443.0	0	0	0	0	0.21	0.09	0	0	0	0.09	0.42	0.37	0.26	--
Cluster-4627.1	0.05	0	0	0.05	0	0.1	0	0.04	0.09	0	0.31	0.42	0.4	PREDICTED: uncharacterized protein LOC100490320 [Xenopus (Silurana) tropicalis]
Cluster-56608.0	0	0	0	0	0	0	0	0	0	0	0.42	0.25	0.14	--
Cluster-1515.0	0	0	0	0	0	0	0	0	0	0	0.13	0.41	0.35	--
Cluster-18056.0	0	0	0	0	0	0	0	0	0	0	0.32	0.41	0.17	PREDICTED: insulin-like growth factor-binding protein 1-like [Latimeria chalumnae]
Cluster-28734.0	0	0	0	0	0	0	0	0	0	0	0.41	0.17	0.29	--
Cluster-29057.112191	0	0	0	0	0	0	0	0.28	0	0	0.33	0.41	0.36	--
Cluster-29057.128271	0	0	0.13	0	0	0.16	0	0	0.14	0	0.22	0.41	0.36	LOC100145011 protein [Xenopus (Silurana) tropicalis]
Cluster-29057.144852	0	0	0	0	0	0	0	0	0	0	0.41	0.27	0.23	--
Cluster-29057.50311	0	0	0.08	0	0.08	0.1	0.09	0	0	0.19	0.27	0.41	0.36	--
Cluster-29057.67766	0	0	0.09	0.09	0.07	0.08	0.15	0	0	0.08	0.24	0.41	0.3	--
Cluster-29057.7891	0	0	0	0.09	0	0.25	0	0	0	0	0.41	0.36	0.37	--
Cluster-46868.0	0.08	0	0	0	0	0	0.15	0.07	0	0	0.23	0.41	0.3	--
Cluster-6044.0	0	0	0	0	0	0	0	0	0	0	0.41	0.27	0.23	--
Cluster-1235.0	0	0	0	0	0	0	0	0	0	0	0.25	0.31	0.4	--
Cluster-13484.0	0	0	0	0	0	0	0	0	0	0	0.16	0.4	0.17	--
Cluster-1692.0	0	0	0	0	0	0	0	0.14	0	0	0.22	0.4	0.23	--
Cluster-29057.13740	0	0	0.04	0	0	0.08	0	0	0	0.06	0.3	0.4	0.3	--
Cluster-29057.139550	0	0	0	0	0	0	0	0	0	0	0.11	0.4	0.26	--
Cluster-29057.171822	0	0	0	0	0	0	0	0	0	0	0.31	0.4	0.34	--
Cluster-29057.4140	0	0	0	0	0	0	0	0	0	0	0.11	0.4	0.23	--
Cluster-29057.50658	0.13	0	0	0	0.11	0	0	0.12	0	0	0.28	0.23	0.4	--
Cluster-58399.0	0	0	0	0	0	0	0	0	0	0	0.16	0.4	0.17	--
Cluster-17792.0	0	0	0	0	0	0	0	0	0	0.15	0.31	0.39	0.22	--
Cluster-24338.1	0	0	0	0	0.05	0.06	0	0.05	0.15	0.11	0.32	0.39	0.25	--
Cluster-29057.157245	0.06	0	0.06	0	0.07	0	0	0.22	0	0	0.3	0.39	0.24	--
Cluster-29057.2293	0	0	0	0	0	0	0	0	0	0	0.15	0.39	0.17	--
Cluster-29057.45232	0	0	0	0	0	0	0	0	0.12	0	0.28	0.23	0.39	--
Cluster-29057.64023	0.07	0	0.06	0	0	0.15	0	0	0	0.08	0.32	0.39	0.39	--
Cluster-29057.99135	0	0	0	0	0.03	0	0.02	0.17	0	0.01	0.3	0.39	0.29	PREDICTED: histone-lysine N-methyltransferase ASH1L [Struthio camelus australis]
Cluster-36355.2	0	0	0	0	0	0	0	0	0	0	0.18	0.22	0.39	--
Cluster-8926.0	0	0	0	0	0	0	0	0	0	0	0.36	0.23	0.39	--
Cluster-10162.0	0	0	0	0	0	0	0	0	0	0	0.28	0.38	0.32	--
Cluster-14238.1	0	0	0	0	0	0	0	0	0	0	0.31	0.38	0.22	--
Cluster-29057.148384	0	0	0	0	0	0	0.06	0	0	0	0.19	0.29	0.38	PREDICTED: FYVE, RhoGEF and PH domain-containing protein 1 isoform X1 [Xenopus (Silurana) tropicalis]
Cluster-29057.14954	0	0	0	0	0	0.18	0	0	0	0	0.38	0.32	0.27	--
Cluster-48049.2	0.06	0.05	0.05	0.06	0.05	0.06	0	0.16	0	0.18	0.38	0.31	0.27	--
Cluster-14252.0	0	0	0	0.11	0.09	0	0	0	0.09	0	0.37	0.27	0.23	--
Cluster-29057.129758	0	0.06	0	0	0	0	0	0.17	0	0.07	0.18	0.35	0.37	--
Cluster-29057.171289	0	0	0	0	0	0	0	0	0.28	0	0.37	0.36	0.32	--
Cluster-29057.173068	0	0	0	0	0	0	0.15	0	0	0	0.34	0.14	0.37	--
Cluster-29057.22858	0	0	0	0	0	0	0	0	0	0	0.14	0.37	0.22	--
Cluster-29057.37611	0	0	0	0	0	0	0	0	0	0	0.37	0.31	0.13	--
Cluster-29057.43268	0	0	0	0	0	0	0.11	0	0.09	0	0.37	0.2	0.19	PREDICTED: runt-related transcription factor 1 isoform X4 [Pelodiscus sinensis]
Cluster-7638.0	0	0	0	0	0	0.11	0.1	0	0	0	0.23	0.37	0.32	--
Cluster-9692.0	0	0	0.11	0	0.1	0.13	0	0	0	0	0.35	0.21	0.37	--
Cluster-14579.0	0	0	0	0	0.14	0	0	0	0	0	0.36	0.3	0.26	--
Cluster-15231.0	0	0	0	0	0	0	0	0	0	0	0.27	0.36	0.3	--
Cluster-29057.157661	0.04	0	0	0	0	0.15	0	0.05	0	0	0.18	0.36	0.21	PREDICTED: FYVE, RhoGEF and PH domain-containing protein 5 isoform X1 [Xenopus (Silurana) tropicalis]
Cluster-29057.170914	0	0	0	0	0	0	0	0	0	0	0.11	0.28	0.36	--
Cluster-29057.39615	0	0	0	0	0	0.2	0	0	0	0	0.36	0.18	0.3	geminin, DNA replication inhibitor [Xenopus laevis]>gi|3249007|gb|AAC41304.1| geminin H [Xenopus laevis]>gi|51950032|gb|AAH82424.1| GMNN protein [Xenopus laevis]
Cluster-29057.67472	0	0	0	0	0	0	0.08	0	0	0	0.26	0.36	0.18	putative integrase core domain protein [Trichinella spiralis]>gi|316966701|gb|EFV51246.1| putative integrase core domain protein [Trichinella spiralis]
Cluster-11773.0	0	0	0	0	0	0	0	0	0	0	0.35	0.32	0.19	hypothetical protein NEMVEDRAFT_v1g224934 [Nematostella vectensis]>gi|156199713|gb|EDO26552.1| predicted protein, partial [Nematostella vectensis]
Cluster-13122.0	0	0	0.1	0	0.19	0	0.11	0	0	0	0.25	0.31	0.35	--
Cluster-1506.0	0	0	0	0	0	0	0	0.14	0	0.15	0.22	0.27	0.35	--
Cluster-1528.0	0	0	0	0	0	0	0	0	0	0	0.1	0.35	0.3	--
Cluster-23530.0	0	0	0	0	0	0	0	0	0	0	0.16	0.21	0.35	--
Cluster-29057.141999	0	0	0	0	0.06	0.07	0	0.05	0	0.04	0.2	0.2	0.35	PREDICTED: SUN domain-containing ossification factor isoform X1 [Xenopus (Silurana) tropicalis]
Cluster-29057.16488	0	0	0.06	0.07	0.11	0	0.07	0.06	0	0.14	0.29	0.35	0.2	--
Cluster-29057.171385	0	0	0	0	0	0	0	0	0	0	0.35	0.1	0.29	--
Cluster-29057.39603	0	0	0	0	0	0	0	0	0.09	0.1	0.14	0.35	0.23	--
Cluster-29057.6061	0	0	0	0	0	0	0.21	0	0	0	0.32	0.2	0.35	--
Cluster-29057.6317	0	0	0	0	0	0	0	0	0	0	0.27	0.35	0.15	tetraspanin 15 [Xenopus laevis]>gi|49115898|gb|AAH73635.1| MGC82964 protein [Xenopus laevis]
Cluster-30029.0	0	0	0	0	0.11	0.13	0	0.24	0	0.13	0.28	0.35	0.3	--
Cluster-11689.0	0	0	0	0	0	0	0	0	0	0	0.28	0.34	0.3	--
Cluster-18763.0	0	0	0	0	0	0	0	0	0	0.06	0.09	0.34	0.28	PREDICTED: small RNA 2'-O-methyltransferase isoform X2 [Xenopus (Silurana) tropicalis]
Cluster-24810.0	0	0	0	0	0	0	0	0	0	0	0.19	0.34	0.2	--
Cluster-27805.0	0	0	0	0	0	0	0	0.08	0.16	0	0.19	0.23	0.34	--
Cluster-29057.37978	0.09	0.02	0.07	0	0	0.08	0	0.02	0.02	0.17	0.34	0.32	0.21	--
Cluster-29057.7729	0	0	0	0	0	0	0	0	0	0	0.25	0.34	0.28	--
Cluster-5647.0	0	0	0	0	0	0	0	0	0	0	0.31	0.2	0.34	PREDICTED: uncharacterized protein LOC105867148 isoform X1 [Microcebus murinus]
Cluster-6115.0	0	0	0	0	0	0	0	0	0	0.08	0.21	0.17	0.34	--
Cluster-63736.0	0	0	0	0	0	0.08	0.07	0.07	0.21	0	0.22	0.26	0.34	--
Cluster-9019.0	0	0	0	0	0	0	0	0	0	0	0.25	0.34	0.28	--
Cluster-25682.0	0	0	0	0	0.06	0	0	0	0	0	0.1	0.33	0.2	PREDICTED: Fc receptor-like protein 5 [Xenopus (Silurana) tropicalis]>gi|847092085|ref|XP_012826753.1| PREDICTED: Fc receptor-like protein 5 [Xenopus (Silurana) tropicalis]
Cluster-29057.119850	0	0	0	0	0	0	0.13	0	0	0	0.14	0.33	0.27	--
Cluster-29057.22971	0	0	0	0	0	0	0.19	0	0	0	0.26	0.25	0.33	uncharacterized protein LOC734437 [Xenopus laevis]>gi|62740101|gb|AAH94107.1| MGC114730 protein [Xenopus laevis]
Cluster-36724.0	0	0	0	0	0	0	0	0	0	0	0.24	0.33	0.27	--
Cluster-50029.0	0	0	0	0	0.15	0.19	0	0	0	0	0.27	0.33	0.29	--
Cluster-5897.0	0	0	0	0	0	0	0	0.13	0	0	0.31	0.25	0.33	--
Cluster-29057.11847	0	0	0	0	0.07	0	0.08	0	0	0.09	0.3	0.15	0.32	--
Cluster-29057.2050	0	0	0	0	0	0	0.09	0	0	0	0.26	0.32	0.28	--
Cluster-29057.32941	0	0	0	0	0	0	0	0	0	0	0.12	0.32	0.15	--
Cluster-48699.0	0	0	0	0	0.12	0.14	0	0	0	0	0.3	0.25	0.32	--
Cluster-59790.0	0	0	0	0	0	0	0	0	0	0.14	0.2	0.24	0.32	--
Cluster-10236.0	0	0	0.07	0	0	0.08	0	0	0	0.17	0.23	0.21	0.31	--
Cluster-15010.0	0	0	0	0	0	0	0.19	0	0	0	0.29	0.18	0.31	--
Cluster-15138.0	0	0	0	0	0	0	0	0	0	0	0.31	0.13	0.22	--
Cluster-29057.10349	0	0	0	0	0	0	0	0.19	0	0.06	0.23	0.31	0.24	PREDICTED: poly [ADP-ribose] polymerase 11 [Lipotes vexillifer]
Cluster-29057.146917	0	0	0	0	0	0.17	0	0	0	0	0.18	0.28	0.31	--
Cluster-29057.2711	0	0	0	0	0	0	0	0	0.07	0	0.31	0.25	0.14	PREDICTED: kelch-like protein 17 isoform X2 [Xenopus (Silurana) tropicalis]
Cluster-29057.31850	0	0	0	0	0	0	0	0	0	0.08	0.19	0.12	0.31	PREDICTED: polyhomeotic-like protein 3 isoform X3 [Xenopus (Silurana) tropicalis]
Cluster-29057.50534	0	0	0.08	0	0	0.1	0	0	0	0.13	0.27	0.31	0.19	--
Cluster-44966.0	0	0	0	0	0	0	0	0	0	0	0.28	0.18	0.31	--
Cluster-6598.0	0	0	0	0.12	0.09	0	0	0	0	0.11	0.31	0.19	0.25	--
Cluster-10568.0	0	0	0	0	0	0	0	0	0	0	0.3	0.09	0.16	--
Cluster-11006.0	0	0	0	0	0	0	0	0	0	0	0.3	0.19	0.16	--
Cluster-27105.0	0	0	0	0	0	0	0	0.17	0	0	0.28	0.17	0.3	--
Cluster-29057.126278	0	0	0.05	0.06	0.09	0.11	0	0	0.05	0.06	0.22	0.21	0.3	PREDICTED: uncharacterized protein LOC100496188 [Xenopus (Silurana) tropicalis]>gi|847173159|ref|XP_012809734.1| PREDICTED: uncharacterized protein LOC100496188 [Xenopus (Silurana) tropicalis]
Cluster-29057.147229	0	0	0.04	0	0	0.04	0	0	0	0.08	0.17	0.3	0.17	PREDICTED: transmembrane protein 2 [Xenopus (Silurana) tropicalis]>gi|847092323|ref|XP_012827160.1| PREDICTED: transmembrane protein 2 [Xenopus (Silurana) tropicalis]
Cluster-45172.0	0	0	0	0	0	0.12	0	0	0	0	0.24	0.26	0.3	--
Cluster-14607.0	0	0	0	0	0	0	0	0	0	0	0.18	0.11	0.29	--
Cluster-17285.0	0	0	0	0	0	0	0	0	0	0	0.12	0.29	0.25	--
Cluster-26029.0	0	0	0	0	0	0	0	0	0	0	0.13	0.17	0.29	PREDICTED: uncharacterized protein LOC103278027 [Anolis carolinensis]
Cluster-29057.103117	0.03	0	0.13	0	0.06	0.04	0.04	0.05	0	0.05	0.19	0.29	0.19	--
Cluster-29057.125255	0	0.08	0	0	0.05	0.1	0	0	0	0	0.29	0.24	0.23	PREDICTED: cysteine protease ATG4B isoform X1 [Xenopus (Silurana) tropicalis]
Cluster-29057.124915	0	0	0	0	0	0.1	0	0	0	0	0.28	0.16	0.14	--
Cluster-29057.132332	0	0	0	0	0	0	0	0	0	0	0.22	0.28	0.24	--
Cluster-29057.159333	0	0	0	0	0	0	0	0	0	0	0.22	0.28	0.24	--
Cluster-29057.171794	0.06	0	0	0	0.04	0	0	0.04	0	0.06	0.26	0.27	0.28	--
Cluster-29057.171913	0	0	0	0	0	0	0	0	0	0	0.27	0.11	0.28	PREDICTED: sodium-dependent phosphate transporter 2 [Nestor notabilis]>gi|677454557|gb|KFQ43971.1| Sodium-dependent phosphate transporter 2 [Nestor notabilis]
Cluster-29057.93536	0	0	0	0	0	0	0	0	0	0	0.28	0.11	0.2	--
Cluster-46012.0	0	0	0.06	0	0.06	0.08	0.07	0.07	0	0.08	0.22	0.13	0.28	--
Cluster-52259.0	0	0	0	0	0	0	0	0	0	0	0.23	0.28	0.12	--
Cluster-6602.0	0	0	0	0.1	0	0.09	0.09	0.08	0	0.09	0.26	0.24	0.28	PREDICTED: uncharacterized protein LOC102367500 [Latimeria chalumnae]
Cluster-1005.0	0	0	0	0	0	0	0	0	0	0	0.25	0.16	0.27	--
Cluster-12186.0	0	0	0	0	0	0	0	0	0	0.08	0.22	0.27	0.16	PREDICTED: protein LAP2-like [Pelodiscus sinensis]
Cluster-15223.0	0.02	0	0.02	0	0	0.02	0.05	0	0	0	0.16	0.15	0.27	--
Cluster-16564.0	0	0.05	0.04	0	0.04	0	0.1	0.05	0	0.05	0.18	0.19	0.27	unnamed protein product [Oncorhynchus mykiss]
Cluster-29057.10465	0	0	0	0	0	0	0	0	0	0	0.21	0.27	0.23	--
Cluster-29057.149017	0	0	0	0	0.17	0	0	0	0	0	0.25	0.17	0.27	Janus kinase and microtubule-interacting protein 1, partial [Buceros rhinoceros silvestris]
Cluster-29057.15630	0	0	0	0	0	0.13	0.12	0	0	0	0.27	0.22	0.19	--
Cluster-29057.173595	0	0	0	0	0.12	0	0.14	0.06	0	0	0.25	0.24	0.27	--
Cluster-29057.61620	0	0	0	0	0	0	0	0	0	0	0.09	0.22	0.27	ATPase, H+ transporting, lysosomal 56/58kDa, V1 subunit B2 [Xenopus laevis]>gi|28436920|gb|AAH46738.1| Vha55 protein [Xenopus laevis]
Cluster-55358.0	0	0.05	0.11	0	0.1	0.06	0.02	0.06	0	0.11	0.27	0.19	0.24	PREDICTED: MBT domain-containing protein 1 isoform X7 [Chrysemys picta bellii]
Cluster-64172.0	0.02	0	0.02	0	0	0.02	0.05	0	0	0	0.16	0.15	0.27	--
Cluster-8919.0	0	0	0	0	0	0.12	0	0.11	0	0	0.17	0.21	0.27	--
Cluster-29057.119700	0	0	0	0	0	0	0	0	0	0.1	0.25	0.26	0.12	PREDICTED: volume-regulated anion channel subunit LRRC8B [Xenopus (Silurana) tropicalis]
Cluster-29057.17028	0	0	0.08	0.06	0.09	0.03	0.11	0	0	0	0.22	0.22	0.26	integrin, beta 2 (complement component 3 receptor 3 and 4 subunit) precursor [Xenopus laevis]>gi|37589378|gb|AAH59319.1| MGC69035 protein [Xenopus laevis]
Cluster-29057.53383	0	0	0	0	0	0	0	0	0	0.12	0.21	0.11	0.26	PREDICTED: gamma-tubulin complex component 5 isoform X1 [Xenopus (Silurana) tropicalis]
Cluster-29057.70022	0.11	0.02	0	0.03	0.03	0.07	0.07	0.07	0	0	0.24	0.26	0.19	PREDICTED: protein 4.1 isoform X2 [Xenopus (Silurana) tropicalis]
Cluster-1158.0	0	0	0	0	0	0	0	0	0	0	0.19	0.25	0.21	--
Cluster-58567.0	0.11	0	0	0	0	0	0.06	0.11	0.1	0	0.25	0.25	0.22	--
Cluster-62938.0	0	0	0	0	0.12	0.08	0.07	0	0.07	0	0.16	0.25	0.22	--
Cluster-29057.150183	0	0.04	0	0.02	0	0.06	0	0.06	0	0	0.09	0.24	0.18	transcription elongation factor S-II [Xenopus laevis]
Cluster-29057.5880	0	0	0	0	0	0	0	0	0	0	0.12	0.24	0.11	--
Cluster-4481.0	0	0	0	0	0	0	0	0	0	0	0.19	0.24	0.2	--
Cluster-29057.117614	0.1	0.09	0.04	0.1	0.16	0.16	0.09	0.18	0.13	0.13	0.19	0.2	0.23	PREDICTED: fibronectin type-III domain-containing protein 3A isoform X1 [Xenopus (Silurana) tropicalis]
Cluster-29057.127805	0	0	0	0	0	0.05	0	0.05	0	0	0.12	0.13	0.23	--
Cluster-29057.156573	0	0	0	0	0	0	0	0	0	0	0.11	0.13	0.23	--
Cluster-29057.164939	0	0	0	0	0.11	0	0	0.03	0	0.04	0.23	0.14	0.12	PREDICTED: kelch repeat and BTB domain-containing protein 8 isoform X1 [Xenopus (Silurana) tropicalis]
Cluster-29057.30748	0	0	0	0	0	0	0	0	0	0	0.18	0.23	0.2	--
Cluster-29057.40341	0	0	0	0	0	0	0	0	0	0	0.07	0.18	0.23	--
Cluster-29057.46045	0	0	0	0	0	0	0	0	0	0	0.18	0.23	0.2	--
Cluster-29057.86649	0	0	0	0	0.12	0	0	0	0	0	0.23	0.2	0.11	PREDICTED: DNA topoisomerase 2-beta [Ornithorhynchus anatinus]
Cluster-5517.0	0	0	0	0	0	0	0	0	0	0	0.17	0.22	0.19	--
Cluster-29057.120558	0	0	0	0.07	0	0	0.05	0.06	0	0.05	0.15	0.13	0.21	PREDICTED: probable phospholipid-transporting ATPase IH isoform X8 [Xenopus (Silurana) tropicalis]
Cluster-29057.23469	0	0	0	0	0	0	0	0	0	0	0.16	0.13	0.21	--
Cluster-38495.0	0	0	0	0	0.1	0	0.12	0	0	0	0.17	0.21	0.18	--
Cluster-46907.0	0	0	0	0	0	0	0	0	0	0	0.12	0.2	0.11	PREDICTED: serine/threonine-protein kinase B-raf isoform X1 [Takifugu rubripes]
Cluster-29057.12493	0.04	0.04	0.04	0	0.05	0	0.04	0.12	0	0	0.17	0.19	0.17	alpha-protein kinase 1 [Xenopus (Silurana) tropicalis]>gi|847152627|ref|XP_012823266.1| PREDICTED: alpha-protein kinase 1 isoform X1 [Xenopus (Silurana) tropicalis]>gi|120537300|gb|AAI29023.1| LOC100036729 protein [Xenopus (Silurana) tropicalis]
Cluster-29057.160999	0	0	0	0	0	0	0	0	0	0	0.16	0.19	0.11	--
Cluster-29057.127664	0	0	0	0	0	0	0	0	0	0	0.1	0.18	0.08	PREDICTED: kinesin-like protein KIF21A isoform X3 [Xenopus (Silurana) tropicalis]
Cluster-29057.85758	0	0	0	0	0	0	0	0	0	0.1	0.18	0.12	0.18	Retrovirus-related Pol polyprotein LINE-1, partial [Larimichthys crocea]
Cluster-17641.0	0	0	0	0	0	0	0	0	0	0	0.05	0.15	0.17	PREDICTED: galectin-12 isoform X1 [Xenopus (Silurana) tropicalis]
Cluster-22108.0	0	0	0	0	0	0	0	0	0	0	0.13	0.17	0.14	--
Cluster-29057.6387	0	0	0	0	0	0	0	0	0	0	0.14	0.1	0.17	--
Cluster-57026.0	0	0	0	0	0	0	0	0.1	0	0	0.15	0.17	0.1	PREDICTED: melanophilin isoform X5 [Xenopus (Silurana) tropicalis]
Cluster-29057.159430	0	0	0	0	0.04	0	0.05	0.07	0	0.11	0.16	0.14	0.12	--
Cluster-29057.48416	0	0	0	0	0	0	0.04	0	0.04	0	0.13	0.16	0.07	PREDICTED: ELMO domain-containing protein 3 isoform X3 [Xenopus (Silurana) tropicalis]
Cluster-55565.0	0	0	0	0	0	0	0.04	0	0	0	0.13	0.11	0.16	protein mab-21-like 3 [Xenopus laevis]>gi|82184249|sp|Q6GNM3.1|MB213_XENLA RecName: Full=Protein mab-21-like 3 [Xenopus laevis]>gi|49119359|gb|AAH73481.1| MGC81002 protein [Xenopus laevis]
Cluster-29057.153022	0	0	0	0	0	0	0	0	0	0	0.1	0.08	0.14	LINE-1 reverse transcriptase [Larimichthys crocea]
Cluster-55664.0	0	0	0	0	0	0	0.01	0	0	0	0.14	0.07	0.1	PREDICTED: coiled-coil domain-containing protein 13 isoform X2 [Xenopus (Silurana) tropicalis]
Cluster-29057.167644	0	0	0	0	0	0	0	0	0	0	0.05	0.07	0.11	--
Cluster-29057.11203	0	0	0	0	0.05	0.04	0	0.05	0	0.04	0.07	0.08	0.08	--
Cluster-29057.108183	0	0	0	0	0	0	0	0	0	0	0.03	0.02	0.02	PREDICTED: RNA binding protein fox-1 homolog 2 isoform X2 [Xenopus (Silurana) tropicalis]

## Sheet: Fig.2-GFs-related
EGF-related gene																Other GF-related gene
ID	Control-1	Control-2	Control-3	Control-4	Short-1	Short-2	Short-3	Short-4	Short-5	Short-6	Long-1	Long-2	Long-3	Name		ID	Control-1	Control-2	Control-3	Control-4	Short-1	Short-2	Short-3	Short-4	Short-5	Short-6	Long-1	Long-2	Long-3	Name
Cluster-29057.81694	0	0.05	0	0.06	0.43	0.33	0.5	0.6	0	0.59	0.09	0.1	0.05	Epidermal growth factor receptor kinase substrate 8-like protein 1 isoform X1		Cluster-29057.96614	30.59	27.76	30.62	46.51	42.49	37.3	48.27	33.32	27.58	33.31	20.16	28.33	22.11	growth factor receptor-bound protein 2 isoform X1
Cluster-29057.26252	0	0	0	0	0	0.57	0.54	0.67	0	0.19	6.41	6.05	7.22	Epidermal growth factor receptor-like isoform X2		Cluster-29057.64802	40.64	45.69	65.33	63.49	53.31	56.67	51.43	27.64	76.48	47.55	18.65	17.23	22.04	myeloid-derived growth factor precursor
Cluster-29057.28236	0	0	0	0	0	0.69	0.65	0.76	0	0.68	4.3	4.69	3.02	Epidermal growth factor receptor isoform X1-1		Cluster-29057.85753	1.31	1.39	0.97	1.37	1.78	2.39	0.74	2.87	2.99	4.26	2.17	3.06	1.89	growth factor receptor-bound protein 7 isoform X2
Cluster-29057.167958	0	0	0	0	0	1.1	1.03	2.16	0	1.35	5.8	7.54	4.91	Epidermal growth factor receptor variant EX12_14del		Cluster-29057.50369	2.37	0.91	0.57	1.42	0	0	0	1.59	1.47	1.19	0.59	1.12	0	nerve growth factor prepropeptide
Cluster-29057.158706	0	0	0	0	0	1.03	1.2	2.02	0	0.76	6.14	6.05	6.74	Epidermal growth factor receptor-1		Cluster-29057.118559	16.72	18.11	26.58	38.48	18.01	19.31	3.23	3.77	7.04	4.44	2.27	4.96	9.81	fibroblast growth factor receptor 4 isoform X1
Cluster-29057.155882	0	0	0	0	0	0.86	1.03	1.36	0	1.24	2.16	1.94	1.18	Epidermal growth factor receptor isoform X2		Cluster-29057.118556	0.25	0.75	0.74	0.36	0.11	0.34	0.16	0	0.07	0.25	0.12	0.07	0.13	fibroblast growth factor receptor 4 isoform X1
Cluster-29057.26159	0	0	0	0	0	1.69	1.39	0.93	0	1.67	7.42	6.4	3.87	Epidermal growth factor receptor-2		Cluster-29057.118555	0.71	2.57	3.48	2.12	0.63	1.01	0.33	1.1	0.17	0.8	0.11	0.61	0.76	fibroblast growth factor receptor 4 isoform X1
Cluster-29057.169027	0	0	0	0	0	1.08	0.85	0.95	0	1.24	4.54	5.05	5.16	Epidermal growth factor receptor variant A		Cluster-29057.55192	0.91	0.61	0.85	0.89	1.37	0.83	1.41	0.66	0.27	0.77	1.28	1.46	1.18	transforming growth factor-beta receptor-associated protein 1
Cluster-29057.17353	0	0	0	0	0	0.69	0.91	1.57	0	0.54	4.78	5.3	4.69	Epidermal growth factor receptor isoform X1-2		Cluster-29057.103929	23.22	16.17	18.15	21.91	9.53	17.53	16.21	14.79	6.09	12.96	15.99	30.37	26.77	Opioid growth factor receptor, partial
Cluster-29057.28390	0	0	0	0	0	1.15	1.97	1.93	0	1.64	4.14	3.45	2.31	Epidermal growth factor receptor isoform X1-3		Cluster-29057.62968	1.99	1.9	3.06	3.11	1.47	1.44	1	1.25	0	1.42	2.29	4.1	4.01	opioid growth factor receptor
Cluster-29057.26749	0	0	0	0	0	0.58	1.1	1.43	0	1.14	3.56	4.45	3.6	Epidermal growth factor receptor-3		Cluster-29057.99625	18.36	11.44	21.78	18.43	4.38	20.54	8.99	10.41	2.8	7.56	21.05	33.71	25.42	Opioid growth factor receptor, partial
Cluster-29057.15380	0	0	0	0	0	1.2	0.57	0.53	0	0.39	5.2	7.81	6.7	Truncated epidermal growth factor receptor		Cluster-29057.151581	1.47	1.74	0.53	2.27	1.64	1.21	1.15	2.47	0.64	1.36	2.8	3.62	2.72	erythropoietin receptor
Cluster-3252.0	0	0	0	0	0	0.45	0.21	0.9	0.89	0.78	0.87	0	0	Epidermal growth factor-like protein 7 isoform X6		Cluster-29057.40323	0.41	0.63	0.36	0	0.23	0	0.81	0.51	0.13	0.56	1	1.11	1.07	fibroblast growth factor 10 precursor
Cluster-29057.164046	0	0	0	0	0	0.36	1.01	1.26	0	1.58	6.14	6.27	3.51	Epidermal growth factor receptor-4		Cluster-29057.46484	5.57	4.21	3.3	4.16	1.98	1.35	6.77	2.9	2.43	2.52	7.13	7.18	9.92	c-fos induced growth factor (vascular endothelial growth factor D) precursor
Cluster-29057.28336	0	0	0	0	0	0.29	0.97	1.16	0	1.01	4.3	4.68	4.37	Epidermal growth factor receptor-5		Cluster-29057.33717	0.5	0.29	0.09	0.44	0.24	0	0.37	0.26	0.06	0.36	0.82	0.96	0.98	vascular endothelial growth factor receptor 3-like isoform X1
Cluster-29057.112400	0.31	0.47	0.26	0.21	0.25	0.21	0	0.22	0.08	0.3	0.57	0.38	0.46	Epidermal growth factor receptor substrate 15-like 1 isoform X2		Cluster-29057.33716	0.21	0.4	0.41	0.39	0.54	0.26	0.58	0.68	0.38	0.24	0.76	0.73	1.18	vascular endothelial growth factor receptor 3-like isoform X1
Cluster-29057.27484	0	0	0	0	0	0.16	0.58	0.95	0	0.15	2.38	2.82	3.13	Epidermal growth factor receptor-6		Cluster-29057.121679	0	0	0.23	0.63	0.43	0.49	0.77	0.93	0.09	0.27	1.07	1.03	1.62	connective tissue growth factor
Cluster-29057.99825	1.35	5.59	4.9	3.49	3.11	1.68	0	0	0.74	0	7.32	9.43	11.26	Multiple epidermal growth factor-like domains protein 8-1		Cluster-29057.115025	0.36	0	0.34	0	0.96	1.57	0.73	0	0	0	0.28	0.76	1.27	growth factor Livertine precursor
Cluster-29057.156965	0	0	0	0	0	0.19	1.08	2.02	0	1.32	6.32	5.75	4.22	Epidermal growth factor receptor isoform X3		Cluster-29057.95573	0.29	0.44	0.6	0.49	1.28	0.69	1	0.24	0	0	0.53	0.34	0.3	insulin-like growth factor 2 mRNA-binding protein 3-B
Cluster-29057.97337	7.46	10.11	12.77	12.05	9.17	9.98	5.8	4.92	8.78	7.24	12.07	16.45	17.2	Multiple epidermal growth factor-like domains protein 8-2		Cluster-29057.45063	0	0.35	0	0	0.56	0.25	0.7	0	0	0	0	0	0	transforming growth factor beta 1 induced transcript 1 isoform X1
Cluster-29057.156990	0	0	0	0	0	0	0.14	0.81	0	0.3	4.7	4.77	3.66	Epidermal growth factor receptor-7		Cluster-29057.43697	0	0	0	0	0.91	0.36	0.65	0.12	0	0	0.26	0	0	vascular endothelial growth factor receptor 2
Cluster-29057.21768	0	0	0	0	0	0.61	0	0.89	0	0.6	4.21	4.31	3.08	Epidermal growth factor receptor-like		Cluster-29057.166089	0.57	0.09	0.51	0.2	0.1	0.2	0.05	0.05	0.11	0.12	0.62	0.35	0.62	placenta growth factor-like isoform X2
Cluster-29057.145230	0.84	0.9	0.94	1.26	1.11	0.91	1.59	0.98	0.49	0.65	0.29	0.49	0.44	Epidermal growth factor receptor substrate 15-like 1 isoform X3		Cluster-29057.59091	6.08	4.63	11.15	5.09	7.51	16.62	1.14	1.76	2.39	3.93	15.66	12.92	15.41	insect-derived growth factor-A-like protein precursor
Cluster-29057.58282	0	0	0.46	0.7	0.51	0.2	0.95	0.35	0	0	0.94	1.15	1.26	Multiple epidermal growth factor-like domains protein 10 precursor		Cluster-29057.122985	3.68	3.74	7.57	2.99	5.31	4.73	1.13	1.54	1.2	4.35	13.95	6.68	7.27	hepatocyte growth factor receptor
Cluster-29057.169944	0.18	0	0	0	0	0	0	0.22	0.35	0.42	0	0	0.11	Epidermal growth factor-like protein 8 isoform X1		Cluster-29057.120627	11.26	10.35	14.1	9.68	8.97	8.34	2.34	8.84	1.04	10.01	15.75	16.7	24.1	vascular endothelial growth factor A isoform X2
Cluster-29057.54172	0	0.08	0.04	0.1	0.05	0.2	0.04	0.16	0	0.05	0.17	0.36	0.22	Epidermal growth factor-like protein 6 precursor		Cluster-29057.85963	1.33	1.17	0.92	0.85	0.87	0.56	1.08	0.41	0	1.29	1.27	2.06	3.37	growth factor receptor-bound protein 2 isoform X2
Cluster-29057.77235	0	0	0	0	0	0	0	0	0	0	0.46	0.67	0.61	Epidermal growth factor-like protein 7 precursor		Cluster-29057.98519	0.2	0.64	0.7	0.66	0.08	0	0.1	0	0.18	0.4	0.51	0.85	1.35	platelet-derived growth factor receptor beta
Cluster-6489.0	0	0	0	0	0	0	0	0	0	0	0.71	1.13	0	Multiple epidermal growth factor-like domains protein 11 isoform X2		Cluster-29057.111521	4.73	1.82	0.21	3.92	0.68	0.22	0	0.74	0.19	1.28	3.87	2.72	3.67	hepatocyte growth factor activator
																Cluster-29057.111194	0	0	0.12	0	0	0	0	0.16	0	0.52	0.18	0.49	0.46	hepatocyte growth factor-regulated tyrosine kinase substrate
																Cluster-29057.76137	0.58	0	0	0	0	0.83	2.32	1.45	0.9	2.03	5.64	5.86	5.49	fibroblast growth factor receptor (FGFr) transmembrane form
																Cluster-29057.102839	0.49	0	0	0	0	0.79	0.98	0.46	0.46	0.52	2.77	2.63	1.83	fibroblast growth factor receptor 3 isoform X5
																Cluster-29057.156864	0.17	0	0	0	0	0.93	0.7	1.95	0.97	0.91	3.76	4.88	4.48	mast/stem cell growth factor receptor Kit isoform X3
																Cluster-29057.25495	0	0	0	0	0	0.48	0.23	0.7	0.77	0.63	2.5	3.14	3.09	platelet-derived growth factor receptor alpha
																Cluster-29057.8504	0	0	0	0	0	0.74	0.46	1.95	0.86	0.97	5.23	5.37	6.49	platelet-derived growth factor receptor alpha
																Cluster-29057.155856	0	0	0	0	0	1.12	1.05	1.16	0.8	0.7	4.44	5.14	3.65	platelet-derived growth factor receptor alpha isoform X1
																Cluster-29057.16100	0	0	0	0	0	0.89	0.35	0.97	0.39	0.58	3.89	4.25	2.63	platelet-derived growth factor receptor alpha
																Cluster-29057.27490	0	0	0	0	0	0.8	0.65	1.21	0.99	0.67	5.08	6.11	4.38	platelet-derived growth factor receptor alpha
																Cluster-29057.26917	0	0	0	0	0	0.49	0.31	0.72	0.72	0.97	4.38	5.16	3.46	platelet-derived growth factor receptor alpha isoform X3
																Cluster-29057.29322	0	0	0	0	0	0.51	0.32	1.5	1.34	1.01	3.82	5.51	3.21	platelet-derived growth factor receptor alpha
																Cluster-29057.18371	0.5	0	0	0	0	0.21	0.3	0.84	0.65	0.83	4.86	4.57	3.04	fibroblast growth factor receptor 2 isoform 1
																Cluster-29057.156048	0.08	0	0	0	0	0.08	0.08	0.52	0.51	0.25	3.55	3.65	2.76	Mast/stem cell growth factor receptor
																Cluster-29057.12839	0	0	0	0	0	1.07	0.6	0.75	0.37	0.63	7.03	6.45	5.04	PDGFRA protein
																Cluster-29057.8164	0.2	0	0.04	0.23	0.22	0.21	0.41	0.33	0.05	0.32	1.93	1.69	1.94	fibroblast growth factor receptor 2 isoform X2
																Cluster-29057.167386	0.29	0	0	0	0	0.31	0.58	1.63	1.08	0.61	7.26	6.09	6.12	fibroblast growth factor receptor 2 isoform X1
																Cluster-29057.18642	0	0	0	0	0	0.07	0.11	0.37	0.11	0.14	1.83	1.62	1.53	fibroblast growth factor receptor 2
																Cluster-29057.159443	0	0	0	0	0	0.07	0.11	0.37	0.11	0.14	1.83	1.62	1.53	fibroblast growth factor receptor 2
																Cluster-29057.168557	0.16	0	0	0	0	0.17	0	0.92	0	0.69	4.87	4.11	4.33	fibroblast growth factor receptor 2 isoform 13
																Cluster-29057.167491	0.36	0	0	0	0	0	0.24	0.55	0	0.37	3.93	3.21	3.44	Fibroblast growth factor receptor 1, partial
																Cluster-29057.163277	0	0	0	0	0	0	1.03	0.8	0.78	0.35	5.94	4.87	5.5	fibroblast growth factor receptor 1
																Cluster-29057.12142	0	0	0	0	0	0.42	0.49	0.27	0.36	0.41	4.62	3.42	4.2	platelet-derived growth factor receptor alpha
																Cluster-29057.118311	0	0	0	0	0	0.28	0.66	0.74	0.24	0.69	3.12	3.49	3.33	fibroblast growth factor receptor 1-like
																Cluster-29057.21483	0.19	0	0	0	0	0.82	0.19	0.9	0.71	0.6	5.73	6.51	6.21	fibroblast growth factor receptor 2-like
																Cluster-29057.72655	0.11	0	0	0	0	0.24	0.39	0.37	0.41	0.47	3.82	4.52	3.95	v-kit Hardy-Zuckerman 4 feline sarcoma viral oncogene homolog precursor
																Cluster-29057.100139	0.43	0	0	0	0	0.51	0.27	0.65	0.79	0.94	4.36	4.5	4.15	mast/stem cell growth factor receptor Kit
																Cluster-29057.26707	0.61	0	0	0	0	0.66	0.92	0.87	2.58	0.98	8.42	8.7	7.06	fibroblast growth factor receptor 2 isoform X10
																Cluster-29057.162126	0.47	0	0	0	0	0.13	0.24	1.1	0.76	0.12	5.14	5.88	5.93	fibroblast growth factor receptor 1 isoform X6
																Cluster-29057.22110	0.32	0	0	0	0	0.34	0.48	0.59	0.73	0.17	6.48	6.47	7.22	fibroblast growth factor receptor 2 isoform X3
																Cluster-29057.159798	0	0	0	0	0	0.18	0.34	0.47	0.94	0	4.16	4.26	4.89	hepatocyte growth factor receptor isoform X1
																Cluster-29057.161265	0.82	0	0	0	0	0.87	0	0.15	0.91	0.17	2.8	3.35	4.06	fibroblast growth factor receptor 2 isoform X11
																Cluster-29057.121755	16.05	13.48	10.03	11.36	5.42	10.44	16.03	14.8	9.25	9.58	37.92	50.79	29.28	connective tissue growth factor-like
																Cluster-29057.74990	0.32	0	0.59	0	0	0	0	0.3	0	0	0.49	0.98	0.55	insulin-like growth factor-binding protein 3
																Cluster-29057.126276	0.4	0	0	0	0	0.7	0.92	0.61	0.49	1.1	3.99	5.52	3.32	mast/stem cell growth factor receptor Kit isoform X2
																Cluster-29057.16571	0.61	0	0	0	0	0.65	0.61	0.95	0	1.06	4.1	6.36	4.46	hepatocyte growth factor receptor isoform X1
																Cluster-29057.23928	0	0	0	0	0	0.84	0.63	0.59	0.59	0.66	6.35	8.64	5.31	platelet-derived growth factor receptor alpha
																Cluster-29057.156146	0.37	0	0	0	0	0.78	0.37	0.17	0.34	0.38	6.02	8.61	5.18	fibroblast growth factor receptor 2 isoform X6
																Cluster-29057.105404	0	0	0	0	0	0	0	0.19	0.76	0.86	4.61	6.83	4.01	mast/stem cell growth factor receptor Kit isoform X2
																Cluster-29057.12145	0	0	0	0	0	0.27	1.01	0.71	0.24	0	2.67	5.2	4.41	platelet-derived growth factor receptor alpha, partial
																Cluster-29057.20654	0	0	0	0	0	0.89	0.62	0.58	0.97	0.66	4.99	6.94	5.94	platelet-derived growth factor receptor alpha, partial
																Cluster-29057.23270	0	0	0	0	0	0.64	0.15	0.7	0.84	0.63	4.03	6.12	5.28	platelet-derived growth factor receptor, alpha polypeptide
																Cluster-29057.156489	0	0	0	0	0	0.28	0.26	0.24	0.24	0	5.3	8.43	6.5	heparin-binding growth factor receptor
																Cluster-29057.8280	0.28	0	0	0	0	0.19	0.28	0.43	0.34	0.29	3.1	5.41	2.92	hepatocyte growth factor receptor isoform X2
																Cluster-29057.14257	0	0	0	0	0	0.42	0	0.37	0.37	0.83	2.67	5.46	2.74	fibroblast growth factor receptor 2 isoform X4
																Cluster-29057.22464	0.21	0	0	0	0	0.23	0.21	0.2	0.4	0.68	3.7	8.42	3.86	mast/stem cell growth factor receptor Kit isoform X5
																Cluster-18056.0	0	0	0	0	0	0	0	0	0	0	0.32	0.41	0.17	insulin-like growth factor-binding protein 1-like
																Cluster-29057.142363	0.37	0.15	0.25	0.36	0.7	0	0.41	0.42	0.08	0.3	0.99	0.64	0.81	vascular endothelial growth factor receptor 1
																Cluster-29057.160271	0.12	0.06	0	0	0.75	0	0.32	0	0	0.11	0.89	0.52	0.43	transforming growth factor beta receptor type 3 isoform X1
																Cluster-29057.28542	0	0	0	0	0	0.69	0.86	0.72	0.64	0.85	2.12	0.89	1.15	platelet-derived growth factor receptor alpha, partial
																Cluster-29057.28045	0.11	0	0	0	0	0.5	0.47	0.87	0.48	0.59	1.6	0.64	0.52	fibroblast growth factor receptor 3 isoform 1 precursor variant
																Cluster-29057.115023	18.62	13.81	22.07	16.61	7.69	20.33	28.49	17.42	22.74	29.55	99.44	59.36	26.91	macrophage stimulating 1 precursor
																Cluster-29057.114567	9.46	3.03	11.94	4.88	3.66	6.4	4.88	2.34	6.38	6.62	41.16	30.34	12.88	hepatocyte growth factor-like protein isoform X2
																Cluster-29057.29398	0.11	0	0	0	0	0.27	0.14	0.44	0.17	0.22	1.87	1.22	0.93	fibroblast growth factor receptor 1 isoform 1
																Cluster-29057.34199	0.62	0.61	1.02	0	0.77	0.26	0.44	0.37	0	0	4.16	1.48	1.21	hepatocyte growth factor isoform X1
																Cluster-29057.137001	0.12	0.08	0.11	0	0.07	0	0	0.02	0	0	0.2	0.14	0.23	hepatocyte growth factor receptor
																Cluster-28578.0	0.12	0.13	0.21	0.06	0.05	0	0.11	0.05	0	0.1	0.33	0.26	0.47	opioid growth factor receptor-like protein 1 isoform X1
																Cluster-29057.81052	0.84	0.37	0.53	1.07	0.07	0.21	0	0.18	0.06	0.06	1.92	2.24	2.55	vascular endothelial growth factor receptor 2
																Cluster-29057.13328	0.76	0.48	0.65	1.36	2.26	0.36	1.28	0.48	0.19	0.64	6.45	4.16	5.09	vascular endothelial growth factor receptor kdr-like, partial
																Cluster-29057.121752	2.98	0.59	0.58	3.69	1.65	2.66	0	0.58	0.57	0.66	16.26	9.28	12.58	connective tissue growth factor-like
																Cluster-29057.132745	1.3	0.57	1.39	3.05	2.06	0.7	1.8	1.64	0	0.88	2.94	3.09	7.11	latent-transforming growth factor beta-binding protein 1 isoform X2
																Cluster-29057.10415	0	0	0	0.16	0.24	0.1	0.2	0	0	0	0.32	0.25	0.82	vascular endothelial growth factor receptor 3-like isoform X1
																Cluster-29057.137002	0	0.05	0	0.08	0.13	0	0	0	0	0.09	0.3	0.67	0.63	hepatocyte growth factor receptor
																Cluster-29057.163937	0.26	0	0	0	0	0	0	0.37	0.24	0.41	2.93	4.81	4.79	mast/stem cell growth factor receptor Kit isoform X1
																Cluster-29057.168616	0.62	0	0	0	0	0	0.21	0.39	0.39	0.87	2.49	5.36	4.75	met proto-oncogene (hepatocyte growth factor receptor), isoform CRA_b, partial
																Cluster-29057.164266	0.22	0	0	0	0	0.24	0.23	1.9	1.05	1.18	3.38	5.85	7.58	mast/stem cell growth factor receptor Kit isoform X1
																Cluster-29057.98019	0.16	0	0.13	0.2	0.15	0	0	0.78	0	0.16	1.62	2.36	4.28	transforming growth factor-beta-induced protein ig-h3 precursor
																Cluster-29057.40724	0	0	0	0	0	0	0	0	0	0	0.13	0	0.16	vascular endothelial growth factor receptor 2
																Cluster-29057.127072	7.73	6.23	5.68	9.62	7.13	15.31	11.16	20.34	19.16	22.38	6	5.31	7.74	growth factor receptor-bound protein 7 isoform X2
																Cluster-29057.52548	0.25	0.12	0.1	0.47	0.22	0.27	0.74	0.76	0.74	0.84	0.2	0	0	growth factor receptor-bound protein 7 isoform X2
																Cluster-29057.159302	0	0	0	0	0	0.87	0.82	0.77	0.38	0.86	0.51	0	0	fibroblast growth factor 14-like
																Cluster-29057.28987	0	0	0	0	0	1.72	1.62	1.66	2.1	1.86	1.08	0	0	insulin-like growth factor 1 receptor isoform X2
																Cluster-29057.156083	0	0	0	0	0	1.23	1.92	2.69	1.42	2.01	2	0	0	insulin-like growth factor 1 receptor isoform X2
																Cluster-29057.160829	0	0	0	0	0	0.54	1.27	1.42	0.71	1.07	0.57	0	0	vascular endothelial growth factor receptor 3 isoform X6
																Cluster-29057.160411	0	0	0	0	0	0.52	0.33	0.68	0.53	0.85	0.42	0	0	vascular endothelial growth factor receptor 3
																Cluster-29057.156604	0	0	0	0	0	0.6	0.84	2.11	0.79	1.78	0.85	0	0	insulin-like growth factor 1 receptor-like
																Cluster-29057.105563	0.29	0	0	0	0	0.46	0.43	1.07	1.06	1.2	1.17	0	0	fibroblast growth factor 23
																Cluster-29057.27779	0	0	0	0	0	0.74	0.66	0.79	1.02	1.3	1.13	0.13	0.06	fibroblast growth factor receptor 4 variant
																Cluster-29057.163809	0	0	0	0	0	1.14	0	0.99	1.65	1.5	1.08	0	0	vascular endothelial growth factor receptor 2 isoform X2
																Cluster-29057.162884	0	0	0	0	0	2.13	0	5.5	5.54	4.27	4.6	0	0	Fibroblast growth factor receptor 4
																Cluster-29057.162164	0	0	0	0	0	0.39	0.19	0.87	0.86	0.58	0.55	0	0	transforming growth factor, beta receptor II (70/80kDa), isoform CRA_b, partial
																Cluster-29057.16342	0	0	0	0	0	0.34	0.64	1.64	1.92	1.16	1.3	0	0	fibroblast growth factor 19-like
																Cluster-29057.26223	0	0	0	0	0	0.82	0.51	1.44	2.14	1.34	1.35	0	0	insulin-like growth factor 1 receptor isoform X2
																Cluster-29057.17969	0	0	0	0	0	1.16	0.72	2.03	1.35	1.53	1.38	0	0	NT-3 growth factor receptor isoform X3
																Cluster-29057.157942	0	0	0	0	0	1.07	1.01	2.64	1.87	1.48	1.81	0	0	fibroblast growth factor 10 precursor
																Cluster-2713.0	0	0	0	0	0	0.72	0.34	2.21	1.25	1.78	2.31	0	0	Insulin-like growth factor II
																Cluster-29057.160037	0	0	0	0	0	0.31	0.29	2.2	1.09	1.55	1.56	0	0	insulin-like growth factor 1 receptor
																Cluster-29057.27977	0	0	0	0	0	0.57	0.8	0.75	1.99	0.85	0.81	0	0	vascular endothelial growth factor receptor 1
																Cluster-29057.165594	0	0	0	0	0	0	0	1.25	0.94	0.35	0.51	0	0	insulin-like growth factor I isoform X2
																Cluster-29057.74248	0	0	0	0	0	0	0	0.52	0	0.6	0	0	0	opioid growth factor receptor isoform X1

## Sheet: Fig.3
	FPKM
ID	Control-1	Control-2	Control-3	Control-4	Short-1	Short-2	Short-3	Short-4	Short-5	Short-6	Long-1	Long-2	Long-3	Name	Abbreviation
Fig.3A
Cluster-29057.62118	2.82	2.26	0	3.49	1.43	0	3.49	3.82	4.16	1.99	7.57	14.18	13.98	tyrosinase-related protein 1 precursor [Xenopus laevis]>gi|27694775|gb|AAH43815.1| Tyrp1-prov protein [Xenopus laevis]	tyrp1
Cluster-29057.11372	0.3	0.19	0.18	0.52	0.38	0.37	1.06	0.41	0.22	0.46	1.25	2.42	2.76	tyrosinase precursor [Xenopus (Silurana) tropicalis]>gi|138519867|gb|AAI35592.1| LOC100125152 protein [Xenopus (Silurana) tropicalis]	tyr
Cluster-29057.7172	0.45	0.43	0.1	0.88	0.2	2.46	1.03	0.41	0.11	0.18	1.87	3.93	5.08	PREDICTED: L-dopachrome tautomerase [Zonotrichia albicollis]	dct
Cluster-29057.159714	0	0	0	0	0	1.26	0.68	2.06	1.41	1.77	1.26	0	0	PREDICTED: melanocyte protein PMEL isoform X1 [Macaca fascicularis]	PMEL x1
Cluster-29057.36853	3.16	3.06	1.63	4.17	2.03	2.04	4.59	4.54	3.97	2.84	3.81	9.72	11.75	PREDICTED: melanoma antigen recognized by T-cells 1 isoform X1 [Xenopus (Silurana) tropicalis]	MLANA
Cluster-29057.56249 Cluster-29057.18320 Cluster-29057.23094	3.29	0.74	1.86	2.2	0.82	0.26	0.88	1.08	0.52	0.94	4.23	8.91	7.87	PREDICTED: melanoregulin isoform X3 [Xenopus (Silurana) tropicalis]	Melanoregulin X3
Cluster-29057.1160 Cluster-29057.8638 Cluster-29057.8636	0.18	0.28	0.16	0.62	0	0	0.59	0	0.16	0	1.57	1.23	2.66	PREDICTED: melanoregulin-like isoform X1 [Xenopus (Silurana) tropicalis]	Melanoregulin X1
Cluster-29057.35983 Cluster-29057.32598	2.82	2.29	1.09	4.12	2.69	8.05	7.04	4.66	2.61	1.97	8.2	19.37	19.91	premelanosome protein precursor [Xenopus laevis]>gi|322229332|dbj|BAJ72733.1| silver protein [Xenopus laevis]	PMEL
Fig.3B
Cluster-29057.101083	351.38	482.82	652.54	321.7	298.14	582.08	90.86	81.88	566.83	290.08	294.11	284.5	252.94	dihydropteridine reductase [Xenopus (Silurana) tropicalis]>gi|57032859|gb|AAH88878.1| quinoid dihydropteridine reductase [Xenopus (Silurana) tropicalis]	DHPR
Cluster-29057.117982	67.65	100.52	134.5	0	31.29	65.89	35.77	33.56	165.66	39.22	6.38	22.03	38.6	GTP cyclohydrolase 1 feedback regulatory protein [Rana catesbeiana]	GCHFR
Cluster-29057.83331	10.63	17.31	12.45	20.62	2.33	8.93	0.45	1.7	8.74	8.16	2.44	2.26	0	GTP cyclohydrolase 1 [Xenopus (Silurana) tropicalis]>gi|49522533|gb|AAH75602.1| GTP cyclohydrolase 1 [Xenopus (Silurana) tropicalis]	GCH1-1
Cluster-29057.115844	7.11	7.79	4.59	0.12	0	0.12	1.76	1.27	3.52	0	0.65	0.5	1.19	PREDICTED: GTP cyclohydrolase 1 [Macaca nemestrina]	GCH1-2
Cluster-29057.115840	9.04	9.7	23.63	2.67	14.73	8.25	2.49	0	13.4	5.63	1.47	1.98	4.09	GTP cyclohydrolase 1 [Xenopus (Silurana) tropicalis]>gi|49522533|gb|AAH75602.1| GTP cyclohydrolase 1 [Xenopus (Silurana) tropicalis]	GCH1-3
Cluster-29057.73007	18.78	16.4	33.43	29.32	25.51	43.81	22.68	17.3	15.94	22.17	9.49	10.88	6.2	sepiapterin reductase [Xenopus (Silurana) tropicalis]>gi|182689554|sp|B0BML7.1|SPRE_XENTR RecName: Full=Sepiapterin reductase; Short=SPR>gi|165970815|gb|AAI58484.1| spr protein [Xenopus (Silurana) tropicalis]	SPR
Cluster-29057.110627	4.42	6.42	6.51	2.93	4.55	2.99	0.11	0.23	1.99	1.39	7	2.49	19.67	PREDICTED: xanthine dehydrogenase/oxidase [Xenopus (Silurana) tropicalis]	XDH/XOD
Cluster-29057.112584	9.5	6.45	13.77	4.67	3.72	6.92	0.25	1.46	7.73	4.63	4.76	3.47	14.11	PREDICTED: xanthine dehydrogenase/oxidase [Xenopus (Silurana) tropicalis]	XDH/XOD
Cluster-29057.91522	28.67	1.75	36.35	1.2	0.28	21.89	11.49	46.22	35.76	41.48	11.62	24.68	20.83	PREDICTED: beta,beta-carotene 9',10'-oxygenase isoform X1 [Xenopus (Silurana) tropicalis]	BCO2-1
Cluster-29057.91582	7.03	31.55	8.68	16.66	10.77	6.15	0.65	0	0	4.27	2.07	0	4.63	beta,beta-carotene 9',10'-oxygenase [Xenopus (Silurana) tropicalis]>gi|49522458|gb|AAH75500.1| beta-carotene dioxygenase 2 [Xenopus (Silurana) tropicalis]	BCO2-2
Cluster-29057.93111	39.34	27.77	56.68	19.52	18.46	27.59	4.13	4.72	26.92	32.4	17.3	31.41	25.78	beta,beta-carotene 9',10'-oxygenase [Xenopus (Silurana) tropicalis]>gi|49522458|gb|AAH75500.1| beta-carotene dioxygenase 2 [Xenopus (Silurana) tropicalis]	BCO2-3
Cluster-29057.14177	8.72	0.62	0.34	0.64	0	0.1	1.34	0.37	0.51	0.51	0.64	0.71	0	PREDICTED: beta,beta-carotene 15,15'-monooxygenase [Xenopus (Silurana) tropicalis]	BCMO1
Fig.3C
Cluster-29057.122089	0.08	0.09	0.02	0.08	0.06	0.03	0	0.14	0.09	0.05	0.14	0.08	0.32	PREDICTED: melanocyte-stimulating hormone receptor [Xenopus (Silurana) tropicalis]	MSHR/MC1R
Cluster-29057.24844	1.14	0	0.36	0	0	0	0	0	0	0	0	1.22	0.34	melanin-concentrating hormone receptor 1-like [Xenopus (Silurana) tropicalis]>gi|512827152|ref|XP_004912623.1| PREDICTED: melanin-concentrating hormone receptor 1-like isoform X1 [Xenopus (Silurana) tropicalis]>gi|847109018|ref|XP_012814193.1| PREDICTED: melanin-concentrating hormone receptor 1-like isoform X1 [Xenopus (Silurana) tropicalis]>gi|567315421|dbj|BAO23817.1| melanin concentrating horm…	MCHR
Cluster-44117.0 Cluster-48815.0	0.63	0.1	0.45	1.08	0.24	0	1.04	0.37	0.07	0.65	0.55	0.93	1.95	TPA: Agouti signaling peptide [Xenopus (Silurana) tropicalis]	Agouti
Cluster-42541.0	0.08	0	0.13	0.09	0.2	0	0.08	0.36	0	0.08	0	0.14	0.06	PREDICTED: melanocortin receptor 4 [Xenopus (Silurana) tropicalis]	MC4R
Cluster-59070.0	0.28	0.13	0.43	0.03	0.02	0.12	0.06	0.13	0.2	0	0.26	0.17	0.21	PREDICTED: melanocortin receptor 5 isoform X1 [Pelodiscus sinensis]>gi|558202327|ref|XP_006131813.1| PREDICTED: melanocortin receptor 5 isoform X2 [Pelodiscus sinensis]	MC5R
Cluster-25892.0	0.55	0	0.08	0	0	1.91	0.09	0.08	0	0	0	0.48	0	pro-opiomelanocortin A precursor [Xenopus laevis]>gi|54036863|sp|P06298.2|COLI1_XENLA RecName: Full=Pro-opiomelanocortin A; Short=POMC-A; AltName: Full=Corticotropin-lipotropin A; Contains: RecName: Full=NPP; Contains: RecName: Full=Melanotropin gamma; AltName: Full=Gamma-MSH; Contains: RecName: Full=Corticotropin; AltName: Full=Adrenocorticotropic hormone; Short=ACTH; Contains: RecName: Full=Mel…	POMC
Cluster-29057.170824 Cluster-29057.9812	0.28	0.21	0	0.15	0.12	0.07	0.62	0.42	0	0.07	0.25	0.16	1.16	PREDICTED: melanophilin isoform X1 [Xenopus (Silurana) tropicalis]	Melanophilin X1
Cluster-53514.0 Cluster-29057.170823 Cluster-29057.129478 Cluster-43106.0 Cluster-48232.0 Cluster-29057.8295 Cluster-28433.0 Cluster-29057.160654	0.31	0.17	0.34	0.41	0.54	0.85	0	1.83	0	0.15	0.34	0.47	1.26	PREDICTED: melanophilin isoform X2 [Xenopus (Silurana) tropicalis]	Melanophilin X2
Cluster-29057.170825 Cluster-29057.171991	1.2	0	0	0	0	0	0	0	0	0.18	0	0	0	PREDICTED: melanophilin isoform X3 [Xenopus (Silurana) tropicalis]	Melanophilin X3
Cluster-29057.9813	0	0	0.25	0.08	0.96	0	0	0	0	0.7	0.15	0.1	0	PREDICTED: melanophilin isoform X4 [Xenopus (Silurana) tropicalis]	Melanophilin X4
Cluster-57026.0 Cluster-29057.40 Cluster-29057.39943	1.21	0.46	0.51	1.2	0.76	0.25	0.82	1.61	0.44	0.52	1.41	1.51	1.76	PREDICTED: melanophilin isoform X5 [Xenopus (Silurana) tropicalis]	Melanophilin X5

## Sheet: FIg.4-MITF
ID	Control-1	Control-2	Control-3	Control-4	Short-1	Short-2	Short-3	Short-4	Short-5	Short-6	Long-1	Long-2	Long-3	Name
Cluster-29057.159219	0	0	0	0	0	0.162338	0.75974	1	0.850649	0.480519	0.344156	0	0	MITF_isoform8
Cluster-29057.12559	0.0981308	0	0	0	0	0.415888	0.584112	1	0.542056	0.813084	0.579439	0	0	MITF_isoform2
Cluster-29057.7879	0	0	0	0	0.977778	0	0.488889	0.866667	0.333333	0	1	0.777778	0.755556	MITF-1
Cluster-29057.162574	0	0	0	0	0	0.336	0	0.292	0.584	1	0.732	0	0	MITF-like
Cluster-19633.0	0	0	0	0	0	0	0	0	0.378378	0	0.648649	0	1	MITF-2
Cluster-29057.161567	0	0	0	0	0	0.442922	1	0.853881	0.771689	0.69863	0.931507	0	0	MITF-B
Cluster-29057.121852	0.323353	0	0	0	0	0.407186	0.383234	0.479042	1	0.730539	0.988024	0	0	MITF-X2-1
Cluster-44680.0	0.125	0	0	0	0.0625	0	1	0	0	0	0.5625	0.25	0.5625	MITF-X7
Cluster-29057.11319	0	0.210526	0	0	0	0.552632	0	0	0	0.236842	0.631579	1	0	MITF-3
Cluster-29057.118057	0.678161	0	0	0	0	0.241379	0	0.83908	0.413793	0.701149	1	0	0	MITF-X2-2
Cluster-48297.0	0	0	0	0	0	0	0.316038	0.599057	0.301887	0.34434	1	0	0	MITF-X3
Cluster-48394.0	0	0	0	0	0.863636	0	0	0.954545	1	0	0	0	0.818182	MITF-4
Cluster-29057.164301	0	0.947368	1	0	0	0	0	0	0	0	0	0.947368	0	MITF-X7-1
Cluster-29057.14056	0	0	0	0	0	0	1	0.186992	0.926829	0.211382	0.300813	0	0	MITF-X2-3
Cluster-29057.161156	0.177914	0	0	0	0	0.190184	0	1	0	0.374233	0.944785	0	0	MITF-X7-2
Cluster-29057.99752	0.0920398	0	0	0	0	0.0995025	0.373134	0.524876	0.348259	0.0995025	1	0	0	MITF-X2-4

## Sheet: Fig.4-Correlation
Table S6. Information of unigenes used in analysis and figures.
ID	Control-1	Control-2	Control-3	Control-4	Short-1	Short-2	Short-3	Short-4	Short-5	Short-6	Long-1	Long-2	Long-3	Name	R2with DCT	R2with TYR	R2with TYRP1
Cluster-29057.7172	0.45	0.43	0.1	0.88	0.2	2.46	1.03	0.41	0.11	0.18	1.87	3.93	5.08	PREDICTED: L-dopachrome tautomerase [Zonotrichia albicollis]	0.7	0.84	1
Cluster-29057.11372	0.3	0.19	0.18	0.52	0.38	0.37	1.06	0.41	0.22	0.46	1.25	2.42	2.76	tyrosinase precursor [Xenopus (Silurana) tropicalis]>gi|138519867|gb|AAI35592.1| LOC100125152 protein [Xenopus (Silurana) tropicalis]	0.9	1	0.84
Cluster-29057.62118	2.82	2.26	0	3.49	1.43	0	3.49	3.82	4.16	1.99	7.57	14.18	13.98	tyrosinase-related protein 1 precursor [Xenopus laevis]>gi|27694775|gb|AAH43815.1| Tyrp1-prov protein [Xenopus laevis]	1	0.9	0.7
Cluster-29057.156816	0.64	0.36	0.68	0.82	0.09	0.37	1.13	0.56	1.04	0.33	3.91	8.28	7.69	--	0.94	0.93	0.8
Cluster-29057.41247	0.95	0.55	0.45	0.92	0.4	0.51	0.91	1.29	0.5	0.76	1.73	2.98	3.22	PREDICTED: transmembrane channel-like protein 7 [Xenopus (Silurana) tropicalis]	0.94	0.92	0.77
Cluster-29057.21736	0.33	0	0	0	0	0.71	1	1.87	1.24	0.35	5.57	8.83	8.83	soluble MET variant 11 [Homo sapiens]	0.93	0.9	0.78
Cluster-29057.75560	5.58	4.66	5.28	8.41	6.74	2.53	8.53	6.25	5.19	8.52	13.75	30.68	28.08	--	0.93	0.94	0.73
Cluster-29057.168616	0.62	0	0	0	0	0	0.21	0.39	0.39	0.87	2.49	5.36	4.75	met proto-oncogene (hepatocyte growth factor receptor), isoform CRA_b, partial [Homo sapiens]	0.93	0.89	0.75
Cluster-29057.13373	0.09	0	0	0.1	0	0.1	0	0.25	0.17	0.09	0.4	0.89	0.78	--	0.93	0.84	0.75
Cluster-29057.158928	0	0	0	0	0	0.16	0.44	0.41	0.41	0.46	2.84	4.61	4.56	ALK tyrosine kinase receptor [Myotis brandtii]	0.93	0.92	0.78
Cluster-29057.163562	0	0	0	0	0	0	0.21	0.8	0.4	0.22	4.63	8.55	7.14	--	0.92	0.89	0.75
Cluster-29057.163937	0.26	0	0	0	0	0	0	0.37	0.24	0.41	2.93	4.81	4.79	PREDICTED: mast/stem cell growth factor receptor Kit isoform X1 [Aotus nancymaae]	0.92	0.89	0.77
Cluster-29057.106481	0.56	0.56	0.54	0.69	0.51	0	1.14	1.08	0	0.62	2.24	5.29	4.79	--	0.92	0.94	0.75
Cluster-29057.12145	0	0	0	0	0	0.27	1.01	0.71	0.24	0	2.67	5.2	4.41	PREDICTED: LOW QUALITY PROTEIN: platelet-derived growth factor receptor alpha, partial [Microcebus murinus]	0.92	0.93	0.79
Cluster-29057.17303	1.17	0.91	0.36	0.39	0.25	0.37	0.75	0.76	0.48	1.02	3.48	5.75	5.47	--	0.92	0.89	0.76
Cluster-29057.25668	0	0	0	0	0	0	0	0	0	0	0.17	0.44	0.41	--	0.92	0.92	0.81
Cluster-29057.7839	0	0	0	0	0	0	0	0	0	0	50.37	128.24	118.17	--	0.92	0.92	0.81
Cluster-1427.0	0	0	0	0	0	0	0	0	0.17	0	0.27	0.51	0.59	--	0.92	0.86	0.75
Cluster-29057.13324	0	0	0	0	0	0	0.18	0.33	0.5	0.37	1.73	2.34	2.59	--	0.92	0.87	0.72
Cluster-29057.95686	0	0	0	0	0	0	0	0	0	0	0.22	0.55	0.59	--	0.92	0.93	0.83
Cluster-29057.169970	0	0	0	0	0	0	0	0	0	0	3.21	9.18	8.57	--	0.92	0.92	0.82
Cluster-17285.0	0	0	0	0	0	0	0	0	0	0	0.12	0.29	0.25	--	0.92	0.91	0.8
Cluster-29057.6878	0	0	0	0	0	0	0	1.06	0.79	0.3	5.11	9.51	7.33	--	0.92	0.85	0.72
Cluster-29057.19992	0	0	0	0	0	0	0.2	0	0	0	0.6	1.91	1.96	--	0.92	0.95	0.84
Cluster-29057.158837	0.42	0.13	0.12	0.47	0.42	0.15	0.49	0.26	0.13	0.22	0.88	1.67	1.63	--	0.92	0.95	0.77
Cluster-29057.169873	0.03	0.13	0.1	0.24	0.12	0.03	0.16	0.2	0	0.03	0.48	1.15	1.22	--	0.92	0.94	0.81
Cluster-29057.166115	0.25	0.23	0	0.55	0.21	0	0.12	0.23	0	0	1.18	2.45	1.93	--	0.92	0.86	0.73
Cluster-2020.0	0	0	0	0	0	0	0	0	0	0	0.2	0.53	0.45	--	0.92	0.91	0.79
Cluster-31367.0	0	0	0	0	0	0	0.09	0.09	0	0	0.28	0.42	0.51	--	0.92	0.94	0.8
Cluster-29057.9116	0	0	0	0	0	0	0	0	0	0	0.19	0.5	0.42	--	0.91	0.9	0.79
Cluster-5186.0	0	0	0	0	0	0	0	0	0	0	0.19	0.5	0.42	PREDICTED: zinc finger BED domain-containing protein 4-like [Anolis carolinensis]	0.91	0.9	0.79
Cluster-13791.0	0	0	0	0	0	0	0	0	0	0	0.28	0.75	0.63	--	0.91	0.9	0.79
Cluster-1396.0	0	0	0	0	0	0	0	0	0	0	0.21	0.55	0.46	--	0.91	0.9	0.79
Cluster-49909.0	0.05	0.04	0.04	0.05	0	0	0.05	0.09	0	0	0.17	0.4	0.32	--	0.91	0.87	0.73
Cluster-29057.170885	1.16	0.99	0.78	0.69	0.53	0.38	0.8	0.75	0.74	0.46	1.7	2.77	3.03	--	0.91	0.86	0.73
Cluster-5510.0	0	0	0	0	0	0	0	0	0	0	0.26	0.71	0.59	--	0.91	0.9	0.79
Cluster-29057.173437	0	0	0	0	0	0	0	0.27	0	0	0.43	0.85	0.96	--	0.91	0.89	0.78
Cluster-29057.7724	0	0	0	0	0	0	0	0	0	0	7.33	16.49	13.61	--	0.91	0.9	0.78
Cluster-29057.27774	0.26	0.48	0.11	0.58	0.11	0.14	0.9	0	0	0	1.8	3.86	4.26	--	0.91	0.96	0.84
Cluster-29057.26156	0	0	0	0	0	0	0	0	0	0	0.33	0.93	0.77	--	0.91	0.9	0.79
Cluster-29057.16606	1.57	0.51	0.56	1.24	0.65	0.29	1.28	0.97	0.48	0.33	1.87	4.4	3.89	--	0.91	0.89	0.72
Cluster-39612.0	0	0	0	0	0	0	0	0	0	0	0.34	0.96	0.79	--	0.91	0.9	0.79
Cluster-9266.0	0	0	0	0	0	0	0	0	0	0	0.68	1.43	1.18	--	0.91	0.89	0.78
Cluster-1515.0	0	0	0	0	0	0	0	0	0	0	0.13	0.41	0.35	--	0.91	0.91	0.8
Cluster-29057.61665	0.55	0	0.25	0.32	0.24	0	0.55	0	0.26	0.29	1.25	4.1	3.7	--	0.91	0.92	0.78
Cluster-29057.168847	0	0	0	0	0	0	0	0	0	0	0.88	2.46	1.98	--	0.91	0.9	0.78
Cluster-29057.28426	0	0	0	0	0	0.53	0.75	0.93	0.69	0.26	2.86	4.42	4.03	PREDICTED: guanine nucleotide-binding protein subunit alpha-11-like [Equus przewalskii]	0.91	0.89	0.77
Cluster-29057.88449	0.34	0.17	0	0.08	0.05	0	0.24	0.23	0	0.06	0.76	1.2	1.57	PREDICTED: DDB1- and CUL4-associated factor 6 isoform X2 [Xenopus (Silurana) tropicalis]	0.91	0.92	0.79
Cluster-29057.90534	0.21	0	0	0	0	0	0.42	1.98	0.59	0.22	4.91	6.86	6.39	--	0.91	0.84	0.7
Cluster-29057.156348	0	0	0	0	0	0.44	0.42	0.58	1.16	0.22	2.33	3.75	3.38	--	0.91	0.84	0.74
Cluster-20896.0	0	0.05	0.05	0	0.04	0	0.05	0.05	0.1	0	0.27	0.74	0.56	--	0.91	0.86	0.72
Cluster-29057.169988	0	0	0	0	0	0.52	0.82	1.07	0.3	0.52	4.15	6.41	6.05	--	0.91	0.91	0.79
Cluster-29057.16907	0	0	0	0	0	0	0.44	1.04	0.41	0.47	4.82	8.94	6.54	--	0.91	0.86	0.71
Cluster-29057.80085	0	0	0	0.5	0.29	0.1	0.27	0.1	0.32	0.74	1.38	2.92	3.27	death effector domain containing 2 [Xenopus laevis]>gi|56269939|gb|AAH87361.1| LOC495979 protein [Xenopus laevis]	0.91	0.93	0.79
Cluster-17641.0	0	0	0	0	0	0	0	0	0	0	0.05	0.15	0.17	PREDICTED: galectin-12 isoform X1 [Xenopus (Silurana) tropicalis]	0.91	0.93	0.84
Cluster-1528.0	0	0	0	0	0	0	0	0	0	0	0.1	0.35	0.3	--	0.91	0.9	0.8
Cluster-29057.22648	0	0	0	0	0	0.51	0.48	0.55	0.88	0.5	3.3	4.67	5.07	PREDICTED: guanine nucleotide-binding protein subunit alpha-15-like [Panthera tigris altaica]	0.91	0.89	0.79
Cluster-1029.0	0	0	0	0	0	0	0	0	0	0	1.04	3.14	2.5	--	0.91	0.89	0.78
Cluster-29057.5097	0	0	0	0	0	0	0	0	0	0	1.4	3.38	2.61	--	0.91	0.89	0.77
Cluster-29057.164266	0.22	0	0	0	0	0.24	0.23	1.9	1.05	1.18	3.38	5.85	7.58	PREDICTED: mast/stem cell growth factor receptor Kit isoform X1 [Nomascus leucogenys]	0.91	0.88	0.76
Cluster-59141.0	0	0	0	0	0	0	0	0.56	0	0	0.93	2.06	1.65	--	0.91	0.85	0.72
Cluster-29057.26117	0	0	0	0	0	0.2	0.19	0.54	0.36	0	2.29	3.44	4.66	GTPase KRas [Myotis brandtii]	0.91	0.91	0.83
Cluster-29057.61620	0	0	0	0	0	0	0	0	0	0	0.09	0.22	0.27	ATPase, H+ transporting, lysosomal 56/58kDa, V1 subunit B2 [Xenopus laevis]>gi|28436920|gb|AAH46738.1| Vha55 protein [Xenopus laevis]	0.91	0.93	0.85
Cluster-1237.0	0	0	0	0	0	0	0	0	0	0.13	0.53	0.98	1.04	--	0.91	0.92	0.8
Cluster-29057.169367	0	0	0	0	0	0	0	0	0	0	0.55	1.69	1.33	--	0.91	0.89	0.78
Cluster-29057.3622	0	0	0	0	0	0	0	0	0	0	0.55	1.69	1.33	--	0.91	0.89	0.78
Cluster-9462.0	0	0	0	0	0	0	0	0	0	0	0.31	0.48	0.5	--	0.91	0.9	0.79
Cluster-29057.20831	0.11	0.44	0	0.37	0	0.01	0.76	1.22	0.94	0	2.74	4.39	6.96	--	0.91	0.9	0.79
Cluster-29057.82433	0	0	0	0	0	0	0	0.46	0.91	0	3.01	3.76	4.39	--	0.91	0.84	0.73
Cluster-29057.25948	1.98	0.28	0.31	0.9	0.14	0.25	1.05	2.12	0.23	0.4	4.38	6.59	6.03	--	0.91	0.85	0.7
Cluster-29057.81444	11.22	9.72	8.69	14.25	11.28	12.01	13.78	13.34	6.51	8.81	29.1	44.34	42.63	PREDICTED: BTB/POZ domain-containing protein 2 isoform X1 [Xenopus (Silurana) tropicalis]	0.91	0.93	0.83
Cluster-29057.169778	0	0	0	0	0	0.84	0.79	2.22	1.47	0.55	4.36	6.46	6.79	PREDICTED: proto-oncogene tyrosine-protein kinase ROS isoform X2 [Homo sapiens]	0.9	0.86	0.75
Cluster-29057.55097	0	2.95	1.06	0	0.72	0	0	1.47	2.93	0	5.78	14.58	12.81	PREDICTED: protein FAM173B-like isoform X1 [Xenopus (Silurana) tropicalis]	0.9	0.82	0.71
Cluster-29057.172533	0	0	0	0.23	0	0	0	0	0	0	0.45	0.76	0.82	--	0.9	0.89	0.8
Cluster-42121.0	0	0	0	0	0	0	0	0	0	0	0.28	0.44	0.53	--	0.9	0.92	0.82
Cluster-4436.0	0	0	0	0	0	0	0	0	0	0	1.16	1.79	2.11	--	0.9	0.91	0.81
Cluster-29057.116034	0	0	0	0.11	0	0	0	0.09	0	0.05	0.33	0.54	0.74	--	0.9	0.91	0.81
Cluster-29057.132454	1.12	1.05	0.54	2.09	1.07	1.5	1.28	2.89	0.4	1.92	4.42	11.03	9.33	PREDICTED: LON peptidase N-terminal domain and RING finger protein 3 [Xenopus (Silurana) tropicalis]	0.9	0.89	0.79
Cluster-29057.70901	0.87	0	0	0	0	0.11	0.11	0.4	0.5	0.11	2.54	4.65	3.45	PREDICTED: phosphatidylinositol 4,5-bisphosphate 3-kinase catalytic subunit alpha isoform [Latimeria chalumnae]	0.9	0.82	0.7
Cluster-65124.0	0	0	0	0	0	0	0	0	0	0	0.16	0.61	0.52	--	0.9	0.9	0.8
Cluster-29057.80036	1.03	0.19	0.45	0.65	0	0	0.93	1.06	0	0	4.44	5.75	6.56	PREDICTED: eukaryotic elongation factor 2 kinase isoform X2 [Xenopus (Silurana) tropicalis]	0.9	0.9	0.76
Cluster-29057.123970	0	0	0	0	0	0	0	0	0	0	1.1	2.15	1.7	--	0.9	0.88	0.76
Cluster-29057.33864	0	0	0	0	0	0	0	0	0	0	0.84	2.82	3.2	--	0.9	0.93	0.84
Cluster-29057.36853	3.16	3.06	1.63	4.17	2.03	2.04	4.59	4.54	3.97	2.84	3.81	9.72	11.75	PREDICTED: melanoma antigen recognized by T-cells 1 isoform X1 [Xenopus (Silurana) tropicalis]	0.9	0.88	0.73
Cluster-9262.0	0	0	0	0.1	0	0	0	0	0	0	0.13	0.41	0.35	--	0.9	0.88	0.78
Cluster-29057.96958	1.59	1.01	0.71	1.83	0.41	0.19	1.28	1.26	0.14	0.87	3.69	5.24	5.38	--	0.9	0.88	0.71
Cluster-29057.166796	0	0	0	0	0	0.43	0.4	0.38	1.13	1.28	2.47	6.83	5.66	--	0.9	0.88	0.75
Cluster-29057.1907	0	0	0	0	0	0	0	0	0	0	0.63	2	2.34	--	0.9	0.93	0.84
Cluster-29057.166937	0	0	0	0	0	0	0	0	0	0	6.39	13.7	17.66	--	0.9	0.93	0.85
Cluster-29057.7234	0	0	0	0	0	0	0.25	0	0.23	0.27	2.66	4.18	3.55	PREDICTED: uncharacterized protein LOC101142735 [Gorilla gorilla gorilla]	0.9	0.88	0.74
Cluster-29057.169162	0	0	0	0	0	0	2.17	2.12	0	0	3.53	17.11	14.21	--	0.9	0.91	0.78
Cluster-49175.0	0.14	0	0	0.15	0	0	0	0	0	0	0.3	0.62	0.75	--	0.9	0.89	0.81
Cluster-29057.11963	0	0	0	0	0	0	0.76	0.72	2.16	0.82	6.01	7.51	10.3	--	0.9	0.87	0.74
Cluster-29057.35840	0	0.3	0	0	0	0	0	0	0	0	0.67	1.54	1.62	PREDICTED: calcyphosin-like protein isoform X1 [Xenopus (Silurana) tropicalis]	0.9	0.89	0.81
Cluster-4777.0	0	0	0	0	0	0	0	0	0	0	0.41	1.19	1.45	--	0.9	0.93	0.85
Cluster-29057.1528	0	0	0	0	0	0	0	0	0	0	0.37	1.06	1.3	--	0.9	0.93	0.85
Cluster-29057.168588	0.31	0	0	0	0	0.5	0.16	0.58	0.43	0.16	3.48	5.05	4.85	soluble FGFR2 variant 1 [Homo sapiens]	0.9	0.87	0.78
Cluster-29057.10612	0	0	0	0	0	0	0	0	0	0	2.76	5.78	7.58	--	0.9	0.93	0.85
Cluster-29057.47836	0	0	0	0	0	0	0	1.88	0	2.17	4.74	11.75	13.91	PREDICTED: thiopurine S-methyltransferase isoform X1 [Homo sapiens]	0.9	0.91	0.8
Cluster-29057.13455	0	0	0	0	0	0	0	0	0	0	0.69	2.92	2.53	--	0.9	0.9	0.8
Cluster-38890.0	0	0	0	0	0	0	0	0.2	0	0	0.32	0.6	0.52	--	0.9	0.84	0.71
Cluster-22593.0	0	0	0	0	0	0	0	0	0	0	0.26	0.69	0.87	--	0.9	0.93	0.85
Cluster-29057.35721	0	0	0	0	0	0	0	0	0	0	5.7	11.95	15.72	PREDICTED: transmembrane gamma-carboxyglutamic acid protein 1, partial [Dasypus novemcinctus]	0.9	0.93	0.85
Cluster-29057.29395	0	0	0	0	0	0	0	0	0	0	0.28	0.44	0.4	PREDICTED: uncharacterized protein C1orf168 homolog isoform X2 [Xenopus (Silurana) tropicalis]	0.9	0.88	0.77
Cluster-29057.121756	1.53	0.81	0.36	1.67	1.17	0.07	1.31	0.61	0.29	0.84	4.58	5.95	6.61	newt-specific cysteine-rich growth regulator [Notophthalmus viridescens]	0.9	0.9	0.73
Cluster-29057.22082	0	0	0	0	0	0.28	0.47	0.36	0.18	0.32	3.23	5.11	4.34	phosphatase and tensin homolog 2 [Homo sapiens]	0.9	0.89	0.76
Cluster-29057.171690	0	0	0	0	0	0	0	0	0	0	0.27	0.69	0.88	--	0.9	0.93	0.85
Cluster-29057.50356	0.17	0	0	0.1	0	0.09	0.09	0.08	0.08	0.09	0.38	0.53	0.53	--	0.9	0.87	0.78
Cluster-14149.0	0	0	0	0	0	0	0	0	0	0	0.17	0.43	0.55	--	0.9	0.93	0.85
Cluster-29057.173274	0	0	0	0	0	0	0	0	0	0	1.09	1.86	1.55	--	0.9	0.88	0.76
Cluster-28404.5	0.49	0	0	0	0	0	0	0.47	0	0	0.77	2.22	1.81	--	0.9	0.83	0.72
Cluster-29057.85452	2.48	1.04	1.13	0.97	0.2	0.81	1.12	1.74	0.25	0.76	4.72	8.2	8.95	--	0.9	0.89	0.8
Cluster-968.0	0	0	0	0	0	0	0	0	0	0	0.29	0.47	0.41	--	0.9	0.88	0.76
Cluster-29057.40341	0	0	0	0	0	0	0	0	0	0	0.07	0.18	0.23	--	0.9	0.93	0.85
Cluster-35853.0	0.14	0.03	0.06	0.04	0	0	0.21	0.06	0.03	0	0.25	0.59	0.55	membrane transport protein XK [Xenopus (Silurana) tropicalis]>gi|46949007|gb|AAT07391.1| XK-related 2 [Xenopus (Silurana) tropicalis]>gi|213624513|gb|AAI71204.1| XK-related 2 [Xenopus (Silurana) tropicalis]>gi|213625725|gb|AAI71200.1| XK-related 2 [Xenopus (Silurana) tropicalis]	0.9	0.93	0.75
Cluster-29057.148384	0	0	0	0	0	0	0.06	0	0	0	0.19	0.29	0.38	PREDICTED: FYVE, RhoGEF and PH domain-containing protein 1 isoform X1 [Xenopus (Silurana) tropicalis]	0.9	0.96	0.83
Cluster-1169.0	0	0	0	0	0	0	0	0	0	0	2.53	5.24	6.94	--	0.9	0.93	0.85
Cluster-15211.0	0	0	0	0	0	0	0	0.15	0	0	0.23	0.44	0.38	PREDICTED: uncharacterized protein LOC102082235 [Oreochromis niloticus]	0.9	0.84	0.71
Cluster-29057.11026	0	0	0	0	0	0	0	0	0	0	0.9	1.32	1.6	--	0.9	0.91	0.81
Cluster-29057.5079	0	0	0	0	0	0	0	0	0	0	0.31	1.28	1.06	--	0.9	0.89	0.79
Cluster-29057.137319	0	0	0	0	0	0	0	0	0	0	0.19	0.77	0.63	PREDICTED: retinoic acid-induced protein 1 [Xenopus (Silurana) tropicalis]>gi|512868775|ref|XP_004918130.1| PREDICTED: retinoic acid-induced protein 1 [Xenopus (Silurana) tropicalis]>gi|512868779|ref|XP_004918131.1| PREDICTED: retinoic acid-induced protein 1 [Xenopus (Silurana) tropicalis]>gi|512868783|ref|XP_004918132.1| PREDICTED: retinoic acid-induced protein 1 [Xenopus (Silurana) tropicalis]>…	0.9	0.89	0.79
Cluster-29057.170914	0	0	0	0	0	0	0	0	0	0	0.11	0.28	0.36	--	0.9	0.93	0.85
Cluster-29057.172483	0	0	0	0	0	0	0	0	0	0	0.21	0.81	0.91	--	0.9	0.92	0.84
Cluster-29057.3633	0.03	0	0	0	0.06	0.07	0.19	0	0	0	0.5	0.99	0.88	PREDICTED: cryptochrome-1-like [Xenopus (Silurana) tropicalis]	0.9	0.95	0.82
Cluster-29057.95773	5.03	3.27	3.97	5.74	3.31	2.44	5.63	3.27	3.02	3.54	7.16	12.03	12.63	--	0.9	0.93	0.74
Cluster-29057.83522	2.37	2.21	2.3	3.14	0.51	1.89	2.96	4.06	1.46	1.03	6.78	10.45	13.44	--	0.9	0.91	0.82
Cluster-29057.171038	0	0	0	0	0	0	0	0	0	0	0.29	1.17	1.3	--	0.9	0.92	0.84
Cluster-29057.89466	0.17	0.19	0	0.28	0.09	0	0.12	0	0.11	0	0.42	0.81	1.09	PREDICTED: polypyrimidine tract-binding protein 3 isoform X1 [Xenopus (Silurana) tropicalis]	0.9	0.88	0.78
Cluster-29057.134798	0	0	0	0.21	0	0	0	0.15	0	0	0.68	0.86	1.04	PREDICTED: chloride transport protein 6 [Xenopus (Silurana) tropicalis]	0.9	0.87	0.77
Cluster-29057.63292	0.64	0.71	0.39	0.45	0.33	0.37	1.07	0.96	0.35	0.37	1.61	2.23	2.38	gypsy retrotransposon integrase-like protein 1 [Xenopus laevis]>gi|49118498|gb|AAH73480.1| MGC80999 protein [Xenopus laevis]	0.9	0.9	0.73
Cluster-29057.6919	0	0	0	0	0	0	0.24	0	0	0	0.54	1.38	0.98	--	0.9	0.91	0.75
Cluster-29057.31162	0.21	0.19	0.36	0.8	0.26	0.22	0.41	0.29	0.09	0.32	1.13	3.67	3.51	--	0.9	0.92	0.81
Cluster-11352.0	0	0	0	0	0	0	0	0	0	0	0.17	0.67	0.76	--	0.9	0.92	0.84
Cluster-29057.168846	0	0	0	0	0	0	0	0	0	0	0.3	0.49	0.41	--	0.89	0.87	0.75
Cluster-29057.48725	0.66	0.17	0	0	0	0	0	0	0	0	1.24	3.85	3.07	PREDICTED: sodium/glucose cotransporter 4 isoform X3 [Xenopus (Silurana) tropicalis]	0.89	0.86	0.76
Cluster-29057.63099	0.21	0.1	0.1	0.25	0.06	0.02	0.11	0.05	0.02	0.06	0.36	0.83	0.93	--	0.89	0.9	0.79
Cluster-29057.20906	0	0	0	0	0	0.23	0.22	0.61	0.2	0.46	3.12	6.3	4.48	PREDICTED: phosphatidylinositol 3,4,5-trisphosphate 3-phosphatase and dual-specificity protein phosphatase PTEN [Octodon degus]	0.89	0.86	0.73
Cluster-29057.167373	0	0	0	0	0	0	0	0.4	0	0	0.66	1.39	1.91	--	0.89	0.9	0.81
Cluster-29057.12473	0	0	0	0	0	0.54	0.17	0.16	0.16	0	2.25	3.92	3.91	PREDICTED: proto-oncogene tyrosine-protein kinase ROS isoform X10 [Homo sapiens]	0.89	0.91	0.85
Cluster-29057.5707	0.15	0.1	0.07	0.17	0.03	0.04	0.19	0.25	0.03	0.2	0.33	0.69	0.89	--	0.89	0.92	0.77
Cluster-31719.0	0.07	0.06	0	0.08	0.06	0	0	0.19	0	0	0.2	0.72	0.57	--	0.89	0.82	0.71
Cluster-29057.59279	0.17	0	0	0	0	0	0	0	0	0	0.25	0.78	0.67	--	0.89	0.87	0.77
Cluster-29057.55205	0	0	0	0	0	0	0	0	0	0	0.54	0.83	0.73	--	0.89	0.87	0.75
Cluster-29057.3455	0	0	0	0	0	0	0	0	0	0	9.31	45.27	39.28	--	0.89	0.9	0.8
Cluster-920.0	0	0	0	0	0	0	0	0	0	0	0.15	0.44	0.31	--	0.89	0.87	0.75
Cluster-29057.165402	0.09	0	0	0	0	0	0	0	0	0	0.43	0.6	0.72	PREDICTED: C-type lectin domain family 2 member B-like [Xenopus (Silurana) tropicalis]	0.89	0.89	0.79
Cluster-29057.46825	0	0	0	0	0	0	0	0	0	0	0.07	0.36	0.33	PREDICTED: uncharacterized protein LOC105945867, partial [Xenopus (Silurana) tropicalis]	0.89	0.9	0.81
Cluster-29057.4068	0	0	0	0	0	0.7	0.66	0.2	0.2	0.46	2.96	6.51	5.2	--	0.89	0.91	0.81
Cluster-29057.144640	0	0.25	0	0.1	0.15	0.09	0.09	0.25	0	0	0.59	1.03	1.1	--	0.89	0.88	0.8
Cluster-29057.24562	0	0	0	0	0	0.19	0.26	0.34	0.34	0.19	1.99	3.03	2.35	PREDICTED: proto-oncogene tyrosine-protein kinase ROS isoform X11 [Homo sapiens]	0.89	0.85	0.72
Cluster-29057.166437	0.35	0	0	0	0	0	0	0	0.16	0	3.35	4.52	4.45	soluble MET variant 1 [Homo sapiens]	0.89	0.86	0.75
Cluster-4970.0	0	0	0	0	0	0	0	0	0	0	0.1	0.51	0.44	--	0.89	0.89	0.8
Cluster-29057.10606	0.67	1.35	0.66	0	0	0	0.69	0	0	2.24	5.43	13.31	11.85	--	0.89	0.9	0.76
Cluster-29057.58309	0	0	0	0	0	0	0.27	0	0.13	0.14	0.26	0.75	0.76	--	0.89	0.95	0.75
Cluster-50881.0	0	0	0	0	0	0	0	0	0	0	1.24	4.49	3.24	--	0.89	0.87	0.76
Cluster-29057.21712	0	0	0	0	0	0.21	0.78	1.1	0.54	0.41	3.95	5	4.6	--	0.89	0.86	0.7
Cluster-29057.166535	0	0.28	0	0	0	0	0	0	0	0	1.36	2.69	2.02	--	0.89	0.85	0.73
Cluster-29057.23270	0	0	0	0	0	0.64	0.15	0.7	0.84	0.63	4.03	6.12	5.28	PREDICTED: LOW QUALITY PROTEIN: platelet-derived growth factor receptor, alpha polypeptide [Sus scrofa]	0.89	0.85	0.75
Cluster-29057.10770	0	0	0	0	0	0.27	0.25	0.47	0	0	2.09	4.43	3.14	PREDICTED: proto-oncogene tyrosine-protein kinase ROS isoform X10 [Homo sapiens]	0.89	0.87	0.76
Cluster-29057.77701	0.29	0	0	0	0	0.45	0.14	0.67	0.26	0.3	1.8	3.27	2.6	--	0.89	0.85	0.76
Cluster-29057.77235	0	0	0	0	0	0	0	0	0	0	0.46	0.67	0.61	epidermal growth factor-like protein 7 precursor [Xenopus (Silurana) tropicalis]>gi|847155401|ref|XP_012824157.1| PREDICTED: epidermal growth factor-like protein 7 isoform X1 [Xenopus (Silurana) tropicalis]>gi|847155404|ref|XP_012824158.1| PREDICTED: epidermal growth factor-like protein 7 isoform X1 [Xenopus (Silurana) tropicalis]>gi|114108163|gb|AAI23102.1| EGF-like-domain, multiple 7 [Xenopus (…	0.89	0.87	0.75
Cluster-1148.0	0	0	0	0	0	0	0	0	0	0	0.54	2.5	1.97	--	0.89	0.88	0.78
Cluster-29057.2475	0.1	0.07	0.04	0.13	0.03	0	0	0.08	0	0	0.21	0.44	0.54	--	0.89	0.86	0.77
Cluster-29057.8343	0	0	0	0	0	0.58	0.54	0.25	0.25	0	3.08	5.37	4.32	--	0.89	0.89	0.8
Cluster-4582.0	0	0	0	0	0.14	0	0	0.3	0	0	0.36	0.9	0.9	--	0.89	0.86	0.74
Cluster-29057.37712	0	0	0	0	0	0	0	0	0	0	2.93	5.5	7.78	--	0.89	0.92	0.84
Cluster-29057.170291	0.33	0	0.06	0	0	0	0.33	0	0	0.07	1.06	1.52	1.69	--	0.89	0.92	0.77
Cluster-927.0	0	0	0	0	0	0	0	0	0	0	0.22	1.14	0.96	--	0.89	0.89	0.79
Cluster-8522.0	0	0	0	0	0	0	0	0	0	0	0.31	0.6	0.85	--	0.89	0.92	0.84
Cluster-1868.0	0	0	0	0	0	0	0.12	0	0	0	0.18	0.66	0.48	--	0.89	0.91	0.76
Cluster-29057.160420	0	0	0	0	0	0.43	0.4	0.94	0.74	0.21	4.93	6.07	6.17	PREDICTED: proto-oncogene tyrosine-protein kinase ROS isoform X7 [Homo sapiens]	0.89	0.85	0.74
Cluster-29057.40895	0	0	0	0.11	0	0	0	0	0	0.11	0.22	0.52	0.63	--	0.89	0.91	0.81
Cluster-29057.167640	0	0	0	0	0	0	0	0	0	0	7.82	10.82	14.29	--	0.89	0.9	0.81
Cluster-963.0	0	0	0	0	0	0	0	0	0	0	0.13	0.67	0.72	ATP synthase, H+ transporting, mitochondrial F0 complex, subunit d [Mus musculus]	0.89	0.91	0.83
Cluster-29057.45812	0	0	0	0	0	0	0	0	0	0	1.34	2.48	3.54	--	0.89	0.92	0.84
Cluster-29057.9366	0	0.03	0	0.03	0	0	0	0.03	0	0	0.19	1.05	0.85	--	0.89	0.88	0.78
Cluster-29057.76860	0.09	0.54	0.12	0.4	0	0.11	0.44	0.11	0.27	0	0.91	1.56	1.38	PREDICTED: caspase recruitment domain-containing protein 9 isoform X1 [Xenopus (Silurana) tropicalis]>gi|847153260|ref|XP_012823468.1| PREDICTED: caspase recruitment domain-containing protein 9 isoform X1 [Xenopus (Silurana) tropicalis]	0.89	0.84	0.72
Cluster-29057.51343	1.2	0.76	0.65	1.82	0.32	0.15	0.9	0.27	0.11	0.27	1.97	6.66	6.2	PREDICTED: protocadherin-20-like [Xenopus (Silurana) tropicalis]	0.89	0.89	0.78
Cluster-22190.0	0	0.1	0	0	0	0	0	0.1	0	0	0.16	0.49	0.6	--	0.89	0.87	0.8
Cluster-29057.91282	0	0	0	0	0	0	0	0	0	0	0.5	0.72	0.99	--	0.89	0.91	0.82
Cluster-29057.39720	0.92	0.69	0.3	0.43	0.06	0.2	0.78	1.25	0.08	0.57	1.27	3.36	3.9	--	0.89	0.89	0.76
Cluster-29057.104946	3.94	2.12	2.39	3.02	2.28	2.27	4.22	3.63	1.94	2.66	5.69	9.14	7.6	PREDICTED: beclin 1-associated autophagy-related key regulator [Xenopus (Silurana) tropicalis]	0.89	0.89	0.7
Cluster-29057.171928	0.07	0.1	0.05	0.26	0.04	0.08	0.16	0.11	0.02	0	0.42	0.65	0.62	--	0.89	0.89	0.79
Cluster-15342.0	0	0	0.1	0.13	0	0	0.12	0	0.21	0	0.28	0.52	0.58	--	0.89	0.85	0.71
Cluster-29057.21875	0	0	0	0	0	0.48	1.12	0.63	1.04	1.18	6.4	9.06	7.55	PREDICTED: dual specificity mitogen-activated protein kinase kinase 1 [Macaca nemestrina]	0.89	0.86	0.71
Cluster-29057.106606	0.75	0	0	0	0	0.26	0.17	0.54	0.23	0.26	2.2	2.95	2.9	alternative protein KIT [Homo sapiens]	0.88	0.84	0.74
Cluster-29057.1912	0	0	0	0	0	0	0	0	0	0	0.41	0.54	0.69	--	0.88	0.9	0.8
Cluster-61527.0	0	0	0	0	0	0	0	0	0	0	1.24	2.24	3.24	--	0.88	0.92	0.84
Cluster-29057.45770	0	0	0	0	0	0	0	0.31	0	0	0.24	1.37	1.44	--	0.88	0.88	0.79
Cluster-29057.111664	0	0	0	0	0.17	0	0.18	0	0.06	0.17	0.64	1.1	0.95	PREDICTED: AT-rich interactive domain-containing protein 1B [Nipponia nippon]	0.88	0.91	0.72
Cluster-29057.109317	5.49	5.5	0.12	4.46	0.05	0.31	0.76	2.42	1.63	0.41	5.46	22.57	24.12	--	0.88	0.83	0.76
Cluster-47480.0	0.23	0.21	0	0.26	0	0	0.23	0	0	0	0.34	1.09	0.93	--	0.88	0.87	0.75
Cluster-29057.4502	0	0	0	0	0	0	0	0	0	0	2.42	3.42	4.74	--	0.88	0.91	0.82
Cluster-29057.68808	0.12	0	0	0	0.25	0	0.25	0.69	0	0.21	1.19	1.7	1.91	PREDICTED: LOW QUALITY PROTEIN: myosin-10 [Xenopus (Silurana) tropicalis]	0.88	0.88	0.71
Cluster-29057.13619	0	0	0	0	0	0.82	0.58	0.54	0	0.4	3.15	5.25	5.12	--	0.88	0.92	0.85
Cluster-1109.0	0	0	0	0	0	0	0	0	0	0	2.37	4.27	6.2	--	0.88	0.92	0.84
Cluster-29057.44586	0.18	0.11	0	0.13	0.15	0	0.06	0.17	0	0.12	0.48	0.63	0.78	--	0.88	0.86	0.71
Cluster-29057.21643	0	0	0	0	0	0.47	0.27	0.76	0.38	0.35	3.14	5	3.89	ros1 gene	0.88	0.85	0.74
Cluster-29057.142736	0	0	0	0	0	0	0	0	0	0	1	1.74	1.29	--	0.88	0.85	0.73
Cluster-3050.0	0	0	0	0	0	0	0	0	0	0	0.36	0.61	0.46	--	0.88	0.85	0.73
Cluster-55812.1	0.09	0.04	0	0.05	0	0	0.05	0.08	0.04	0	0.3	0.43	0.72	PREDICTED: uncharacterized protein LOC101735163 [Xenopus (Silurana) tropicalis]	0.88	0.89	0.8
Cluster-29057.151926	0.51	0.44	0.1	0.56	0.37	0.61	0.43	0.2	0.13	0.42	1.5	2.74	3.06	PREDICTED: lysoplasmalogenase-like protein TMEM86A, partial [Acanthisitta chloris]	0.88	0.93	0.89
Cluster-29057.809	0	0	0	0	0	0	0	0	0	0	6.42	9.18	12.85	ORF1 codes for a 40 kDa product [Homo sapiens]	0.88	0.91	0.82
Cluster-29057.101521	44.93	42.45	11.84	45.02	42.75	37.05	31.09	65.96	33.52	34.76	113.8	136.78	186.39	PREDICTED: eukaryotic initiation factor 4A-II isoform X1 [Xenopus (Silurana) tropicalis]	0.88	0.85	0.78
Cluster-29057.166433	0	0	0	0	0	0	0	0	0	0	0.81	1.36	1.03	--	0.88	0.85	0.73
Cluster-29057.16539	0	0	0	0	0	1.27	0.68	0.96	0.95	0.36	3.55	6.2	5.33	PREDICTED: proto-oncogene tyrosine-protein kinase receptor Ret [Propithecus coquereli]	0.88	0.87	0.81
Cluster-29057.156489	0	0	0	0	0	0.28	0.26	0.24	0.24	0	5.3	8.43	6.5	heparin-binding growth factor receptor [Homo sapiens]	0.88	0.85	0.74
Cluster-29057.91022	12	8.62	9.72	12.3	3.93	9.13	18.61	21.87	8.27	9.32	29.56	39.83	49.5	PREDICTED: muscle-related coiled-coil protein [Xenopus (Silurana) tropicalis]	0.88	0.9	0.76
Cluster-29057.147664	0	0	0	0	0	0	0	0	0	0	1.43	2.68	1.9	PREDICTED: uncharacterized protein LOC105662668 [Megachile rotundata]	0.88	0.85	0.72
Cluster-33685.0	0	0	0	0	0	0	0	0	0	0	1.37	2.54	1.81	--	0.88	0.85	0.72
Cluster-29057.74492	0	0	0	0	0	0	0	0	0	0	1.21	2.19	1.58	--	0.88	0.85	0.72
Cluster-29057.165889	0	0	0	0	0	0	0	0	0	0	2.87	5.35	3.8	Retrotransposable element Tf2 protein type 1 [Larimichthys crocea]	0.88	0.85	0.72
Cluster-29057.73012	0.19	0	0	0.14	0	0	0.08	0	0	0	0.19	0.72	0.84	PREDICTED: sortilin-related receptor [Xenopus (Silurana) tropicalis]	0.88	0.9	0.81
Cluster-29057.27167	0	0.09	0	0	0	0	0.14	0	0	0	0.53	1.26	0.83	hormonally up-regulated neu tumor-associated kinase homolog A [Xenopus laevis]>gi|82233486|sp|Q5XHI9.1|HUNKA_XENLA RecName: Full=Hormonally up-regulated neu tumor-associated kinase homolog A; AltName: Full=Serine/threonine-protein kinase MAK-V A; Short=xMAK-V A [Xenopus laevis]>gi|54035165|gb|AAH84068.1| LOC414676 protein [Xenopus laevis]	0.88	0.87	0.72
Cluster-29057.64218	0.19	0.18	0.11	0.28	0.05	0	0.25	0.12	0	0.13	0.51	0.78	1.02	--	0.88	0.92	0.76
Cluster-29057.1307	0.74	0.14	0.13	1.34	0	0.31	0	0.28	0	0	1.76	4.09	3.65	--	0.88	0.85	0.79
Cluster-29057.11028	0	0.34	0.28	0.3	0.19	0.2	0.98	0.35	0.27	0.54	1.15	2.78	3.43	PREDICTED: uncharacterized protein LOC100486158 [Xenopus (Silurana) tropicalis]	0.88	0.97	0.82
Cluster-29057.137002	0	0.05	0	0.08	0.13	0	0	0	0	0.09	0.3	0.67	0.63	PREDICTED: hepatocyte growth factor receptor [Xenopus (Silurana) tropicalis]>gi|847114273|ref|XP_012815403.1| PREDICTED: hepatocyte growth factor receptor [Xenopus (Silurana) tropicalis]	0.88	0.89	0.75
Cluster-45732.0	0	0	0	0.07	0.06	0.07	0	0.12	0	0	0.19	0.53	0.5	--	0.88	0.88	0.83
Cluster-29057.26647	0.59	0.28	0	0.34	0.26	0	0.29	0.28	0	0.31	1.12	1.48	1.74	Retrotransposon-like protein 1 [Larimichthys crocea]	0.88	0.86	0.7
Cluster-29057.95327	2.02	0.74	1.18	1.58	0.45	0.73	2.18	2.14	1.02	1.21	1.98	5.87	6.5	PREDICTED: uncharacterized protein LOC105947086 [Xenopus (Silurana) tropicalis]	0.88	0.9	0.75
Cluster-29057.132400	2.84	1.29	1.93	2.19	1.56	1.21	2.14	1.81	1.34	1.53	8.15	11.46	9.46	putative N-acetylglucosamine-6-phosphate deacetylase [Xenopus (Silurana) tropicalis]>gi|169641888|gb|AAI60548.1| LOC100145339 protein [Xenopus (Silurana) tropicalis]	0.88	0.85	0.7
Cluster-24912.0	0.21	0	0.12	0.08	0.06	0.07	0.14	0	0.09	0	0.36	0.86	0.8	--	0.88	0.9	0.79
Cluster-29057.139798	0	0	0	0	0	0	0	0	0	0	1.47	2.75	1.94	--	0.88	0.85	0.72
Cluster-29057.11857	0.18	0.03	0.1	0.13	0.2	0.06	0.27	0.17	0	0.15	0.45	0.9	0.81	unnamed protein product [Oncorhynchus mykiss]	0.88	0.94	0.74
Cluster-7844.0	0	0	0	0	0	0	0	0	0	0	0.38	0.49	0.63	--	0.88	0.89	0.8
Cluster-56162.0	0	0	0	0	0	0	0	0	0	0	0.72	1.17	0.9	--	0.88	0.85	0.73
Cluster-58121.0	0	0.24	0.12	0	0.11	0	0.13	0.24	0.12	0.14	0.38	0.83	0.92	--	0.88	0.86	0.7
Cluster-29057.23244	0	0	0	0	0	0	0	0	0	0	0.79	1.31	0.99	PREDICTED: uncharacterized protein LOC105376526 isoform X2 [Homo sapiens]	0.88	0.85	0.72
Cluster-29057.56896	0	0	0	0	0	0	0	0	0	0	0.79	1.31	0.99	PREDICTED: uncharacterized protein LOC102367500 [Latimeria chalumnae]	0.88	0.85	0.72
Cluster-1046.0	0	0	0	0	0	0	0	0	0	0	0.66	1.05	0.82	--	0.88	0.85	0.73
Cluster-63858.0	0.12	0.1	0	0	0.1	0	0.12	0	0	0	0.27	0.92	1.1	--	0.88	0.92	0.82
Cluster-1106.0	0	0	0	0	0	0	0	0	0	0	1.04	1.82	2.68	--	0.88	0.92	0.84
Cluster-29057.125015	0.13	0.12	0.11	0	0	0	0	0.24	0	0	0.38	0.82	0.81	--	0.88	0.83	0.72
Cluster-29057.40639	0.23	0.31	0	0.11	0.3	0.14	0	0	0.15	0	0.76	1.77	1.57	PREDICTED: BTB/POZ domain-containing protein KCTD20 isoform X1 [Anas platyrhynchos]	0.88	0.84	0.77
Cluster-29057.169719	0	0	0.15	0	0	0	0.5	0.73	0.1	0	0.82	1.67	1.67	PREDICTED: melanocortin-2 receptor accessory protein 2 [Xenopus (Silurana) tropicalis]	0.88	0.88	0.7
Cluster-29057.18210	0	0	0	0	0	0.2	0.37	0.17	0.34	0.19	2.2	3.28	2.52	phosphatidylinositol 3,4,5-trisphosphate 3-phosphatase and dual-specificity protein phosphatase PTEN isoform PTEN-L [Homo sapiens]	0.88	0.85	0.72
Cluster-23421.0	0	0	0	0	0	0	0	0	0	0	0.17	0.67	0.85	--	0.88	0.92	0.84
Cluster-29057.8058	0	0.1	0	0.16	0	0	0	0	0	0	0.21	0.62	0.78	PREDICTED: calpain-5-like [Xenopus (Silurana) tropicalis]	0.88	0.89	0.82
Cluster-29057.24174	0	0	0	0	0	0.35	0.34	0.57	0.48	0.44	2.9	3.51	3.73	unnamed protein product [Homo sapiens]	0.88	0.86	0.75
Cluster-29057.4696	0	0	0	0	0	0	0	0	0	0	2.14	3.97	5.86	--	0.88	0.92	0.84
Cluster-1188.0	0	0	0	0	0	0	0	0	0	0	0.2	0.49	0.32	--	0.88	0.84	0.72
Cluster-29057.6972	0	0	0	0	0	0	0	0	0	0	12.05	25.57	37.35	GTPase KRas-like isoform X1 [Scleropages formosus]	0.88	0.92	0.85
Cluster-16934.0	0	0	0	0	0	0	0	0.35	0	0	0.26	1.04	0.89	--	0.88	0.83	0.72
Cluster-29057.7321	0	0	0	0	0	0	0	0	0	0	1.13	2.69	1.76	--	0.88	0.84	0.72
Cluster-29057.163581	0	0	0	0	0	0.49	0.37	0.34	0.34	0.38	2.09	3.44	2.78	PREDICTED: proto-oncogene tyrosine-protein kinase ROS isoform X1 [Homo sapiens]	0.88	0.87	0.78
Cluster-29057.24541	0.13	0	0.12	0	0	0	0.66	0.12	0.37	0.41	2.06	2.78	4.19	--	0.88	0.93	0.79
Cluster-29057.6520	0	0	0	0	0	0	0	0	0	0	0.26	0.91	0.61	--	0.88	0.85	0.74
Cluster-15541.0	0	0	0	0	0.12	0	0	0	0	0	0.21	0.64	0.67	--	0.88	0.91	0.8
Cluster-4711.0	0	0	0	0	0	0	0	0	0	0.05	0.19	0.68	0.48	--	0.88	0.86	0.74
Cluster-49601.0	0.19	0.09	0.08	0.31	0	0	0	0.09	0	0.19	0.41	0.92	0.95	--	0.88	0.85	0.73
Cluster-29057.10302	0	0	0	0	0	0	0	0	0	0	0.62	0.97	0.76	--	0.88	0.85	0.72
Cluster-29611.0	0	0	0	0	0	0	0	0	0	0	0.62	0.97	0.76	--	0.88	0.85	0.72
Cluster-5883.0	0	0	0	0	0	0	0	0	0	0	1.2	1.88	1.47	--	0.88	0.85	0.72
Cluster-972.0	0	0	0	0	0	0	0	0	0	0	0.93	1.6	2.38	--	0.88	0.92	0.84
Cluster-29057.40765	0	0	0	0	0	0	0	0	0	0	2.21	4.47	3.01	--	0.88	0.84	0.72
Cluster-29057.112467	2.53	1.69	1.25	1.58	0.72	0.74	0.98	2.22	0.26	1.61	4.47	6.94	7.67	--	0.88	0.85	0.74
Cluster-29057.148284	0.24	0	0	0	0	0	0	0	0	0	0.36	0.69	0.79	--	0.88	0.86	0.77
Cluster-29057.127643	2.04	0.82	0.78	1.98	0.76	0.5	0.89	1.22	0	0.74	4.18	6.37	5.93	--	0.88	0.85	0.72
Cluster-29057.141378	0	0	0	0	0.36	0	0.81	0	0	0	1.53	2.43	2.61	PREDICTED: membrane-spanning 4-domains subfamily A member 15-like, partial [Pterocles gutturalis]	0.88	0.96	0.78
Cluster-66427.0	0.16	0	0	0	0	0	0	0	0	0	0.24	0.6	0.78	--	0.88	0.89	0.81
Cluster-29057.32875	0.65	0.12	0.12	0.15	0.11	0.28	0	0.24	0	0.54	2.51	4.05	3.61	--	0.88	0.86	0.76
Cluster-29057.20237	0	0	0	0	0	0	0	0	0	0	0.08	0.32	0.41	PREDICTED: RNA-binding motif, single-stranded-interacting protein 3-like, partial [Phaethon lepturus]	0.88	0.92	0.84
Cluster-29057.64335	0.11	0	0	0.06	0.05	0.03	0.03	0.07	0	0.03	0.17	0.31	0.28	PREDICTED: receptor expression-enhancing protein 1 isoform X4 [Xenopus (Silurana) tropicalis]	0.88	0.85	0.73
Cluster-57441.0	0	0	0	0	0	0	0	0	0.14	0	0.18	1.12	1.33	PREDICTED: protein-lysine methyltransferase METTL21E-like [Xenopus (Silurana) tropicalis]>gi|512822826|ref|XP_004912042.1| PREDICTED: protein-lysine methyltransferase METTL21E-like [Xenopus (Silurana) tropicalis]	0.88	0.88	0.81
Cluster-38105.0	0.18	0	0	0	0	0	0	0	0	0	0.26	0.71	0.55	--	0.88	0.83	0.73
Cluster-29057.168206	0	0	0	0	0	0	0	0	0	0	0.56	0.86	0.68	--	0.88	0.85	0.72
Cluster-969.0	0	0	0	0	0	0	0	0	0	0	0.16	1.05	0.9	--	0.88	0.88	0.79
Cluster-29057.161836	0	0	0	0	0	0.49	0.59	0.92	0.61	0.48	2.75	3.71	3.29	PREDICTED: RAC-alpha serine/threonine-protein kinase isoform X1 [Macaca fascicularis]	0.88	0.85	0.72
Cluster-29057.149176	0	0	0	0	0	0	0	0	0	0	0.47	0.7	0.57	--	0.88	0.85	0.73
Cluster-29057.102082	169.63	73.11	158.48	197.82	72.25	60.08	216.61	182.79	52.29	71.34	237.48	686.54	653.19	PREDICTED: thymosin beta-15A isoform X1 [Aotus nancymaae]	0.88	0.91	0.75
Cluster-17343.0	0	0	0	0	0.1	0	0	0.11	0	0	0.26	0.63	0.46	hypothetical protein CGI_10019280 [Crassostrea gigas]	0.88	0.84	0.7
Cluster-29057.114365	0.27	0	0.05	0.09	0.11	0	0	0.19	0	0.17	0.46	0.84	0.89	PREDICTED: fibronectin type III and SPRY domain-containing protein 2 isoform X1 [Xenopus (Silurana) tropicalis]>gi|847111732|ref|XP_012814962.1| PREDICTED: fibronectin type III and SPRY domain-containing protein 2 isoform X1 [Xenopus (Silurana) tropicalis]>gi|847111735|ref|XP_012814963.1| PREDICTED: fibronectin type III and SPRY domain-containing protein 2 isoform X1 [Xenopus (Silurana) tropicali…	0.88	0.84	0.7
Cluster-29057.119706	0	0	0	0	0	0	0	0	0	0	0.32	1.83	1.43	--	0.88	0.87	0.77
Cluster-56770.0	0.48	0	0.22	0	0	0	0	0	0.22	0	1.81	3.04	2.39	--	0.88	0.82	0.7
Cluster-10074.0	0	0	0	0	0	0	0	0.07	0	0	0.29	0.35	0.49	--	0.88	0.88	0.78
Cluster-29057.148787	0.15	0	0	0.23	0.33	0.91	0	0.42	0	0.56	3.08	10.22	8.02	PREDICTED: calpain-2 catalytic subunit [Python bivittatus]	0.88	0.88	0.81
Cluster-29057.12639	0.52	0.34	0	0.28	0.21	0	0	0	0	0	1.21	1.85	2.03	--	0.88	0.84	0.74
Cluster-62471.0	0.17	0	0	0	0	0	0	0	0	0	0.25	0.48	0.55	--	0.88	0.86	0.77
Cluster-33398.0	0.06	0	0	0.07	0.05	0	0	0.12	0	0	0.14	0.38	0.52	--	0.88	0.87	0.78
Cluster-29057.9061	0	0	0	0	0	0.3	0.34	0.26	0	0	1.21	2.45	1.82	PREDICTED: LOW QUALITY PROTEIN: phosphatidylinositol 4,5-bisphosphate 3-kinase catalytic subunit alpha isoform [Pan paniscus]	0.88	0.89	0.8
Cluster-29057.56296	0.15	0.07	0.06	0.09	0.21	0.12	0.12	0.11	0	0	0.39	1.12	1.04	--	0.88	0.91	0.82
Cluster-60528.0	0.12	0.06	0	0.14	0	0	0	0.06	0	0	0.14	0.43	0.52	--	0.88	0.84	0.77
Cluster-35334.1	0	0	0	0	0	0	0	0	0	0	0.28	0.35	0.46	--	0.88	0.89	0.79
Cluster-29057.18320	0.8	0.23	0.28	1.2	0.44	0.2	0.54	0.28	0.17	0	1.36	3.74	2.92	PREDICTED: melanoregulin isoform X3 [Xenopus (Silurana) tropicalis]	0.88	0.85	0.73
Cluster-1235.0	0	0	0	0	0	0	0	0	0	0	0.25	0.31	0.4	--	0.88	0.89	0.79
Cluster-29057.150186	0.84	0.55	0.27	0.39	0.31	0.18	0.43	0.45	0.1	0.37	0.96	2.4	2.9	Transcription elongation factor XSII-K1 [Xenopus laevis]	0.88	0.89	0.78
Cluster-47660.0	0	0	0	0	0.13	0	0	0	0	0	0.23	0.86	0.74	--	0.88	0.89	0.77
Cluster-29057.7415	0	0	0	0	0	0	0	0	0	0	0.5	0.75	0.6	--	0.88	0.85	0.72
Cluster-29057.11743	0	0	0	0	0	0	0	0	0	0	1	1.51	1.2	--	0.88	0.85	0.72
Cluster-29057.17389	0	0	0	0	0	0.48	0.5	0.8	0.67	0.37	3.83	5.48	4.25	PREDICTED: receptor tyrosine-protein kinase erbB-2 isoform X2 [Colobus angolensis palliatus]	0.88	0.83	0.71
Cluster-29057.169475	0	0	0	0	0	0	0	0	0	0	8.28	17.33	11.37	--	0.88	0.84	0.71
Cluster-29057.150355	0.45	0	0	0.24	0	0	0.29	0.16	0	0.37	0.73	1.21	1.56	PREDICTED: phospholipase DDHD2 [Xenopus (Silurana) tropicalis]>gi|847111151|ref|XP_012814854.1| PREDICTED: phospholipase DDHD2 [Xenopus (Silurana) tropicalis]	0.88	0.91	0.74
Cluster-29057.164586	0	0	0	0	0	0	0	0	0	0	2.84	5.97	3.9	--	0.88	0.84	0.71
Cluster-65934.0	0	0	0	0	0	0	0	0	0	0	0.52	0.79	0.62	--	0.88	0.84	0.72
Cluster-29057.97562	1.21	0	0	0	0	1.41	0	0	0	0	4.08	10.66	9.19	--	0.88	0.88	0.85
Cluster-29057.171981	0	0	0	0	0	0	0	0	0	0	0.47	0.7	0.56	--	0.88	0.84	0.72
Cluster-29057.125436	0.43	0.02	0.18	0.23	0.07	0.09	0.12	0.05	0.02	0.12	0.59	1.58	1.46	Retrotransposable element Tf2 protein type 1 [Larimichthys crocea]	0.88	0.88	0.78
Cluster-24274.0	0	0	0	0	0	0	0.09	0.08	0	0.09	0.13	0.72	0.56	--	0.88	0.89	0.74
Cluster-18763.0	0	0	0	0	0	0	0	0	0	0.06	0.09	0.34	0.28	PREDICTED: small RNA 2'-O-methyltransferase isoform X2 [Xenopus (Silurana) tropicalis]	0.87	0.88	0.75
Cluster-29057.136767	0.11	0.1	0	0.12	0	0.11	0.22	0.2	0.2	0.22	0.24	0.49	0.59	--	0.87	0.86	0.72
Cluster-29057.90987	0.69	0.44	0.33	0	0.26	0.01	0.21	0	0	0.17	2.37	4.78	6.49	PREDICTED: collagen alpha-1(XVI) chain-like isoform X2 [Xenopus (Silurana) tropicalis]	0.87	0.91	0.82
Cluster-29057.99451	3.38	1.61	1.73	2.84	2.53	3.45	4.45	7.06	1.6	3.7	9.04	13.73	16.5	PREDICTED: UDP-N-acetylglucosamine--peptide N-acetylglucosaminyltransferase 110 kDa subunit isoform X2 [Xenopus (Silurana) tropicalis]>gi|847154815|ref|XP_012823957.1| PREDICTED: UDP-N-acetylglucosamine--peptide N-acetylglucosaminyltransferase 110 kDa subunit isoform X2 [Xenopus (Silurana) tropicalis]	0.87	0.91	0.8
Cluster-62351.0	0	0	0	0	0	0	0	0	0	0	0.48	0.71	0.57	--	0.87	0.84	0.72
Cluster-29057.23794	0.18	0	0	0.06	0	0.06	0.06	0	0	0.06	0.34	1.12	0.8	--	0.87	0.86	0.76
Cluster-29057.166335	0	0	0	0	0	0.46	0.16	0.94	0	0.5	2.7	4.57	3.69	--	0.87	0.85	0.75
Cluster-29057.163251	0.09	0	0	0	0	0	0.34	0.17	0.11	0	0.18	0.75	0.79	PREDICTED: titin [Condylura cristata]	0.87	0.92	0.73
Cluster-29057.17528	0	0	0	0	0	0.35	0	0.31	0	0	4.77	8.35	6.03	--	0.87	0.84	0.74
Cluster-29057.143513	0.99	0.86	0.27	0.58	1.52	1.04	1.65	1.39	1.21	1.71	7.02	26.69	17.9	PREDICTED: uncharacterized protein LOC100491791 [Xenopus (Silurana) tropicalis]>gi|512843412|ref|XP_002939364.2| PREDICTED: uncharacterized protein LOC100491791 [Xenopus (Silurana) tropicalis]	0.87	0.85	0.73
Cluster-29057.168217	0	0	0	0	0	0	0	0	0	0	0.38	0.55	0.45	--	0.87	0.84	0.72
Cluster-29057.57897	0	0	0	0	0	0	0	0	0	0	0.38	0.55	0.45	--	0.87	0.84	0.72
Cluster-29057.95349	9.58	6.18	9.77	11.74	4.01	2.78	12.63	9.06	1.6	7.19	17.31	36.43	34.28	--	0.87	0.92	0.72
Cluster-29057.144652	0	0	0	1.38	1.01	1.2	0	0	0	1.2	4.35	11.75	9.95	--	0.87	0.89	0.82
Cluster-881.0	0	0	0	0	0	0	0	0	0	0	1.4	7.82	9.28	--	0.87	0.91	0.83
Cluster-29057.2231	0	0	0	0	0	0	0	0	0	0	2.53	3.07	3.98	--	0.87	0.88	0.79
Cluster-29057.141771	0.66	0	0	1.31	2.3	0	2.11	0	0	0	5.55	8.3	9.31	PREDICTED: talin-1 isoform X2 [Aquila chrysaetos canadensis]	0.87	0.93	0.76
Cluster-29057.165104	0.06	0	0	0	0	0	0	0	0	0	0.07	0.37	0.3	PREDICTED: NACHT domain- and WD repeat-containing protein 1 [Xenopus (Silurana) tropicalis]	0.87	0.85	0.76
Cluster-1136.0	0	0	0	0	0	0	0	0	0	0	0.26	0.43	0.66	PREDICTED: uncharacterized transmembrane protein DDB_G0289901-like [Aplysia californica]	0.87	0.91	0.84
Cluster-29057.63083	1.48	0.73	0.08	0.5	0.69	0.75	0.32	0.28	0.47	0	1.8	5.8	5.27	--	0.87	0.85	0.81
Cluster-29057.139550	0	0	0	0	0	0	0	0	0	0	0.11	0.4	0.26	--	0.87	0.84	0.73
Cluster-29057.122266	0	0	0	0	1.05	0.59	0	1.19	0	0.22	3.63	7.37	5.85	E3 ubiquitin-protein ligase MIB2 [Xenopus (Silurana) tropicalis]>gi|847142108|ref|XP_012821479.1| PREDICTED: E3 ubiquitin-protein ligase MIB2 isoform X1 [Xenopus (Silurana) tropicalis]>gi|847142111|ref|XP_012821481.1| PREDICTED: E3 ubiquitin-protein ligase MIB2 isoform X1 [Xenopus (Silurana) tropicalis]>gi|170284530|gb|AAI61083.1| mib2 protein [Xenopus (Silurana) tropicalis]	0.87	0.86	0.75
Cluster-29057.160015	0.61	0	0	0	0	0.65	0	0.85	0.7	0.32	3.84	7.58	4.97	soluble MET variant 2 [Homo sapiens]	0.87	0.8	0.71
Cluster-29057.164966	0	0	0	0	0	0	0	0	2.86	0	2.33	23.79	22.28	--	0.87	0.86	0.77
Cluster-29057.168708	0.76	0	0	0	0	0.41	0	0.89	0.35	0.8	2.84	4.13	3.7	PREDICTED: dihydropyrimidine dehydrogenase [NADP(+)] isoform X5 [Cercocebus atys]	0.87	0.81	0.71
Cluster-29057.39293	0.32	0.41	0.17	0.5	0.05	0.07	0.25	0.3	0	0.53	0.98	1.57	1.61	--	0.87	0.86	0.71
Cluster-29057.28406	0	0	0	0	0	0	0.29	0.28	0	0.31	3.13	4.43	3.49	--	0.87	0.85	0.7
Cluster-29057.20654	0	0	0	0	0	0.89	0.62	0.58	0.97	0.66	4.99	6.94	5.94	PREDICTED: LOW QUALITY PROTEIN: platelet-derived growth factor receptor alpha, partial [Microcebus murinus]	0.87	0.85	0.75
Cluster-29057.97341	4.34	1.27	1.18	1.48	1.63	0.24	1.87	1.18	0.17	1.11	4.15	12.28	12.53	--	0.87	0.88	0.75
Cluster-29057.163966	0.2	0	0	0	0	0.65	0.41	1.33	0.56	1.28	3.49	7.13	4.95	PREDICTED: hamartin isoform X3 [Colobus angolensis palliatus]	0.87	0.83	0.7
Cluster-1708.0	0	0	0	0	0	0	0	0	0	0	0.07	0.5	0.41	--	0.87	0.87	0.78
Cluster-29057.156817	1.49	0.77	0.89	1.13	0.43	2.65	2.49	1.24	5.99	0.35	8.39	11.72	14.08	--	0.87	0.82	0.77
Cluster-29057.162349	0	0	0	0	0	0.37	0	0.8	0.32	0.18	2.95	3.53	4.01	PREDICTED: proto-oncogene tyrosine-protein kinase ROS [Mandrillus leucophaeus]	0.87	0.84	0.76
Cluster-29057.2077	0	0	0	0	0	0	0	0	0	0	14.61	17.35	20.51	--	0.87	0.87	0.77
Cluster-29057.93620	0.41	0	0	0	0	0.35	0.12	0.36	0.33	0.26	2.86	3.55	3.41	--	0.87	0.83	0.74
Cluster-29057.41335	1.73	1.45	1.64	1.94	1.24	1.3	1.96	2.17	0.12	0.97	3.53	7.07	7.21	--	0.87	0.92	0.82
Cluster-5806.0	0	0	0	0	0	0	0	0	0	0	0.37	0.53	0.43	--	0.87	0.84	0.72
Cluster-14148.0	0	0	0.12	0	0	0	0.27	0	0	0	0.31	1.01	0.98	--	0.87	0.95	0.8
Cluster-29057.90135	1.7	0	0	0.45	0	0.89	1.26	2.35	0	0.87	2.14	7.17	6.63	prolargin precursor [Xenopus (Silurana) tropicalis]>gi|847084597|ref|XP_012817413.1| PREDICTED: prolargin isoform X1 [Xenopus (Silurana) tropicalis]>gi|134024250|gb|AAI36064.1| prelp protein [Xenopus (Silurana) tropicalis]	0.87	0.88	0.78
Cluster-9353.1	0	0	0	0.26	0	0.12	0.11	0.11	0	0	0.34	0.73	0.63	--	0.87	0.89	0.83
Cluster-29057.68249	0	0	0	0	0	0	0.15	0	0	0	0.11	0.39	0.43	--	0.87	0.97	0.81
Cluster-29057.43257	0	0.09	0	0.16	0.12	0.05	0.05	0.27	0	0.1	0.29	0.94	0.71	--	0.87	0.83	0.71
Cluster-29057.171617	0	0.29	0	0	0	0	0	0	0	0	0.47	2.52	2.91	--	0.87	0.89	0.82
Cluster-29057.166319	0	0	0	0	0	0	0	0	0	0	0.31	0.43	0.36	--	0.87	0.84	0.72
Cluster-29057.161700	0	0	0	0	0	1.15	1.08	2.27	0.5	0	7.32	9.29	9	--	0.87	0.86	0.76
Cluster-29057.72270	0	0	0	0	0	0	0	0	0	0	0.43	0.54	0.78	PREDICTED: sialic acid-binding Ig-like lectin 8 [Xenopus (Silurana) tropicalis]	0.87	0.89	0.81
Cluster-29057.25687	0	0	0	0	0	0.55	0.52	0.54	0.66	0.4	3.85	5.03	4.34	PREDICTED: discoidin domain-containing receptor 2-like [Pongo abelii]	0.87	0.84	0.73
Cluster-29057.13391	0.02	0.05	0.06	0.33	0.04	0.03	0.07	0.11	0	0.1	0.32	0.72	0.84	--	0.87	0.89	0.78
Cluster-5694.0	0	0	0	0	0.11	0	0	0	0	0	0.28	0.46	0.49	--	0.87	0.89	0.76
Cluster-29057.17128	0	0.91	0.66	1.11	0	0	0.24	0.91	1.13	0.77	3.11	3.78	5.63	--	0.87	0.82	0.7
Cluster-29057.82375	0	0	0	0	0	0	0	1.69	0	0	0.94	8.35	8.37	--	0.87	0.86	0.78
Cluster-34363.0	0	0	0	0	0	0	0	0	0	0	0.32	0.44	0.37	--	0.87	0.84	0.72
Cluster-5827.0	0	0	0	0	0	0	0	0	0	0	1.22	1.91	2.99	--	0.87	0.91	0.83
Cluster-29057.4528	0.24	0.43	0	0.48	0.45	0.34	0.78	0.06	0	0.16	1.1	2.41	2.76	--	0.87	0.97	0.86
Cluster-29057.5957	0.93	0.35	0.23	1.41	0.37	0.99	0.19	0.29	0	1.19	4.02	7.6	6.23	--	0.87	0.86	0.79
Cluster-29057.141998	0.25	0.19	0.36	0.16	0.25	0.16	0.36	0.2	0.04	0.38	1.17	1.91	1.85	PREDICTED: transient receptor potential cation channel subfamily V member 1 [Xenopus (Silurana) tropicalis]>gi|512820440|ref|XP_004911742.1| PREDICTED: transient receptor potential cation channel subfamily V member 1 [Xenopus (Silurana) tropicalis]	0.87	0.92	0.76
Cluster-32535.0	0	0	0	0	0	0	0	0	0	0	0.33	0.46	0.38	--	0.87	0.84	0.72
Cluster-1299.0	0	0	0	0	0	0	0	0	0	1.16	2.53	4.23	5.33	--	0.87	0.9	0.78
Cluster-29057.6765	0	0	0	0	0	0	0	0	0	0	0.08	0.67	0.58	--	0.87	0.88	0.79
Cluster-29057.141947	1.5	0.89	1.25	0.94	0.57	0.61	0.79	1.02	0.03	1.25	7.69	9.77	11.73	PREDICTED: proteoglycan 4 isoform X1 [Felis catus]	0.87	0.88	0.78
Cluster-16454.0	0	0	0	0	0	0	0	1.5	0	0	1.26	6.89	4.97	--	0.87	0.82	0.71
Cluster-1086.0	0	0	0	0	0	0	0	0	0	0	0.61	2.86	3.73	--	0.87	0.91	0.84
Cluster-29057.48268	0	0	0	0	0	0	0	0	0	0	0.87	1.07	1.07	PREDICTED: putative pre-mRNA-splicing factor ATP-dependent RNA helicase DHX16 isoform X1 [Xenopus (Silurana) tropicalis]	0.87	0.85	0.74
Cluster-29057.119850	0	0	0	0	0	0	0.13	0	0	0	0.14	0.33	0.27	--	0.87	0.94	0.75
Cluster-2230.0	0	0	0	0	0	0	0	0	0	0	0.59	0.91	1.43	--	0.87	0.91	0.83
Cluster-29057.115114	0.1	0.09	0.22	0.11	0	0.16	0.3	0.33	0	0.1	0.62	1.1	1.27	--	0.87	0.93	0.83
Cluster-29057.27484	0	0	0	0	0	0.16	0.58	0.95	0	0.15	2.38	2.82	3.13	epidermal growth factor receptor	0.87	0.87	0.73
Cluster-29057.47328	0	0	0	0	0	0	0	0	0	0	0.36	0.51	0.41	--	0.87	0.84	0.71
Cluster-42395.1	0	0	0	0.17	0	0	0	0	0	0	0.23	0.42	0.36	--	0.87	0.83	0.73
Cluster-29057.105027	21.6	23.67	18.9	31.28	23.95	27.91	24.16	36.79	5.91	23.43	71.04	106.8	103.36	--	0.87	0.89	0.81
Cluster-29057.89619	0.66	0.59	0.49	0.92	0	0.35	1.83	0.64	0.38	0	2.11	3.37	3.45	PREDICTED: protein SCAF11 isoform X2 [Xenopus (Silurana) tropicalis]	0.87	0.92	0.75
Cluster-7256.0	0	0	0	0.11	0	0	0	0	0	0	0.07	0.36	0.32	--	0.87	0.86	0.77
Cluster-29057.93184	0	0	0.04	0	0	0	0	0	0	0	0.09	0.23	0.22	--	0.87	0.89	0.78
Cluster-29057.8951	0.17	0	0.15	0	0	0	0	0	0	0.18	0.5	1.25	1.48	--	0.87	0.9	0.79
Cluster-29057.108954	31.63	30.85	30	35.33	23.1	31	33.27	34.7	26.77	29.35	46.81	53.92	58.94	LOC494780 protein, partial [Xenopus laevis]	0.87	0.88	0.81
Cluster-10162.0	0	0	0	0	0	0	0	0	0	0	0.28	0.38	0.32	--	0.87	0.84	0.72
Cluster-29057.4635	0	0	0	0	0	0	0	0	0	0	0.75	0.91	1.31	--	0.87	0.89	0.8
Cluster-29057.169322	0	0	0	0	0	0.23	0	0.41	0.61	0.68	1.95	2.5	3.38	--	0.87	0.84	0.75
Cluster-29057.122967	0	0.24	0	0	0	0	0	0	0	0	0.48	0.76	0.84	Disintegrin and metalloproteinase domain-containing protein 28 [Larimichthys crocea]	0.87	0.84	0.76
Cluster-29057.120007	4.69	3.06	1.96	4.9	2.81	2.5	5.49	5.65	4.17	4.37	5.8	9.65	14.24	guanylate binding protein family, member 6 [Xenopus (Silurana) tropicalis]>gi|171846512|gb|AAI61780.1| LOC100145795 protein [Xenopus (Silurana) tropicalis]	0.87	0.87	0.71
Cluster-29057.14026	0.26	0	0	0.3	0	0	0.26	0	0	0	0.39	0.77	0.87	--	0.87	0.9	0.76
Cluster-29057.136461	0	0	0	0	0	0	0	0	0	0	0.13	0.79	0.57	--	0.87	0.85	0.75
Cluster-29057.11913	0	1.13	0.2	0	0	0	0	0	0.85	0	1.03	5.9	6.31	PREDICTED: protein FAM173B-like isoform X1 [Xenopus (Silurana) tropicalis]	0.87	0.84	0.77
Cluster-29057.167644	0	0	0	0	0	0	0	0	0	0	0.05	0.07	0.11	--	0.87	0.9	0.82
Cluster-29057.19852	0	0	0	0	0	0.36	0.24	0.18	0.58	0.56	2.71	3.19	3.73	PREDICTED: RAC-alpha serine/threonine-protein kinase-like [Mandrillus leucophaeus]	0.87	0.86	0.76
Cluster-29057.124312	0	0	0	0	0	0	0.18	0.03	0.2	0	1.47	1.53	2.17	PREDICTED: zinc finger protein 608 isoform X1 [Xenopus (Silurana) tropicalis]>gi|847090391|ref|XP_012823868.1| PREDICTED: zinc finger protein 608 isoform X1 [Xenopus (Silurana) tropicalis]	0.86	0.87	0.76
Cluster-29057.149410	0	0	0	0	0	0	0	0	0	0	0.58	0.85	1.35	putative p150 [Homo sapiens]	0.86	0.9	0.83
Cluster-29057.8207	0	0	0	0	0	0	0	0	0	0	0.55	0.75	0.62	--	0.86	0.83	0.71
Cluster-36724.0	0	0	0	0	0	0	0	0	0	0	0.24	0.33	0.27	--	0.86	0.83	0.71
Cluster-29057.286	0	0	0	0	0	0	0	0	0	1.24	3.88	6.12	5.13	--	0.86	0.85	0.71
Cluster-29057.172829	0	0	0	0	0	0.48	0.9	0.42	0.42	0	2.02	4.31	2.76	PREDICTED: serine/threonine-protein kinase B-raf isoform X3 [Fukomys damarensis]	0.86	0.86	0.73
Cluster-29057.166840	2.9	1.21	1.56	1.98	3.35	0.91	4.61	3.95	0.79	0.45	3.88	15.31	14.5	--	0.86	0.91	0.74
Cluster-36198.0	0.13	0	0	0.15	0.07	0.14	0.09	0.16	0.08	0	0.29	0.57	0.43	--	0.86	0.81	0.77
Cluster-29057.111248	0.63	0	0.44	0.75	0.23	1.37	1.83	2.42	1.35	1.67	5.7	7.91	6.41	zinc finger protein 326 [Xenopus (Silurana) tropicalis]>gi|213626079|gb|AAI70732.1| zinc finger protein 326 [Xenopus (Silurana) tropicalis]	0.86	0.84	0.7
Cluster-29057.111492	1.11	0.35	0.69	0.65	0.42	0.48	1.07	0.82	0.05	0.17	1.94	3.84	3.19	--	0.86	0.89	0.75
Cluster-29057.120349	0.06	0	0	0	0	0	0	0	0	0	0.05	0.37	0.38	PREDICTED: procollagen galactosyltransferase 2 [Xenopus (Silurana) tropicalis]	0.86	0.87	0.79
Cluster-29057.154755	0	0	0	0	0	0	0	0	0	0	0.12	0.49	0.31	PREDICTED: ubiquitin carboxyl-terminal hydrolase 45 isoform X2 [Aptenodytes forsteri]	0.86	0.83	0.72
Cluster-29057.94007	2.66	1.14	0.26	0	0	1.41	0	0	0	0.79	8.17	12.38	13.63	--	0.86	0.86	0.81
Cluster-29057.23519	0	0	0	0	0	0.35	0.16	0.92	0.15	0.34	3.52	5.01	3.92	RET protein [Homo sapiens]>gi|649136964|gb|AIC59226.1| RET, partial [synthetic construct]	0.86	0.82	0.71
Cluster-29057.37954	0	0	0	0	0	0	0	0	0	0	0.44	0.65	1.04	--	0.86	0.9	0.83
Cluster-29057.102271	0.02	0.02	0.02	0.02	0.02	0.02	0	0	0.02	0.02	16.6	18.94	22.61	--	0.86	0.86	0.76
Cluster-29057.95772	11.97	8.98	7.2	11.92	6.02	5.61	11.18	10.93	5.95	8.27	13.56	20.94	26.62	--	0.86	0.87	0.72
Cluster-29057.7729	0	0	0	0	0	0	0	0	0	0	0.25	0.34	0.28	--	0.86	0.83	0.71
Cluster-9019.0	0	0	0	0	0	0	0	0	0	0	0.25	0.34	0.28	--	0.86	0.83	0.71
Cluster-2890.0	0	0	0	0	0	0	0	0	0	0	0.49	0.73	1.17	--	0.86	0.9	0.83
Cluster-52785.0	0.32	0	0	0	0	0	0	0	0	0	0.73	0.98	1.09	--	0.86	0.83	0.74
Cluster-1085.0	0	0	0	0	0	0	0	0	0	0	0.12	1.15	0.99	protein FAM162A [Mus musculus]>gi|81905494|sp|Q9D6U8.1|F162A_MOUSE RecName: Full=Protein FAM162A; AltName: Full=E2-induced gene 5 protein homolog; AltName: Full=Growth and transformation-dependent protein; Short=HGTD-P>gi|12845055|dbj|BAB26601.1| unnamed protein product [Mus musculus]>gi|14789927|gb|AAH10826.1| Family with sequence similarity 162, member A [Mus musculus]>gi|148665490|gb|EDK97906.…	0.86	0.87	0.78
Cluster-29057.172755	0	0	0	0	0	0	0	0	0	0	0.92	1.36	2.18	hypothetical protein HELRODRAFT_165255 [Helobdella robusta]>gi|555689863|gb|ESN93095.1| hypothetical protein HELRODRAFT_165255 [Helobdella robusta]	0.86	0.9	0.83
Cluster-29057.773	0	0	0	0	0	0	0	0	0	0	0.46	0.68	1.09	--	0.86	0.9	0.83
Cluster-29057.10441	0.36	0.33	0.32	0.72	0.12	0.54	0.43	1.08	0	0	1.17	3	3.57	--	0.86	0.89	0.85
Cluster-59079.0	0	0	0	0.33	0	0	0	0	0	0	0.66	0.86	1.22	--	0.86	0.87	0.79
Cluster-29057.13389	0	0	0	0	0	0.27	0.76	0.48	0.24	0	1.92	3.73	2.32	endonuclease, partial [Nuttalliella namaqua]	0.86	0.85	0.7
Cluster-29057.25495	0	0	0	0	0	0.48	0.23	0.7	0.77	0.63	2.5	3.14	3.09	PREDICTED: LOW QUALITY PROTEIN: platelet-derived growth factor receptor alpha [Nomascus leucogenys]	0.86	0.81	0.71
Cluster-48525.0	0.12	0	0.1	0	0	0.12	0	0.11	0	0	0.43	1.15	0.9	--	0.86	0.85	0.79
Cluster-29057.143027	0.1	0	0	0	0	0	0	0.08	0.03	0.03	0.06	0.33	0.33	PREDICTED: spatacsin isoform X1 [Xenopus (Silurana) tropicalis]>gi|847109074|ref|XP_012814211.1| PREDICTED: spatacsin isoform X2 [Xenopus (Silurana) tropicalis]	0.86	0.8	0.7
Cluster-29057.103434	26.4	18.82	17.98	22.97	14.05	21.2	23.55	20.75	27.77	24.23	57.6	63.19	93.3	--	0.86	0.87	0.79
Cluster-12514.0	0	0	0	0	0	0	0.53	0	0	0	0.42	1.22	1.48	--	0.86	0.98	0.82
Cluster-19110.0	0	0.09	0	0	0.08	0	0.19	0	0	0	0.21	0.75	0.58	--	0.86	0.91	0.74
Cluster-24586.1	0.15	0.14	0	0.5	0	0.16	0.15	0	0	0.15	0.65	1.21	1.16	--	0.86	0.88	0.81
Cluster-29057.4351	0.18	0	0	0	0	0	0	0	0	0	0.27	0.52	0.44	--	0.86	0.81	0.71
Cluster-29057.22858	0	0	0	0	0	0	0	0	0	0	0.14	0.37	0.22	--	0.86	0.82	0.7
Cluster-29057.67626	40.86	90.25	247.52	147.93	61.03	65.62	78.91	23	644.58	79.29	893.48	2078.59	3092.95	--	0.86	0.86	0.79
Cluster-29057.13304	0.38	0.66	0.25	0.42	0.12	0.6	0.38	0.49	0.17	0.69	2.78	5.42	3.7	--	0.86	0.83	0.73
Cluster-29057.6629	0.06	0.03	0	0	0.04	0.03	0.06	0.03	0	0.02	0.12	0.38	0.51	PREDICTED: von Willebrand factor D and EGF domain-containing protein isoform X3 [Xenopus (Silurana) tropicalis]	0.86	0.93	0.85
Cluster-15231.0	0	0	0	0	0	0	0	0	0	0	0.27	0.36	0.3	--	0.86	0.83	0.71
Cluster-29057.166387	0.12	0	0	0.14	0	0.13	0.06	0	0	0.07	0.29	0.9	0.69	PREDICTED: exocyst complex component 3-like protein [Xenopus (Silurana) tropicalis]	0.86	0.88	0.82
Cluster-29057.159798	0	0	0	0	0	0.18	0.34	0.47	0.94	0	4.16	4.26	4.89	PREDICTED: hepatocyte growth factor receptor isoform X1 [Cricetulus griseus]>gi|625194535|ref|XP_007639697.1| PREDICTED: hepatocyte growth factor receptor isoform X1 [Cricetulus griseus]>gi|625194537|ref|XP_007639698.1| PREDICTED: hepatocyte growth factor receptor isoform X1 [Cricetulus griseus]	0.86	0.82	0.7
Cluster-45591.0	0.08	0.02	0.04	0	0	0	0	0.02	0	0.05	0.16	0.29	0.32	PREDICTED: zinc finger BED domain-containing protein 4-like [Anolis carolinensis]	0.86	0.85	0.74
Cluster-29057.83230	0.06	0.07	0	0.12	0	0.06	0	0.07	0	0.05	0.37	0.79	1.23	--	0.86	0.9	0.86
Cluster-55314.0	0.11	0	0	0	0	0	0	0	0	0.11	0.56	0.69	0.94	--	0.86	0.87	0.77
Cluster-29057.169545	0	0	0	0	0	0	0	0	0	0	0.14	0.54	0.77	--	0.86	0.91	0.84
Cluster-46232.0	0.16	0.05	0.05	0	0	0	0	0.05	0	0	0.19	0.47	0.45	--	0.86	0.82	0.72
Cluster-29057.81043	0	0	0	0	0	0	0	0	0	0	0.4	0.58	0.94	--	0.86	0.9	0.83
Cluster-29057.79757	7.07	4.1	5.31	7.72	4.53	3.83	5.69	3.8	4.6	4.87	8.82	13.22	13.79	--	0.86	0.86	0.71
Cluster-5517.0	0	0	0	0	0	0	0	0	0	0	0.17	0.22	0.19	--	0.86	0.83	0.71
Cluster-51944.0	0.23	0	0	0	0	0	0	0.21	0	0	0.51	0.66	0.93	--	0.86	0.82	0.73
Cluster-29057.5423	0.34	0	0	0	0	0	0.14	0	0.21	0	0.27	0.74	0.9	--	0.86	0.82	0.71
Cluster-44821.0	0.14	0	0	0.16	0	0	0	0	0	0	0.21	0.4	0.46	--	0.86	0.83	0.75
Cluster-29057.143497	0.72	0	0	0	0	0	0.36	0	0	0	0.63	1.94	1.76	--	0.86	0.87	0.74
Cluster-35247.0	0.07	0	0.06	0	0.06	0	0	0	0	0	0.22	1.04	0.8	--	0.86	0.85	0.75
Cluster-29057.52518	0	0	0	0	0	0.76	0	0	0	0	6.21	9.5	7.63	--	0.86	0.85	0.76
Cluster-29057.25420	0	0	0	0	0	1.08	0.51	0	0.24	0.27	3.05	6.68	5.04	PREDICTED: serine/threonine-protein kinase B-raf [Tupaia chinensis]	0.86	0.88	0.82
Cluster-65513.0	0.4	0	0	0	0	0	0	0	0	0.21	0.6	2.1	1.47	--	0.86	0.82	0.7
Cluster-29057.32323	0.98	0.32	0.6	0.76	0.36	1.14	1.03	0.83	0.92	0.71	1.48	3.55	2.84	--	0.86	0.87	0.82
Cluster-1238.0	0	0	0	0	0	0	0	0	0	0	2.75	3.12	3.51	--	0.86	0.85	0.75
Cluster-29057.12083	0.27	0	0.5	0.32	1.92	0.29	1.1	1.29	0	1.16	3.32	10.86	8.05	--	0.86	0.88	0.72
Cluster-29057.4757	0.2	0	0	0	0	0	0	0	0	0	0.15	0.93	0.8	--	0.86	0.84	0.75
Cluster-56384.0	0	0	0	0	0	0	0	0	0	0	0.57	0.75	0.63	--	0.86	0.83	0.71
Cluster-1158.0	0	0	0	0	0	0	0	0	0	0	0.19	0.25	0.21	--	0.86	0.83	0.71
Cluster-4627.1	0.05	0	0	0.05	0	0.1	0	0.04	0.09	0	0.31	0.42	0.4	PREDICTED: uncharacterized protein LOC100490320 [Xenopus (Silurana) tropicalis]	0.86	0.81	0.8
Cluster-29057.169262	0.55	0.33	0.34	0.39	0.08	0.28	0.49	0.28	0.38	0.15	0.61	1.12	1.37	--	0.86	0.86	0.78
Cluster-50992.0	0.21	0	0	0	0	0	0	0	0	0.22	0.48	0.82	1.05	--	0.86	0.87	0.76
Cluster-29057.155543	0	0	0	0	0	0	0.78	0.36	0.36	0.61	3.78	3.86	5.2	PREDICTED: leukocyte tyrosine kinase receptor isoform X1 [Monodelphis domestica]	0.86	0.88	0.73
Cluster-29057.35101	0.1	0	0	0	0	0.05	0	0	0	0	0.13	0.4	0.39	transcription elongation factor S-II [Xenopus laevis]	0.86	0.87	0.84
Cluster-29057.67276	0	0	0	0	0.04	0.02	0.01	0.01	0	0.06	0.41	0.5	0.59	PREDICTED: conserved oligomeric Golgi complex subunit 4 isoform X1 [Xenopus (Silurana) tropicalis]	0.86	0.88	0.77
Cluster-29057.30748	0	0	0	0	0	0	0	0	0	0	0.18	0.23	0.2	--	0.86	0.83	0.71
Cluster-29057.46045	0	0	0	0	0	0	0	0	0	0	0.18	0.23	0.2	--	0.86	0.83	0.71
Cluster-9378.0	0	0	0	0	0	0	0	0	0	0	0.42	0.61	1	--	0.86	0.9	0.83
Cluster-29057.26486	0	0	0	0	0	0.83	0.63	1.02	0.72	0.82	3.25	4.77	3.87	PREDICTED: ALK tyrosine kinase receptor [Pteropus vampyrus]	0.86	0.83	0.73
Cluster-29057.167254	0	0	0.13	0	0.19	0	0	0	0	0	0.48	1.04	1.03	--	0.86	0.88	0.76
Cluster-29057.167063	0	0	0	0	0.08	0.21	0	0.09	0.36	0.2	0.64	1.04	1.29	PREDICTED: cytochrome P450 2H2-like isoform X1 [Xenopus (Silurana) tropicalis]	0.86	0.84	0.79
Cluster-29057.171247	0.1	0.07	0.13	0.34	0.28	0.11	0.05	0.19	0	0.32	0.76	1.28	1.53	--	0.86	0.89	0.78
Cluster-29057.89207	13.09	2.9	1.12	0.35	0.27	0.33	2.14	1.44	0	2.91	12.56	42.3	33.8	--	0.86	0.82	0.71
Cluster-29057.145325	0.45	0	0	0	0.16	0	0	0	0	0	0.93	1.43	1.99	PREDICTED: myotonin-protein kinase isoform X1 [Xenopus (Silurana) tropicalis]>gi|847160478|ref|XP_012825054.1| PREDICTED: myotonin-protein kinase isoform X1 [Xenopus (Silurana) tropicalis]	0.86	0.87	0.78
Cluster-53792.3	0.12	0.08	0.04	0.05	0	0	0.08	0	0	0.05	0.12	0.43	0.43	--	0.86	0.88	0.75
Cluster-29057.147321	1.14	0.33	0.12	1.03	0.42	0.75	1.42	0.4	0.07	0.66	2.6	3.7	3.78	--	0.86	0.93	0.81
Cluster-29057.24591	0	0	0	0	0	0.96	0.6	0.28	0	0.31	4.52	6.58	5.8	PREDICTED: uncharacterized protein LOC104663322 [Rhinopithecus roxellana]	0.86	0.88	0.8
Cluster-29057.73033	0	0	0	0.37	0	0	0.11	0.07	0.14	0	0.14	2.04	1.66	--	0.86	0.84	0.74
Cluster-29057.16322	0	0	0	0	0	0.63	0	0.83	0.55	0.62	1.78	5.58	3.71	--	0.86	0.81	0.73
Cluster-29057.7188	0.2	0	0	0.15	0	0.18	0	0.13	0.06	0	0.5	0.72	0.76	--	0.86	0.82	0.83
Cluster-29057.171822	0	0	0	0	0	0	0	0	0	0	0.31	0.4	0.34	--	0.86	0.83	0.71
Cluster-29057.15380	0	0	0	0	0	1.2	0.57	0.53	0	0.39	5.2	7.81	6.7	truncated epidermal growth factor receptor, partial [Homo sapiens]	0.86	0.87	0.8
Cluster-29057.4557	0	0	0	0	0	0.93	0	0.8	0	0	4.45	7.19	5.61	--	0.86	0.84	0.77
Cluster-29057.159929	0	0	0	0	0	0.46	0.29	1.07	0	0.6	3.94	4.89	4.79	unnamed protein product [Homo sapiens]	0.86	0.85	0.74
Cluster-29057.15942	0	0	0.08	0	0	0	0	0	0	0	0.13	0.56	0.55	PREDICTED: disabled homolog 2 isoform X2 [Xenopus (Silurana) tropicalis]	0.86	0.88	0.79
Cluster-29057.10465	0	0	0	0	0	0	0	0	0	0	0.21	0.27	0.23	--	0.86	0.83	0.71
Cluster-29057.4483	1.51	0.42	0	1.6	0.78	0.86	0.56	0.29	0.23	0.27	2.93	5.55	4.32	PREDICTED: solute carrier family 2, facilitated glucose transporter member 8 [Xenopus (Silurana) tropicalis]	0.86	0.83	0.76
Cluster-48158.1	0	0	0	0	0	0	0	0	0	0	0.36	0.51	0.84	--	0.86	0.9	0.82
Cluster-29057.29951	0	0	0	0	0	1.41	2.52	1.21	0	1.4	3.06	8.89	7.88	--	0.86	0.95	0.83
Cluster-12137.0	0	0	0.19	0	0	0	0	0	0	0	0.49	1.04	0.89	--	0.86	0.86	0.75
Cluster-29057.68788	0	0	0	0	0	0	0	0	0	0	0.06	0.28	0.39	--	0.86	0.9	0.84
Cluster-29057.34539	0	0	0	0	0	0	0	0	0	0	0.16	1	0.68	--	0.86	0.84	0.73
Cluster-29057.160899	0	0	0	0	0	0.76	1.11	1.04	1.03	1.15	3.98	4.89	4.73	anaplastic lymphoma kinase Ki-1 variant, partial [Homo sapiens]	0.86	0.85	0.71
Cluster-29057.3945	0	0.1	0	0	0	0	0.24	0	0	0	0.62	0.95	1.57	--	0.86	0.93	0.83
Cluster-29057.12225	0.29	0.16	0.45	0.63	0.05	0.18	0.46	0.74	0.21	0.65	1	1.7	2.14	--	0.86	0.88	0.72
Cluster-29057.132332	0	0	0	0	0	0	0	0	0	0	0.22	0.28	0.24	--	0.86	0.83	0.71
Cluster-29057.159333	0	0	0	0	0	0	0	0	0	0	0.22	0.28	0.24	--	0.86	0.83	0.71
Cluster-29057.164346	0.34	0	0	0	0	0.55	0.17	0.16	0	0	2.8	4.3	3.43	PREDICTED: phosphatidylinositol 4,5-bisphosphate 3-kinase catalytic subunit alpha isoform [Ovis aries musimon]>gi|803240374|ref|XP_011980282.1| PREDICTED: phosphatidylinositol 4,5-bisphosphate 3-kinase catalytic subunit alpha isoform [Ovis aries musimon]>gi|803240376|ref|XP_011980284.1| PREDICTED: phosphatidylinositol 4,5-bisphosphate 3-kinase catalytic subunit alpha isoform [Ovis aries musimon]	0.86	0.85	0.78
Cluster-29057.4510	0	0	0	0	0	0	0	0	0	0.19	0.89	1.12	1.1	--	0.86	0.85	0.71
Cluster-29057.33218	0.35	0.1	0.13	0.83	0.48	0.34	0.42	0.3	0	0.33	1.17	2.22	1.9	--	0.86	0.89	0.77
Cluster-29057.34989	0	0	0	0.15	0.24	0	0	0	0	0	0.4	0.75	0.87	--	0.86	0.88	0.77
Cluster-29057.140417	0.18	0	0.06	0.05	0.07	0.02	0	0.02	0	0.02	0.22	0.7	0.6	Mitogen-activated protein kinase kinase kinase 5, partial [Tinamus guttatus]	0.86	0.84	0.74
Cluster-22108.0	0	0	0	0	0	0	0	0	0	0	0.13	0.17	0.14	--	0.86	0.82	0.7
Cluster-29057.29049	0.3	0.43	0.41	1.16	0.08	0.91	1.35	1.41	0.86	0.64	1.2	3.24	3.44	PREDICTED: F-box only protein 25 isoform X2 [Clupea harengus]	0.85	0.88	0.8
Cluster-29057.103028	16.64	6.78	19.37	14.42	7.82	3.99	12.95	9.92	7.19	11.99	29.5	61.8	80.84	transmembrane glycoprotein NMB precursor [Xenopus (Silurana) tropicalis]>gi|195539660|gb|AAI68052.1| gpnmb protein [Xenopus (Silurana) tropicalis]	0.85	0.9	0.77
Cluster-1715.0	0	0	0	0	0	0	0	0.22	0	0	0.17	1.34	0.95	--	0.85	0.82	0.71
Cluster-29057.28350	0.16	0	0	0	0	0.72	0.59	0.61	0.75	0.74	3.93	5	4.31	--	0.85	0.83	0.72
Cluster-29057.31771	0	0	0.21	0	0	0	0	0	0	0	0.6	1.27	1.01	--	0.85	0.85	0.73
Cluster-29057.129470	0	0	0	0	0	2.52	4.23	4.34	2.51	0	3.61	14.09	17	--	0.85	0.9	0.83
Cluster-29057.112591	3.67	0.83	2.34	1.36	0.35	2.61	1.21	4.31	1.36	3.11	13.97	18.58	16.79	PREDICTED: collagen alpha-1(XVI) chain [Anolis carolinensis]	0.85	0.82	0.72
Cluster-29057.170182	0	0	0	0	0.17	0	0.19	0.18	0	0	0.29	0.55	0.63	--	0.85	0.92	0.72
Cluster-29057.17108	0.22	0	0	0	0	0.68	0.5	0.53	0.26	0.59	2.41	4.29	3.03	PREDICTED: proto-oncogene tyrosine-protein kinase receptor Ret isoform X3 [Heterocephalus glaber]	0.85	0.85	0.75
Cluster-919.0	0	0	0	0	0	0	0	0	0	0	2.4	14.73	9.82	--	0.85	0.83	0.73
Cluster-29057.149170	0	0	0	0.36	0	0	0.31	0	0	0	0.24	0.95	1.07	PREDICTED: zona pellucida sperm-binding protein 4-like [Poecilia reticulata]	0.85	0.93	0.8
Cluster-1738.0	0	0	0	0	0	0	0	0	0	0	0.26	0.36	0.6	--	0.85	0.89	0.82
Cluster-29057.13449	0	0.4	0.38	0.97	0.73	0.89	0	0.39	0.39	0	2.87	5.31	7.31	--	0.85	0.89	0.87
Cluster-29057.28792	0.09	0	0	0	0.09	0.1	0.07	0	0	0.03	0.33	0.6	0.55	PREDICTED: protein-L-isoaspartate O-methyltransferase domain-containing protein 1 isoform X1 [Struthio camelus australis]	0.85	0.9	0.83
Cluster-29057.55793	0	0.12	0.08	0.34	0.24	0.27	0.44	0.1	0.11	0	1.17	1.46	1.84	T-complex protein 11-like protein 2 [Xenopus (Silurana) tropicalis]>gi|171846327|gb|AAI61560.1| LOC100145732 protein [Xenopus (Silurana) tropicalis]	0.85	0.93	0.84
Cluster-6272.0	0	0	0	0.4	0	0	0	0	0	0	0.26	1.06	0.88	--	0.85	0.83	0.74
Cluster-29057.45753	1.62	0.96	1.35	2.44	0.54	1.42	2.1	1.78	0.86	1.29	3.44	5.49	4.48	arrestin domain-containing protein 2 [Xenopus (Silurana) tropicalis]>gi|115313764|gb|AAI24043.1| arrestin domain containing 2 [Xenopus (Silurana) tropicalis]>gi|169642375|gb|AAI60577.1| arrestin domain containing 2 [Xenopus (Silurana) tropicalis]	0.85	0.86	0.74
Cluster-29057.136173	0.27	0	0.27	0.18	0	0	0	0	0	0	0.58	1.62	2.1	--	0.85	0.88	0.81
Cluster-44116.0	0	0	0	0	0	0	0	0	0	0	0.19	0.7	0.41	PREDICTED: uncharacterized protein LOC101733460 [Xenopus (Silurana) tropicalis]	0.85	0.82	0.7
Cluster-174.1	0	0	0	0	0	0	0	0	0	0	0.25	1.31	0.83	--	0.85	0.83	0.72
Cluster-6715.0	0	0	0	0.1	0	0	0	0.16	0	0	0.19	0.31	0.47	--	0.85	0.83	0.74
Cluster-34189.0	0.23	0	0	0	0	0	0	0	0	0	0.17	0.66	0.75	--	0.85	0.85	0.78
Cluster-32916.0	0.17	0	0.04	0.05	0.04	0	0	0	0.04	0	0.28	0.41	0.49	--	0.85	0.82	0.72
Cluster-1745.0	0	0	0	0	0	0	0	0	0	0	0.29	0.4	0.67	--	0.85	0.89	0.82
Cluster-29057.7808	0.89	0.15	0.57	0.72	0	0.26	0.16	0	0.22	0	1.6	3.59	4.88	--	0.85	0.88	0.83
Cluster-29057.12113	0	0	0	0	0	0	0	0	0	0	0.14	0.44	0.68	PREDICTED: uncharacterized protein LOC780086 isoform X1 [Xenopus (Silurana) tropicalis]>gi|847119043|ref|XP_012816818.1| PREDICTED: uncharacterized protein LOC780086 isoform X1 [Xenopus (Silurana) tropicalis]	0.85	0.9	0.84
Cluster-29057.12247	0.05	0.11	0.06	0.13	0.09	0.04	0.16	0.13	0.03	0.17	0.23	0.37	0.43	PREDICTED: integrator complex subunit 10 isoform X3 [Xenopus (Silurana) tropicalis]	0.85	0.92	0.7
Cluster-29057.123277	6.85	4.37	7.09	10.95	5.59	1.35	8.12	4.56	0.28	6.15	13.18	32.92	28.3	--	0.85	0.89	0.7
Cluster-29057.22313	0	0	0	0	0	0	0	0	0	0	0.19	1.01	0.64	PREDICTED: NACHT, LRR and PYD domains-containing protein 3-like [Chelonia mydas]	0.85	0.83	0.72
Cluster-56995.0	0.11	0	0	0	0	0	0	0	0	0	0.16	0.29	0.42	--	0.85	0.86	0.79
Cluster-23530.0	0	0	0	0	0	0	0	0	0	0	0.16	0.21	0.35	--	0.85	0.89	0.82
Cluster-29057.21450	0	0	0	0	0	0	0	0	0	0	0.23	0.31	0.52	--	0.85	0.89	0.82
Cluster-29057.161322	0.3	0.27	0.14	0.36	0.34	0.55	0.34	0.2	0	0	2.37	3.6	2.92	PREDICTED: histone deacetylase 5 isoform X2 [Xenopus (Silurana) tropicalis]	0.85	0.86	0.79
Cluster-29057.168341	0.52	0.27	0.48	0.71	0.52	0.51	0.26	0.42	0.24	0.46	1.29	3.3	2.44	--	0.85	0.84	0.75
Cluster-29057.85005	4.2	3.26	2.74	4.43	3.45	2.25	4.51	9.88	3.34	1.12	17.06	17.47	25.14	PREDICTED: carnitine palmitoyltransferase 1B (muscle) isoform X1 [Xenopus (Silurana) tropicalis]	0.85	0.82	0.7
Cluster-29057.73437	0.87	0.51	0.21	1.22	0.47	0.58	1.18	0.51	0	0.89	1.78	3.54	2.91	--	0.85	0.91	0.76
Cluster-29057.154677	0	0	0	0	0	0	0	0.19	0.06	0	0.3	0.6	1.05	--	0.85	0.86	0.79
Cluster-29057.169721	0	0	0	0	0	0	0	0	0	0	0.02	0.32	0.32	putative gag-pol protein [Mus musculus]	0.85	0.87	0.8
Cluster-29057.167720	0.33	0.31	0.15	0.19	0.29	0	0.17	0.31	0.15	0.17	0.62	0.93	1.47	--	0.85	0.84	0.7
Cluster-29057.85079	20.9	26.08	24.29	27.27	14.95	25.88	25.84	38.92	25.78	29.07	33.8	67.39	61.51	--	0.85	0.8	0.72
Cluster-29057.6680	0	0	0	0.24	0	0	0	0	0	0.06	0.24	0.57	0.46	Retrovirus-related Pol polyprotein LINE-1 [Larimichthys crocea]	0.85	0.82	0.71
Cluster-29057.5947	0	0	0	0	0	0	0	0	0	0	0.43	0.57	0.96	--	0.85	0.89	0.82
Cluster-29057.82500	8.03	4.89	6.26	12.15	3.77	7.66	13.91	10.17	3.23	8.21	17.1	44.73	31.11	--	0.85	0.88	0.73
Cluster-29057.147224	0.08	0.06	0	0	0	0	0.07	0.06	0	0	0.05	0.35	0.31	PREDICTED: liprin-beta-2 isoform X7 [Xenopus (Silurana) tropicalis]	0.85	0.84	0.72
Cluster-29057.82758	0	0	0	0.2	0.26	0	0	0	0	0	0.35	4.19	3.7	PREDICTED: striatin-interacting protein 2 [Xenopus (Silurana) tropicalis]	0.85	0.86	0.77
Cluster-29057.14709	0.09	0	0	0	0	0	0.09	0.26	0	0	0.21	0.66	1.01	--	0.85	0.88	0.78
Cluster-56428.1	0	0.2	0	0	0	0	0	0	0	0	0.31	0.6	0.51	--	0.85	0.8	0.71
Cluster-29057.1776	0.04	0	0.04	0.09	0.04	0.04	0.12	0.08	0	0.04	0.12	0.32	0.41	--	0.85	0.96	0.83
Cluster-29057.2008	0	0	0.05	0	0	0	0	0	0	0.06	0.39	0.51	0.73	TC1-like transposase [Cyprinus carpio]	0.85	0.89	0.79
Cluster-4481.0	0	0	0	0	0	0	0	0	0	0	0.19	0.24	0.2	--	0.85	0.82	0.7
Cluster-29057.92465	0.65	0	0.19	0.61	0.09	0.34	0.22	0	0	0	1.28	2.53	2.11	--	0.85	0.85	0.79
Cluster-8902.1	0	0	0.09	0	0.09	0	0	0.1	0.1	0	0.15	0.93	0.73	--	0.85	0.82	0.7
Cluster-29057.77897	0.28	0.15	0.17	0.17	0.15	0.17	0.26	0.21	0.05	0.07	0.42	0.76	0.67	PREDICTED: putative methyltransferase NSUN7 [Xenopus (Silurana) tropicalis]	0.85	0.89	0.78
Cluster-11689.0	0	0	0	0	0	0	0	0	0	0	0.28	0.34	0.3	--	0.85	0.82	0.7
Cluster-29057.54848	0	0.47	0.32	0	0.42	0.3	0.51	0.12	0.42	0.58	1.31	2.47	3.14	--	0.85	0.91	0.8
Cluster-29057.6899	0	0	0	0	0	0.39	0	0	0	0	0.55	2.99	3.12	--	0.85	0.9	0.88
Cluster-29057.142594	3.48	4.68	3.8	5.93	5.28	4.99	3.99	5.7	5.51	4.5	8.36	9.76	12.54	--	0.85	0.82	0.78
Cluster-29057.98163	2.68	1.43	0.63	2.44	0.71	1.58	7.63	3.66	1.8	1.61	6.85	10.71	13.14	cytosolic 5'-nucleotidase 3A [Xenopus (Silurana) tropicalis]>gi|166796197|gb|AAI59083.1| LOC100145170 protein [Xenopus (Silurana) tropicalis]	0.85	0.93	0.74
Cluster-5639.0	0	0	0	0	0	0	0	0	0	0	0.55	1.69	2.67	--	0.85	0.9	0.84
Cluster-47075.0	0.15	0	0	0	0	0	0	0	0	0	0.11	0.4	0.46	--	0.85	0.84	0.77
Cluster-53153.0	0.1	0	0	0.11	0	0	0	0.09	0	0	0.29	0.36	0.62	--	0.85	0.84	0.77
Cluster-29057.123178	16.34	11.2	10.52	21.3	5.7	8.93	26.08	24.32	3.57	14.23	48.42	54.4	73.37	PREDICTED: muscle-related coiled-coil protein [Xenopus (Silurana) tropicalis]	0.85	0.9	0.74
Cluster-29057.12735	0	0	0	0	0	0	0	0	0	0	5.85	7.14	11.87	--	0.85	0.88	0.81
Cluster-29057.158423	0	0	0	0	0	0	0	0.41	0	0	3.45	3.57	4.12	Guanine nucleotide-binding protein G(q) subunit alpha [Cricetulus griseus]	0.85	0.83	0.72
Cluster-52458.0	0	0	0	0	0.26	0	0.29	0.28	0	0	0.67	0.89	1	--	0.85	0.89	0.7
Cluster-29057.124565	0.3	0.14	0.09	0	0	0	0	0	0	0.1	0.33	1.18	1.41	PREDICTED: apolipoprotein L6-like [Xenopus (Silurana) tropicalis]	0.85	0.86	0.78
Cluster-29057.41189	0.66	0.32	0.3	0.77	0	0.36	0	0	0	0	1.27	2.72	2.85	PREDICTED: uncharacterized protein LOC105947305 [Xenopus (Silurana) tropicalis]	0.85	0.84	0.83
Cluster-29057.16262	0	0	0	0	0.5	0	0.56	0.52	0	0.6	2.17	2.55	3.6	--	0.85	0.91	0.74
Cluster-29057.55145	4.13	0.59	1.15	2.92	1.09	1.31	1.81	1.71	0	0.65	4.26	11.98	9.61	--	0.85	0.84	0.74
Cluster-45818.0	0.22	0	0	0	0	0	0	0	0	0	0.49	0.62	0.89	--	0.85	0.84	0.76
Cluster-29057.8546	0.08	0.11	0.04	0.46	0.35	0.22	0.37	0.11	0.04	0.09	0.9	1.5	1.22	PREDICTED: uncharacterized protein LOC102351696 [Latimeria chalumnae]	0.85	0.89	0.76
Cluster-29057.63601	0	0.3	0	0	0	0	0.32	0.3	0	0	0.24	3.58	4.1	--	0.85	0.88	0.8
Cluster-26029.0	0	0	0	0	0	0	0	0	0	0	0.13	0.17	0.29	PREDICTED: uncharacterized protein LOC103278027 [Anolis carolinensis]	0.85	0.89	0.82
Cluster-29057.70699	0.17	0.24	0	0.19	0	0	0.09	0.16	0	0.09	0.26	0.54	0.74	--	0.85	0.81	0.71
Cluster-29057.38071	0.15	0.07	0.07	0.68	0.46	0.4	0.38	0.07	0	0.16	1.01	2.09	2.47	--	0.85	0.94	0.88
Cluster-29057.136493	0.16	0.11	0.08	0.14	0.13	0	0.06	0.06	0.09	0.26	0.98	1.04	1.39	PREDICTED: fibrocystin-L [Felis catus]	0.85	0.84	0.7
Cluster-29057.30788	0.29	0	0	0	0	0.31	0.29	0	0	0	1.33	1.76	2.48	PREDICTED: fibrocystin-L [Xenopus (Silurana) tropicalis]	0.85	0.91	0.87
Cluster-29057.84918	6.58	11.89	37.02	17.24	7.25	9.72	5.67	1.46	94.24	10.37	198.88	414.34	689.19	--	0.85	0.87	0.8
Cluster-34492.0	0	0	0	0	0	0	0	0	0	0	1.09	2.27	3.86	PREDICTED: uncharacterized protein LOC105946158 [Xenopus (Silurana) tropicalis]	0.85	0.9	0.84
Cluster-29057.130172	0	0	0	0.05	0.07	0.09	0	0	0	0	0.31	0.64	0.48	PREDICTED: LOW QUALITY PROTEIN: uncharacterized protein LOC101733107 [Xenopus (Silurana) tropicalis]	0.85	0.85	0.8
Cluster-28198.0	0	0	0	0	0	0	0	0	0	0	1.04	10.9	13.4	--	0.85	0.89	0.82
Cluster-66250.0	0	0	0	0	0	0	0	0.16	0	0.09	0.26	0.39	0.61	--	0.85	0.85	0.75
Cluster-29057.15975	0.16	0	0	0	0	0	0	0	0	0	0.12	0.46	0.39	--	0.85	0.81	0.72
Cluster-29057.2050	0	0	0	0	0	0	0.09	0	0	0	0.26	0.32	0.28	--	0.85	0.87	0.7
Cluster-29057.10152	0	0.16	0	0	0	0	0	0	0.31	0.35	0.63	1.43	2.27	--	0.85	0.86	0.77
Cluster-63893.0	0.08	0.15	0	0.28	0	0	0	0.23	0	0	0.12	0.95	0.89	--	0.85	0.79	0.72
Cluster-56038.0	0.36	0	0	0.42	0	0	0	0.34	0	0	0.28	1.12	1.25	--	0.85	0.79	0.71
Cluster-29057.9809	0	0	0	0	0	0	0	0	0	0	2.79	4.79	8.34	--	0.85	0.9	0.83
Cluster-29057.17294	0.29	0	0	0	0	0.62	0.29	0.81	0	0.3	3.48	4.58	3.87	--	0.85	0.83	0.74
Cluster-6869.1	0	0	0.12	0	0	0	0	0	0	0	0.42	0.64	0.89	--	0.85	0.89	0.8
Cluster-29057.22110	0.32	0	0	0	0	0.34	0.48	0.59	0.73	0.17	6.48	6.47	7.22	PREDICTED: fibroblast growth factor receptor 2 isoform X3 [Rhinopithecus roxellana]	0.84	0.82	0.71
Cluster-29057.110330	3.35	0.92	0.86	1.16	0.32	0.74	2.03	2.58	0.47	0.71	4.65	8.56	13.88	--	0.84	0.88	0.8
Cluster-29057.8565	0	0	0	0	0	0	0	0	0	0	0.13	1.97	1.59	--	0.84	0.85	0.76
Cluster-55899.0	0.32	0.07	0.21	0.35	0	0.34	0.24	0.07	0	0.08	0.93	1.48	1.6	--	0.84	0.9	0.88
Cluster-29057.73373	0	0	0	0	0	0	0	0	0	0	0.06	0.18	0.29	--	0.84	0.9	0.84
Cluster-29057.24603	0	0	0	0	0	1.02	0.62	1.34	0.63	1.07	4.68	6.72	5.18	p80 protein [Homo sapiens]	0.84	0.82	0.71
Cluster-23108.0	0	0.15	0	0.19	0.14	0	0	0	0	0	0.24	0.61	0.66	--	0.84	0.84	0.75
Cluster-29057.168993	0	0	0	0	0	0	0	0	0	0	0.42	9.34	9.08	PREDICTED: 60S ribosomal protein L13a isoform X1 [Cricetulus griseus]	0.84	0.87	0.79
Cluster-29057.25854	0	0	0	0	0	0.67	0.74	0.76	0.89	0.73	4.69	5.48	4.83	PREDICTED: smoothened homolog [Colobus angolensis palliatus]	0.84	0.81	0.7
Cluster-29057.12036	0	0	0.21	0.33	0.12	0	0.05	0	0.04	0	0.48	1.27	0.98	--	0.84	0.84	0.71
Cluster-29057.7440	0.14	0.25	0.06	0.22	0	0.07	0	0	0	0	0.39	1.3	0.93	--	0.84	0.8	0.73
Cluster-29057.4356	0	0	0	0	0	0	0	0	0	0	0.34	0.43	0.74	--	0.84	0.88	0.81
Cluster-29057.41334	1.19	0.59	0	2.22	0.55	0.66	1.22	0	0	0	2.87	5.71	4.58	--	0.84	0.85	0.76
Cluster-2091.0	0	0	0	0	0	0	0	0	0	0	0.26	0.33	0.57	--	0.84	0.88	0.81
Cluster-29057.123199	64.13	69.04	35.52	68.44	30.09	62.17	52.23	60.57	61.4	54.6	134.88	142.92	145.06	nuclear transcriptional regulator 1-like protein-like [Scleropages formosus]	0.84	0.75	0.71
Cluster-29057.41552	0.22	0.03	0.1	0.08	0.06	0.08	0.11	0.03	0.07	0.04	0.3	0.67	0.5	--	0.84	0.83	0.72
Cluster-29057.11969	0.44	0	0	0	0	0.31	0.73	0	0.4	0.15	2.69	3.07	2.89	--	0.84	0.84	0.72
Cluster-29057.23471	0	0	0	0	0	0.39	0.72	0.34	0.34	0.76	6.06	6.73	6.55	PREDICTED: dual specificity mitogen-activated protein kinase kinase 1-like [Sus scrofa]	0.84	0.84	0.71
Cluster-29057.46764	0.23	0.42	0.17	0.56	0.19	0.26	0.73	0.13	0.58	0.17	1.49	2.15	3.84	--	0.84	0.9	0.82
Cluster-29057.17367	0	0	0	0	0	0.48	0.45	0.7	0.28	0.47	4.03	4.73	4.2	--	0.84	0.82	0.71
Cluster-59566.0	0.07	0	0.06	0	0	0	0	0.06	0	0	0.14	0.75	0.51	--	0.84	0.81	0.7
Cluster-29057.87050	0.53	0.15	0.32	0.7	0.43	0.27	0.29	0.04	0.03	0.54	1.71	2.43	3.14	--	0.84	0.9	0.8
Cluster-29057.21483	0.19	0	0	0	0	0.82	0.19	0.9	0.71	0.6	5.73	6.51	6.21	PREDICTED: fibroblast growth factor receptor 2-like [Fundulus heteroclitus]	0.84	0.81	0.72
Cluster-29057.159934	0	0	0	0	0	0.22	0.21	0	0.39	0.44	0.78	1.78	2.71	--	0.84	0.9	0.83
Cluster-29057.132372	0.32	0	0	0.3	0	0.36	0	0	0.04	0.15	0.83	1.41	1.66	PREDICTED: uncharacterized protein LOC103309376 [Acyrthosiphon pisum]	0.84	0.87	0.89
Cluster-29057.105099	0.5	0.23	0.45	1.43	0.43	0.27	0	0.87	0.23	0	0.94	3.63	3.71	--	0.84	0.81	0.75
Cluster-1164.0	0	0	0	0	0	0	0	0	0	0	0.03	0.83	0.83	rCG57788 [Rattus norvegicus]	0.84	0.87	0.79
Cluster-29057.167776	0	0	0	0	0	0.64	0.4	1.13	0.75	0.84	6.45	6.47	7.83	--	0.84	0.83	0.73
Cluster-29057.67954	3.42	1.97	2.05	2.23	0.86	1.87	1.75	2.3	0.71	0.33	3.99	8.26	9.39	vacuolar proton-ATPase E-subunit [Rana catesbeiana]	0.84	0.85	0.82
Cluster-35218.1	0	0	0	0	0.15	0	0	0	0	0	0.13	1.34	1.15	--	0.84	0.86	0.76
Cluster-29057.148654	0	0	0	0	0	0	0	0.17	0.18	0.02	0.01	1.06	0.99	PREDICTED: rho GTPase-activating protein 40 isoform X1 [Xenopus (Silurana) tropicalis]	0.84	0.8	0.71
Cluster-29057.102653	0.7	0.78	0.37	0.47	0.24	0.3	0.14	0.39	0.13	0.44	1.14	2.3	1.99	--	0.84	0.78	0.71
Cluster-49386.0	0	0	0	0	0	0	0	0	0	0.18	0.29	0.49	0.48	--	0.84	0.85	0.7
Cluster-29057.63456	1.53	0.59	0.92	1.17	0.8	0.76	0.99	1.03	0	0.69	4.36	5.03	6.18	--	0.84	0.88	0.77
Cluster-29057.132151	2.33	1.8	2.21	2.07	1.43	3.24	4.17	2.42	1.71	2.41	5.18	10.26	8.22	--	0.84	0.92	0.82
Cluster-29057.172117	0	0	0	0	0	0	0.12	0	0	0.13	0.09	0.68	0.79	--	0.84	0.92	0.79
Cluster-29057.71519	0.1	0	0.17	0	0.04	0.05	0	0	0	0.05	0.49	2.14	1.47	--	0.84	0.83	0.73
Cluster-24145.0	0	0.13	0	0	0	0	0	0	0	0	0.1	0.38	0.43	--	0.84	0.83	0.78
Cluster-52520.0	0	0	0	0	0	0	0.47	0	0	0	0.36	1.03	0.84	--	0.84	0.93	0.73
Cluster-29057.12203	0	0	0	0	0	0.9	0.56	0.92	0.78	0.29	3.76	4.65	4.02	PREDICTED: smoothened homolog isoform X2 [Microcebus murinus]>gi|829888626|ref|XP_012644641.1| PREDICTED: smoothened homolog isoform X2 [Microcebus murinus]>gi|829888630|ref|XP_012644642.1| PREDICTED: smoothened homolog isoform X2 [Microcebus murinus]>gi|829888635|ref|XP_012644643.1| PREDICTED: smoothened homolog isoform X2 [Microcebus murinus]	0.84	0.81	0.73
Cluster-29057.35492	3.59	1.75	1.07	1.16	0.15	1.09	1.03	2.72	0.95	1.97	4.33	8.45	12.62	--	0.84	0.84	0.77
Cluster-29057.166401	0	0	0	0	0	0	0	0	0	0	0.18	0.46	0.78	LINE-1 reverse transcriptase homolog [Rana catesbeiana]	0.84	0.9	0.84
Cluster-29057.57629	4.41	2.71	2.52	3.79	1.12	1.54	3.86	3.83	0.5	2.75	4.44	11.55	10.28	--	0.84	0.85	0.7
Cluster-29057.23110	0.04	0.07	0.1	0.21	0.07	0.04	0.08	0.07	0	0.04	0.17	0.91	1.12	--	0.84	0.89	0.82
Cluster-20509.0	0	0	0	0	0	0	0	0	0	0	0.18	0.48	0.81	--	0.84	0.89	0.84
Cluster-29057.63892	0.55	0.19	0.28	0.54	0.17	0.3	0.46	0.54	0.13	0.24	0.9	1.19	1.22	--	0.84	0.84	0.72
Cluster-29057.24732	0.13	0.12	0.07	0.05	0.11	0.04	0.08	0.16	0	0.04	0.27	0.4	0.51	--	0.84	0.85	0.73
Cluster-29057.77234	2.35	1.93	2.79	1.97	0	1.82	2.03	2.54	0.63	2.87	12.38	13.88	18.6	--	0.84	0.87	0.77
Cluster-29057.117482	1.57	0.71	0.69	0.79	0.24	0.91	0.83	1.69	0.31	0.85	2.43	3.87	5.57	transmembrane glycoprotein NMB precursor [Xenopus (Silurana) tropicalis]>gi|195539660|gb|AAI68052.1| gpnmb protein [Xenopus (Silurana) tropicalis]	0.84	0.86	0.81
Cluster-29057.132738	10.97	11.53	10.13	9.63	6.4	7.11	9.45	7.47	10.4	8.1	11.61	22.28	27.09	PREDICTED: lactadherin isoform X1 [Xenopus (Silurana) tropicalis]>gi|111306013|gb|AAI21233.1| mfge8 protein [Xenopus (Silurana) tropicalis]	0.84	0.82	0.73
Cluster-36044.0	0.41	0	0	0	0	0	0	0	0	0	0.32	1.33	1.83	--	0.84	0.86	0.8
Cluster-29057.22462	1.68	0.51	1.35	1.83	0.3	0.54	1.6	0.68	0.11	1.44	8.19	9.27	14.56	WNT1-inducible-signaling pathway protein 2 precursor [Xenopus (Silurana) tropicalis]>gi|56556235|gb|AAH87808.1| WNT1 inducible signaling pathway protein 2 [Xenopus (Silurana) tropicalis]	0.84	0.89	0.79
Cluster-29057.85655	3.2	1.92	1.77	3.99	1.71	1.21	4.91	3.63	0.71	2.56	7.22	8.39	10.71	olfactomedin-like protein 2A precursor [Xenopus (Silurana) tropicalis]>gi|160417373|sp|A4IIT5.1|OLM2A_XENTR RecName: Full=Olfactomedin-like protein 2A; Flags: Precursor>gi|134024519|gb|AAI36147.1| LOC100125057 protein [Xenopus (Silurana) tropicalis]	0.84	0.9	0.7
Cluster-29057.112713	1.48	0.29	0.73	0.91	1.1	0.26	0.42	0	0	0.31	2.47	4.75	4.8	PREDICTED: sn1-specific diacylglycerol lipase alpha isoform X1 [Xenopus (Silurana) tropicalis]>gi|512833555|ref|XP_004913466.1| PREDICTED: sn1-specific diacylglycerol lipase alpha isoform X1 [Xenopus (Silurana) tropicalis]	0.84	0.86	0.75
Cluster-29057.65284	0.75	0	0	0	0	0	0	0	0	0	1.33	1.72	2.3	--	0.84	0.82	0.74
Cluster-29057.141946	0.29	0.16	0.38	0.32	0.24	0	0	0	0	1.18	4.41	5.12	6.16	--	0.84	0.85	0.72
Cluster-29057.92525	6.81	6.58	5.98	7.21	2.72	3.66	10.71	13.46	3.54	4.26	9.94	22.91	27.6	--	0.84	0.86	0.71
Cluster-36355.2	0	0	0	0	0	0	0	0	0	0	0.18	0.22	0.39	--	0.84	0.88	0.81
Cluster-8939.0	0	0	0	0	0	0	0	0	0	0	0.13	0.34	0.58	--	0.84	0.89	0.84
Cluster-29057.6046	0.06	0.17	0.21	0.2	0.26	0.06	0.12	0.06	0	0.19	0.4	1.23	1.26	--	0.84	0.89	0.77
Cluster-3565.0	0	0	0	0	0	0.11	0.1	0	0	0	0.59	1.78	1.01	--	0.84	0.82	0.72
Cluster-29057.124002	3.07	0	1.2	2.29	2.27	1.37	3.77	2.97	0	4.75	14.83	16.35	18.4	--	0.84	0.88	0.71
Cluster-29057.15339	0.12	0.29	0.21	0.88	0.47	0	0.24	0.22	0.07	0.33	1.04	1.68	2.25	--	0.84	0.86	0.72
Cluster-38779.0	0	0	0	0	0	0	0	0	0	0	0.21	0.55	0.94	--	0.84	0.89	0.84
Cluster-29057.84875	0	0	0	0	0	0	0	0.16	0	0	0.26	0.33	0.56	--	0.84	0.83	0.75
Cluster-29057.141260	0.33	0.16	0.37	0.35	0.13	0.1	0	0	0	0.21	0.97	1.63	1.82	PREDICTED: protein FAM13A isoform X5 [Xenopus (Silurana) tropicalis]	0.84	0.85	0.77
Cluster-29057.156573	0	0	0	0	0	0	0	0	0	0	0.11	0.13	0.23	--	0.84	0.88	0.8
Cluster-29057.47304	0	0	0	0	0.11	0	0	0	0	0	0.19	0.93	0.6	--	0.84	0.82	0.7
Cluster-40583.0	0.12	0.22	0	0.13	0	0.12	0.35	0	0	0	0.61	1.28	0.83	--	0.83	0.85	0.73
Cluster-23241.0	0	0	0	0	0	0	0.19	0	0	0	0.14	0.35	0.46	--	0.83	0.97	0.8
Cluster-29057.146212	0	0	0	0	0	0	0	0	0	0	0.15	0.39	0.67	--	0.83	0.89	0.84
Cluster-29057.85063	0.26	0.25	0	0	0	0	0	0	0	0	0.99	1.29	2.19	--	0.83	0.85	0.79
Cluster-29057.62828	2.06	1.4	1.26	1.95	1.49	1.88	1.13	1.63	1.06	1.95	3.58	4.67	5.69	ankyrin repeat and SAM domain-containing protein 6 [Xenopus (Silurana) tropicalis]>gi|189441844|gb|AAI67679.1| LOC100170596 protein [Xenopus (Silurana) tropicalis]	0.83	0.86	0.83
Cluster-29057.9307	0.2	0.05	0.1	0.31	0.26	0.27	0.28	0.34	0.05	0.29	0.76	1.63	1.05	--	0.83	0.84	0.71
Cluster-21778.0	0	0	0	0	0	0.7	0	0	0	0	2.02	3.06	3.04	--	0.83	0.87	0.86
Cluster-29057.8504	0	0	0	0	0	0.74	0.46	1.95	0.86	0.97	5.23	5.37	6.49	PREDICTED: LOW QUALITY PROTEIN: platelet-derived growth factor receptor alpha [Nomascus leucogenys]	0.83	0.81	0.71
Cluster-29057.113007	0.13	0	0	0.06	0	0	0	0	0	0	0.12	0.27	0.37	--	0.83	0.82	0.76
Cluster-39908.0	0.15	0	0	0.17	0	0	0	0	0	0	0.33	0.41	0.48	--	0.83	0.79	0.7
Cluster-29057.112708	3.44	2.51	1.47	4.45	3	1.84	3.06	3.23	0.07	2.11	4.77	11.28	9.46	PREDICTED: sn1-specific diacylglycerol lipase alpha isoform X2 [Xenopus (Silurana) tropicalis]	0.83	0.85	0.72
Cluster-29057.161826	0	0	0	0	0	1.02	0.14	0.77	1.01	0.29	4.76	6	4.98	PREDICTED: discoidin domain-containing receptor 2 [Heterocephalus glaber]	0.83	0.78	0.72
Cluster-56341.0	0.42	0	0	0	0	0	0	0	0	0	0.33	0.92	1.14	--	0.83	0.83	0.76
Cluster-29057.29002	0	0	0	0	0	1.34	0.63	0.79	0.78	0.88	4.71	6	5.48	--	0.83	0.83	0.77
Cluster-29057.150939	0.95	0.23	0	0.58	0.01	0.84	0.46	0.14	0	0.53	0.95	4.36	4.16	PREDICTED: LON peptidase N-terminal domain and RING finger protein 3 [Xenopus (Silurana) tropicalis]	0.83	0.88	0.86
Cluster-29057.21718	0.24	0	0.42	0.67	0.31	0.25	0.12	0.11	0	0.25	1.14	2.04	2.24	--	0.83	0.88	0.8
Cluster-29057.168787	0.11	0	0	0.16	0	0.05	0.19	0.1	0	0	0.17	0.41	0.38	--	0.83	0.88	0.75
Cluster-29057.9902	0	0	0	0	0	0	0.39	0.37	0	0	0.15	1.11	1.11	--	0.83	0.89	0.73
Cluster-29057.112221	12.81	1.1	11.36	22.17	17.27	0	1.23	0	0	0	26.53	83.97	76.13	integral membrane protein 2A [Xenopus (Silurana) tropicalis]>gi|49257760|gb|AAH74629.1| MGC69199 protein [Xenopus (Silurana) tropicalis]	0.83	0.84	0.72
Cluster-29057.52832	0.25	0.12	0	0.28	0	0	0.25	0	0.35	0	0.46	0.84	1.57	--	0.83	0.83	0.74
Cluster-29057.173141	0.13	0	0.16	0.28	0	0.13	0.06	0.06	0	0	0.41	0.88	0.77	--	0.83	0.85	0.8
Cluster-29057.30	0	0	0	0	0	0	0	0	0	0	0.07	2.38	2	vimentin [Mus musculus]	0.83	0.84	0.76
Cluster-29057.141275	0.87	0.88	0.84	0.68	0.67	0.73	0.43	0.64	0	0.27	2.54	3.77	4.22	--	0.83	0.86	0.81
Cluster-29057.107262	10.83	10.4	14.57	13.13	10.14	7.78	11.93	10.91	4.95	10.19	20.64	39.16	32.67	--	0.83	0.87	0.71
Cluster-21050.0	0	0	0	0	0	0	0	0	0	0	0.1	0.26	0.45	--	0.83	0.89	0.84
Cluster-29057.28168	2.85	1.27	2.4	4.29	2.14	2.27	2.41	1.79	1.92	2.66	5.28	7.29	8.94	--	0.83	0.88	0.79
Cluster-29057.56818	0	0	0.27	0	0	0	0.89	0	0	0	1.32	2.09	3.17	PREDICTED: fructose-1,6-bisphosphatase 1 isoform X2 [Macaca nemestrina]	0.83	0.95	0.81
Cluster-29057.39769	0.56	0.06	0.68	0.32	0.06	0.07	0.16	0.15	0.09	0.23	1.8	2.75	4.16	--	0.83	0.87	0.79
Cluster-29057.98019	0.16	0	0.13	0.2	0.15	0	0	0.78	0	0.16	1.62	2.36	4.28	transforming growth factor-beta-induced protein ig-h3 precursor [Xenopus (Silurana) tropicalis]>gi|111309036|gb|AAI21404.1| transforming growth factor, beta-induced, 68kDa [Xenopus (Silurana) tropicalis]	0.83	0.86	0.78
Cluster-29057.39518	0	0	0	0.31	0	0	0	0	0	0	0.07	1.97	2.28	--	0.83	0.86	0.8
Cluster-1185.0	0	0	0	0	0	0	0	0	0	0	0.25	6.5	5.16	--	0.83	0.84	0.75
Cluster-29057.6956	0	0	0	0.22	0.17	0	0.3	0	0	0	0.29	0.99	0.7	--	0.83	0.89	0.7
Cluster-29057.158887	1.95	0.97	0.83	1.9	1.83	1.38	2.77	1.32	0.77	1.88	3.08	5.75	4.76	PREDICTED: leukocyte surface antigen CD53 [Xenopus (Silurana) tropicalis]	0.83	0.92	0.72
Cluster-22781.0	0	0.11	0.11	0	0	0	0	0	0	0	0.27	1.01	0.68	--	0.83	0.81	0.7
Cluster-29057.124270	1.47	0.34	0.76	1.09	0.21	1.03	0	0.23	0.22	0.51	2.43	6.73	9.09	--	0.83	0.87	0.86
Cluster-29057.126231	0.22	0.54	0.16	0.48	0.09	0.45	0.22	0.36	0.17	0.14	0.93	1.44	2.06	PREDICTED: uncharacterized protein LOC100496629 [Xenopus (Silurana) tropicalis]	0.83	0.85	0.88
Cluster-31209.0	0.35	0	0	0	0	0	0	0	0	0	0.55	0.74	0.93	--	0.83	0.81	0.72
Cluster-29057.116014	20.27	17.99	19.01	27.27	18.55	20.95	27.08	25.62	15.95	20.06	29.76	39.98	42.11	twinfilin-2 [Xenopus (Silurana) tropicalis]>gi|110645741|gb|AAI18803.1| twf2 protein [Xenopus (Silurana) tropicalis]	0.83	0.92	0.79
Cluster-1210.0	0	0	0	0	0	0	0	0	0	0	0.38	9.5	7.45	PREDICTED: 60S ribosomal protein L28 isoform X1 [Peromyscus maniculatus bairdii]	0.83	0.83	0.75
Cluster-29057.22657	0.23	0.22	0	0	0	0	0.23	0	0	0	0.17	0.89	0.95	--	0.83	0.86	0.75
Cluster-29057.13597	0	0	0	0	0	0	0.15	0.15	0.14	0.17	0.25	0.7	1.22	--	0.83	0.88	0.76
Cluster-29057.10046	0.07	0.06	0	0	0	0.07	0	0	0	0	0.1	0.48	0.42	--	0.83	0.84	0.83
Cluster-29057.38825	0.71	0.33	0.31	0.39	0	0.3	1.62	0.13	0.07	0.22	1.55	3.06	4.19	PREDICTED: telethonin-like isoform X2 [Latimeria chalumnae]	0.83	0.95	0.82
Cluster-29057.36354	0	0	0	0.1	0.15	0.18	0.17	0.08	0	0.36	0.38	1.98	1.53	PREDICTED: C-type lectin domain family 3 member A [Xenopus (Silurana) tropicalis]	0.83	0.88	0.77
Cluster-29057.139990	0.39	0	0.78	0.15	0	0.68	0	0	0	0.04	1.92	5.01	6.43	--	0.83	0.89	0.87
Cluster-29057.8035	0.15	0.16	0.52	0.23	0.19	0.27	0.07	0	0.42	0.11	0.89	1.89	1.79	uncharacterized protein LOC432178 [Xenopus laevis]>gi|47939843|gb|AAH72352.1| MGC83505 protein [Xenopus laevis]	0.83	0.82	0.76
Cluster-29057.154538	0	0	0.03	0	0	0	0	0	0	0	0.21	0.23	0.3	LOC100135165 protein [Xenopus (Silurana) tropicalis]	0.83	0.85	0.75
Cluster-47412.0	1.2	0.61	0.52	0.73	0.36	1.01	0.78	0.56	0	0.62	1.97	3.41	3.67	--	0.83	0.9	0.88
Cluster-29057.9331	0	0.06	0.18	0	0	0.07	0	0.12	0	0.07	0.49	0.82	1.13	--	0.83	0.87	0.81
Cluster-29057.23803	0	0	0	0	0	0	0	0	0	0	0.03	2.14	1.91	Heat shock cognate 71 kDa protein [Fukomys damarensis]	0.83	0.85	0.77
Cluster-29057.26830	0.36	0	0	0	0	0.51	0.72	1.24	0.56	0.38	4.54	4.26	5.12	v-kit Hardy-Zuckerman 4 feline sarcoma viral oncogene-like protein transcript variant 2 [Homo sapiens]	0.83	0.81	0.7
Cluster-29057.16459	0.64	0	0	0	0	0.67	0.21	0.49	0.39	0.11	3.12	4.66	3.14	PREDICTED: LOW QUALITY PROTEIN: phosphatidylinositol 4,5-bisphosphate 3-kinase catalytic subunit alpha isoform [Cavia porcellus]	0.83	0.77	0.7
Cluster-29057.40740	0	0	0	0.07	0	0	0	0	0	0	0.24	2.03	1.26	PREDICTED: pleckstrin homology domain-containing family G member 3 isoform X3 [Xenopus (Silurana) tropicalis]>gi|847157473|ref|XP_012824563.1| PREDICTED: pleckstrin homology domain-containing family G member 3 isoform X3 [Xenopus (Silurana) tropicalis]	0.83	0.81	0.7
Cluster-29057.31888	0	0	0	0	0.29	0	0	0	0	0	0.25	0.93	0.94	--	0.83	0.86	0.75
Cluster-29057.11806	0.05	0.05	0.05	0.24	0.05	0.06	0.05	0.2	0	0.17	0.31	0.61	0.94	PREDICTED: endochitinase A-like [Xenopus (Silurana) tropicalis]	0.83	0.87	0.79
Cluster-29057.170519	0.34	0	0.11	0.47	0.21	0.21	0.08	0	0	0	1.08	1.73	1.39	--	0.83	0.82	0.75
Cluster-58565.0	0	0	0	0.08	0	0.07	0	0.1	0.01	0	0.16	0.44	0.71	PREDICTED: antigen WC1.1-like [Xenopus (Silurana) tropicalis]	0.83	0.87	0.87
Cluster-6733.0	0	0	0	0	0	0	0	0.4	0	0	0.33	0.91	1.5	--	0.83	0.84	0.77
Cluster-29057.18572	0	0	0	0	0	0.7	0	0.61	0	0	1.01	3.06	2.43	--	0.83	0.84	0.84
Cluster-29057.95500	3.04	1.1	0.56	2.74	0.84	1.34	2.81	2.88	0	1.9	4.07	6.45	7.96	--	0.83	0.88	0.75
Cluster-29057.169099	0	0	0	0	0	0	0	0.12	0	0	0	3.61	3.52	40S ribosomal protein S5 [Pteropus alecto]	0.83	0.85	0.77
Cluster-29057.9454	0.27	0	0	0.74	0.34	0.14	0.26	0.37	0.12	0.14	0.78	1.21	1.88	--	0.83	0.86	0.76
Cluster-29057.137442	0	0	0	0.48	0	0	0	0	0.84	0	0.72	2.7	4.62	--	0.83	0.83	0.78
Cluster-29057.69411	0.66	0.9	0.99	1.42	0.84	0.75	1.05	0.46	0.97	1.27	1.4	3.86	3.2	PREDICTED: 5-hydroxyisourate hydrolase-like isoform X2 [Xenopus (Silurana) tropicalis]	0.83	0.85	0.71
Cluster-29057.75740	0	0	0	0	0	0	0	0	0.19	0	0	1.18	1.01	--	0.83	0.8	0.72
Cluster-29057.109978	0.16	0.07	0.14	0.22	0	0.08	0.08	0.29	0	0.12	0.39	0.59	0.77	PREDICTED: trinucleotide repeat-containing gene 6A protein [Xenopus (Silurana) tropicalis]	0.83	0.83	0.74
Cluster-1157.0	0	0	0	0	0	0	0	0	0	0	0.13	1.28	0.82	--	0.83	0.81	0.71
Cluster-29057.8965	0	0.12	0	0.15	0.11	0	0.13	0.12	0	0	0.2	0.36	0.52	LINE-1 reverse transcriptase homolog [Rana catesbeiana]	0.83	0.87	0.73
Cluster-29057.8228	0	0	0	0	0	0	0.39	0	0	0	0	6.6	6.84	--	0.83	0.87	0.79
Cluster-29057.11739	1.27	1.02	0.97	1.01	0.6	0.48	0.4	0.89	0.19	0.57	2.84	4.09	6.28	--	0.83	0.85	0.79
Cluster-29057.161265	0.82	0	0	0	0	0.87	0	0.15	0.91	0.17	2.8	3.35	4.06	PREDICTED: fibroblast growth factor receptor 2 isoform X11 [Equus przewalskii]	0.83	0.79	0.79
Cluster-29057.11215	0	0	0	0	0	0	0	0	0.09	0	0.08	0.28	0.48	--	0.83	0.83	0.78
Cluster-7532.0	0	0	0	1.97	0	0	0	0	0	0	1.21	4.38	6.34	--	0.83	0.86	0.8
Cluster-29057.127640	0	0	0.42	0.54	0	0	0	0	0	0.53	1.6	2.18	2.79	--	0.83	0.86	0.74
Cluster-29057.151404	0	0	0	0.24	0	0.23	0.53	0.3	0	0.11	0.24	1.92	1.59	--	0.83	0.9	0.8
Cluster-29057.45982	0.26	0.06	0	0.14	0	0.07	0	0.06	0	0.13	0.33	0.62	0.54	--	0.83	0.77	0.7
Cluster-48538.0	0.19	0	0	0	0.33	0	0	0.18	0.18	0	0.28	0.9	1.23	--	0.83	0.81	0.71
Cluster-29057.38471	0	0	0	0	0	0	0.56	0	0	0	0.43	3.11	4.6	--	0.83	0.91	0.83
Cluster-29057.104123	13.38	6.48	9.48	12.07	4.17	8.12	13.02	18.38	3.78	7.11	14.49	35.51	39.63	--	0.83	0.86	0.76
Cluster-29057.84656	25.3	25.83	20.69	44.54	24.34	11.17	20.49	19.29	4.6	16.34	87.52	96.75	120.74	aquaporin [Hyla japonica]	0.83	0.84	0.72
Cluster-29057.167974	0	0	0	0	0	0.04	0.04	0.04	0	0.04	0.2	0.25	0.42	--	0.83	0.91	0.84
Cluster-29057.8603	0	0	0	0	0	0	0	0	0	0	0.04	3.24	2.76	PREDICTED: 60S ribosomal protein L4, partial [Peromyscus maniculatus bairdii]	0.83	0.84	0.76
Cluster-15200.1	0	0	0	0.15	0	0	0	0	0	0.14	0.1	0.49	0.53	--	0.83	0.85	0.75
Cluster-21590.0	0	0	0	0	0	0	0	0	0	0	1.32	1.29	2.08	--	0.83	0.85	0.77
Cluster-29057.173326	0	0	0	0	0.38	0.16	0.15	0.14	0.27	0	0.87	1.21	1.98	PREDICTED: bone morphogenetic protein 1 isoform X1 [Xenopus (Silurana) tropicalis]	0.83	0.87	0.8
Cluster-29057.119414	0.38	0.48	0.14	0.31	0.75	0.17	0.42	0.13	0.1	0.42	5.2	5.29	6.01	PREDICTED: alpha-2-macroglobulin-like protein 1 [Xenopus (Silurana) tropicalis]	0.83	0.83	0.7
Cluster-29057.8248	0	0	0	0	0	0	0	0	0	0	0	1.67	1.64	--	0.83	0.85	0.78
Cluster-29057.5385	0	0	0	0	0	0	0	0	0	0	0	7.62	7.49	60S ribosomal protein L2/L8 [Sycon ciliatum]	0.83	0.85	0.78
Cluster-29057.5091	0	0	0	0	0	0	0	0	0	0	0	9.78	9.6	40S ribosomal subunit protein S9, putative [Babesia bigemina]>gi|656184494|emb|CDR95115.1| 40S ribosomal subunit protein S9, putative [Babesia bigemina]	0.83	0.85	0.78
Cluster-29057.137808	0	0	0	0	0	0	0	0	0	0	0	1.2	1.18	PREDICTED: glutathione S-transferase omega-1-like, partial [Xenopus (Silurana) tropicalis]	0.83	0.85	0.78
Cluster-784.0	0	0	0	0	0	0	0	0	0	0	0	0.69	0.68	PREDICTED: ATP synthase subunit d, mitochondrial-like [Pundamilia nyererei]	0.83	0.85	0.78
Cluster-29057.7905	0	0	0	0	0	0	0	0	0	0	0	6.32	6.18	--	0.83	0.85	0.78
Cluster-29057.173373	0	0	0	0	0	0	0	0	0	0	0	3.88	3.79	--	0.83	0.85	0.78
Cluster-29057.2367	0	0	0	0	0	0	0	0	0	0	0	13.67	13.34	40s ribosomal protein s29-like [Stylonychia lemnae]	0.83	0.85	0.78
Cluster-398.0	0	0	0	0	0	0	0	0	0	0	0	0.98	0.97	putative P-type Ca(2+)-ATPase [Neospora caninum Liverpool]>gi|325120755|emb|CBZ56310.1| putative P-type Ca(2+)-ATPase [Neospora caninum Liverpool]>gi|820695333|tpe|CEL71072.1| TPA: P-type Ca(2)-ATPase, putative [Neospora caninum Liverpool]	0.83	0.85	0.78
Cluster-29057.169149	0	0	0	0	0	0	0	0	0	0	0	1.59	1.55	cellulose synthase (udp-forming), putative, partial [Acanthamoeba castellanii str. Neff]>gi|440791919|gb|ELR13154.1| cellulose synthase (udp-forming), putative, partial [Acanthamoeba castellanii str. Neff]	0.83	0.85	0.78
Cluster-29057.686	0	0	0	0	0	0	0	0	0	0	0	10.84	10.74	ribosomal protein s24e, putative [Acanthamoeba castellanii str. Neff]>gi|440802420|gb|ELR23349.1| ribosomal protein s24e, putative [Acanthamoeba castellanii str. Neff]	0.83	0.85	0.78
Cluster-29057.171282	0	0	0	0	0	0	0	0	0	0	0	1.16	1.15	Retrovirus-related Pol polyprotein from transposon 17.6, partial [Ophiophagus hannah]	0.83	0.85	0.78
Cluster-29057.3699	0	0	0	0	0	0	0	0	0	0	0	0.72	0.7	--	0.83	0.85	0.78
Cluster-29057.172517	0	0	0	0	0	0	0	0	0	0	0	1.37	1.36	--	0.83	0.85	0.78
Cluster-2497.0	0	0	0	0	0	0	0	0	0	0	0	1.47	1.46	--	0.83	0.85	0.78
Cluster-29057.170122	0	0	0	0	0	0	0	0	0	0	0	5.3	5.27	--	0.83	0.85	0.78
Cluster-111.0	0	0	0	0	0	0	0	0	0	0	0	2.08	2.07	PREDICTED: rho GDP-dissociation inhibitor 1 [Chinchilla lanigera]	0.83	0.85	0.78
Cluster-760.0	0	0	0	0	0	0	0	0	0	0	0	1.88	1.82	ATP synthase subunit beta [Capsaspora owczarzaki ATCC 30864]>gi|765549898|gb|KJE90519.1| ATP synthase subunit beta [Capsaspora owczarzaki ATCC 30864]	0.83	0.85	0.78
Cluster-2719.0	0	0	0	0	0	0	0	0	0	0	0	0.31	0.3	--	0.83	0.85	0.78
Cluster-29057.83984	1.79	0.93	1.78	0.9	0.17	1.27	0	0	0	0.42	7.27	16.93	26.76	--	0.83	0.88	0.85
Cluster-29057.170639	0	0	0	0	0	0	0	0	0	0	0	1.05	1.05	hypothetical protein PPL_04892 [Polysphondylium pallidum PN500]	0.83	0.85	0.78
Cluster-309.0	0	0	0	0	0	0	0	0	0	0	0	0.84	0.84	juvenile hormone epoxide hydrolase-like protein 3 [Bombyx mori]>gi|255977196|dbj|BAH97090.1| juvenile hormone epoxide hydrolase-like protein 3 [Bombyx mori]	0.83	0.85	0.78
Cluster-29057.4648	0	0	0	0	0	0	0	0	0	0	0	2.26	2.26	predicted protein [Nematostella vectensis]>gi|156209766|gb|EDO31005.1| predicted protein [Nematostella vectensis]	0.83	0.85	0.78
Cluster-29057.11888	0	0	0	0	0	0	0	0	0	0	0	0.17	0.17	PREDICTED: NAD(P)H-quinone oxidoreductase subunit H, chloroplastic-like, partial [Lipotes vexillifer]	0.83	0.85	0.78
Cluster-29057.9806	0	0	0	0	0	0	0	0	0	0	0	0.21	0.21	PREDICTED: protein-lysine methyltransferase METTL21E-like [Xenopus (Silurana) tropicalis]>gi|512822826|ref|XP_004912042.1| PREDICTED: protein-lysine methyltransferase METTL21E-like [Xenopus (Silurana) tropicalis]	0.83	0.85	0.78
Cluster-29057.11889	0	0	0	0	0	0	0	0	0	0	0	0.05	0.05	PREDICTED: NADH-ubiquinone oxidoreductase chain 5-like [Pantholops hodgsonii]	0.83	0.85	0.78
Cluster-29057.37159	0	0	0	0	0	0	0	0	0	0	0	0.05	0.05	Poly [ADP-ribose] polymerase 8 [Cricetulus griseus]	0.83	0.85	0.78
Cluster-396.0	0	0	0	0	0	0	0	0	0	0	0	0.4	0.4	15 kDa selenoprotein precursor [Mus musculus]>gi|11139620|gb|AAG31765.1|AF288740_1 15 kDa selenoprotein [Mus musculus]>gi|27807649|dbj|BAC55255.1| unnamed protein product [Mus musculus]>gi|74196907|dbj|BAE35012.1| unnamed protein product [Mus musculus]	0.83	0.85	0.78
Cluster-148.0	0	0	0	0	0	0	0	0	0	0	0	0.48	0.48	hypothetical protein PTSG_12079 [Salpingoeca rosetta]>gi|326437573|gb|EGD83143.1| hypothetical protein PTSG_12079 [Salpingoeca rosetta]	0.83	0.85	0.78
Cluster-29057.8874	0	0	0	0	0	0	0	0	0	0	0	0.06	0.06	--	0.83	0.85	0.78
Cluster-638.0	0	0	0	0	0	0	0	0	0	0	0	0.86	0.86	unnamed protein product [Vitrella brassicaformis CCMP3155]	0.83	0.85	0.78
Cluster-29057.49974	0	0	0	0	0	0	0	0	0	0	0	0.45	0.45	PREDICTED: protein VPRBP [Xenopus (Silurana) tropicalis]	0.83	0.85	0.78
Cluster-16078.0	0	0	0	0	0	0	0	0	0	0	0	0.28	0.27	--	0.83	0.85	0.78
Cluster-29057.1234	0	0	0	0	0	0	0	0	0	0	0	0.84	0.81	--	0.83	0.85	0.78
Cluster-137.0	0	0	0	0	0	0	0	0	0	0	0	0.83	0.8	putative RNA binding protein [Sorogena stoianovitchae]	0.83	0.85	0.78
Cluster-245.0	0	0	0	0	0	0	0	0	0	0	0	0.55	0.53	PREDICTED: heat shock-related 70 kDa protein 2 [Nestor notabilis]>gi|677454276|gb|KFQ43690.1| Heat shock 70 kDa protein [Nestor notabilis]	0.83	0.85	0.78
Cluster-285.0	0	0	0	0	0	0	0	0	0	0	0	5.41	5.21	--	0.83	0.85	0.78
Cluster-481.0	0	0	0	0	0	0	0	0	0	0	0	1.88	1.81	hypothetical protein CAPTEDRAFT_143611, partial [Capitella teleta]	0.83	0.85	0.78
Cluster-29057.5335	0	0	0	0	0	0	0	0	0	0	0	9.52	9.55	--	0.83	0.85	0.78
Cluster-29057.6504	0	0	0	0	0	0	0	0	0	0	0	14.69	14.11	--	0.83	0.85	0.78
Cluster-342.0	0	0	0	0	0	0	0	0	0	0	0	1.01	0.97	--	0.83	0.85	0.78
Cluster-71.0	0	0	0	0	0	0	0	0	0	0	0	2.7	2.59	nucleoside diphosphate kinase 2 [Salpingoeca rosetta]>gi|326436534|gb|EGD82104.1| nucleoside diphosphate kinase 2 [Salpingoeca rosetta]	0.83	0.85	0.78
Cluster-29057.8890	0	0	0	0	0	0	0	0	0	0	0	1.6	1.61	PREDICTED: LOW QUALITY PROTEIN: heat shock protein HSP 90-alpha [Rhinopithecus roxellana]	0.83	0.85	0.78
Cluster-209.0	0	0	0	0	0	0	0	0	0	0	0	0.73	0.7	PREDICTED: serine/threonine-protein phosphatase PP1-alpha catalytic subunit [Sarcophilus harrisii]	0.83	0.85	0.78
Cluster-29057.171569	0	0	0	0	0	0	0	0	0	0	0	1.2	1.15	Anp32b protein [Mus musculus]	0.83	0.85	0.78
Cluster-29057.101516	1283.02	2175.9	2056.85	852.25	561.37	1729.94	538.3	595.67	2491.94	1175.24	8060.3	9352.16	11981.8	albumin 1 [Bombina maxima]	0.83	0.81	0.76
Cluster-29057.170119	0	0	0	0	0	0	0	0	0	0	0	10.91	10.43	PREDICTED: 60S acidic ribosomal protein P0-like [Haplochromis burtoni]	0.83	0.85	0.78
Cluster-29057.8652	0	0	0	0	0	0	0	0	0	0	0	313.27	299.44	--	0.83	0.85	0.77
Cluster-29057.170635	0	0	0	0	0	0	0	0	0	0	0	1.12	1.07	hypothetical protein DFA_01648 [Dictyostelium fasciculatum]>gi|328873395|gb|EGG21762.1| hypothetical protein DFA_01648 [Dictyostelium fasciculatum]	0.83	0.85	0.77
Cluster-29057.3361	0	0	0	0	0	0	0	0	0	0	0	1.12	1.07	--	0.83	0.85	0.77
Cluster-424.0	0	0	0	0	0	0	0	0	0	0	0	2.61	2.64	--	0.83	0.85	0.78
Cluster-726.0	0	0	0	0	0	0	0	0	0	0	0	0.65	0.62	--	0.83	0.85	0.77
Cluster-29057.4937	0	0	0	0	0	0	0	0	0	0	0	15.78	15.05	PREDICTED: 60S acidic ribosomal protein P0-like [Vicugna pacos]	0.83	0.85	0.77
Cluster-751.0	0	0	0	0	0	0	0	0	0	0	0	4.07	4.12	PREDICTED: mesencephalic astrocyte-derived neurotrophic factor isoform X1 [Mus musculus]>gi|755531444|ref|XP_011241217.1| PREDICTED: mesencephalic astrocyte-derived neurotrophic factor isoform X1 [Mus musculus]>gi|148689220|gb|EDL21167.1| arginine-rich, mutated in early stage tumors, isoform CRA_a [Mus musculus]>gi|148689221|gb|EDL21168.1| arginine-rich, mutated in early stage tumors, isoform CRA…	0.83	0.85	0.78
Cluster-585.0	0	0	0	0	0	0	0	0	0	0	0	6.09	6.17	PREDICTED: 60S ribosomal protein L10 isoform X1 [Nomascus leucogenys]	0.83	0.85	0.78
Cluster-29057.4703	0	0	0	0	0	0	0	0	0	0	0	1.44	1.46	--	0.83	0.85	0.78
Cluster-29057.172425	0	0	0	0	0	0	0	0	0	0	0	0.83	0.79	photosystem II protein I [Bigelowiella natans]>gi|122221271|sp|Q06J30.1|PSBI_BIGNA RecName: Full=Photosystem II reaction center protein I; Short=PSII-I; AltName: Full=PSII 4.8 kDa protein (chloroplast) [Bigelowiella natans]>gi|110810223|gb|ABG91429.1| photosystem I protein I [Bigelowiella natans]	0.83	0.85	0.77
Cluster-29057.35454	0	0	0	0	0	0	0	0	0	0	0	0.69	0.7	--	0.83	0.85	0.78
Cluster-29057.170640	0	0	0	0	0	0	0	0	0	0	0	1.28	1.3	--	0.83	0.85	0.78
Cluster-29057.172408	0	0	0	0	0	0	0	0	0	0	0	10.16	10.32	putative ribosomal protein S17 [Barentsia elongata]	0.83	0.85	0.78
Cluster-200.0	0	0	0	0	0	0	0	0	0	0	0	0.6	0.61	hypothetical protein BRAFLDRAFT_57556 [Branchiostoma floridae]>gi|229283627|gb|EEN54367.1| hypothetical protein BRAFLDRAFT_57556 [Branchiostoma floridae]	0.83	0.85	0.78
Cluster-675.0	0	0	0	0	0	0	0	0	0	0	0	0.6	0.61	--	0.83	0.85	0.78
Cluster-256.0	0	0	0	0	0	0	0	0	0	0	0	0.59	0.56	--	0.83	0.85	0.77
Cluster-187.0	0	0	0	0	0	0	0	0	0	0	0	12.09	12.3	PREDICTED: 40S ribosomal protein S28 [Crassostrea gigas]>gi|405960672|gb|EKC26570.1| 40S ribosomal protein S28 [Crassostrea gigas]	0.83	0.85	0.78
Cluster-192.0	0	0	0	0	0	0	0	0	0	0	0	0.54	0.55	unnamed protein product [Vitrella brassicaformis CCMP3155]	0.83	0.85	0.78
Cluster-3502.0	0	0	0	0	0	0	0	0	0	0	0	1.61	1.64	ATP synthase lipid-binding protein [Cricetulus griseus]	0.83	0.85	0.78
Cluster-705.0	0	0	0	0	0	0	0	0	0	0	0	0.76	0.72	methionine synthase [Acanthamoeba castellanii str. Neff]	0.83	0.85	0.77
Cluster-29057.170636	0	0	0	0	0	0	0	0	0	0	0	2.62	2.67	TPA: 60S ribosomal protein L7a [Neospora caninum Liverpool]	0.83	0.85	0.78
Cluster-29057.123336	0	0	0	0	0	0	0	0	0	0	0	0.52	0.53	--	0.83	0.85	0.78
Cluster-29057.2812	0	0	0	0	0	0	0	0	0	0	0	0.5	0.51	PREDICTED: heterogeneous nuclear ribonucleoproteins A2/B1 [Octodon degus]	0.83	0.85	0.78
Cluster-29057.3887	0	0	0	0	0	0	0	0	0	0	0	0.93	0.95	--	0.83	0.85	0.78
Cluster-29057.3235	0	0	0	0	0	0	0	0	0	0	0	1.25	1.18	--	0.83	0.85	0.77
Cluster-813.0	0	0	0	0	0	0	0	0	0	0	0	0.88	0.9	histone deacetylase complex subunit SAP18 [Mus musculus]>gi|215490077|ref|NP_001135913.1| Sin3-associated polypeptide 18-like [Mus musculus]>gi|215490083|ref|NP_001028857.2| histone deacetylase complex subunit SAP18 [Rattus norvegicus]>gi|293351864|ref|XP_002727857.1| PREDICTED: histone deacetylase complex subunit SAP18 isoform X2 [Rattus norvegicus]>gi|149064088|gb|EDM14358.1| rCG23529, isoform …	0.83	0.85	0.78
Cluster-29057.7427	0	0	0	0	0	0	0	0	0	0	0	5.3	5	heat shock protein 70, putative [Perkinsus marinus ATCC 50983]>gi|239890346|gb|EER12208.1| heat shock protein 70, putative [Perkinsus marinus ATCC 50983]	0.83	0.85	0.77
Cluster-365.0	0	0	0	0	0	0	0	0	0	0	0	8.79	8.29	--	0.83	0.85	0.77
Cluster-29057.169003	0	0	0	0	0	0	0	0	0	0	0	2.88	2.95	--	0.83	0.85	0.79
Cluster-271.0	0	0	0	0	0	0	0	0	0	0	0	1.22	1.25	hypothetical protein PPL_11968 [Polysphondylium pallidum PN500]	0.83	0.86	0.79
Cluster-261.0	0	0	0	0	0	0	0	0	0	0	0	2.02	2.07	Ab2-450 [Rattus norvegicus]	0.83	0.86	0.79
Cluster-578.0	0	0	0	0	0	0	0	0	0	0	0	5.12	5.25	calmodulin [Pinctada fucata]	0.83	0.86	0.79
Cluster-1619.0	0	0	0	0	0	0	0	0	0	0	0	1.16	1.19	eukaryotic initiation factor 4A-I isoform 1 [Homo sapiens]>gi|21450625|ref|NP_659207.1| eukaryotic initiation factor 4A-I isoform 1 [Mus musculus]>gi|40786436|ref|NP_955404.1| eukaryotic initiation factor 4A-I [Rattus norvegicus]>gi|77735407|ref|NP_001029400.1| eukaryotic initiation factor 4A-I [Bos taurus]>gi|154147660|ref|NP_001093666.1| eukaryotic initiation factor 4A-I [Sus scrofa]>gi|3268070…	0.83	0.86	0.79
Cluster-29057.7092	0	0	0	0	0	0	0	0	0	0	0	18.5	19	hypothetical protein PBRA_004707 [Plasmodiophora brassicae]	0.83	0.86	0.79
Cluster-29057.169913	0	0	0	0	0	0	0	0	0	0	0	10.52	9.88	PREDICTED: LOW QUALITY PROTEIN: actin, cytoplasmic 2 [Ovis aries]>gi|803208635|ref|XP_011964823.1| PREDICTED: LOW QUALITY PROTEIN: actin, cytoplasmic 2 [Ovis aries musimon]	0.83	0.85	0.77
Cluster-37.0	0	0	0	0	0	0	0	0	0	0	0	1.1	1.03	PREDICTED: uncharacterized protein LOC104285113, partial [Charadrius vociferus]	0.83	0.85	0.77
Cluster-403.0	0	0	0	0	0	0	0	0	0	0	0	0.64	0.66	unnamed protein product [Mus musculus]	0.83	0.86	0.79
Cluster-29057.147362	0	0	0	0	0	0	0	0	0	0	0	1.08	1.01	--	0.83	0.85	0.77
Cluster-29057.136963	0	0	0	0	0	0	0	0	0	0	0	4.68	4.83	UNVERIFIED: ribosomal protein S2, partial [Mytilus trossulus]	0.83	0.86	0.79
Cluster-644.0	0	0	0	0	0	0	0	0	0	0	0	1.54	1.59	superoxide dismutase [Cu-Zn] [Mus musculus]>gi|134614|sp|P08228.2|SODC_MOUSE RecName: Full=Superoxide dismutase [Cu-Zn]>gi|54128|emb|CAA29880.1| unnamed protein product [Mus musculus]>gi|309207|gb|AAA37518.1| Cu-Zn superoxide dismutase (EC 1.15.11) [Mus musculus]>gi|12805215|gb|AAH02066.1| Superoxide dismutase 1, soluble [Mus musculus]>gi|12861261|dbj|BAB32154.1| unnamed protein product [Mus musc…	0.83	0.86	0.79
Cluster-29057.149962	0.07	0.07	0.06	0.23	0.13	0.04	0	0.09	0	0.14	0.17	0.73	0.73	PREDICTED: integrin alpha-5 [Xenopus (Silurana) tropicalis]	0.83	0.84	0.74
Cluster-749.0	0	0	0	0	0	0	0	0	0	0	0	0.74	0.69	retrovirus-related pol polyprotein from transposon tnt 1-94, partial [Lasius niger]	0.83	0.85	0.77
Cluster-92.0	0	0	0	0	0	0	0	0	0	0	0	1.71	1.77	ATP synthase subunit O, mitochondrial-like [Scleropages formosus]	0.83	0.86	0.79
Cluster-2840.1	0	0	0	0	0	0	0	0	0	0	0	5.08	5.26	--	0.83	0.86	0.79
Cluster-33157.0	0.46	0.21	0.1	0.13	0	0.24	0	0.32	0.11	0	0.42	1.44	1.16	--	0.83	0.75	0.74
Cluster-29057.169114	0	0	0	0	0	0	0	0	0	0	0	10.18	9.48	hypothetical protein PBRA_000151 [Plasmodiophora brassicae]	0.83	0.85	0.77
Cluster-29057.169923	0	0	0	0	0	0	0	0	0	0	0	1.65	1.71	PREDICTED: translation machinery-associated protein 7-like [Cricetulus griseus]>gi|344250870|gb|EGW06974.1| Coiled-coil domain-containing protein 72 [Cricetulus griseus]>gi|537235412|gb|ERE85236.1| coiled-coil domain-containing protein 72 [Cricetulus griseus]	0.83	0.86	0.79
Cluster-526.0	0	0	0	0	0	0	0	0	0	0	0	0.55	0.57	--	0.83	0.86	0.79
Cluster-109.0	0	0	0	0	0	0	0	0	0	0	0	1.45	1.35	glucan 1,3-beta-glucosidase [Capsaspora owczarzaki ATCC 30864]>gi|765555383|gb|KJE95974.1| glucan 1,3-beta-glucosidase [Capsaspora owczarzaki ATCC 30864]	0.83	0.85	0.77
Cluster-356.0	0	0	0	0	0	0	0	0	0	0	0	1.61	1.67	tumor necrosis factor receptor superfamily member 9 isoform 1 precursor [Mus musculus]>gi|117422439|ref|NP_001070977.1| tumor necrosis factor receptor superfamily member 9 isoform 1 precursor [Mus musculus]>gi|755509471|ref|XP_011248530.1| PREDICTED: tumor necrosis factor receptor superfamily member 9 isoform X1 [Mus musculus]>gi|112795|sp|P20334.1|TNR9_MOUSE RecName: Full=Tumor necrosis factor r…	0.83	0.86	0.79
Cluster-29057.1540	0	0	0	0	0	0	0	0	0	0	0	11.7	10.87	hypothetical protein BRAFLDRAFT_117286 [Branchiostoma floridae]>gi|229293188|gb|EEN63849.1| hypothetical protein BRAFLDRAFT_117286 [Branchiostoma floridae]	0.83	0.85	0.77
Cluster-776.0	0	0	0	0	0	0	0	0	0	0	0	1.27	1.32	--	0.83	0.86	0.79
Cluster-29057.170573	0	0	0	0	0	0	0	0	0	0	0	1.36	1.26	PREDICTED: uncharacterized protein LOC101933223 [Chrysemys picta bellii]	0.83	0.85	0.77
Cluster-70.0	0	0	0	0	0	0	0	0	0	0	0	0.95	0.88	hypothetical protein SAMD00019534_066930, partial [Acytostelium subglobosum LB1]>gi|735853891|dbj|GAM23518.1| hypothetical protein SAMD00019534_066930, partial [Acytostelium subglobosum LB1]	0.83	0.85	0.77
Cluster-29057.169668	0	0	0	0	0	0	0	0	0	0	0	13.29	12.31	hypothetical protein PBRA_001779 [Plasmodiophora brassicae]	0.83	0.85	0.77
Cluster-639.0	0	0	0	0	0	0	0	0	0	0	0	2.02	1.87	flavoprotein wrbA [Capsaspora owczarzaki ATCC 30864]>gi|765554898|gb|KJE95519.1| flavoprotein wrbA [Capsaspora owczarzaki ATCC 30864]	0.83	0.85	0.77
Cluster-29057.3236	0	0	0	0	0	0	0	0	0	0	0	1.15	1.2	--	0.83	0.86	0.79
Cluster-542.0	0	0	0	0	0	0	0	0	0	0	0	0.46	0.48	--	0.83	0.86	0.79
Cluster-10.0	0	0	0	0	0	0	0	0	0	0	0	1.38	1.44	cytotoxic T-lymphocyte-associated protein 4, partial [Mus musculus]	0.83	0.86	0.79
Cluster-29057.2858	0	0	0	0	0	0	0	0	0	0	0	10.49	9.7	--	0.83	0.85	0.77
Cluster-361.0	0	0	0	0	0	0	0	0	0	0	0	0.91	0.95	Ycf3 protein [Lotharella sp. CCMP622]	0.83	0.86	0.79
Cluster-29057.3892	0	0	0	0	0	0	0	0	0	0	0	21.81	22.78	PREDICTED: 40S ribosomal protein S28 [Peromyscus maniculatus bairdii]	0.83	0.86	0.79
Cluster-29057.70746	0	0	0	0	0	0	0	0	0	0	5.82	13.49	24.46	--	0.83	0.89	0.83
Cluster-29057.3687	0	0	0	0	0	0	0	0	0	0	0	14.43	15.1	60S Ribosomal protein L36, putative [Eimeria tenella]>gi|557164241|emb|CDJ65417.1| 60S Ribosomal protein L36, putative [Eimeria necatrix]	0.83	0.86	0.79
Cluster-29057.10888	0	0	0.05	0.07	0	0.06	0	0	0	0	0.3	0.47	0.37	--	0.83	0.82	0.77
Cluster-69.0	0	0	0	0	0	0	0	0	0	0	0	1.28	1.34	PREDICTED: rRNA 2'-O-methyltransferase fibrillarin isoform X2 [Lipotes vexillifer]	0.83	0.86	0.79
Cluster-29057.169342	0	0	0	0	0	0	0	0	0	0	0	9.79	9.02	ribosomal protein L21 [Malo kingi]	0.83	0.84	0.77
Cluster-435.0	0	0	0	0	0	0	0	0	0	0	0	0.42	0.44	conserved hypothetical protein [Trichoplax adhaerens]>gi|190583896|gb|EDV23966.1| conserved hypothetical protein [Trichoplax adhaerens]	0.83	0.86	0.79
Cluster-29057.121943	0	0	0	0	0	0	0	0	0	0	0	0.38	0.35	LOC398570 protein, partial [Xenopus laevis]	0.83	0.84	0.77
Cluster-516.0	0	0	0	0	0	0	0	0	0	0	0	1.52	1.4	--	0.83	0.84	0.77
Cluster-29057.163623	0.3	0.71	0.22	0.43	0.98	0.46	0.72	0.17	0.08	0.54	1.2	3.13	2.98	sphingosine 1-phosphate receptor 5 [Xenopus (Silurana) tropicalis]>gi|171846921|gb|AAI61459.1| LOC100145694 protein [Xenopus (Silurana) tropicalis]	0.83	0.91	0.79
Cluster-29057.15340	0	0.22	0	0.54	0.21	0.25	0.47	0.22	0.22	0	1.42	1.37	2.14	--	0.83	0.87	0.79
Cluster-29057.170262	0	0	0	0	0	0	0	0	0	0	0	1.04	1.09	Transposon Ty3-I Gag-Pol polyprotein [Larimichthys crocea]	0.83	0.86	0.79
Cluster-29057.23641	0.87	0	0	0.11	0.29	0	0.1	0.04	0	0	0.37	2.72	2.97	putative E3 ubiquitin-protein ligase UNKL [Xenopus (Silurana) tropicalis]>gi|169642614|gb|AAI60454.1| unkl protein [Xenopus (Silurana) tropicalis]	0.83	0.84	0.75
Cluster-29057.1839	0	0	0	0	0	0	0	0	0	0	0	2	2.1	--	0.83	0.86	0.79
Cluster-29057.57343	0.24	0.16	0.07	0.24	0	0.23	0.25	0.23	0.03	0.21	0.38	1.11	0.76	PREDICTED: protocadherin-7 isoform X1 [Sus scrofa]	0.83	0.83	0.76
Cluster-212.0	0	0	0	0	0	0	0	0	0	0	0	16.44	17.3	--	0.83	0.86	0.79
Cluster-97.0	0	0	0	0	0	0	0	0	0	0	0	2.38	2.51	--	0.83	0.86	0.79
Cluster-12468.0	0	0	0	0.15	0	0	0	0	0	0	0.1	0.49	0.75	--	0.83	0.87	0.82
Cluster-29057.171283	0	0	0	0	0	0	0	0	0	0	0	0.7	0.64	Niemann-Pick C1 protein, partial [Pygoscelis adeliae]	0.83	0.84	0.77
Cluster-29057.79960	0	0	0	0	0	0	0	0	0	0	0	0.35	0.32	--	0.83	0.84	0.77
Cluster-29057.128020	0	0	0	0	0	0	0	0	0	0	0	0.18	0.19	--	0.83	0.86	0.79
Cluster-29057.169279	0	0	0	0	0	0	0	0	0	0	0	1.98	1.81	unnamed protein product [Vitrella brassicaformis CCMP3155]	0.83	0.84	0.77
Cluster-14569.0	0	0	0.1	0.12	0	0	0.11	0	0	0.11	0.08	1.06	1.01	--	0.82	0.88	0.76
Cluster-29057.843	0	0	0	0	0	0	0	0	0	0	0	0.52	0.55	transketolase [Acanthamoeba castellanii str. Neff]>gi|440804204|gb|ELR25081.1| transketolase [Acanthamoeba castellanii str. Neff]	0.82	0.86	0.79
Cluster-65549.0	0	0	0.07	0	0	0.09	0	0.08	0	0.17	0.3	0.66	0.58	--	0.82	0.85	0.77
Cluster-29057.7038	0	0	0	0	0	0	0	0	0	0	0	1.35	1.43	--	0.82	0.86	0.79
Cluster-29057.167279	0	0	0	0	0	0	0	0	0	0	0	1.01	0.92	--	0.82	0.84	0.77
Cluster-29057.6156	0	0	0	0	0	0	0	0	0	0	0	6.17	5.61	LOC493206 protein, partial [Xenopus (Silurana) tropicalis]	0.82	0.84	0.77
Cluster-54357.0	0.11	0.11	0.1	0.13	0.1	0	0.34	0.11	0.1	0	0.25	0.51	0.71	--	0.82	0.91	0.7
Cluster-750.1	0	0	0	0	0	0	0	0	0	0	0	0.97	1.03	hypothetical protein [Monosiga brevicollis MX1]>gi|163771812|gb|EDQ85473.1| predicted protein [Monosiga brevicollis MX1]	0.82	0.86	0.79
Cluster-29057.4214	0	0	0	0	0	0	0	0	0	0	0	1.59	1.69	--	0.82	0.86	0.79
Cluster-29057.3886	0	0	0	0	0	0	0	0	0	0	0	5.65	5.12	PREDICTED: 40S ribosomal protein S6 [Felis catus]	0.82	0.84	0.77
Cluster-29057.1233	0	0	0	0	0	0	0	0	0	0	0	5.96	5.4	--	0.82	0.84	0.77
Cluster-789.0	0	0	0	0	0	0	0	0	0	0	0	4.59	4.89	PREDICTED: guanine nucleotide-binding protein subunit beta-2-like 1 [Maylandia zebra]>gi|548334126|ref|XP_005719882.1| PREDICTED: guanine nucleotide-binding protein subunit beta-2-like 1-like [Pundamilia nyererei]>gi|554821011|ref|XP_005921230.1| PREDICTED: guanine nucleotide-binding protein subunit beta-2-like 1-like [Haplochromis burtoni]>gi|583972286|ref|XP_006781554.1| PREDICTED: guanine nucl…	0.82	0.86	0.79
Cluster-29057.144501	0	0	0	0	0	0	0	0	0	0	0	0.21	0.19	PREDICTED: cytochrome c oxidase assembly protein COX19-like [Pelodiscus sinensis]	0.82	0.84	0.77
Cluster-373.2	0	0	0	0	0	0	0	0	0	0	0	3.04	2.75	mucin-like protein [Heterodera glycines]	0.82	0.84	0.77
Cluster-332.0	0	0	0	0	0	0	0	0	0	0	0	12.65	11.44	PREDICTED: 40S ribosomal protein S19a-like [Vollenhovia emeryi]	0.82	0.84	0.77
Cluster-461.0	0	0	0	0	0	0	0	0	0	0	0	0.58	0.62	testis-specific phosphoglycerate kinase 2, variant [Salpingoeca rosetta]>gi|824389393|ref|XP_012493079.1| testis-specific phosphoglycerate kinase 2 [Salpingoeca rosetta]>gi|326426699|gb|EGD72269.1| testis-specific phosphoglycerate kinase 2, variant [Salpingoeca rosetta]>gi|326426700|gb|EGD72270.1| testis-specific phosphoglycerate kinase 2 [Salpingoeca rosetta]	0.82	0.86	0.79
Cluster-29057.169990	0	0	0	0	0	0	0	0	0	0	0	13.68	12.32	--	0.82	0.84	0.76
Cluster-29057.148445	0	0	0	0	0	0	0	0	0	0	0	0.1	0.09	--	0.82	0.84	0.76
Cluster-29057.7473	0	0	0	0	0	0	0	0	0	0	0	2.7	2.43	--	0.82	0.84	0.76
Cluster-8547.0	0	0	0	0	0	0	0	0	0	0	0	4.1	3.69	PREDICTED: 40S ribosomal protein S8, partial [Macaca nemestrina]	0.82	0.84	0.76
Cluster-29057.4442	0	0	0	0	0	0	0	0	0	0	0	0.9	0.81	--	0.82	0.84	0.76
Cluster-29057.2461	0	0	0	0	0	0	0	0	0	0	0	0.83	0.89	PREDICTED: uncharacterized protein LOC100904803 [Metaseiulus occidentalis]	0.82	0.86	0.79
Cluster-29057.168862	0	0	0	0	0	0	0	0	0	0	0	4.27	3.84	40S ribosomal protein S13 [Homo sapiens]>gi|13386034|ref|NP_080809.1| 40S ribosomal protein S13 [Mus musculus]>gi|39930505|ref|NP_569116.1| 40S ribosomal protein S13 [Rattus norvegicus]>gi|49169798|ref|NP_001001783.1| 40S ribosomal protein S13 [Gallus gallus]>gi|70778778|ref|NP_001020513.1| 40S ribosomal protein S13 [Bos taurus]>gi|348605266|ref|NP_001231758.1| ribosomal protein S13 [Sus scrofa]>…	0.82	0.84	0.76
Cluster-29057.1960	0	0	0	0.23	0	0	0	0	0	0	0	3.84	4.27	60S ribosomal protein L5 [Rattus norvegicus]>gi|1173056|sp|P09895.3|RL5_RAT RecName: Full=60S ribosomal protein L5>gi|57125|emb|CAA29506.1| unnamed protein product [Rattus norvegicus]>gi|38014831|gb|AAH60561.1| Ribosomal protein L5 [Rattus norvegicus]>gi|149028651|gb|EDL83992.1| rCG57197 [Rattus norvegicus]	0.82	0.86	0.79
Cluster-677.0	0	0	0	0	0	0	0	0	0	0	0	0.81	0.87	--	0.82	0.86	0.79
Cluster-797.0	0	0	0	0	0	0	0	0	0	0	0	1.47	1.32	elongation factor 1-gamma [Mus musculus]>gi|13626388|sp|Q9D8N0.3|EF1G_MOUSE RecName: Full=Elongation factor 1-gamma; Short=EF-1-gamma; AltName: Full=eEF-1B gamma>gi|12841703|dbj|BAB25320.1| unnamed protein product [Mus musculus]>gi|26341388|dbj|BAC34356.1| unnamed protein product [Mus musculus]>gi|26349423|dbj|BAC38351.1| unnamed protein product [Mus musculus]>gi|53237111|gb|AAH83071.1| Eukaryoti…	0.82	0.84	0.76
Cluster-307.0	0	0	0	0	0	0	0	0	0	0	0	1.07	1.15	DnaJ subfamily A member 2-like [Danio rerio]>gi|28278910|gb|AAH45437.1| DnaJ (Hsp40) homolog, subfamily A, member 2, like [Danio rerio]>gi|182889938|gb|AAI65837.1| Dnaja2l protein [Danio rerio]	0.82	0.86	0.79
Cluster-203.0	0	0	0	0	0	0	0	0	0	0	0	0.52	0.56	glucosidase [Danaus plexippus]	0.82	0.86	0.79
Cluster-29057.8666	0	0	0	0	0	0	0	0	0	0	0	1.8	1.94	unnamed protein product [Mus musculus]	0.82	0.86	0.79
Cluster-48129.2	0	0	0	0	0	0	0	0	0	0	0	0.19	0.17	--	0.82	0.84	0.76
Cluster-29057.8931	0	0	0	0	0	0	0	0	0	0	0	3.08	3.33	enoyl-CoA hydratase [Dictyostelium fasciculatum]>gi|328874800|gb|EGG23165.1| enoyl-CoA hydratase [Dictyostelium fasciculatum]	0.82	0.86	0.79
Cluster-29057.169002	0	0	0	0	0	0	0	0	0	0	0	11.08	11.98	--	0.82	0.86	0.79
Cluster-29057.68628	1.6	4.57	2.35	1.55	3.08	2.25	1.82	1.2	2.14	2.85	6.34	11.07	12.27	--	0.82	0.84	0.77
Cluster-29057.172116	0	0	0	0	0	0	0	0	0	0	0	0.61	0.66	--	0.82	0.86	0.79
Cluster-830.0	0	0	0	0	0	0	0	0	0	0	0	0.61	0.66	PREDICTED: ornithine decarboxylase [Nannospalax galili]	0.82	0.86	0.79
Cluster-29057.172053	0	0	0	0	0	0	0	0	0	0	0	4.52	4.03	60S ribosomal protein L11 [Pteropus alecto]	0.82	0.84	0.76
Cluster-29057.66686	0	0	0	0	0	0	0	0	0	0	0	0.46	0.41	PREDICTED: terminal uridylyltransferase 7 isoform X1 [Xenopus (Silurana) tropicalis]	0.82	0.84	0.76
Cluster-29057.23943	0	0	0	0	0	1.12	0.21	0.39	0	0.66	3.31	7.23	4.64	--	0.82	0.82	0.76
Cluster-29057.6834	0	0	0	0	0	0	0	0	0	0	0	1.56	1.39	predicted protein [Nematostella vectensis]>gi|156212133|gb|EDO33206.1| predicted protein [Nematostella vectensis]	0.82	0.84	0.76
Cluster-487.0	0	0	0	0	0	0	0	0	0	0	0	0.36	0.39	hypothetical protein PTSG_04627 [Salpingoeca rosetta]>gi|326427328|gb|EGD72898.1| hypothetical protein PTSG_04627 [Salpingoeca rosetta]	0.82	0.86	0.79
Cluster-29057.989	0	0	0	0	0	0	0	0	0	0	0	1.09	0.97	--	0.82	0.84	0.76
Cluster-328.0	0	0	0	0	0	0	0	0	0	0	0	0.83	0.9	pectate lyase [Aphelenchus avenae]>gi|260894287|dbj|BAI44498.1| pectate lyase [Aphelenchus avenae]	0.82	0.86	0.79
Cluster-51558.1	0	0	0	0	0	0	0	0	0	0	0	5.76	5.12	--	0.82	0.84	0.76
Cluster-29057.118251	0.99	0.52	0.4	0.41	0.46	0.65	0.75	0.7	0.21	0.34	0.91	4.08	3.05	matrix-remodeling-associated protein 8 precursor [Xenopus (Silurana) tropicalis]>gi|847141563|ref|XP_012821313.1| PREDICTED: matrix-remodeling-associated protein 8 isoform X1 [Xenopus (Silurana) tropicalis]>gi|169641886|gb|AAI60544.1| mxra8 protein [Xenopus (Silurana) tropicalis]	0.82	0.83	0.75
Cluster-29057.171944	0.25	0.23	0.04	0.18	0.1	0.04	0.04	0.08	0	0.13	0.36	0.6	0.78	--	0.82	0.8	0.72
Cluster-29057.6799	0	0	0	0	0	0	0	0	0	0	0	5.91	5.25	PREDICTED: 40S ribosomal protein S11 [Camelus dromedarius]	0.82	0.84	0.76
Cluster-29057.2169	0	0	0	0	0	0	0	0	0	0	0	1.24	1.35	--	0.82	0.86	0.79
Cluster-1778.0	0	0	0	0	0	0	0	0	0	0	0	0.52	0.46	PREDICTED: actin-related protein 2/3 complex subunit 2 isoform X1 [Colobus angolensis palliatus]	0.82	0.84	0.76
Cluster-53.0	0	0	0	0	0	0	0	0	0	0	0	0.33	0.36	Phosphoacetylglucosamine mutase [Larimichthys crocea]	0.82	0.86	0.79
Cluster-29057.169707	0	0	0	0	0	0	0	0	0	0	0	11.72	10.36	--	0.82	0.84	0.76
Cluster-29057.3906	0	0	0	0	0	0	0	0	0	0	0	12.12	10.71	--	0.82	0.84	0.76
Cluster-46463.0	0	0	0	0	0	0	0	0	0	0	0	0.6	0.53	--	0.82	0.84	0.76
Cluster-701.0	0	0	0	0	0	0	0	0	0	0	0	0.6	0.53	hypothetical protein PBRA_005182 [Plasmodiophora brassicae]	0.82	0.84	0.76
Cluster-29057.170897	0	0	0	0	0	0	0	0	0	0	0	0.54	0.59	--	0.82	0.86	0.79
Cluster-29057.9315	0	0	0	0	0	0	0	0	0	0	0	0.43	0.47	photosystem II D1 protein [Lotharella sp. CCMP622]	0.82	0.86	0.79
Cluster-821.0	0	0	0	0	0	0	0	0	0	0	0	0.43	0.47	PREDICTED: ribosome biogenesis protein NSA2 homolog [Dipodomys ordii]	0.82	0.86	0.79
Cluster-29057.160022	0	0	0	0	0	0	0	0	0	0	0	0.51	0.45	Pol polyprotein [Dicentrarchus labrax]	0.82	0.84	0.76
Cluster-29057.169537	0.13	0	0	0.3	0	0	0	0.12	0	0	0	1.95	2.22	cytochrome c oxidase subunit 4 isoform 1, mitochondrial isoform 1 [Mus musculus]	0.82	0.84	0.78
Cluster-29057.6070	0.22	0	0	0	0	0	0.22	0	0	0.23	0.17	0.86	0.92	--	0.82	0.89	0.74
Cluster-29057.16116	0	0	0	0	0	0	0	0	0	0	0	0.59	0.52	--	0.82	0.84	0.76
Cluster-29057.6884	0	0	0	0	0	0	0	0	0	0	0	6.89	6.07	--	0.82	0.84	0.76
Cluster-274.0	0	0	0	0	0	0	0	0	0	0	0	0.42	0.46	--	0.82	0.86	0.79
Cluster-29057.170197	0	0	0	0	0	0	0	0	0	0	0	14.81	13.04	40S ribosomal protein S3a, putative [Toxoplasma gondii ME49]>gi|675127390|ref|XP_008885582.1| ribosomal protein RPS3A [Hammondia hammondi]>gi|523577701|gb|EPR64334.1| ribosomal protein RPS3A [Toxoplasma gondii GT1]>gi|527312199|gb|EPT28829.1| ribosomal protein RPS3A [Toxoplasma gondii ME49]>gi|557739918|gb|ESS35797.1| ribosomal protein RPS3A [Toxoplasma gondii VEG]>gi|661335508|gb|KEP63645.1| rib…	0.82	0.84	0.76
Cluster-29057.2721	0	0	0	0	0	0	0	0	0	0	0	4.26	4.67	--	0.82	0.86	0.79
Cluster-23983.0	0	0	0	0	0	0	0	0	0	0	0	0.25	0.22	--	0.82	0.84	0.76
Cluster-29057.160784	0	0	0	0	0	0	0	0	0	0	0	2.17	2.38	hCG2038557, partial [Homo sapiens]	0.82	0.86	0.79
Cluster-29057.8315	0	0	0	0	0	0	0	0	0	0	0	7.3	6.42	unnamed protein product [Vitrella brassicaformis CCMP3155]	0.82	0.84	0.76
Cluster-5605.0	0	0	0	0	0.41	0	0	0	0	0	0.35	1.5	1.23	--	0.82	0.84	0.72
Cluster-1688.0	0	0	0	0	0	0	0	0	0	0	0	0.41	0.36	--	0.82	0.84	0.76
Cluster-29057.169973	0	0	0	0	0	0	0	0	0	0	0	2.83	3.11	--	0.82	0.86	0.79
Cluster-29057.164532	0.33	0.03	0.17	0.36	0.06	0.27	0.03	0.09	0.09	0.07	0.88	1.46	2.34	PREDICTED: uncharacterized protein LOC105947883 [Xenopus (Silurana) tropicalis]	0.82	0.87	0.86
Cluster-113.0	0	0	0	0	0	0	0	0	0	0	0	0.49	0.43	AAA ATPase domain-containing protein [Polysphondylium pallidum PN500]	0.82	0.84	0.76
Cluster-777.0	0	0	0	0	0	0	0	0	0	0	0	8.33	7.31	--	0.82	0.84	0.76
Cluster-29057.169708	0	0	0	0	0	0	0	0	0	0	0	2.12	1.86	--	0.82	0.84	0.76
Cluster-29057.3334	0	0	0	0	0	0	0	0	0	0	0	8.31	7.29	unnamed protein product [Vitrella brassicaformis CCMP3155]	0.82	0.84	0.76
Cluster-29057.145313	0	0	0	0	0	0	0	0	0	0	0	0.1	0.11	PREDICTED: transmembrane protein 95 isoform X2 [Macaca nemestrina]	0.82	0.86	0.79
Cluster-497.0	0	0	0	0	0	0	0	0	0	0	0	1.3	1.14	--	0.82	0.84	0.76
Cluster-29057.170267	0	0	0	0	0	0	0	0	0	0	0	0.73	0.64	--	0.82	0.84	0.76
Cluster-24.0	0	0	0	0	0	0	0	0	0	0	0	0.97	0.85	--	0.82	0.84	0.76
Cluster-29057.4642	0	0	0	0	0	0	0	0	0	0	0	3.39	2.97	PREDICTED: 60S ribosomal protein L3 isoform X1 [Odobenus rosmarus divergens]	0.82	0.84	0.76
Cluster-16891.2	0	0	0	0.05	0.12	0.05	0.1	0.18	0.04	0.05	0.24	0.33	0.47	--	0.82	0.87	0.73
Cluster-29057.8746	0	0	0	0	0	0	0	0	0	0	0	16.22	17.87	--	0.82	0.86	0.79
Cluster-10556.0	0	0	0	0	0	0	0	0	0	0	0	0.16	0.14	--	0.82	0.84	0.76
Cluster-29057.21468	0	0	0	0	0	0	0	0	0	0	0	0.08	0.07	Chain A, 1.8 Angstroms Molecular Structure Of Mouse Liver Class Pi Glutathione S-Transferase Complexed With S-(P-Nitrobenzyl) Glutathione And Other Inhibitors>gi|576134|pdb|1GLP|B Chain B, 1.8 Angstroms Molecular Structure Of Mouse Liver Class Pi Glutathione S-Transferase Complexed With S-(P-Nitrobenzyl) Glutathione And Other Inhibitors>gi|576135|pdb|1GLQ|A Chain A, 1.8 Angstroms Molecular Struct…	0.82	0.84	0.76
Cluster-479.0	0	0	0	0	0	0	0	0	0	0	0	0.72	0.63	--	0.82	0.84	0.76
Cluster-29057.171273	0	0	0	0	0	0	0	0	0	0	0	0.96	0.84	--	0.82	0.84	0.76
Cluster-29057.65534	0	0	0	0	0	0	0	0	0	0	0	17.33	15.16	PREDICTED: cytochrome P450 2B11-like [Sorex araneus]	0.82	0.84	0.76
Cluster-29057.168828	0	0	0	0	0	0	0	0	0	0	0	12.51	10.94	predicted protein [Nematostella vectensis]>gi|156210837|gb|EDO31983.1| predicted protein [Nematostella vectensis]	0.82	0.84	0.76
Cluster-29057.172358	0	0	0	0	0	0	0	0	0	0	0	1.83	1.6	triosephosphate isomerase [Mus musculus]>gi|353526354|sp|P17751.4|TPIS_MOUSE RecName: Full=Triosephosphate isomerase; Short=TIM; AltName: Full=Triose-phosphate isomerase>gi|148667347|gb|EDK99763.1| mCG134299, isoform CRA_a [Mus musculus]	0.82	0.84	0.76
Cluster-29057.8080	0	0	0	0	0	0	0	0	0	0.05	0.04	6.5	5.5	RecName: Full=Glyceraldehyde-3-phosphate dehydrogenase; Short=GAPDH; AltName: Full=Peptidyl-cysteine S-nitrosylase GAPDH [Coturnix japonica]>gi|484434|pir||JN0678 glyceraldehyde-3-phosphate dehydrogenase (phosphorylating) (EC 1.2.1.12) - quail [Coturnix coturnix]>gi|62616|emb|CAA79512.1| glyceraldehydephosphate dehydrogenase [Coturnix coturnix]	0.82	0.84	0.75
Cluster-173.0	0	0	0	0	0	0	0	0	0	0	0	9.99	8.73	40S ribosomal protein S15A, putative [Eimeria maxima]	0.82	0.84	0.76
Cluster-29057.4534	0	0	0	0	0	0	0	0	0	0	0	0.95	0.83	voltage-gated potassium channel subunit beta-1 [Salpingoeca rosetta]>gi|326434454|gb|EGD80024.1| voltage-gated potassium channel subunit beta-1 [Salpingoeca rosetta]	0.82	0.84	0.76
Cluster-29057.171441	0	0	0	0	0	0	0	0	0	0	0	1.15	1.27	--	0.82	0.86	0.79
Cluster-115.0	0	0	0	0	0	0	0	0	0	0	0	0.87	0.76	--	0.82	0.84	0.76
Cluster-29057.169462	0	0	0	0	0	0	0	0	0	0	0	2.39	2.64	--	0.82	0.86	0.79
Cluster-29057.1456	0	0	0	0	0	0	0	0	0	0	0	0.79	0.69	Transaldolase [Sycon ciliatum]	0.82	0.84	0.76
Cluster-548.0	0	0	0	0	0	0	0	0	0	0	0	0.63	0.55	mannitol dehydrogenase [Hyperamoeba sp. RFW-2006]	0.82	0.84	0.76
Cluster-29057.4285	0	0	0	0	0	0	0	0	0	0	0	10.53	9.19	40S ribosomal protein [Fonticula alba]>gi|627950834|gb|KCV72623.1| 40S ribosomal protein [Fonticula alba]	0.82	0.84	0.76
Cluster-476.0	0	0	0	0	0	0	0	0	0	0	0	0.55	0.48	High mobility group protein DSP1 [Strongyloides ratti]	0.82	0.84	0.76
Cluster-632.2	0	0	0	0	0	0	0	0	0	0	0	1.1	0.96	--	0.82	0.84	0.76
Cluster-29057.146805	0	0	0	0	0	0.27	0.51	0	0	0	0.57	1.24	1.26	--	0.82	0.96	0.88
Cluster-1121.1	0	0	0	0	0	0	0	0	0	0	0	0.47	0.41	ATP synthase CF0 C chain [Bigelowiella natans]>gi|122233798|sp|Q06J70.1|ATPH_BIGNA RecName: Full=ATP synthase subunit c, chloroplastic; AltName: Full=ATP synthase F(0) sector subunit c; AltName: Full=ATPase subunit III; AltName: Full=F-type ATPase subunit c; Short=F-ATPase subunit c; AltName: Full=Lipid-binding protein (chloroplast) [Bigelowiella natans]>gi|110810183|gb|ABG91389.1| ATP synthase C…	0.82	0.84	0.76
Cluster-366.0	0	0	0	0	0	0	0	0	0	0	0	0.94	0.82	PREDICTED: nucleosome assembly protein 1-like 1 isoform 2 [Macaca mulatta]	0.82	0.84	0.76
Cluster-767.0	0	0	0	0	0	0	0	0	0	0	0	0.47	0.41	--	0.82	0.84	0.76
Cluster-213.0	0	0	0	0	0	0	0	0	0	0	0	0.78	0.68	PREDICTED: hsc70-interacting protein isoform X2 [Papio anubis]	0.82	0.84	0.76
Cluster-29057.173129	0	0	0	0	0	0	0	0	0	0	0	0.39	0.34	--	0.82	0.84	0.76
Cluster-29057.27211	0	0	0	0	0	0	0	0	0	0	0	0.39	0.34	hypothetical protein EH28_04060 [Larimichthys crocea]	0.82	0.84	0.76
Cluster-35.0	0	0	0	0	0	0	0	0	0	0	0	0.39	0.34	--	0.82	0.84	0.76
Cluster-752.0	0	0	0	0	0	0	0	0	0	0	0	0.39	0.34	Serine hydroxymethyltransferase 2 (mitochondrial) [Mus musculus]>gi|30802174|gb|AAH51396.1| Serine hydroxymethyltransferase 2 (mitochondrial) [Mus musculus]	0.82	0.84	0.76
Cluster-29057.5156	0	0	0	0	0	0	0	0	0	0	0	5.27	4.59	--	0.82	0.84	0.76
Cluster-29057.169989	0	0	0	0	0	0	0	0	0	0	0	0.62	0.54	unnamed protein product [Vitrella brassicaformis CCMP3155]	0.82	0.84	0.76
Cluster-556.0	0	0	0	0	0	0	0	0	0	0	0	0.62	0.54	unnamed protein product [Vitrella brassicaformis CCMP3155]	0.82	0.84	0.76
Cluster-689.0	0	0	0	0	0	0	0	0	0	0	0	0.62	0.54	RNA polymerase II carboxyterminal domain phosphatase [Theileria orientalis strain Shintoku]>gi|403223458|dbj|BAM41589.1| RNA polymerase II carboxyterminal domain phosphatase [Theileria orientalis strain Shintoku]	0.82	0.84	0.76
Cluster-29057.12662	0	0	0	0	0	0	0	0	0	0	0	1.48	1.64	--	0.82	0.86	0.79
Cluster-29057.171472	0	0	0	0	0	0	0	0	0	0	0	12.21	10.63	predicted protein [Nematostella vectensis]>gi|156219024|gb|EDO39912.1| predicted protein [Nematostella vectensis]	0.82	0.84	0.76
Cluster-270.0	0	0	0	0	0	0	0	0	0	0	0	0.54	0.47	rCG26094, isoform CRA_d [Rattus norvegicus]	0.82	0.84	0.76
Cluster-29057.6883	0	0	0	0	0	0	0	0	0	0	0	14.11	12.28	--	0.82	0.84	0.76
Cluster-29057.120977	0	0	0	0	0	0	0	0	0	0	0	0.64	0.71	--	0.82	0.86	0.79
Cluster-1059.0	0	0	0	0	0	0	0	0	0	0	0	0.46	0.4	mCG130546, isoform CRA_b, partial [Mus musculus]>gi|148692637|gb|EDL24584.1| mCG130546, isoform CRA_b, partial [Mus musculus]	0.82	0.84	0.76
Cluster-29057.33954	0.71	0.45	0.61	1.14	0.81	0.65	0.08	0.08	0.04	0.6	6.44	7.09	7.91	--	0.82	0.83	0.74
Cluster-29057.6542	0	0	0	0	0	0	0	0	0	0	0	2.29	1.99	PREDICTED: eukaryotic translation initiation factor 5A [Vollenhovia emeryi]	0.82	0.84	0.76
Cluster-29057.129708	0	0	0	0	0	0	0	0	0	0	0	0.61	0.53	PREDICTED: girdin isoform X1 [Xenopus (Silurana) tropicalis]	0.82	0.84	0.76
Cluster-29057.71449	0.85	0.61	0.58	0.42	0.16	0.3	0.47	0.52	0.26	0.29	1.24	1.67	2.26	PREDICTED: uncharacterized protein LOC105570987 [Vollenhovia emeryi]	0.82	0.82	0.74
Cluster-268.0	0	0	0	0	0	0	0	0	0	0	0	0.99	0.86	--	0.82	0.84	0.76
Cluster-29057.3839	0	0	0	0	0	0	0	0	0	0	0	0.76	0.66	lymphocyte antigen 6E precursor [Mus musculus]>gi|255708393|ref|NP_001157508.1| lymphocyte antigen 6E precursor [Mus musculus]>gi|255708395|ref|NP_001157509.1| lymphocyte antigen 6E precursor [Mus musculus]>gi|255708397|ref|NP_001157510.1| lymphocyte antigen 6E precursor [Mus musculus]>gi|255708399|ref|NP_001157511.1| lymphocyte antigen 6E precursor [Mus musculus]>gi|255708401|ref|NP_001157512.1|…	0.82	0.84	0.76
Cluster-393.0	0	0	0	0	0	0	0	0	0	0	0	3.15	3.5	--	0.82	0.86	0.79
Cluster-29057.172587	0	0	0	0	0	0	0	0	0	0	0	0.53	0.46	--	0.82	0.84	0.76
Cluster-362.0	0	0	0	0	0	0	0	0	0	0	0	0.68	0.59	PREDICTED: DAZ-associated protein 1 isoform X1 [Nannospalax galili]	0.82	0.84	0.76
Cluster-168.0	0	0	0	0	0	0	0	0	0	0	0	0.6	0.52	PREDICTED: peroxiredoxin-2 isoform X1 [Rattus norvegicus]>gi|34849738|gb|AAH58481.1| Peroxiredoxin 2 [Rattus norvegicus]>gi|149037815|gb|EDL92175.1| rCG51106, isoform CRA_d [Rattus norvegicus]	0.82	0.84	0.76
Cluster-364.0	0	0	0	0	0	0	0	0	0	0	0	3.28	2.84	--	0.82	0.84	0.76
Cluster-706.0	0	0	0	0	0	0	0	0	0	0	0	0.67	0.58	PREDICTED: RNA-binding protein FUS isoform X2 [Mandrillus leucophaeus]	0.82	0.84	0.76
Cluster-558.0	0	0	0	0	0	0	0	0	0	0	0	1.93	1.67	PREDICTED: enolase [Tribolium castaneum]>gi|270014058|gb|EFA10506.1| hypothetical protein TcasGA2_TC012754 [Tribolium castaneum]	0.82	0.84	0.76
Cluster-130.1	0	0	0	0	0	0	0	0	0	0	0	0.74	0.64	hypothetical protein [Monosiga brevicollis MX1]>gi|163773722|gb|EDQ87360.1| predicted protein [Monosiga brevicollis MX1]	0.82	0.84	0.76
Cluster-29057.12547	0	0	0	0	0	0	0	0	0	0	0	0.37	0.32	PREDICTED: serine/threonine-protein phosphatase 2A 65 kDa regulatory subunit A alpha isoform isoform X1 [Odobenus rosmarus divergens]	0.82	0.84	0.76
Cluster-29057.172142	0	0	0	0	0	0	0	0	0	0	0	0.74	0.64	--	0.82	0.84	0.76
Cluster-98.0	0	0	0	0	0	0	0	0	0	0	0	0.74	0.64	hypothetical protein PBRA_001759 [Plasmodiophora brassicae]	0.82	0.84	0.76
Cluster-29057.170803	0	0	0	0	0	0	0	0	0	0	0	1.92	1.66	hypothetical protein PBRA_005880 [Plasmodiophora brassicae]	0.82	0.84	0.76
Cluster-29057.7101	0	0	0	0	0	0	0	0	0	0	0	0.96	0.83	hypothetical protein PPL_04892 [Polysphondylium pallidum PN500]	0.82	0.84	0.76
Cluster-665.1	0	0	0	0	0	0	0	0	0	0	0	0.59	0.51	MEMO1 protein [Salpingoeca rosetta]>gi|326427143|gb|EGD72713.1| MEMO1 protein [Salpingoeca rosetta]	0.82	0.84	0.76
Cluster-29057.46479	1.59	0.71	1.61	1.19	1.26	0.67	0.42	0.58	0.58	0.66	2.9	4.96	5.94	--	0.82	0.84	0.76
Cluster-60723.0	0	0	0	0	0	0	0	0	0	0	0	0.22	0.19	--	0.82	0.84	0.76
Cluster-727.0	0	0	0	0	0	0	0	0	0	0	0	0.88	0.76	--	0.82	0.84	0.76
Cluster-7609.0	0	0	0	0	0	0	0	0	0	0	0	0.22	0.19	--	0.82	0.84	0.76
Cluster-93.0	0	0	0	0	0	0	0	0	0	0	0	0.44	0.38	Aconitate hydratase, mitochondrial [Zootermopsis nevadensis]	0.82	0.84	0.76
Cluster-29057.7099	0	0	0	0	0	0	0	0	0	0	5.73	5.35	7.6	--	0.82	0.83	0.74
Cluster-104.0	0	0	0	0	0	0	0	0	0	0	0	1.17	1.01	--	0.82	0.84	0.76
Cluster-567.1	0	0	0	0	0	0	0	0	0	0	0	0.68	0.76	6-phosphogluconate dehydrogenase [Capsaspora owczarzaki ATCC 30864]>gi|765557061|gb|KJE97355.1| 6-phosphogluconate dehydrogenase [Capsaspora owczarzaki ATCC 30864]	0.82	0.86	0.79
Cluster-165.0	0	0	0	0	0	0	0	0	0	0	0	0.73	0.63	--	0.82	0.84	0.76
Cluster-257.0	0	0	0	0	0	0	0	0	0	0	0	0.73	0.63	Chain A, Solution Structure Of Coactosin-Like Protein (Cofilin Family) From Mus Musculus	0.82	0.84	0.76
Cluster-46.0	0	0	0	0	0	0	0	0	0	0	0	0.73	0.63	--	0.82	0.84	0.76
Cluster-29057.172447	0	0	0	0	0	0	0	0	0	0	0	0.51	0.44	--	0.82	0.84	0.76
Cluster-5411.0	0	0	0	0	0	0	0	0	0	0	0	0.58	0.5	--	0.82	0.84	0.76
Cluster-44.0	0	0	0	0	0	0	0	0	0	0	0	0.87	0.75	hypothetical protein TRIADDRAFT_35024 [Trichoplax adhaerens]>gi|190577454|gb|EDV18533.1| hypothetical protein TRIADDRAFT_35024 [Trichoplax adhaerens]	0.82	0.84	0.76
Cluster-379.0	0	0	0	0	0	0	0	0	0	0	0	1.52	1.31	--	0.82	0.84	0.76
Cluster-451.0	0	0	0	0	0	0	0	0	0	0	0	1.23	1.06	--	0.82	0.84	0.76
Cluster-62532.0	0.16	0	0	0	0	0	0	0	0	0	0.24	0.44	0.76	--	0.82	0.85	0.79
Cluster-458.2	0	0	0	0	0	0	0	0	0	0	0	0.65	0.56	--	0.82	0.84	0.76
Cluster-29057.2755	0	0	0	0	0	0	0	0	0	0	0	4.42	4.95	PREDICTED: 10 kDa heat shock protein, mitochondrial [Bombyx mori]	0.82	0.86	0.79
Cluster-351.0	0	0	0	0	0	0	0	0	0	0	0	1.01	0.87	hypothetical protein PTSG_12494 [Salpingoeca rosetta]>gi|326429609|gb|EGD75179.1| hypothetical protein PTSG_12494 [Salpingoeca rosetta]	0.82	0.84	0.76
Cluster-557.0	0	0	0	0	0	0	0	0	0	0	0	1.01	0.87	--	0.82	0.84	0.76
Cluster-339.0	0	0	0	0	0	0	0	0	0	0	0	1.8	1.55	Peptidylprolyl isomerase D (Cyclophilin D),related [Neospora caninum Liverpool]>gi|325117547|emb|CBZ53099.1| Peptidylprolyl isomerase D (Cyclophilin D),related [Neospora caninum Liverpool]>gi|820691340|tpe|CEL67084.1| TPA: Peptidylprolyl isomerase D (Cyclophilin D),related [Neospora caninum Liverpool]	0.82	0.84	0.76
Cluster-440.0	0	0	0	0	0	0	0	0	0	0	0	1.41	1.58	substrate carrier family protein ancA [Capsaspora owczarzaki ATCC 30864]>gi|765555106|gb|KJE95727.1| substrate carrier family protein ancA [Capsaspora owczarzaki ATCC 30864]	0.82	0.86	0.79
Cluster-305.0	0	0	0	0	0	0	0	0	0	0	0	0.58	0.65	PREDICTED: small nuclear ribonucleoprotein-associated protein B'-like [Capra hircus]	0.82	0.86	0.79
Cluster-153.0	0	0	0	0	0	0	0	0	0	0	0	0.43	0.37	--	0.82	0.84	0.76
Cluster-29057.171927	0	0	0	0	0	0	0	0	0	0	0	0.43	0.37	--	0.82	0.84	0.76
Cluster-29057.6173	0	0	0	0	0	0	0	0	0	0	0	7.67	8.6	PREDICTED: ubiquitin-like protein fubi and ribosomal protein S30 [Aquila chrysaetos canadensis]	0.82	0.86	0.79
Cluster-29057.38582	0.28	0.17	0.08	0.31	0	0.2	0.47	0.17	0.34	0.1	0.27	0.83	1.01	--	0.82	0.84	0.76
Cluster-29057.171011	0	0	0	0	0	0	0	0	0	0	0	1.14	0.98	--	0.82	0.84	0.76
Cluster-29057.18036	0	0	0	0	0	0	0	0	0	0	0	0.57	0.49	--	0.82	0.84	0.76
Cluster-445.0	0	0	0	0	0	0	0	0	0	0	0	0.57	0.49	--	0.82	0.84	0.76
Cluster-594.0	0	0	0	0	0	0	0	0	0	0	0	0.64	0.55	PREDICTED: dnaJ homolog subfamily C member 8 [Echinops telfairi]	0.82	0.84	0.76
Cluster-48.0	0	0	0	0	0	0	0	0	0	0	0	1.06	1.19	PREDICTED: proteoglycan 4 [Ciona intestinalis]	0.82	0.86	0.8
Cluster-188.0	0	0	0	0	0	0	0	0	0	0	0	0.85	0.73	--	0.82	0.84	0.76
Cluster-482.0	0	0	0	0	0	0	0	0	0	0	0	1.06	0.91	--	0.82	0.84	0.76
Cluster-29057.11407	0.05	0	0	0	0	0	0	0	0	0	0	0.52	0.53	photosystem I P700 chlorophyll a apoprotein A2 [Alveolata sp. CCMP3155]>gi|300069504|gb|ADJ66611.1| photosystem I P700 chlorophyll a apoprotein A2 (chloroplast) [Chromerida sp. RM11]	0.82	0.84	0.77
Cluster-29057.3333	0	0	0	0	0	0	0	0	0	0	0	5.2	4.46	ribosomal protein S5 isoform A [Capsaspora owczarzaki ATCC 30864]>gi|765549299|gb|KJE89920.1| ribosomal protein S5 isoform A [Capsaspora owczarzaki ATCC 30864]	0.82	0.83	0.76
Cluster-840.0	0	0	0	0	0	0	0	0	0	0	0	0.88	0.99	--	0.82	0.86	0.8
Cluster-28054.0	0	0	0	0	0	0	0	0	0	0	0	0.72	0.81	--	0.82	0.86	0.8
Cluster-29057.1253	0	0	0	0	0	0	0	0	0	0	0	0.72	0.81	unnamed protein product [Vitrella brassicaformis CCMP3155]	0.82	0.86	0.8
Cluster-34960.0	0.14	0	0	0	0	0	0	0	0	0.14	0.1	0.62	0.75	mitochondrial enolase superfamily member 1 [Xenopus laevis]>gi|82184883|sp|Q6INX4.1|ENOF1_XENLA RecName: Full=Mitochondrial enolase superfamily member 1; AltName: Full=L-fuconate dehydratase [Xenopus laevis]>gi|47940260|gb|AAH72148.1| Enosf1 protein [Xenopus laevis]	0.82	0.85	0.76
Cluster-29057.15949	0	0	0	0	0	0	0	0	0	0	0	0.21	0.18	--	0.82	0.83	0.75
Cluster-29057.172911	0	0	0	0	0	0	0	0	0	0	0	0.21	0.18	hypothetical protein BRAFLDRAFT_125760 [Branchiostoma floridae]>gi|229287425|gb|EEN58131.1| hypothetical protein BRAFLDRAFT_125760 [Branchiostoma floridae]	0.82	0.83	0.75
Cluster-29057.28125	0	0	0	0	0	0	0	0	0	0	0	0.21	0.18	PREDICTED: uncharacterized protein LOC105947883 [Xenopus (Silurana) tropicalis]	0.82	0.83	0.75
Cluster-46247.0	0	0	0	0	0	0	0	0	0	0	0	0.21	0.18	--	0.82	0.83	0.75
Cluster-46320.0	0	0	0	0	0	0	0	0	0	0	0	0.21	0.18	--	0.82	0.83	0.75
Cluster-4320.0	0	0	0	0	0	0	0	0	0	0	0	0.49	0.42	Heat shock protein 90, beta (Grp94), member 1 [Mus musculus]>gi|15030324|gb|AAH11439.1| Heat shock protein 90, beta (Grp94), member 1 [Mus musculus]	0.82	0.83	0.75
Cluster-554.0	0	0	0	0	0	0	0	0	0	0	0	0.91	0.78	--	0.82	0.83	0.75
Cluster-182.0	0	0	0	0	0	0	0	0	0	0	0	0.28	0.24	--	0.82	0.83	0.75
Cluster-29057.172263	0	0	0	0	0	0	0	0	0	0	0	0.35	0.3	PREDICTED: eukaryotic translation initiation factor 4 gamma 2 [Peromyscus maniculatus bairdii]	0.82	0.83	0.75
Cluster-29057.52584	0	0	0	0	0	0	0	0	0	0	0	0.28	0.24	--	0.82	0.83	0.75
Cluster-771.0	0	0	0	0	0	0	0	0	0	0	0	0.7	0.6	--	0.82	0.83	0.75
Cluster-559.0	0	0	0	0	0	0	0	0	0	0	0	1.05	0.9	--	0.82	0.83	0.75
Cluster-29057.158201	0	0	0	0	0	0	0	0	0	0	0	0.77	0.66	--	0.82	0.83	0.75
Cluster-29057.168635	0	0	0	0	0	0	0	0	0	0	0	0.79	0.89	Sorbitol dehydrogenase, partial [Colius striatus]	0.82	0.86	0.8
Cluster-36.0	0	0	0	0	0	0	0	0	0	0	0	0.71	0.8	--	0.82	0.86	0.8
Cluster-818.0	0	0	0	0	0	0	0	0	0	0	0	1.18	1.01	PREDICTED: uncharacterized protein LOC105197625, partial [Solenopsis invicta]	0.82	0.83	0.75
Cluster-29057.59441	0.11	0	0	0.12	0	0	0	0	0.06	0	0	1.55	1.26	--	0.82	0.81	0.73
Cluster-29057.3718	0	0	0	0	0	0	0	0	0	0	0	6.45	5.52	PREDICTED: 60S ribosomal protein L28-like [Crassostrea gigas]	0.82	0.83	0.75
Cluster-29057.3976	0	0	0	0	0	0	0	0	0	0	0	0.9	0.77	--	0.82	0.83	0.75
Cluster-482.1	0	0	0	0	0	0	0	0	0	0	0	0.9	0.77	--	0.82	0.83	0.75
Cluster-29057.172188	0	0	0	0	0	0	0	0	0	0	0	0.76	0.65	--	0.82	0.83	0.75
Cluster-323.0	0	0	0	0	0	0	0	0	0	0	0	0.62	0.53	--	0.82	0.83	0.75
Cluster-29057.171435	0	0	0	0	0	0	0	0	0	0	0	0.55	0.47	--	0.82	0.83	0.75
Cluster-357.0	0	0	0	0	0	0	0	0	0	0	0	0.96	0.82	proteasome subunit alpha type 7 [Dictyostelium purpureum]>gi|325080878|gb|EGC34415.1| proteasome subunit alpha type 7, partial [Dictyostelium purpureum]	0.82	0.83	0.75
Cluster-94.0	0	0	0	0	0	0	0	0	0	0	0	1.62	1.83	mCG51330, partial [Mus musculus]	0.82	0.86	0.8
Cluster-29057.170598	0	0	0	0	0.23	0	0	0	0	0.08	0.27	0.64	0.78	--	0.82	0.87	0.75
Cluster-429.0	0	0	0	0	0	0	0	0	0	0	0	1.02	0.87	--	0.82	0.83	0.75
Cluster-3990.0	0	0	0	0	0	0	0	0	0	0	0	0.34	0.29	--	0.82	0.83	0.75
Cluster-43.0	0	0	0	0	0	0	0	0	0	0	0	0.34	0.29	--	0.82	0.83	0.75
Cluster-525.0	0	0	0	0	0	0	0	0	0	0	0	0.34	0.29	--	0.82	0.83	0.75
Cluster-550.0	0	0	0	0	0	0	0	0	0	0	0	0.34	0.29	conserved hypothetical protein [Culex quinquefasciatus]>gi|167872939|gb|EDS36322.1| conserved hypothetical protein [Culex quinquefasciatus]	0.82	0.83	0.75
Cluster-9300.0	0	0	0	0	0	0	0	0	0	0	0.08	2.65	1.97	eukaryotic translation elongation factor 1 beta 2, partial [Mus musculus]	0.82	0.82	0.73
Cluster-843.0	0	0	0	0	0	0	0	0	0	0	0	8.21	7	--	0.82	0.83	0.75
Cluster-29057.173445	0	0	0	0	0	0	0	0	0	0	0	2.35	2.66	--	0.82	0.86	0.8
Cluster-12962.0	0	0	0	0	0	0	0	0	0	0	0	0.88	0.75	--	0.82	0.83	0.75
Cluster-509.0	0	0	0	0	0	0	0	0	0	0	0	0.88	0.75	--	0.82	0.83	0.75
Cluster-29057.1378	0	0	0	0	0	0	0	0	0	0	0	32.27	27.49	PREDICTED: 60S ribosomal protein L39 [Esox lucius]	0.82	0.83	0.75
Cluster-112.0	0	0	0	0	0	0	0	0	0	0	0	0.54	0.46	--	0.82	0.83	0.75
Cluster-34640.0	0	0	0	0	0	0	0	0	0	0	0	0.27	0.23	--	0.82	0.83	0.75
Cluster-680.0	0	0	0	0	0	0	0	0	0	0	0	0.54	0.46	--	0.82	0.83	0.75
Cluster-193.0	0	0	0	0	0	0	0	0	0	0	0	2.7	2.3	--	0.82	0.83	0.75
Cluster-29057.170634	0	0	0	0	0	0	0	0	0	0	0	12.95	11.03	PREDICTED: 60S ribosomal protein L31 [Nasonia vitripennis]>gi|645015583|ref|XP_008206522.1| PREDICTED: 60S ribosomal protein L31 [Nasonia vitripennis]	0.82	0.83	0.75
Cluster-29057.103067	0	0	0	0	0	0	0	0	0	0	0	0.15	0.17	--	0.82	0.86	0.8
Cluster-469.0	0	0	0	0	0	0	0	0	0	0	0	1.41	1.2	PREDICTED: putative peptidyl-prolyl cis-trans isomerase dodo [Crassostrea gigas]>gi|405969112|gb|EKC34118.1| Protein dodo [Crassostrea gigas]	0.82	0.83	0.75
Cluster-731.0	0	0	0	0	0	0	0	0	0	0	0	0.94	0.8	cytochrome b-c1 complex subunit 6, mitochondrial [Mus musculus]>gi|19862081|sp|P99028.2|QCR6_MOUSE RecName: Full=Cytochrome b-c1 complex subunit 6, mitochondrial; AltName: Full=Complex III subunit 6; AltName: Full=Complex III subunit VIII; AltName: Full=Cytochrome c1 non-heme 11 kDa protein; AltName: Full=Mitochondrial hinge protein; AltName: Full=Ubiquinol-cytochrome c reductase complex 11 kDa p…	0.82	0.83	0.75
Cluster-59889.0	0	0	0	0	0	0	0	0	0	0	0	1.42	1.61	--	0.82	0.86	0.8
Cluster-737.1	0	0	0	0	0	0	0	0	0	0	0	0.67	0.57	phosphate carrier protein, mitochondrial isoform 1 [Rattus norvegicus]>gi|47718004|gb|AAH70918.1| Slc25a3 protein [Rattus norvegicus]>gi|149067211|gb|EDM16944.1| solute carrier family 25 (mitochondrial carrier; adenine nucleotide translocator), member 3, isoform CRA_b [Rattus norvegicus]	0.82	0.83	0.75
Cluster-704.0	0	0	0	0	0	0	0	0	0	0	0	0.67	0.76	short-chain dehydrogenase/reductase [Capsaspora owczarzaki ATCC 30864]>gi|765553234|gb|KJE93855.1| short-chain dehydrogenase/reductase [Capsaspora owczarzaki ATCC 30864]	0.82	0.86	0.8
Cluster-65.0	0	0	0	0	0	0	0	0	0	0	0	1.27	1.08	predicted protein [Nematostella vectensis]>gi|156215913|gb|EDO36861.1| predicted protein [Nematostella vectensis]	0.82	0.83	0.75
Cluster-231.0	0	0	0	0	0	0	0	0	0	0	0	0.81	0.92	--	0.82	0.86	0.8
Cluster-597.0	0	0	0	0	0	0	0	0	0	0	0	0.73	0.62	electron transport oxidoreductase [Riptortus pedestris]	0.82	0.83	0.75
Cluster-685.0	0	0	0	0	0	0	0	0	0	0	0	1.91	2.17	RecName: Full=Cytochrome c oxidase subunit 6A1, mitochondrial; AltName: Full=Cytochrome c oxidase polypeptide VIa-liver; Flags: Precursor	0.82	0.86	0.8
Cluster-10563.0	0	0	0	0	0	0	0	0	0	0	0	0.53	0.45	--	0.82	0.83	0.75
Cluster-64.0	0	0	0	0	0	0	0	0	0	0	0	0.66	0.75	PREDICTED: eukaryotic translation initiation factor 3 subunit H isoform X1 [Nomascus leucogenys]	0.82	0.86	0.8
Cluster-29057.144827	0	0	0	0	0	0	0.57	0	0	0	0.44	1.31	2.11	--	0.82	0.95	0.82
Cluster-29057.5566	0	0	0	0	0	0	0	0	0	0	0	2.31	1.96	--	0.82	0.83	0.75
Cluster-4264.0	0	0	0	0	0	0	0	0	0	0	0	0.33	0.28	--	0.82	0.83	0.75
Cluster-906.0	0	0	0	0	0	0	0	0	0	0	0	0.33	0.28	--	0.82	0.83	0.75
Cluster-57331.0	0	0	0	0	0	0	0	0	0	0	0	0.92	0.78	--	0.82	0.83	0.75
Cluster-57688.0	0	0	0	0	0	0	0	0	0	0	0	0.46	0.39	--	0.82	0.83	0.75
Cluster-7249.0	0	0	0	0	0	0	0	0	0	0	0	0.46	0.39	--	0.82	0.83	0.75
Cluster-29057.7470	0	0	0	0	0	0	0	0	0	0	0	1.18	1	--	0.82	0.83	0.75
Cluster-389.0	0	0	0	0	0	0	0	0	0	0	0	0.59	0.5	--	0.82	0.83	0.75
Cluster-651.0	0	0	0	0	0	0	0	0	0	0	0	1.18	1	serine/threonine protein kinase [Naegleria gruberi]>gi|284089047|gb|EFC42707.1| serine/threonine protein kinase [Naegleria gruberi]	0.82	0.83	0.75
Cluster-703.0	0	0	0	0	0	0	0	0	0	0	0	0.65	0.74	--	0.82	0.86	0.8
Cluster-460.1	0	0	0	0	0	0	0	0	0	0	0	0.85	0.72	--	0.82	0.83	0.75
Cluster-8567.0	0	0	0	0	0	0	0	0	0	0	0	0.91	0.77	--	0.82	0.83	0.75
Cluster-29057.124701	0	0	0	0	0	0	0	0	0	0	0	0.26	0.22	--	0.82	0.83	0.75
Cluster-36533.0	0	0	0	0	0	0	0	0	0	0	0	0.26	0.22	--	0.82	0.83	0.75
Cluster-29057.150509	0	0	0	0	0	0	0	0	0	0	0	2.71	3.09	--	0.82	0.86	0.8
Cluster-520.0	0	0	0	0	0	0	0	0	0	0	0	0.57	0.65	--	0.82	0.86	0.8
Cluster-624.0	0	0	0	0	0	0	0	0	0	0	0	0.64	0.73	--	0.82	0.86	0.8
Cluster-29057.57622	0.3	0	0.39	0.5	0	0.56	0.29	0	0.14	1.23	2.29	7.59	4.7	--	0.82	0.82	0.71
Cluster-29057.7254	0	0	0	0	0	0	0	0	0	0	0	1.49	1.26	--	0.82	0.83	0.75
Cluster-29057.4210	0	0	0	0	0	0	0	0	0	0	0	1.91	2.18	--	0.82	0.86	0.8
Cluster-29057.4574	0	0	0	0	0	0	0	0	0	0	0	7.6	6.42	S15 [Suberites domuncula]	0.82	0.83	0.75
Cluster-29057.3213	0	0	0	0	0	0	0	0	0	0	0	0.9	0.76	--	0.82	0.83	0.75
Cluster-334.0	0	0	0	0	0	0	0	0	0	0	0	0.9	0.76	--	0.82	0.83	0.75
Cluster-29057.140486	3.44	1.57	1.8	4.05	3.14	0.54	2.77	1.2	0.19	3.81	4.69	11.02	11.8	PREDICTED: neuroblast differentiation-associated protein AHNAK [Xenopus (Silurana) tropicalis]	0.82	0.88	0.7
Cluster-340.0	0	0	0	0	0	0	0	0	0	0	0	0.49	0.56	--	0.82	0.86	0.8
Cluster-7621.0	0	0	0	0	0	0	0	0	0	0	0	0.32	0.27	--	0.82	0.83	0.75
Cluster-577.0	0	0	0	0	0	0	0	0	0	0	0	2.72	3.11	--	0.82	0.86	0.8
Cluster-65669.0	0	0	0	0	0	0	0	0	0.02	0	0	0.28	0.22	PREDICTED: disks large homolog 4 isoform X2 [Xenopus (Silurana) tropicalis]	0.82	0.81	0.72
Cluster-534.1	0	0	0	0	0	0	0	0	0	0	0	0.7	0.59	--	0.82	0.83	0.75
Cluster-448.0	0	0	0	0	0	0	0	0	0	0	0	0.69	0.79	--	0.82	0.86	0.8
Cluster-46564.0	0	0	0	0	0	0	0	0	0	0	0	0.69	0.79	--	0.82	0.86	0.8
Cluster-227.0	0	0	0	0	0	0	0	0	0	0	0	0.55	0.63	unnamed protein product [Vitrella brassicaformis CCMP3155]	0.82	0.86	0.8
Cluster-29057.63409	0	0	0.39	0.77	0.8	0	0	0.27	0	0.18	1.21	3.08	4.44	PREDICTED: transcription factor 7-like 2 isoform X10 [Latimeria chalumnae]	0.82	0.87	0.78
Cluster-29057.170252	0	0	0	0	0	0	0	0	0	0	0	0.38	0.32	ribulose-1,5-bisphosphate carboxylase/oxygenase large subunit (chloroplast) [Picomonas sp. DN1]	0.82	0.83	0.75
Cluster-34104.0	0	0	0	0	0	0	0	0	0	0	0	0.38	0.32	--	0.82	0.83	0.75
Cluster-737.0	0	0	0	0	0	0	0	0	0	0	0	0.38	0.32	mCG10343, isoform CRA_c, partial [Mus musculus]	0.82	0.83	0.75
Cluster-9316.0	0	0	0	0	0	0	0	0	0	0	0	0.38	0.32	--	0.82	0.83	0.75
Cluster-29057.142524	0	0	0	0	0	0	0	0	0	0	0	0.57	0.48	--	0.82	0.83	0.75
Cluster-29057.26982	0	0	0	0	0	0	0	0	0	0	0	0.48	0.55	--	0.82	0.86	0.8
Cluster-29057.134221	1.65	1.15	0.55	0.26	0.87	0.74	0.94	0.58	0.29	0.81	1.66	4.09	4.35	--	0.82	0.86	0.78
Cluster-743.0	0	0	0	0	0	0	0	0	0	0	0	1.64	1.38	--	0.82	0.83	0.75
Cluster-709.0	0	0	0	0	0	0	0	0	0	0	0	5.6	6.42	--	0.82	0.86	0.8
Cluster-29057.3260	0	0	0	0	0	0	0	0	0	0	0	4.21	3.54	TPA: putative 60S ribosomal protein L9 [Spadella cephaloptera]	0.82	0.83	0.75
Cluster-29057.37093	0	0	0	0	0	0	0	0	0	0	0	0.69	0.58	--	0.82	0.83	0.75
Cluster-1649.0	0	0	0	0	0	0	0	0	0	0	0	0.94	0.79	--	0.82	0.83	0.75
Cluster-732.0	0	0	0	0	0	0	0	0	0	0	0	3.72	4.27	--	0.82	0.86	0.8
Cluster-215.0	0	0	0	0	0	0	0	0	0	0	0	1.19	1	--	0.82	0.83	0.75
Cluster-29057.154183	0	0	0	0	0	0	0	0	0	0	0	0.27	0.31	--	0.82	0.86	0.8
Cluster-29057.95888	0	0	0	0	0	0	0	0	0	0	0	0.27	0.31	--	0.82	0.86	0.8
Cluster-18120.0	0	0	0	0	0	0	0	0	0	0	0	0.5	0.42	--	0.82	0.83	0.75
Cluster-216.0	0	0	0	0	0	0	0	0	0	0	0	1	0.84	--	0.82	0.83	0.75
Cluster-29057.124928	0	0	0	0	0	0	0	0	0	0	0	0.25	0.21	--	0.82	0.83	0.75
Cluster-29057.158396	0	0	0	0	0	0	0	0	0	0	0	0.5	0.42	--	0.82	0.83	0.75
Cluster-29057.53317	0	0	0	0	0	0	0	0	0	0	0	0.25	0.21	--	0.82	0.83	0.75
Cluster-29057.161262	0.1	0.09	0.09	0	0.08	0	0.1	0	0	0	1.16	1.15	1.76	--	0.82	0.85	0.75
Cluster-34.0	0	0	0	0	0	0	0	0	0	0	0	0.47	0.54	--	0.82	0.86	0.8
Cluster-29057.2237	0	0	0	0	0	0	0	0	0	0	0	6.29	5.28	60S ribosomal protein L13a [Placozoa sp. H4]	0.82	0.83	0.75
Cluster-17281.0	0	0	0	0	0	0	0	0	0	0	0	0.56	0.47	--	0.82	0.83	0.75
Cluster-81.0	0	0	0	0	0	0	0	0	0	0	0	0.56	0.47	acetyl-CoA carboxylase, carboxyl transferase, beta subunit [Ancylostoma ceylanicum]	0.82	0.83	0.75
Cluster-29057.23278	0	0	0	0	0	0	0	0	0	0	0	0.31	0.26	--	0.82	0.83	0.75
Cluster-56634.0	0	0	0	0	0	0	0	0	0	0	0	0.31	0.26	--	0.82	0.83	0.75
Cluster-5795.0	0	0	0	0	0	0	0	0	0	0	0	0.31	0.26	--	0.82	0.83	0.75
Cluster-648.0	0	0	0	0	0	0	0	0	0	0	0	2.38	2.74	--	0.82	0.86	0.8
Cluster-1323.0	0	0	0	0	0	0	0	0	0	0	0	2.65	2.22	LOC100037086 protein [Xenopus laevis]	0.82	0.83	0.75
Cluster-29057.166664	0.33	0	0	0.39	0	0	0	0	0	0	1.02	1.03	1.43	--	0.82	0.8	0.71
Cluster-29057.124705	0	0	0	0	0	0	0	0	0	0	0	2.3	2.65	--	0.82	0.86	0.8
Cluster-55800.1	0	0	0	0	0	0	0	0	0	0	0	0.43	0.36	--	0.82	0.83	0.75
Cluster-29057.29948	0.12	0	0.05	0.06	0	0	0.1	0.05	0	0	0.04	0.47	0.49	--	0.82	0.86	0.75
Cluster-29057.4027	0	0	0	0	0	0	0	0	0	0	0	23.4	19.58	60S ribosomal protein L43 [Capsaspora owczarzaki ATCC 30864]	0.82	0.83	0.75
Cluster-390.0	0	0	0	0	0	0	0	0	0	0	0	1.47	1.23	hypothetical protein LOTGIDRAFT_207250 [Lottia gigantea]>gi|556096023|gb|ESO84675.1| hypothetical protein LOTGIDRAFT_207250 [Lottia gigantea]	0.82	0.83	0.75
Cluster-29057.169208	0	0	0	0	0	0	0	0	0	0.11	0	5.84	5	PREDICTED: translationally-controlled tumor protein isoform X2 [Nomascus leucogenys]	0.82	0.83	0.75
Cluster-55461.0	0.87	0	0	0.5	0	0	0	0	0	0.23	0.98	1.66	2.31	--	0.82	0.81	0.73
Cluster-459.0	0	0	0	0	0	0	0	0	0	0	0	0.61	0.51	T-complex protein 1 subunit alpha isoform 2 [Mus musculus]>gi|148670089|gb|EDL02036.1| t-complex protein 1, isoform CRA_b [Mus musculus]	0.82	0.83	0.75
Cluster-463.0	0	0	0	0	0	0	0	0	0	0	0	0.52	0.6	--	0.82	0.86	0.8
Cluster-29057.1704	0	0	0	0	0	0	0	0	0	0	0	0.65	0.75	cyclophilin [Bigelowiella natans]	0.82	0.86	0.8
Cluster-29057.170056	0	0	0	0	0	0	0	0	0	0	0	1.64	1.37	MHC H-2K antigen [Mus musculus]	0.82	0.83	0.75
Cluster-37084.0	0	0	0	0.25	0	0	0	0	0	0	0.33	0.42	0.54	--	0.82	0.81	0.73
Cluster-8192.0	0	0	0	0.25	0	0	0	0	0	0	0.33	0.42	0.54	--	0.82	0.81	0.73
Cluster-29057.110019	0	0	0	0	0	0	0	0	0	0	0	0.45	0.52	--	0.82	0.86	0.8
Cluster-13786.0	0	0	0	0.21	0	0	0	0.35	0	0	0.14	0.7	0.91	--	0.82	0.79	0.72
Cluster-2651.0	0	0	0	0	0	0	0	0	0	0	0	1.45	1.21	--	0.82	0.83	0.75
Cluster-29057.79033	0.18	0	0	0.31	0.34	0.52	0	0	0	0.47	0.92	2.26	2.54	cytochrome P450, family 3, subfamily A, polypeptide 5 [Xenopus laevis]>gi|54311332|gb|AAH84827.1| LOC495363 protein [Xenopus laevis]	0.82	0.89	0.88
Cluster-29057.8192	0	0	0	0	0	0	0	0	0	0	0	0.89	1.03	P-type Ca(2+)-ATPase, putative [Eimeria maxima]	0.82	0.86	0.8
Cluster-820.0	0	0	0	0	0	0	0	0	0	0	0	1.27	1.47	--	0.82	0.86	0.8
Cluster-164.0	0	0	0	0	0	0	0	0	0	0	0	0.84	0.7	Signal recognition particle protein, partial [Stegodyphus mimosarum]	0.82	0.83	0.75
Cluster-501.0	0	0	0	0	0	0	0	0	0	0	0	0.84	0.7	--	0.82	0.83	0.75
Cluster-29057.9845	0	0	0	0	0	0	0	0	0	0	0	0.12	0.1	--	0.82	0.83	0.75
Cluster-10821.0	0	0	0	0	0	0	0	0	0	0	0	0.36	0.3	--	0.82	0.83	0.75
Cluster-29057.167892	0	0	0	0	0	0	0	0	0	0	0	0.72	0.6	--	0.82	0.83	0.75
Cluster-29057.171318	0	0	0	0	0	0	0	0	0	0	0	0.36	0.3	--	0.82	0.83	0.75
Cluster-681.0	0	0	0	0	0	0	0	0	0	0	0	0.38	0.44	Digestive cysteine proteinase 2 precursor [Salmo salar]	0.82	0.86	0.8
Cluster-29057.162832	0.52	0	0	0	0	0.84	0	0	0.24	0.28	2.37	4.37	3.05	PREDICTED: serine/threonine-protein kinase B-raf [Sarcophilus harrisii]	0.82	0.8	0.77
Cluster-29057.166883	0	0	0	0	0	0	0	0	0	0	1.1	1.04	1.71	--	0.82	0.84	0.76
Cluster-29057.169058	0	0	0	0	0	0	0	0	0	0	0	19.06	15.85	--	0.82	0.83	0.75
Cluster-234.0	0	0	0	0	0	0	0	0	0	0	0	9.97	8.29	PREDICTED: 60S ribosomal protein L34-like [Bubalus bubalis]	0.82	0.83	0.75
Cluster-652.0	0	0	0	0	0	0	0	0	0	0	0	0.89	0.74	--	0.82	0.83	0.75
Cluster-3046.0	0	0	0	0	0	0	0	0	0	0	0	0.77	0.64	--	0.82	0.83	0.75
Cluster-29057.112593	0.99	0	0.29	0.12	0.19	0.45	0	0	0.1	0.11	3.99	4.93	4.4	Cytochrome P450 2K1, partial [Podiceps cristatus]	0.82	0.8	0.71
Cluster-60417.0	0.44	0	0	0	0	0	0	0	0	0	0.11	5.91	4.64	mCG19129, partial [Mus musculus]	0.82	0.82	0.73
Cluster-539.0	0	0	0	0	0	0	0	0	0	0	0	1.36	1.13	--	0.82	0.83	0.75
Cluster-1065.0	0	0	0	0	0	0	0	0	0	0	0.12	7.18	5.52	PREDICTED: 60S ribosomal protein L18 isoform X1 [Rattus norvegicus]	0.82	0.82	0.74
Cluster-29057.9009	0	0	0	0	0	0	0	0	0	0	0.25	1	1.69	--	0.82	0.88	0.83
Cluster-654.0	0	0	0	0	0	0	0	0	0	0	0	2.06	1.71	predicted protein [Nematostella vectensis]>gi|156215254|gb|EDO36218.1| predicted protein [Nematostella vectensis]	0.82	0.83	0.75
Cluster-24401.0	0	0	0	0	0	0	0	0	0	0	0	0.47	0.39	--	0.82	0.83	0.75
Cluster-741.0	0	0	0	0	0	0	0	0	0	0	0	0.8	0.93	hypothetical protein Pmar_PMAR012539 [Perkinsus marinus ATCC 50983]>gi|239902786|gb|EER19558.1| hypothetical protein Pmar_PMAR012539 [Perkinsus marinus ATCC 50983]	0.82	0.86	0.8
Cluster-428.0	0	0	0	0	0	0	0	0	0	0	0	0.88	0.73	--	0.82	0.83	0.75
Cluster-37841.2	0.01	0	0	0	0	0	0	0	0	0	0	0.1	0.09	PREDICTED: latrophilin-3 isoform X1 [Pelodiscus sinensis]>gi|558184469|ref|XP_006128026.1| PREDICTED: latrophilin-3 isoform X2 [Pelodiscus sinensis]>gi|558184473|ref|XP_006128027.1| PREDICTED: latrophilin-3 isoform X3 [Pelodiscus sinensis]>gi|558184477|ref|XP_006128028.1| PREDICTED: latrophilin-3 isoform X4 [Pelodiscus sinensis]>gi|558184482|ref|XP_006128029.1| PREDICTED: latrophilin-3 isoform X5…	0.82	0.83	0.75
Cluster-29057.160241	0	0	0	0	0	0	0	0	0	0	0	0.41	0.34	--	0.82	0.83	0.75
Cluster-29057.85169	0	0	0	0	0	0	0	0	0	0	0	0.41	0.34	PREDICTED: carboxylesterase 3-like, partial [Ornithorhynchus anatinus]	0.82	0.83	0.75
Cluster-189.0	0	0	0	0	0	0	0	0	0	0	0	1.17	0.97	T complex protein 1	0.82	0.83	0.75
Cluster-211.0	0	0	0	0	0	0	0	0	0	0	0	3.97	4.62	unnamed protein product [Vitrella brassicaformis CCMP3155]	0.82	0.86	0.8
Cluster-29057.7517	0	0	0	0	0	0	0	0	0	0	0	4.32	3.58	--	0.82	0.83	0.75
Cluster-29057.46357	0	0	0	0	0	0.13	0	0	0	0	0.31	0.46	0.52	PREDICTED: ras-interacting protein 1 isoform X2 [Xenopus (Silurana) tropicalis]	0.82	0.87	0.9
Cluster-4457.0	0	0	0	0	0	0	0	0	0	0	0	0.29	0.24	--	0.82	0.83	0.75
Cluster-399.0	0	0	0	0	0	0	0	0	0	0	0	1.33	1.1	--	0.82	0.83	0.75
Cluster-29057.82287	0.16	0.3	0	0.18	0.28	0.17	0.49	0.3	0	0.51	0.48	1.36	1.69	--	0.82	0.93	0.78
Cluster-29057.3557	0	0	0	0	0	0	0	0	0	0	0	24.96	20.64	--	0.82	0.83	0.75
Cluster-29057.2408	0	0	0	0	0	0	0	0	0	0	0	0.52	0.43	--	0.82	0.83	0.75
Cluster-29057.3407	0	0	0	0	0	0	0	0	0	0	0	0.36	0.42	PREDICTED: heterogeneous nuclear ribonucleoprotein H isoform X2 [Mustela putorius furo]	0.82	0.86	0.8
Cluster-301.0	0	0	0	0	0	0	0	0	0	0	0	0.36	0.42	PREDICTED: mitochondrial-processing peptidase subunit beta isoform X2 [Strongylocentrotus purpuratus]>gi|780127578|ref|XP_011678827.1| PREDICTED: mitochondrial-processing peptidase subunit beta isoform X1 [Strongylocentrotus purpuratus]	0.82	0.86	0.8
Cluster-420.0	0	0	0	0	0	0	0	0	0	0	0	0.42	0.49	eukaryotic translation initiation factor 4 gamma 1 isoform c [Mus musculus]>gi|41946089|gb|AAH66038.1| Eif4g1 protein [Mus musculus]	0.82	0.86	0.8
Cluster-29057.169432	0	0	0	0	0	0	0	0	0	0	0	3.96	4.62	PREDICTED: 60S ribosomal protein L22 isoform X2 [Chlorocebus sabaeus]	0.82	0.86	0.8
Cluster-29057.170455	0	0	0	0	0	0	0	0	0	0	0.01	0.49	0.37	putative gag-pol protein [Mus musculus]	0.82	0.82	0.73
Cluster-29057.67243	0.45	0.25	0.16	0.27	0.2	0.6	0.29	0.4	0	0.06	0.66	2.08	2.47	PREDICTED: mitochondrial glutamate carrier 2 isoform X2 [Xenopus (Silurana) tropicalis]	0.82	0.89	0.92
Cluster-29057.111173	0	0	0	0	0	0	0	0	0	0	0	0.46	0.38	--	0.82	0.83	0.75
Cluster-29057.159602	0	0	0	0	0	0	0	0	0	0	0	0.23	0.19	--	0.82	0.83	0.75
Cluster-29057.48874	0	0	0	0	0	0	0	0	0	0	0	0.23	0.19	--	0.82	0.83	0.75
Cluster-27835.0	0.24	0	0	0	0	0	0	0	0	0	0.18	0.47	0.59	--	0.82	0.81	0.74
Cluster-29057.46076	0.77	0	0.78	1.98	0.73	2.63	0.8	2.27	0	0.87	5.07	13.02	8.58	--	0.82	0.82	0.78
Cluster-45990.4	0.16	0.05	0.09	0.06	0.09	0	0	0	0	0.11	0.32	0.57	0.83	PREDICTED: uncharacterized protein LOC102345931 isoform X1 [Latimeria chalumnae]	0.82	0.86	0.76
Cluster-170.0	0	0	0	0	0	0	0	0	0	0	0	0.8	0.66	4hydroxyphenylpyruvate dioxygenase [Acanthamoeba castellanii str. Neff]>gi|440804383|gb|ELR25260.1| 4hydroxyphenylpyruvate dioxygenase [Acanthamoeba castellanii str. Neff]	0.82	0.83	0.75
Cluster-29057.24498	0	0	0	0	0	0	0	0	0	0	4.4	9.85	18.38	--	0.82	0.88	0.83
Cluster-29057.8431	0	0	0	0	0	0	0	0	0	0	0	3.3	2.72	glyceraldehyde-3-phosphate dehydrogenase, putative [Perkinsus marinus ATCC 50983]>gi|239890696|gb|EER12493.1| glyceraldehyde-3-phosphate dehydrogenase, putative [Perkinsus marinus ATCC 50983]	0.82	0.83	0.75
Cluster-521.1	0	0	0	0	0	0	0	0	0	0	0	0.47	0.55	--	0.82	0.86	0.8
Cluster-658.0	0	0	0	0	0	0	0	0	0	0	0	0.51	0.42	--	0.82	0.83	0.75
Cluster-29057.5679	0	0	0	0	0	0	0	0	0	0	0	0.85	0.7	succinate-CoA ligase (ADP-forming) [Dictyostelium purpureum]>gi|325075897|gb|EGC29733.1| succinate-CoA ligase (ADP-forming) [Dictyostelium purpureum]	0.82	0.83	0.75
Cluster-29057.27133	0	0	0	0	0	0	0	0	0	0	0	0.34	0.28	--	0.82	0.83	0.75
Cluster-29057.171421	0	0	0	0.22	0	0	0	0	0	0	0	1.06	1.09	--	0.82	0.84	0.77
Cluster-29057.9466	0.79	0.59	0.14	0.36	1.23	0	0.79	0.15	0	0.5	2.7	3.37	5.18	--	0.82	0.88	0.73
Cluster-50699.0	0	0	0	0	0	0	0.13	0	0	0	0	0.75	0.66	--	0.82	0.87	0.76
Cluster-29057.121959	0.07	0.07	0.04	0.17	0.07	0.05	0.08	0.16	0	0.04	0.15	0.35	0.49	PREDICTED: TRAF2 and NCK-interacting protein kinase isoform X5 [Saimiri boliviensis boliviensis]	0.82	0.85	0.78
Cluster-29057.164416	0	0	0	0	0	0	0	0	0	0	0	18.92	22.21	--	0.82	0.86	0.8
Cluster-29057.18410	0	0	0	0	0	0	0	0	0	0	0	18.92	22.21	--	0.82	0.86	0.8
Cluster-29057.147594	0	0	0	0	0	0	0	0	0	0	0	0.56	0.46	calpain 3 [Xenopus laevis]>gi|50415041|gb|AAH77948.1| Capn3-prov protein [Xenopus laevis]	0.82	0.83	0.75
Cluster-29057.59354	0	0	0.04	0	0	0	0	0	0	0	0	6.93	5.8	RecName: Full=Cytochrome c oxidase subunit 2; AltName: Full=Cytochrome c oxidase polypeptide II (mitochondrion) [Praomys tullbergi]>gi|75811929|gb|ABA28435.1| cytochrome c oxidase subunit II [Praomys tullbergi]	0.82	0.83	0.75
Cluster-659.0	0	0	0	0	0	0	0	0	0	0	0	0.57	0.67	--	0.82	0.86	0.8
Cluster-29057.168755	0	0	0	0	0	0	0	0	0	0	0	7.07	5.8	predicted protein [Nematostella vectensis]>gi|156220716|gb|EDO41580.1| predicted protein [Nematostella vectensis]	0.82	0.83	0.75
Cluster-29057.128747	0	0	0	0	0	0	0	0	0	0	0	0.61	0.5	--	0.82	0.83	0.75
Cluster-144.0	0	0	0	0	0	0	0	0	0	0	0	2.77	3.26	--	0.82	0.86	0.8
Cluster-157.0	0	0	0	0	0	0	0	0	0	0	0	2.27	1.86	PREDICTED: histone H2A.Z [Clupea harengus]	0.82	0.83	0.75
Cluster-34850.1	0	0	0	0	0	0	0	0	0	0	0	1.55	1.27	--	0.82	0.83	0.75
Cluster-25080.0	0	0	0	0	0	0	0	0	0	0	0	18.12	21.34	--	0.82	0.86	0.8
Cluster-29057.162649	0.11	0	0	0.08	0.03	0	0.04	0.04	0.1	0	0.03	12.4	9.87	PREDICTED: elongation factor 1-alpha 1-like [Macaca fascicularis]	0.82	0.82	0.74
Cluster-815.0	0	0	0	0	0	0	0	0	0	0	0	0.28	0.33	T-cell receptor alpha chain [Mus musculus]	0.82	0.86	0.8
Cluster-29057.109613	0.44	0	0	0.68	0.8	0.58	0	0.68	0	0	0.98	3.4	2.78	PREDICTED: KAT8 regulatory NSL complex subunit 1 [Xenopus (Silurana) tropicalis]	0.82	0.81	0.78
Cluster-29057.13462	0	0	0	0	0	0	0	0	0	0	0	1.1	0.9	--	0.82	0.83	0.75
Cluster-29057.167158	0	0	0	0	0	0	0	0	0	0	0	0.55	0.45	--	0.82	0.83	0.75
Cluster-29057.169706	0	0	0	0	0	0	0	0	0	0	0	8.81	7.2	unnamed protein product [Vitrella brassicaformis CCMP3155]	0.82	0.83	0.74
Cluster-29057.86059	0	0	0	0	0	0	0	0	0	0	0	0.93	0.76	--	0.82	0.83	0.74
Cluster-29057.65086	1.87	1.73	0	0	2.3	0.8	1.83	1.54	0	0	3	6.63	8.14	Hermansky-Pudlak syndrome 5 protein [Xenopus (Silurana) tropicalis]>gi|119850944|gb|AAI27309.1| LOC100036709 protein [Xenopus (Silurana) tropicalis]	0.82	0.87	0.77
Cluster-5095.0	0	0	0	0	0	0	0	0	0	0	0	0.6	0.49	--	0.82	0.83	0.74
Cluster-29057.170228	0	0	0	0	0	0	0	0	0	0	0	0.49	0.4	--	0.82	0.83	0.74
Cluster-53852.0	0	0	0	0	0	0	0	0	0	0	0	0.49	0.4	--	0.82	0.83	0.74
Cluster-116.0	0	0	0	0	0	0	0	0	0	0	0	1.36	1.11	hypothetical protein DICPUDRAFT_93260 [Dictyostelium purpureum]>gi|325074818|gb|EGC28798.1| hypothetical protein DICPUDRAFT_93260 [Dictyostelium purpureum]	0.82	0.83	0.74
Cluster-838.0	0	0	0	0	0	0	0	0	0	0	0	1.32	1.56	--	0.82	0.86	0.8
Cluster-63678.0	0.26	0	0	0	0	0	0	0	0	0	0.19	0.51	0.64	PREDICTED: uncharacterized protein LOC101734130 [Xenopus (Silurana) tropicalis]	0.82	0.81	0.74
Cluster-29057.7426	0	0	0	0	0	0	0	0	0	0	0	5.86	4.78	PREDICTED: heat shock 70 kDa protein 1 [Oryzias latipes]	0.82	0.83	0.74
Cluster-29057.8745	0.27	0	0	0	0	0	0	0	0	0	0.21	9.01	6.7	--	0.82	0.81	0.73
Cluster-3492.0	0	0	0	0	0	0	0	0	0	0	0	1.68	1.37	PREDICTED: small nuclear ribonucleoprotein F [Mus musculus]>gi|568932664|ref|XP_006539489.1| PREDICTED: small nuclear ribonucleoprotein F [Mus musculus]>gi|569019137|ref|XP_006537162.1| PREDICTED: small nuclear ribonucleoprotein F [Mus musculus]	0.82	0.83	0.74
Cluster-55432.0	0.27	0.18	0.15	0.24	0.41	0.39	0.31	0.33	0.14	0.14	0.96	1.41	1.1	--	0.82	0.83	0.76
Cluster-29057.5857	0	0	0	0	0	0	0	0	0	0	0	17.52	14.27	60s acidic ribosomal protein p1 [Stylonychia lemnae]	0.82	0.83	0.74
Cluster-60873.0	0	0	0	0	0	0	0	0	0	0	0	0.7	0.57	--	0.82	0.83	0.74
Cluster-41871.0	0	0	0	0	0	0	0	0	0	0	0	0.43	0.35	--	0.82	0.83	0.74
Cluster-29057.8838	0	0	0	0	0	0	0	0	0	0	0	0.43	0.51	PREDICTED: heterogeneous nuclear ribonucleoproteins A2/B1 isoform X3 [Otolemur garnettii]	0.82	0.86	0.8
Cluster-694.0	0	0	0	0	0	0	0	0	0	0	0	16.62	19.72	--	0.82	0.86	0.8
Cluster-29057.3979	0	0	0	0	0	0	0	0	0	0	0	10.42	12.37	PREDICTED: 60S ribosomal protein L37-like [Microtus ochrogaster]	0.82	0.86	0.8
Cluster-2868.0	0	0	0	0	0	0	0	0	0	0	0	4.74	3.85	mCG142394 [Mus musculus]	0.82	0.83	0.74
Cluster-29057.1115	0	0	0	0	0	0	0	0	0	0	0	1.65	1.34	PREDICTED: mannose-1-phosphate guanyltransferase beta [Latimeria chalumnae]	0.82	0.83	0.74
Cluster-63410.0	0	0	0	0	0	0	0	0	0	0	0	1.17	0.95	--	0.82	0.83	0.74
Cluster-29057.45031	2.34	0.64	2.14	1.2	2.97	2.42	1.74	1.82	0.6	2.25	5.68	9.77	11.29	PREDICTED: tumor protein p53-inducible nuclear protein 2 isoform X1 [Xenopus (Silurana) tropicalis]>gi|847168770|ref|XP_012808162.1| PREDICTED: tumor protein p53-inducible nuclear protein 2 isoform X1 [Xenopus (Silurana) tropicalis]	0.82	0.91	0.83
Cluster-574.0	0	0	0	0	0	0	0	0	0	0	0	2.38	1.93	unnamed protein product [Mus musculus]>gi|26362135|dbj|BAB25945.2| unnamed protein product [Mus musculus]>gi|26379904|dbj|BAB22591.2| unnamed protein product [Mus musculus]>gi|26382556|dbj|BAB22713.2| unnamed protein product [Mus musculus]>gi|74139995|dbj|BAE31832.1| unnamed protein product [Mus musculus]>gi|74145305|dbj|BAE22273.1| unnamed protein product [Mus musculus]	0.82	0.83	0.74
Cluster-29057.169881	0.07	0	0	0	0.06	0	0	0	0	0	0	3.13	2.63	PREDICTED: guanine nucleotide-binding protein subunit beta-2-like 1 isoform X1 [Nomascus leucogenys]	0.82	0.83	0.75
Cluster-17332.0	0	0	0	0	0	0	0	0	0	0	0	0.58	0.47	--	0.82	0.83	0.74
Cluster-29057.173086	0	0	0	0	0	0	0	0	0	0	0	8.59	6.96	--	0.82	0.83	0.74
Cluster-29057.153146	0	0	0	0	0	0	0	0	0	0	0	0.21	0.25	PREDICTED: SCO-spondin isoform X2 [Xenopus (Silurana) tropicalis]	0.82	0.86	0.8
Cluster-273.0	0	0	0	0	0	0	0	0	0	0	0	1.89	1.53	unnamed protein product [Oncorhynchus mykiss]	0.82	0.83	0.74
Cluster-500.0	0	0	0	0	0	0	0	0	0	0	0	1.04	1.24	hypothetical protein PBRA_001850 [Plasmodiophora brassicae]	0.82	0.86	0.8
Cluster-29057.146803	3.34	1.62	2.36	2.5	2.62	0.54	4.23	1.19	1.98	1.8	3.59	8.63	11.92	--	0.82	0.9	0.71
Cluster-63278.0	0	0	0	0	0	0	0	0	0	0	0	6.51	5.26	PREDICTED: 60S ribosomal protein L27 [Peromyscus maniculatus bairdii]	0.82	0.82	0.74
Cluster-123.0	0	0	0	0	0	0	0	0	0	0	0	0.67	0.8	--	0.82	0.86	0.8
Cluster-51794.0	0	0	0	0.21	0	0	0	0	0	0	0.28	0.35	0.45	hypothetical protein MS3_04018, partial [Schistosoma haematobium]>gi|685960050|gb|KGB35745.1| hypothetical protein MS3_04018, partial [Schistosoma haematobium]	0.82	0.81	0.73
Cluster-1380.0	0	0	0	0	0	0	0	0	0	0	1.03	0.96	1.58	--	0.82	0.84	0.76
Cluster-29057.122580	0	0	0.29	0	0.14	0.17	0.16	0	0	0	1.09	1.97	1.44	--	0.82	0.84	0.73
Cluster-29057.171275	0	0	0	0	0	0	0	0	0	0	0	1.28	1.53	PREDICTED: uncharacterized protein LOC104523989, partial [Caprimulgus carolinensis]	0.82	0.86	0.8
Cluster-1769.0	0	0	0	0	0	0	0	0	0.14	0	0	1.14	0.86	mCG140959, isoform CRA_d, partial [Mus musculus]	0.82	0.79	0.7
Cluster-1081.0	0	0	0	0	0	0	0	0	0	0	0	1.34	1.08	--	0.82	0.82	0.74
Cluster-1949.0	0	0	0	0	0	0	0	0	0	0	0	0.67	0.54	--	0.82	0.82	0.74
Cluster-22687.1	0	0	0	0	0	0	0	0	0	0	0	0.67	0.54	--	0.82	0.82	0.74
Cluster-25178.0	0	0	0	0	0	0	0	0	0	0	0	1.34	1.08	--	0.82	0.82	0.74
Cluster-517.0	0	0	0	0	0	0	0	0	0	0	0	1.34	1.08	endoplasmic reticulum resident protein 29 precursor [Mus musculus]>gi|14285434|sp|P57759.2|ERP29_MOUSE RecName: Full=Endoplasmic reticulum resident protein 29; Short=ERp29; Flags: Precursor>gi|12836245|dbj|BAB23570.1| unnamed protein product [Mus musculus]>gi|12844948|dbj|BAB26559.1| unnamed protein product [Mus musculus]>gi|16877776|gb|AAH17125.1| Endoplasmic reticulum protein 29 [Mus musculus]>…	0.82	0.82	0.74
Cluster-110.0	0	0	0	0	0	0	0	0	0	0	0	0.61	0.73	stearoyl CoA desaturase [Homo sapiens]	0.82	0.86	0.8
Cluster-29057.54951	0	0	0	0.06	0	0	0	0.08	0	0	0	0.51	0.4	--	0.82	0.79	0.71
Cluster-29057.2969	0	0	0	0	0	0	0	0	0	0	0	0.72	0.58	--	0.82	0.82	0.74
Cluster-43311.0	0	0	0	0	0	0	0.04	0	0	0	0	0.21	0.24	predicted protein [Nematostella vectensis]>gi|156225162|gb|EDO45982.1| predicted protein, partial [Nematostella vectensis]	0.82	0.89	0.8
Cluster-64331.0	0.23	0	0	0	0	0	0	0	0	0.25	0.18	11.3	8.67	--	0.82	0.82	0.73
Cluster-29057.168091	0	0	0	0	0	0	0	0	0	0	0	0.05	0.06	--	0.82	0.86	0.8
Cluster-29057.4231	0	0	0	0	0	0	0	0	0	0	0	0.65	0.78	H+-transporting ATPase [Fonticula alba]>gi|627947371|gb|KCV69327.1| H+-transporting ATPase [Fonticula alba]	0.82	0.86	0.8
Cluster-29057.5015	0	0	0	0	0	0	0	0	0	0	0	1.35	1.62	--	0.82	0.86	0.8
Cluster-29057.1683	0	0	0	0	0	0	0	0	0	0	0	1.12	0.9	coronin-1A isoform 1 [Mus musculus]>gi|672890573|ref|NP_001288303.1| coronin-1A isoform 1 [Mus musculus]>gi|568949504|ref|XP_006507347.1| PREDICTED: coronin-1A isoform X1 [Mus musculus]>gi|568949506|ref|XP_006507348.1| PREDICTED: coronin-1A isoform X1 [Mus musculus]>gi|46397808|sp|O89053.5|COR1A_MOUSE RecName: Full=Coronin-1A; AltName: Full=Coronin-like protein A; Short=Clipin-A; AltName: Full=Co…	0.82	0.82	0.74
Cluster-78.0	0	0	0	0	0	0	0	0	0	0	0	0.56	0.45	heterogenous nuclear ribonucleoprotein U [Mus musculus]	0.82	0.82	0.74
Cluster-29057.165966	0.11	0	0	0	0	0.13	0.12	0	0.3	0.69	1.8	1.89	2.68	--	0.82	0.83	0.72
Cluster-16430.0	0	0	0	0	0	0	0	0	0	0	0	0.61	0.49	--	0.82	0.82	0.74
Cluster-56900.1	0	0	0	0	0	0	0	0	0	0	0	0.61	0.49	PREDICTED: uncharacterized protein LOC101158495 [Oryzias latipes]	0.82	0.82	0.74
Cluster-51251.0	0.06	0	0	0	0	0	0	0	0	0	0	1.34	1.09	basigin isoform 2 precursor [Mus musculus]>gi|220347|dbj|BAA00486.1| basigin [Mus musculus]>gi|1127025|dbj|BAA11508.1| basigin precursor [Mus musculus]>gi|2808468|emb|CAA76140.1| basigin [Mus musculus]>gi|8248895|gb|AAB27567.2| HT7 antigen [Mus sp.]>gi|12832234|dbj|BAB22018.1| unnamed protein product [Mus musculus]>gi|16307446|gb|AAH10270.1| Basigin [Mus musculus]>gi|148699726|gb|EDL31673.1| basi…	0.82	0.82	0.74
Cluster-60258.0	0	0	0	0	0	0	0	0	0	0	0	1.27	1.02	--	0.82	0.82	0.74
Cluster-29057.18592	0	0	0	0	0	0	0	0	0	0	0	0.66	0.53	--	0.82	0.82	0.74
Cluster-34455.0	0	0	0	0	0	0	0	0	0	0	0	0.66	0.53	--	0.82	0.82	0.74
Cluster-528.0	0	0	0	0	0	0	0	0	0	0	0	0.66	0.53	--	0.82	0.82	0.74
Cluster-4864.1	0	0	0	0	0	0	0	0	0	0	0	0.71	0.57	--	0.82	0.82	0.74
Cluster-41855.0	0.26	0	0.01	0	0.09	0.06	0.05	0	0	0	0.35	0.67	0.56	--	0.82	0.81	0.72
Cluster-61.0	0	0	0	0	0	0	0	0	0	0	0	0.91	0.73	3-hydroxyisobutyrate dehydrogenase [Dictyostelium fasciculatum]>gi|328865411|gb|EGG13797.1| 3-hydroxyisobutyrate dehydrogenase [Dictyostelium fasciculatum]	0.82	0.82	0.74
Cluster-141.0	0	0	0	0	0	0	0	0	0	0	0	0.94	1.13	PREDICTED: nucleoredoxin-like [Aplysia californica]	0.82	0.86	0.8
Cluster-29057.150946	0	0	0	0	0	0	0	0	0	0	0	0.89	1.07	--	0.82	0.86	0.8
Cluster-249.0	0	0	0	0	0	0	0	0	0	0	0	0.84	1.01	--	0.82	0.86	0.8
Cluster-29057.62891	0	0.02	0	0	0	0	0	0	0	0	0	0.81	0.96	--	0.82	0.86	0.8
Cluster-30.0	0	0	0	0	0	0	0	0	0	0	0	0.69	0.83	--	0.82	0.86	0.8
Cluster-29057.9627	0	0.16	0	0	0	0	0.26	0	0	0	0.13	0.69	0.9	--	0.82	0.91	0.79
Cluster-29057.6318	0	0	0	0	0	0	0	0	0	0	0	8.52	6.82	--	0.82	0.82	0.74
Cluster-29057.90005	1.14	0.57	0.53	0.69	0.44	0.83	1.3	1.11	0.19	0.13	2.47	2.86	3.56	PREDICTED: DDB1- and CUL4-associated factor 6 isoform X4 [Xenopus (Silurana) tropicalis]	0.82	0.87	0.8
Cluster-29057.169244	0	0	0	0	0	0	0	0	0	0	0	0.78	0.94	--	0.82	0.86	0.8
Cluster-29057.12123	0	0	0	0	0	0	0	0	0	0	0	0.65	0.52	--	0.82	0.82	0.74
Cluster-29057.171284	0	0	0	0	0	0	0	0	0	0	0	0.75	0.6	hypothetical protein DAPPUDRAFT_321920 [Daphnia pulex]	0.82	0.82	0.74
Cluster-29057.171378	0	0	0	0	0	0	0	0	0	0	0	0.65	0.52	hypothetical protein TRIADDRAFT_22398 [Trichoplax adhaerens]>gi|190587195|gb|EDV27248.1| hypothetical protein TRIADDRAFT_22398 [Trichoplax adhaerens]	0.82	0.82	0.74
Cluster-12182.0	0	0	0	0.33	0	0	0	0	0	0	0	1.57	1.44	--	0.82	0.83	0.76
Cluster-29057.136713	0.81	0.83	0	0	0.76	1.83	0	0.79	0.79	0	1.98	6.29	5.72	PREDICTED: von Willebrand factor A domain-containing protein 1 [Xenopus (Silurana) tropicalis]	0.82	0.81	0.86
Cluster-30964.1	0.19	0.09	0	0	0	0.1	0.19	0	0	0.1	0.35	0.69	0.52	--	0.82	0.85	0.74
Cluster-1036.0	0	0	0	0	0	0	0	0	0	0	0.62	24.25	17.57	mCG130546, isoform CRA_b, partial [Mus musculus]>gi|148692637|gb|EDL24584.1| mCG130546, isoform CRA_b, partial [Mus musculus]	0.82	0.81	0.72
Cluster-29057.8046	0	0	0	0	0	0	0	0	0	0	0	7.68	6.14	40S ribosomal protein rpS11e [Oxytricha trifallax]	0.82	0.82	0.74
Cluster-897.0	0	0	0	0	0	0	0	0	0	0	1.02	0.95	1.18	--	0.82	0.81	0.71
Cluster-29057.171279	0	0	0	0	0	0	0	0	0	0	0	2.64	2.11	--	0.82	0.82	0.74
Cluster-29057.4179	0	0	0	0	0	0.15	0	0	0	0	0.2	0.5	0.54	--	0.82	0.88	0.94
Cluster-563.0	0	0	0	0	0	0	0	0	0	0	0	0.87	1.05	--	0.82	0.86	0.8
Cluster-29057.77682	0.95	0.87	0.83	0.58	0.82	0.55	0.73	0.29	0	0.11	1.36	4.17	4.45	PREDICTED: receptor-interacting serine/threonine-protein kinase 2-like [Chaetura pelagica]	0.82	0.88	0.81
Cluster-816.0	0	0	0	0	0	0	0	0	0	0	0	1.59	1.27	--	0.82	0.82	0.74
Cluster-4397.0	0	0	0	0	0	0	0	0	0	0	0	1.49	1.19	--	0.82	0.82	0.74
Cluster-29057.26338	0	0	0	0	0	0	0	0	0	0	0	0.84	0.67	PREDICTED: uncharacterized protein LOC102367500 [Latimeria chalumnae]	0.82	0.82	0.74
Cluster-748.0	0	0	0	0	0	0	0	0	0	0	0	0.84	0.67	PREDICTED: chloride intracellular channel protein 1 isoform 2 [Gorilla gorilla gorilla]	0.82	0.82	0.74
Cluster-29057.2463	0	0	0	0	0	0	0	0	0	0	0	0.43	0.52	--	0.82	0.86	0.8
Cluster-91.0	0	0	0	0	0	0	0	0	0	0	0	0.43	0.52	septin-1 [Mus musculus]>gi|262527558|sp|P42209.2|SEPT1_MOUSE RecName: Full=Septin-1; AltName: Full=Differentiation protein 6; Short=Protein Diff6; AltName: Full=Peanut-like protein 3>gi|187954685|gb|AAI40999.1| Septin 1 [Mus musculus]>gi|219520500|gb|AAI45082.1| Septin 1 [Mus musculus]	0.82	0.86	0.8
Cluster-29057.53472	0	0	0	0	0	0	0	0	0	0	0	0.74	0.59	--	0.82	0.82	0.74
Cluster-690.0	0	0	0	0	0	0	0	0	0	0	0	0.74	0.59	--	0.82	0.82	0.74
Cluster-29057.57704	0	0	0.15	0.19	0	0.18	0	0	0.31	0.17	0.25	1.09	1.07	--	0.82	0.8	0.77
Cluster-57469.0	0	0	0	0	0	0	0	0	0	0	0	0.69	0.55	--	0.82	0.82	0.74
Cluster-6967.0	0	0	0	0	0	0	0	0	0	0	0	0.64	0.51	--	0.82	0.82	0.74
Cluster-56042.0	0	0	0	0	0	0	0	0	0	0	0	1.57	1.25	--	0.82	0.82	0.74
Cluster-147.0	0	0	0	0	0	0	0	0	0	0	0	0.98	0.78	PREDICTED: annexin A7 [Strongylocentrotus purpuratus]	0.82	0.82	0.74
Cluster-8371.0	0	0	0	0	0	0	0	0	0	0	0	1.47	1.17	--	0.82	0.82	0.74
Cluster-55.0	0	0	0	0	0	0	0	0	0	0	0	0.52	0.63	--	0.82	0.86	0.8
Cluster-29057.133308	0.55	0.43	0.54	0.89	1.14	0.32	1.19	0.93	0.08	0.61	1.64	2.56	3.43	PREDICTED: tyrosine-protein kinase ABL1 isoform X3 [Heterocephalus glaber]	0.82	0.93	0.74
Cluster-29057.6583	0	0	0	0	0	0	0	0	0	0	0	0.88	0.7	--	0.82	0.82	0.74
Cluster-29057.29476	0	0	0	0.19	0	0	0	0	0	0	0.13	0.31	0.41	--	0.82	0.82	0.76
Cluster-29057.165050	0.18	0.51	0.65	0.82	0.16	0.77	0.72	1.02	0.34	0.38	1.08	2.38	2.92	--	0.82	0.88	0.86
Cluster-29057.14110	0.07	0	0	0	0	0.07	0.07	0	0	0	0.21	0.87	0.49	--	0.82	0.81	0.72
Cluster-29057.53166	0.39	0	0.19	0.4	0	0.33	0	0	0.16	0.56	0.48	3.51	2.85	--	0.82	0.82	0.76
Cluster-29057.128022	1.89	0.88	1.48	2.16	0.87	1.38	1.04	1.44	0.19	0.98	3.68	5.12	5.71	--	0.82	0.85	0.8
Cluster-792.0	0	0	0	0	0	0	0	0	0	0	0	0.42	0.51	actin-related protein 2/3 complex subunit 1B [Mus musculus]>gi|341940630|sp|Q9WV32.4|ARC1B_MOUSE RecName: Full=Actin-related protein 2/3 complex subunit 1B; AltName: Full=Arp2/3 complex 41 kDa subunit; AltName: Full=p41-ARC>gi|12832138|dbj|BAB21980.1| unnamed protein product [Mus musculus]>gi|12837881|dbj|BAB23985.1| unnamed protein product [Mus musculus]>gi|13097399|gb|AAH03441.1| Actin related …	0.82	0.86	0.8
Cluster-29057.11890	0	0	0	0	0	0	0	0	0	0	0	0.93	1.13	--	0.82	0.86	0.8
Cluster-65001.0	0	0	0	0	0	0	0	0	0	0	0	1.55	1.23	--	0.82	0.82	0.74
Cluster-5669.1	0	0	0	0	0	0	0	0	0	0	0	0.92	0.73	--	0.82	0.82	0.74
Cluster-202.0	0	0	0	0	0	0	0	0	0	0	0	2.76	2.19	phosphoglycerate kinase 1 [Mus musculus]>gi|146345481|sp|P09411.4|PGK1_MOUSE RecName: Full=Phosphoglycerate kinase 1>gi|700588159|pdb|4O3F|A Chain A, Crystal Structure Of Mouse Pgk1 3pg And Terazosin(tzn) Ternary Complex>gi|54035462|gb|AAH83355.1| Phosphoglycerate kinase 1 [Mus musculus]>gi|74195416|dbj|BAE39527.1| unnamed protein product [Mus musculus]>gi|74195451|dbj|BAE39544.1| unnamed protein…	0.82	0.82	0.74
Cluster-29057.17890	0	0	0	0	0	1.17	2.64	1.23	0	1.62	3.63	6.12	5.94	--	0.82	0.93	0.78
Cluster-30107.0	0	0	0	0	0	0	0	0	0	0	0	0.87	0.69	--	0.82	0.82	0.74
Cluster-99.0	0	0	0	0	0	0	0	0	0	0	0	0.37	0.45	--	0.82	0.86	0.8
Cluster-4899.0	0	0	0	0	0	0	0	0	0	0	0	0.82	0.65	--	0.82	0.82	0.74
Cluster-29057.64817	0	0	0	0	0	0	0	0	0	0	0	8.72	6.91	unnamed protein product [Vitrella brassicaformis CCMP3155]	0.82	0.82	0.74
Cluster-18.0	0	0	0	0	0	0	0	0	0	0	0	1.24	1.51	--	0.82	0.86	0.8
Cluster-29057.6782	0	0	0	0	0	0	0	0	0	0	0	1.1	1.34	--	0.82	0.86	0.8
Cluster-12490.0	0	0	0.09	0	0	0.11	0.21	0.1	0	0.11	0.83	1.01	0.88	--	0.82	0.85	0.72
Cluster-29057.122035	0	0	0	0	0	0	0	0	0	0	0	0.91	0.72	--	0.82	0.82	0.74
Cluster-29057.6541	0	0	0	0	0	0	0	0	0	0	0	11.13	13.57	PREDICTED: 60S ribosomal protein L30 isoform X1 [Strongylocentrotus purpuratus]	0.82	0.86	0.8
Cluster-40001.0	0.17	0.08	0.15	0.1	0.07	0	0.09	0.16	0	0	0.25	0.53	0.8	--	0.82	0.85	0.74
Cluster-29057.86249	2.44	1.11	2.73	2.29	1.29	1.21	1.78	0.79	0.41	1.32	4.37	9.69	7.65	PREDICTED: docking protein 1 [Xenopus (Silurana) tropicalis]	0.82	0.85	0.72
Cluster-665.0	0	0	0	0	0	0	0	0	0	0	0	1.41	1.72	--	0.82	0.86	0.8
Cluster-181.0	0	0	0	0	0	0	0	0	0	0	0	0.5	0.61	PREDICTED: importin subunit alpha-7 isoform X3 [Serinus canaria]	0.82	0.86	0.8
Cluster-29057.9032	0	0	0	0	0	0	0	0	0	0	4.2	12.61	22.78	--	0.81	0.88	0.83
Cluster-29057.173623	0	0	0	0	0	0	0	0	0	0	0	2.61	2.06	--	0.81	0.82	0.74
Cluster-29057.85451	9.13	8.8	8.76	8.93	10.25	9.39	15.5	11.48	7.58	10.15	17.53	20.89	26.07	--	0.81	0.95	0.77
Cluster-27190.0	0	0	0	0	0	0	0	0	0	0	0	1.17	1.43	--	0.81	0.86	0.8
Cluster-29057.4462	0	0	0	0	0	0	0	0	0	0	0	0.27	0.33	--	0.81	0.86	0.8
Cluster-68.0	0	0	0	0	0	0	0	0	0	0	0	0.81	0.99	PREDICTED: methylmalonate-semialdehyde dehydrogenase [acylating], mitochondrial-like [Fundulus heteroclitus]	0.81	0.86	0.8
Cluster-9711.1	0	0	0.11	0	0	0	0	0	0	0	0.19	0.35	0.4	--	0.81	0.85	0.76
Cluster-824.1	0	0	0	0	0	0	0	0	0	0	0	1.12	1.37	--	0.81	0.86	0.8
Cluster-29057.73977	0	0	0	0	0	0	0	0	0	0	0	0.8	0.63	--	0.81	0.82	0.74
Cluster-29057.52155	0	0	0	0	0	0	0	0	0	0	0	1.69	1.33	--	0.81	0.82	0.74
Cluster-29057.63530	0.15	0	0	0	0	0	0.03	0.07	0	0	0.82	0.73	1.2	ankyrin repeat and SOCS box containing 5 [Xenopus laevis]>gi|51873800|gb|AAH78595.1| MGC85526 protein [Xenopus laevis]	0.81	0.82	0.73
Cluster-386.4	0	0	0	0	0	0	0	0	0	0	0	1.46	1.79	--	0.81	0.86	0.8
Cluster-29057.118623	4.52	2.93	3.46	4.23	2.39	4.78	4.24	4.73	1.95	3.33	6.18	12.43	10.14	PREDICTED: deoxyribodipyrimidine photo-lyase-like [Chrysemys picta bellii]	0.81	0.85	0.82
Cluster-29057.127005	0	0	0	0	0	0	0	0	0	0	0	0.28	0.22	PREDICTED: G protein-coupled receptor kinase 6 [Xenopus (Silurana) tropicalis]	0.81	0.82	0.74
Cluster-29057.63618	0.2	0.67	0.17	0.48	0.06	0.23	0.16	1.2	0	0.21	1.63	2.19	3.61	PREDICTED: unconventional myosin-IXb isoform X4 [Xenopus (Silurana) tropicalis]>gi|847093103|ref|XP_012809092.1| PREDICTED: unconventional myosin-IXb isoform X4 [Xenopus (Silurana) tropicalis]	0.81	0.81	0.75
Cluster-29057.50904	0.18	0	0.16	0.24	0	0	0.1	0.13	0	0	0.16	0.8	1.06	--	0.81	0.85	0.77
Cluster-570.0	0	0	0	0	0	0	0	0	0	0	0	1.77	1.39	--	0.81	0.82	0.74
Cluster-29057.1829	0	0	0	0	0	0	0	0	0	0	0	0.65	0.51	hypothetical protein PBRA_001905 [Plasmodiophora brassicae]	0.81	0.82	0.74
Cluster-22524.0	0	0	0	0	0	0	0	0	0	0	0	0.97	0.76	--	0.81	0.82	0.74
Cluster-252.0	0	0	0	0	0	0	0	0	0	0	0	0.97	0.76	PREDICTED: transcription factor jun-D [Peromyscus maniculatus bairdii]	0.81	0.82	0.74
Cluster-29057.25650	0.09	0	0	0	0	0.05	0	0	0	0.05	0	1.66	1.56	--	0.81	0.84	0.78
Cluster-6138.0	0	0	0	0.08	0	0.08	0	0	0	0.08	0.16	0.39	0.57	--	0.81	0.89	0.89
Cluster-62242.0	0	0	0	0	0	0	0	0	0	0	0	1.97	1.54	--	0.81	0.82	0.73
Cluster-32302.0	0.12	0	0	0	0	0	0	0	0	0	0.18	0.23	0.29	--	0.81	0.79	0.7
Cluster-29057.43903	0	0	0	0	0	0	0	0	0	0	0	1.05	0.82	--	0.81	0.82	0.73
[truncated: 1,496 more rows]
